# Supplementary material for: Proteomic profiling of extracellular vesicles allows for human breast cancer subtyping
Source: Commun Biol. 2019 Sep 3;2:325. doi: 10.1038/s42003-019-0570-8 (PMC6722120; doi:10.1038/s42003-019-0570-8)
Supplement: Supplementary file 3 — Supplementary Data 1 [file 42003_2019_570_MOESM3_ESM.xlsx]

## Sheet: EV_Protein groups
Supplementary Dataset 1. List of identified protein groups across all EV samples and their quantification (normalized Log2 intensities)
Protein IDs	Majority protein IDs	Protein names	Gene names	Intensity MDAMB231 Biol. repl. 1	Intensity MDAMB231 Biol. repl. 2	Intensity MDAMB231 Biol. repl. 3	Intensity MDAMB231 Biol. repl. 4	Intensity LM2 Biol. repl. 1	Intensity LM2 Biol. repl. 2	Intensity LM2 Biol. repl. 3	Intensity LM2 Biol. repl. 4	Intensity BT549 Biol. repl. 1	Intensity BT549 Biol. repl. 2	Intensity BT549 Biol. repl. 3	Intensity BT549 Biol. repl. 4	Intensity Hs578T Biol. repl. 1	Intensity Hs578T Biol. repl. 2	Intensity Hs578T Biol. repl. 3	Intensity Hs578T Biol. repl. 4	Intensity HCC1419 Biol. repl. 1	Intensity HCC1419 Biol. repl. 2	Intensity HCC1419 Biol. repl. 3	Intensity HCC1419 Biol. repl. 4	Intensity HCC1954 Biol. repl. 1	Intensity HCC1954 Biol. repl. 2	Intensity HCC1954 Biol. repl. 3	Intensity HCC1954 Biol. repl. 4	Intensity JIMT1 Biol. repl. 1	Intensity JIMT1 Biol. repl. 2	Intensity JIMT1 Biol. repl. 3	Intensity JIMT1 Biol. repl. 4	Intensity SKBR3 Biol. repl. 1	Intensity SKBR3 Biol. repl. 2	Intensity SKBR3 Biol. repl. 3	Intensity SKBR3 Biol. repl. 4	Intensity MCF7 Biol. repl. 1	Intensity MCF7 Biol. repl. 2	Intensity MCF7 Biol. repl. 3	Intensity MCF7 Biol. repl. 4	Intensity MCF10A Biol. repl. 1	Intensity MCF10A Biol. repl. 2	Intensity MCF10A Biol. repl. 3	Intensity MCF10A Biol. repl. 4	ANOVA Significant	ANOVA q-value	Peptides	Razor + unique peptides	Unique peptides	Sequence coverage [%]
				MDAMB231	MDAMB231	MDAMB231	MDAMB231	LM2	LM2	LM2	LM2	BT549	BT549	BT549	BT549	Hs578T	Hs578T	Hs578T	Hs578T	HCC1419	HCC1419	HCC1419	HCC1419	HCC1954	HCC1954	HCC1954	HCC1954	JIMT1	JIMT1	JIMT1	JIMT1	SKBR3	SKBR3	SKBR3	SKBR3	MCF7	MCF7	MCF7	MCF7	MCF10A	MCF10A	MCF10A	MCF10A
				TNBC	TNBC	TNBC	TNBC	TNBC	TNBC	TNBC	TNBC	TNBC	TNBC	TNBC	TNBC	TNBC	TNBC	TNBC	TNBC	HER2	HER2	HER2	HER2	HER2	HER2	HER2	HER2	HER2	HER2	HER2	HER2	HER2	HER2	HER2	HER2	MCF7	MCF7	MCF7	MCF7	MCF10A	MCF10A	MCF10A	MCF10A
A0AV96;Q8TBY0;Q9NQ94	A0AV96	RNA-binding protein 47	RBM47	-5.03883	-3.98635	-4.54416	-5.37427	-4.08978	-5.15584	-6.30797	-3.65477	-3.01668	-3.90489	-4.68398	-5.19779	-2.47457	-3.5123	-5.0901	-4.27677	-1.29106	-1.16308	-1.05553	-0.804205	-4.19604	-1.29472	-2.98544	-2.1222	-3.7852	-5.70452	-4.38833	-4.07772	-5.25087	-4.53867	-4.52301	-4.17802	-5.27114	-4.47152	-4.40288	-4.71389	-5.23321	-5.84088	-6.3112	-4.42787		0.063924	3	3	3	7.9
A0AVT1	A0AVT1	Ubiquitin-like modifier-activating enzyme 6	UBA6	2.32918	2.72233	2.28028	1.94021	0.640093	0.615551	-0.604608	0.435945	0.926138	-0.104622	0.642464	0.621511	-0.82848	-1.82227	-0.895399	-2.05744	2.42377	1.96909	2.19611	2.29419	1.63771	1.33512	1.56982	0.556913	3.23106	3.04149	2.19251	3.29045	1.6636	0.715816	0.894081	1.17947	0.462511	0.829813	-0.15814	0.116289	1.49941	1.43136	1.03182	1.09661	+	0.0427993	31	31	31	38.1
A0FGR8	A0FGR8	Extended synaptotagmin-2	ESYT2	-2.06363	-0.707064	-0.00300217	-0.0136814	-3.62089	-2.80395	0.0292187	-0.530758	-0.784283	0.818401	0.911207	1.02325	-0.881935	-1.27191	-1.4609	0.115803	0.595427	1.03614	1.13899	0.630861	2.166	1.51773	1.77361	1.78538	1.51943	0.981646	1.49631	1.90501	0.964869	-0.788137	0.892504	0.764116	-1.67062	0.544502	0.483864	0.101334	2.83902	2.65233	3.15708	3.26772	+	0.000761165	19	19	19	27.9
A0MZ66	A0MZ66	Shootin-1	KIAA1598	-0.591579	-0.507515	-0.132784	-0.220791	-3.59235	-3.67585	-3.03818	-4.11559	-4.68858	-2.99377	-2.28408	-5.06618	-3.52603	-5.43963	-3.94157	-4.52851	1.77132	2.38841	1.92858	2.04834	1.63167	1.57513	1.85028	2.06637	-2.04027	-2.71949	-6.43644	-2.72453	1.787	1.35695	1.87462	1.41245	2.85144	2.15607	2.4514	2.26009	-4.07599	-0.0566692	-0.798048	-0.522404	+	0.00473352	14	14	14	25.8
A1A4S6	A1A4S6	Rho GTPase-activating protein 10	ARHGAP10	-4.63919	-4.22879	-4.5672	-1.98974	-2.91289	-2.38001	-4.89719	-4.74096	-3.49301	-4.07154	-3.9489	-4.24768	-4.96948	-5.53977	-4.17385	-4.61594	-3.41756	-2.49714	-2.60314	-3.4097	-4.30682	-5.55463	-4.5633	-4.08489	-1.59182	-1.12869	-1.46811	-3.05698	-1.69769	-6.97057	-4.77772	-2.64759	-4.87359	-4.40651	-4.32239	-3.73076	-4.63247	-4.12842	-6.07651	-4.48461		0.295158	3	3	3	7.1
A1A5C7	A1A5C7	Solute carrier family 22 member 23	SLC22A23	-5.00458	-4.20759	-5.7325	-4.1361	-4.94733	-4.49792	-5.10923	-3.88288	-4.22936	-3.68224	-4.36884	-5.59576	-5.31172	-4.66548	-4.80637	-4.46776	0.607338	0.954254	0.710554	1.04202	-6.38688	-4.5658	-5.88371	-5.56657	-5.40276	-5.06095	-3.95647	-4.90333	-4.273	-5.70804	-4.27355	-5.54109	-3.01915	-4.13796	-4.36182	-5.47494	-5.87639	-2.74148	-4.56889	-4.02474		0.645184	3	3	3	6.7
A1KXE4	A1KXE4	Myelin-associated neurite-outgrowth inhibitor	FAM168B	-5.87329	-5.71409	-3.77345	-4.91289	-4.40236	-5.45928	-5.48965	-3.84681	-1.6109	-1.27963	-0.985405	-1.29002	-4.86896	-4.86952	-7.04734	-3.62081	-1.89671	-1.98567	-2.09692	-1.58013	-1.76015	-2.0948	-1.38992	-1.88453	-4.30773	-4.15801	-4.95085	-3.68062	-1.26124	-5.08128	-0.796673	-1.21336	-4.27053	-3.86923	-3.12009	-4.29532	-3.95128	-5.31857	-3.83711	-6.26364		0.0945835	1	1	1	9.2
A1L0T0	A1L0T0	Acetolactate synthase-like protein	ILVBL	-0.767862	-1.65603	-1.61512	-1.45636	-2.18857	-3.09019	-4.84926	-3.7467	0.617559	0.809565	0.0838585	1.4898	-4.63657	-5.0614	-4.82836	-6.12095	1.26207	1.36876	1.86891	-0.66218	0.946354	0.2507	0.398922	0.547621	-0.757845	-4.27989	-1.90169	-1.62026	-1.61498	-0.543274	-0.671223	-0.0828133	-3.14754	-0.825657	0.424446	-2.30431	-1.34403	0.420692	-0.182503	0.95779		0.126145	8	8	8	26.7
A1L170	A1L170	Uncharacterized protein C1orf226	C1orf226	-1.31331	-4.89804	-1.63523	-1.67416	-3.54788	-5.33524	-5.2799	-4.62533	-5.67861	-3.04562	-5.46625	-5.2936	-5.3338	-7.05581	-5.56484	-5.1291	-5.4974	-4.82968	-5.42863	-5.34773	-5.04279	-5.63223	-3.9598	-6.72261	-2.94892	-2.06896	-4.90559	-4.36024	-6.27427	-6.36274	-5.34966	-5.18584	-4.69916	-5.35998	-5.01167	-3.82488	-5.71136	-4.9886	-4.17906	-5.06597		0.783525	1	1	1	6.2
A1L390	A1L390	Pleckstrin homology domain-containing family G member 3	PLEKHG3	1.61448	-3.10234	-6.00076	-3.98036	-0.406185	-5.56053	-4.28221	0.410633	-0.0930366	-3.90048	-5.33726	0.846874	-7.54563	-6.91921	-3.42027	-6.48588	-3.84104	-4.13748	-5.22507	-3.29355	-5.92402	-5.37713	-3.21796	-4.94911	-5.90508	-5.06663	-3.70359	-5.46622	-4.49863	-5.56963	-6.01146	-4.30188	0.121721	-1.84733	0.874577	-3.71447	-3.71743	-5.37447	-4.54303	-4.75538		0.109093	4	4	4	5.9
A1X283	A1X283	SH3 and PX domain-containing protein 2B	SH3PXD2B	-0.136627	-0.408629	-0.229626	-5.11388	-2.00837	-1.60615	-1.51633	-0.901445	-1.90801	-3.71793	-2.53766	-4.70793	-5.67851	-4.71552	-4.50714	-2.24611	-5.01381	-5.35957	-5.43482	-5.10518	-3.03454	-7.24347	-3.13098	-2.5116	-4.0203	-5.05298	-5.26316	-3.98118	-4.60465	-5.75676	-5.62544	-4.9578	-4.51363	-5.31882	-5.1377	-4.28067	-4.61615	-7.25487	-5.65386	-2.86756	+	0.0256849	2	2	2	2.9
A2RRP1	A2RRP1	Neuroblastoma-amplified sequence	NBAS	-3.70988	-5.48214	-4.01657	-3.59528	-3.84972	-4.3983	-5.0245	-3.99538	-4.79235	-3.87706	-5.49237	-3.65342	-4.21838	-5.02835	-4.22613	-3.99673	-1.66548	-2.54142	-1.75064	-2.32058	-4.49099	-3.20236	-4.08822	-3.2635	-5.3095	-4.68375	-4.28117	-4.17879	-2.49042	-5.67409	-6.56148	-4.94262	-4.89101	-5.00345	-4.01625	-3.42092	-3.10721	-3.69064	-2.0796	-3.50037		0.350534	2	2	2	1.2
A4D1S0	A4D1S0	Killer cell lectin-like receptor subfamily G member 2	KLRG2	-4.31642	-3.11049	-4.68279	-5.97884	-4.48439	-5.7363	-4.87572	-4.03218	-4.5882	-4.30685	-4.48213	-4.96205	-4.15596	-5.07975	-4.26301	-5.32886	2.20731	1.88846	1.95766	2.2261	-3.79009	-3.97869	-4.05046	-6.34259	-2.11648	-4.96684	-6.58967	-1.52373	0.840271	1.02671	1.22424	1.00033	-4.72415	-4.13575	-5.60286	-6.64737	-3.65629	-4.84629	-3.72201	-3.90342	+	0.0159975	9	9	9	26.9
A5D8V6	A5D8V6	Vacuolar protein sorting-associated protein 37C	VPS37C	-1.67281	-1.38983	-1.26169	-4.16287	-1.29985	-0.553534	-0.866354	-0.328863	0.801069	0.148975	0.892069	0.39358	-1.01633	-3.67548	-2.62555	-4.21478	0.0547123	-0.00513267	-0.130575	0.117699	-0.594709	-0.815636	-0.669048	-0.531065	-0.626568	-0.592047	-1.91769	-2.94353	1.81986	1.28595	2.81931	2.90065	-0.0257931	-1.99124	0.542404	0.797085	-5.4532	-4.97858	-3.32963	-3.62689	+	0.0094632	4	4	4	9.9
A5PLN9	A5PLN9	Trafficking protein particle complex subunit 13	TRAPPC13	-3.08329	-4.27887	-5.713	-4.77623	-5.46328	-4.02837	-5.38203	-4.97837	-4.27565	-3.73422	-3.57063	-5.06274	-3.69026	-5.37881	-5.23813	-3.51925	0.723969	0.62252	0.57609	-0.17519	-3.38863	-2.65846	-2.26843	-4.22363	-4.77743	-4.37629	-2.85386	-4.24688	-5.63317	-3.8466	-5.17459	-6.07312	-3.25462	-6.46596	-5.26611	-2.33557	-3.78275	-5.77662	-4.31425	-1.68898		0.263921	2	2	2	12.7
A5YKK6	A5YKK6	CCR4-NOT transcription complex subunit 1	CNOT1	-1.59774	-1.5904	-1.18612	-1.09546	-4.32692	-5.71243	-5.00113	-4.18046	-2.46194	-2.0876	-3.29259	-1.93265	-5.39198	-3.85555	-2.88764	-5.04389	0.947349	0.500341	0.9135	0.816992	-0.1362	-0.217939	-0.139652	0.267647	1.49824	2.02227	1.24119	0.891111	0.465008	-0.669991	0.205053	0.100893	0.230444	0.107145	-0.25222	-1.46089	-0.318777	0.425001	-0.0689926	-0.333347	+	0.000107527	25	25	25	13.6
Q9GZQ8;A6NCE7	Q9GZQ8;A6NCE7	Microtubule-associated proteins 1A/1B light chain 3B;Microtubule-associated proteins 1A/1B light chain 3 beta 2	MAP1LC3B;MAP1LC3B2	-0.00390244	-0.113258	0.141481	0.0285873	-2.1613	-1.99851	-0.884279	-2.11705	4.13729	3.71158	3.36728	3.96378	-4.91043	-4.93761	-4.84163	-4.41182	-4.40938	-4.57191	-3.11437	-5.43368	-3.36414	-2.46398	-2.44602	-3.22186	-0.600609	-0.704002	-2.35317	-2.46627	-4.82649	-3.22685	-6.37876	-4.29009	-4.46307	-6.35487	-5.68159	-4.21417	-5.65963	-3.35922	-4.68038	-4.53319	+	0.0263296	6	6	4	36.8
A6NCS6	A6NCS6	Uncharacterized protein C2orf72	C2orf72	-0.535339	-2.17527	-2.83288	-2.67316	-4.73375	-6.42258	-4.89459	-4.16974	-3.88187	-4.02523	-4.06257	-4.63789	-5.27735	-5.98239	-2.73748	-4.34762	0.235935	0.74416	-0.505289	-1.12203	-2.77684	-5.55895	-3.63399	-5.96587	-4.09584	-3.3438	-6.10735	-4.96347	-3.25624	-1.67481	-2.51269	-2.57774	-3.40493	-4.77879	-5.45955	-4.74436	-2.67533	-5.45339	-4.53467	-4.5633		0.370359	3	3	3	14.9
A6NDB9	A6NDB9	Paralemmin-3	PALM3	-3.57976	-4.9118	-6.5493	-3.19456	-4.75944	-4.69044	-4.77253	-4.07206	-4.66973	-5.85199	-4.5346	-3.52995	-4.2879	-4.04857	-5.5718	-5.51501	-4.95831	-4.66191	-4.84723	-5.32889	-4.88647	-4.4867	-6.47179	-3.96674	-3.35182	-1.26057	-1.59931	-1.57745	-6.74642	-6.09924	-4.05004	-3.76808	-2.85819	-0.345688	-0.392794	-0.479366	-4.28369	-5.29714	-4.33787	-4.44929	+	0.0104678	4	4	4	6.5
A6NDG6	A6NDG6	Phosphoglycolate phosphatase	PGP	-5.3218	-2.05622	-2.34574	-2.85572	-4.8719	-5.16395	-3.38071	-4.13229	-1.60441	-3.72958	-3.29709	-2.7027	-5.82693	-4.00218	-4.00321	-4.94807	-1.46344	-1.35866	-0.536758	-1.36699	-0.942078	-1.05427	-1.00482	-1.59767	-1.23876	-0.504702	-1.97494	-2.8201	0.291807	0.138134	0.101595	0.169735	-1.8798	-0.802908	-3.07885	-2.76434	-5.68522	-5.08549	-2.35836	-2.60219	+	0.000616633	4	4	4	16.5
A6NHR9	A6NHR9	Structural maintenance of chromosomes flexible hinge domain-containing protein 1	SMCHD1	-5.34991	-4.67455	-4.92581	-4.46979	-6.09704	-3.98301	-5.91486	-4.21785	-3.98921	-5.34373	-4.52901	-4.5019	-1.86751	-1.31939	-0.87623	-0.690325	-2.76391	-3.02517	-3.40015	-2.38225	-1.57098	-1.84868	-1.43847	-1.48028	-0.92108	-0.991833	-4.20283	-5.34926	-2.74658	-2.08384	-1.54484	-1.6615	-5.31453	-0.137121	-0.228464	-0.117039	-1.24876	-0.316557	-1.25139	-0.89599	+	0.0342304	3	3	3	2
A6NKT7;Q7Z3J3	A6NKT7;Q7Z3J3	RanBP2-like and GRIP domain-containing protein 3;RanBP2-like and GRIP domain-containing protein 4	RGPD3;RGPD4	-2.86584	-2.27925	-1.91339	-5.02139	-4.83563	-4.46734	-3.62278	-5.20316	-4.98168	-5.06993	-4.17688	-4.51669	-5.24819	-3.07731	-4.70099	-5.16404	-2.31754	-2.88344	-2.26489	-4.83796	-2.35555	-2.0849	-1.69311	-2.06378	-3.92543	-1.53356	-5.03255	-4.28966	-5.28352	-3.45001	-1.92891	-5.09411	-1.88113	-1.328	-1.95425	-4.82558	-2.29705	-4.02778	-1.52549	-4.21528		0.167372	10	1	1	6.8
A6ZKI3;Q17RB0	A6ZKI3;Q17RB0	Protein FAM127A;Protein FAM127C	FAM127A;FAM127C	-4.86649	-6.10107	-4.86818	-3.94694	-3.50203	-4.07895	-6.061	-5.68123	1.71724	1.61859	1.17095	1.20174	-5.0318	-4.92709	-5.64209	-4.19002	-4.87116	-6.45696	-3.16215	-4.92027	-3.91124	-6.13177	-5.41388	-4.77919	-5.65303	-4.89804	-6.19959	-4.56498	-6.07993	-5.30975	-4.42287	-3.42061	-4.45785	-5.29211	-4.44986	-4.70461	-4.26767	-4.98844	-5.93215	-3.24935		0.30242	5	2	2	51.3
A7KAX9	A7KAX9	Rho GTPase-activating protein 32	ARHGAP32	-4.59966	-4.13232	-4.67367	-5.43664	-5.77873	-4.78783	-3.52599	-5.98102	-4.44435	-4.78128	-3.89468	-4.89264	-4.31838	-5.57239	-4.83987	-4.79985	-3.32701	-1.13123	-3.48797	-1.98667	-4.41973	-5.19785	-5.02398	-4.06667	-4.23618	-5.15743	-5.18638	-6.0539	-0.876749	-1.70153	-1.89586	-2.03083	-5.20526	-3.7353	-5.5013	-4.85625	-3.99269	-1.57853	-5.16579	-5.44327		0.156193	5	5	5	2.2
A8K2U0	A8K2U0	Alpha-2-macroglobulin-like protein 1	A2ML1	-4.7634	-3.08138	-3.07022	-2.46036	-5.08307	-3.663	-5.79952	-1.36873	-0.986092	-0.126766	-0.282047	-0.168354	-1.55009	-0.988037	-1.2755	-2.00416	-2.42128	-1.52904	1.20401	-1.56902	0.89295	-4.81761	-2.624	-1.81398	-0.170444	-0.635765	0.460865	-1.94216	-1.5389	-2.30882	-1.93249	-2.05104	-1.92883	-0.639553	-1.49721	-0.2628	0.580576	1.6294	1.66916	1.31231	+	0.0359726	9	9	9	8
A8MVW0	A8MVW0	Protein FAM171A2	FAM171A2	-3.69734	-4.69629	-4.15799	-4.46463	-3.85951	-3.64496	-3.5306	-3.52063	-2.40324	-4.67651	-4.35671	-4.61472	-3.49345	-3.89124	-2.86705	-5.26612	-2.45323	-2.90693	-2.68132	-2.41025	-1.29242	-3.06635	-3.69378	-2.40653	-0.971788	-2.27614	-6.51195	-1.79019	-3.2029	-4.15121	-3.42653	-3.50588	-0.579323	-1.06917	-1.7017	-1.52102	-3.664	-5.75948	-1.88703	-3.95198	+	0.0155129	2	2	2	4.1
P62308;A8MWD9	P62308;A8MWD9	Small nuclear ribonucleoprotein G;Putative small nuclear ribonucleoprotein G-like protein 15	SNRPG;SNRPGP15	-1.23009	-1.25679	-1.7748	-5.68283	-4.9719	-4.59455	-4.47876	-5.87823	-0.660858	-1.00882	-5.76104	-2.2461	-2.30996	-6.20109	-4.28843	-3.86395	-0.515347	-0.82057	-0.693873	-0.502539	0.65208	-4.51525	-1.30854	-2.02151	2.48017	2.81161	1.59892	-0.453871	-0.38817	-0.833784	-0.328958	1.55707	-4.35039	1.19391	1.42762	-3.63786	-3.90899	-1.97082	-0.424618	-3.05787	+	0.0178257	2	2	2	32.9
B2RUZ4	B2RUZ4	Small integral membrane protein 1	SMIM1	-4.67296	-4.3054	-4.67528	-5.06607	-5.85159	-4.2512	-4.95966	-4.31625	-5.05602	-4.81566	-4.02805	-4.48842	-4.25167	-3.49527	-5.1269	-5.67428	-2.45805	-2.64798	-2.64365	-2.56508	-5.98215	-6.12543	-5.32589	-6.49327	-3.69756	-5.39779	-4.99154	-4.74444	-4.21962	-3.07053	-3.14634	-2.89579	-4.49898	-4.29159	-5.15988	-3.78929	-4.90541	-5.41842	-5.39277	-4.86174		0.453816	1	1	1	15.4
C9J7I0	C9J7I0	UBAP1-MVB12-associated (UMA)-domain containing protein 1	UMAD1	-0.138096	-0.23177	-0.516266	-0.55084	0.00528526	-0.0367718	0.216566	0.0557747	-0.063715	-0.103701	1.16165	1.49984	-4.16291	-4.41095	-6.98228	-4.79355	-2.13016	-0.464768	-1.23705	-0.79771	-3.61192	-2.60529	-1.53462	-1.16852	-4.21291	-3.16542	-3.19808	-4.95613	0.901325	-0.320627	1.03371	0.964876	-1.76514	-1.33309	-0.631033	-0.613665	-3.6559	-2.72914	-4.49599	-3.92183		0.344692	5	5	5	31.4
Q13765;E9PAV3;Q9BZK3	Q13765;E9PAV3	Nascent polypeptide-associated complex subunit alpha;Nascent polypeptide-associated complex subunit alpha, muscle-specific form	NACA	1.24573	1.222	1.42077	1.34041	1.21118	0.89406	1.01336	0.98766	0.04006	-0.343519	0.468815	0.616571	-4.23204	-2.69366	-0.230455	-0.290632	0.596218	1.38584	0.766392	0.786192	2.03628	2.05966	2.51432	2.68799	1.94813	2.33413	2.54408	2.20975	2.13663	1.87718	1.83159	1.67595	-0.520061	-0.0654717	0.743526	0.126724	0.0873203	0.772919	-0.0725536	-0.520674	+	0.0185518	8	8	8	32.6
O00115	O00115	Deoxyribonuclease-2-alpha	DNASE2	-4.12923	-5.0138	-5.02642	-5.02835	-4.26618	-4.81224	-4.43057	-4.92171	-3.89097	-3.35443	-5.83614	-2.65092	-2.10653	-5.50759	-3.53059	-3.41728	-0.224575	-0.584265	-0.220711	-0.00114822	-2.9691	-5.01826	-4.7114	-5.56456	-1.37492	-0.836573	-5.41743	-1.61812	-2.28858	-1.85849	-2.99535	-1.77184	0.430744	0.480112	0.629114	0.596321	-5.23271	-4.39156	-3.73725	-5.17764	+	0.00149096	3	3	3	8.9
O00116	O00116	Alkyldihydroxyacetonephosphate synthase, peroxisomal	AGPS	-4.0675	-4.75883	-2.3066	-1.42928	-4.49927	-4.6815	-3.91631	-5.0909	-2.37793	-4.23413	-5.35265	-1.845	-5.28385	-3.36826	-4.05853	-5.16275	-1.21907	-0.930283	-0.689806	-0.986797	-0.736729	-1.74764	0.0326634	-0.57328	0.662214	0.24398	0.403896	-0.259226	-1.68413	-5.88484	-5.32818	-6.74565	-3.11012	-4.65666	-0.0616836	-3.53754	1.10355	0.189764	2.94092	1.97734	+	0.00539677	14	14	14	26.7
O00139	O00139	Kinesin-like protein KIF2A	KIF2A	-1.80466	-0.997974	-1.58658	-1.13161	-1.71918	-5.8753	-2.41453	-2.70477	0.152237	-2.24001	-1.49957	-1.69229	-5.55581	-5.22444	-4.84881	-4.10316	-4.58834	-2.69999	-2.7827	-4.83549	-2.48	-3.2008	-2.19953	0.159905	1.96059	-0.226772	1.09738	1.82868	-1.88404	-1.71702	-2.16847	-0.825148	-0.340107	-0.563108	-1.05076	-0.900944	-5.17203	-0.0706711	-0.80213	-1.86905		0.370924	15	15	13	24.9
O00148	O00148	ATP-dependent RNA helicase DDX39A	DDX39A	-1.4625	0.354004	-0.0560074	-0.190748	-2.48162	-4.12085	-4.89344	-4.42346	-4.9109	-4.55717	-3.88253	-3.7033	-4.71482	-2.18736	-2.08477	-3.31317	-2.2915	-1.4331	-2.13815	-1.78051	0.349525	0.0389977	-2.36944	0.253927	-2.14352	-1.22205	-1.50039	-0.193138	-0.600763	-5.02892	-1.36374	-3.28422	0.779509	0.594778	0.601069	0.840706	-2.4112	-1.51958	0.115688	-6.08275	+	0.040983	18	5	5	38.6
O00151	O00151	PDZ and LIM domain protein 1	PDLIM1	2.17775	2.02352	2.04601	1.35922	1.69829	1.94105	1.44584	2.1681	0.42308	-1.32323	-1.95252	-3.3396	0.456657	0.0688934	0.0749722	0.0413075	0.0260754	-0.584553	0.683062	-0.748119	2.19851	2.83055	3.13834	2.96964	2.23872	1.47404	1.30987	2.65684	1.4194	1.84206	1.60505	1.51707	-0.284517	-1.02662	-0.942492	-1.73465	3.22197	2.79579	2.06555	2.50311	+	0.0278018	13	13	13	57.4
O00154	O00154	Cytosolic acyl coenzyme A thioester hydrolase	ACOT7	1.77525	1.48958	1.75606	1.10285	2.38434	1.98113	1.72351	2.1033	2.43959	2.30631	1.73644	1.67023	3.21326	2.44115	2.73934	2.71809	2.37791	2.52043	2.75416	2.50112	3.37622	3.34414	3.20999	3.22072	3.75876	3.98865	4.4672	4.21645	3.7426	3.28816	3.46363	3.18441	-5.46625	-0.850994	-2.53049	-1.4254	1.08789	2.12539	3.32567	2.80982	+	0	16	16	16	55.5
O00159;Q8N1T3	O00159	Unconventional myosin-Ic	MYO1C	6.23966	6.2364	6.06503	6.21807	6.0316	5.90307	6.07325	6.14769	4.57866	4.50863	4.78344	4.69293	3.57757	2.92592	2.75279	2.41527	6.50951	6.78418	6.72623	6.75901	5.8251	5.2704	5.26838	5.12601	4.81863	4.72143	4.34109	4.34011	7.75527	7.52381	7.24854	7.28558	7.39252	7.11237	6.88295	7.12421	4.62345	4.85727	5.43286	4.74098		0.0556488	96	96	94	70.3
O00161	O00161	Synaptosomal-associated protein 23	SNAP23	3.57247	3.98332	3.81244	3.72973	2.62425	2.79303	2.73653	2.9896	0.696371	0.902222	1.78347	1.19557	2.24164	2.76658	2.37763	1.84114	4.1253	4.71519	4.51556	4.3835	2.09858	1.14156	2.01121	2.07555	0.840788	-0.0808048	-1.29664	0.0912361	3.93822	3.31314	4.37051	3.82395	3.22688	3.5037	3.63635	2.96311	1.4346	1.81605	1.22203	-1.64344		0.243731	16	16	16	83.9
O00170	O00170	AH receptor-interacting protein	AIP	-0.987305	-1.94756	-0.221741	-0.130203	1.70029	1.25668	1.34182	1.2746	-0.592663	-0.511742	-1.01725	-0.991278	-0.882397	-0.937721	-1.42448	-1.48331	2.86564	2.9364	1.77733	2.68123	0.218782	0.426229	0.41309	-0.565075	0.920908	-0.0037632	-0.358326	0.563376	0.950588	0.597029	0.988411	0.382141	1.13217	1.11737	1.3764	0.984375	-4.20747	-1.78439	-0.960504	-1.17359	+	0.00740125	11	11	11	42.4
O00178	O00178	GTP-binding protein 1	GTPBP1	-4.58862	-3.13513	-4.4308	-3.29434	-3.85435	-5.12659	-4.67393	-3.6129	-2.65229	-5.33103	-5.10308	-2.37235	-4.77893	-4.37897	-3.64582	-4.05583	-2.38956	-1.93808	-1.95369	-3.83151	-1.34986	-1.7815	-2.89979	-2.45928	1.10969	0.530441	0.247059	0.362123	-2.30341	-1.7503	-2.99881	-3.80892	-4.48637	-4.72389	-6.0269	-3.42301	-4.24372	-2.57753	-3.89389	-1.75393	+	0.00354023	8	8	8	19.1
O00186	O00186	Syntaxin-binding protein 3	STXBP3	2.62625	1.70809	1.77926	1.86083	2.65655	2.50115	2.05547	2.44709	2.43725	2.22737	1.90999	1.74324	1.60641	1.71215	1.61969	1.75038	4.07548	4.5092	4.29581	4.46646	2.9684	2.55177	2.91742	2.94885	0.989811	0.679327	0.603073	0.501036	3.88473	3.88023	3.74668	3.93059	4.37804	3.64197	3.9812	3.89228	2.56855	1.8649	1.87865	1.99379	+	0.0466667	24	24	24	37.7
O00192	O00192	Armadillo repeat protein deleted in velo-cardio-facial syndrome	ARVCF	-4.64332	-5.91314	-3.92177	-4.32105	-3.78759	-4.79121	-3.79801	-6.00587	-4.13571	-4.37013	-3.55153	-5.49008	-4.43908	-3.85502	-4.10332	-5.65276	-3.77889	-1.09235	-5.58019	-1.37439	-7.98034	-4.72217	-3.04052	-4.97548	-3.69706	-4.06235	-6.59779	-5.00352	-4.68662	-5.76518	-5.25469	-5.02916	-1.72837	-1.09193	-1.10129	-0.963455	-3.54569	-4.41892	-2.71097	-4.81629	+	0.0143142	4	4	4	6.9
O00194	O00194	Ras-related protein Rab-27B	RAB27B	-3.86954	-4.31049	-4.7698	-4.12703	-4.58683	-4.51483	-4.28925	-5.15807	-1.08247	-0.478767	0.249825	0.342533	-3.39758	-4.45228	-4.59727	-5.39159	-0.693127	0.232893	0.00855637	0.189329	-1.23514	-2.16328	-1.70715	-2.33446	-1.44307	-0.253626	-0.634321	-0.574108	-0.505913	-0.766157	-4.86226	-0.75981	-4.58258	-0.220512	-0.686224	-0.187677	-4.34184	-1.31827	-0.431376	-1.671	+	0.0493853	4	4	2	15.6
O00203;Q13367	O00203	AP-3 complex subunit beta-1	AP3B1	0.773352	0.229788	0.215414	-0.062418	-0.724619	-3.35629	-2.32154	-1.62743	-1.13001	-0.893612	-5.53968	0.334292	-4.80146	-1.65492	-1.70606	-1.32309	1.45635	1.58211	0.718031	1.44789	1.10989	0.0116634	-0.0251503	0.606825	0.655104	0.759567	1.09161	-0.179878	1.23881	0.630659	0.478643	1.21901	0.949171	0.64588	-5.13685	-1.42072	-0.0659065	0.73271	1.10197	-0.207895	+	0.020977	19	19	19	20.1
O00212	O00212	Rho-related GTP-binding protein RhoD	RHOD	-1.09546	-0.98881	-0.816052	-1.12413	-5.17615	-5.4023	-3.93667	-5.0734	-6.19505	-6.08091	-4.76939	-4.05837	-3.7378	-4.20077	-4.53328	-5.67452	0.881758	0.064436	0.610811	0.844185	-1.48754	-4.21323	-3.57728	-4.16714	-4.75283	-2.05628	-2.92059	-4.17093	-5.09636	-4.86085	-5.20385	-5.90462	-1.41603	-2.00864	-2.57112	-2.69299	-2.29451	-3.6363	-2.20223	-4.89369		0.503402	5	5	5	27.6
O00214	O00214	Galectin-8	LGALS8	-0.911823	-1.39956	-3.78682	-2.123	0.229452	-1.42735	0.485041	0.569794	-1.14682	-4.48376	-4.3367	-3.81258	-3.66018	-3.34124	-4.74249	-3.49428	0.852381	1.79376	1.54267	1.62451	0.250811	0.585419	0.103455	-0.959484	-6.173	-4.61234	-1.62631	-3.93504	0.764484	-0.359821	-1.05679	-0.447266	-4.58858	-3.99534	-5.91372	-4.27107	-3.93664	-2.77092	-5.10021	-4.77386	+	0.027791	8	8	8	28.4
O00217	O00217	NADH dehydrogenase [ubiquinone] iron-sulfur protein 8, mitochondrial	NDUFS8	-4.53276	-5.66739	-3.25321	-5.09144	-4.34276	-5.02717	-4.01584	-5.24475	-4.59946	-4.59977	-3.31978	-4.18484	-5.876	-4.31236	-5.19616	-4.43879	-1.8459	-2.90934	-2.30486	-2.69801	-1.42674	-5.45533	-4.2072	-5.40089	-4.24056	-4.32458	-4.89788	-2.09255	-2.97329	-4.20349	-4.79419	-5.14649	-0.566792	-0.342106	-1.41894	-1.00466	-1.89878	-4.0834	-3.73876	-5.73802	+	0.0032465	4	4	4	17.1
O00221	O00221	NF-kappa-B inhibitor epsilon	NFKBIE	-4.31314	-4.34966	-3.60735	-5.96923	-3.74287	-6.09024	-4.63387	-4.40494	-3.31109	-5.18931	-5.32408	-4.08623	-4.90098	-5.44047	-3.67357	-3.83744	-3.97951	-4.00924	-3.16034	-4.42181	-7.36835	-5.60921	-3.74498	-5.43733	-2.24855	-2.26445	-2.35557	-3.90698	-5.90789	-5.36507	-5.00653	-4.45552	-5.49396	-3.55401	-4.65466	-3.53891	-4.9953	-4.34325	-4.78048	-2.35444		0.932092	3	3	3	8.6
O00231	O00231	26S proteasome non-ATPase regulatory subunit 11	PSMD11	4.10768	4.31305	4.04857	4.03807	2.73425	2.7014	1.79706	2.44177	2.53153	2.82424	2.45584	2.8735	3.94945	3.94188	3.82814	3.70006	5.20176	4.58236	4.81862	4.74867	4.56922	4.63513	4.66822	4.59713	5.19253	5.27853	4.95412	4.9403	3.95287	3.56646	3.78486	3.96997	4.01547	4.7416	3.93251	4.04928	3.66488	4.07612	3.30108	3.74413	+	0.00371282	33	33	33	80.8
O00232	O00232	26S proteasome non-ATPase regulatory subunit 12	PSMD12	3.11908	3.0234	2.82256	2.80994	-0.568539	0.347256	-0.10572	0.729483	0.476753	0.59692	1.09035	1.18101	1.88253	2.18244	2.4578	1.81273	4.02849	3.67237	3.54293	3.78039	3.78146	3.44698	3.30377	3.37977	3.67573	3.76272	3.50555	3.37843	3.0546	1.95145	2.3098	2.45987	2.14145	2.61937	2.68499	2.34996	1.31139	2.4084	1.65686	1.36936	+	0.00328632	35	35	35	65.6
O00233	O00233	26S proteasome non-ATPase regulatory subunit 9	PSMD9	0.0956059	-0.0940571	0.242357	0.125027	0.603538	-0.253285	0.25658	-0.444965	-5.06779	-4.26926	-0.901875	-1.66982	-0.612495	0.441172	-0.332518	0.193514	-0.0869122	-0.717129	-0.279272	0.182278	0.0584965	0.871975	2.31358	0.834164	-0.664841	0.597611	-5.39428	1.15128	-1.47349	-1.81042	-0.468851	-0.893497	0.709532	0.718649	0.99823	0.851116	0.986561	0.601721	-0.170299	1.09028		0.379348	5	5	5	30.5
O00244	O00244	Copper transport protein ATOX1	ATOX1	1.358	1.38779	0.990881	0.934305	2.93516	2.74202	2.51963	2.52162	0.885868	0.743263	0.679543	0.0840893	-0.392607	-0.354414	-4.62577	-0.305008	1.47398	1.61905	1.80254	1.487	-0.391562	-0.892427	-0.00222588	-0.30237	1.21065	0.452015	1.00271	1.19145	3.26799	4.10706	3.87889	3.48589	1.07693	0.101128	-0.0302925	-0.512707	1.46388	1.17203	0.719063	1.17982		0.568729	9	9	9	82.4
O00264	O00264	Membrane-associated progesterone receptor component 1	PGRMC1	-4.91458	-6.18424	-2.32385	-1.56689	-5.47391	-2.8754	-2.10756	-5.57215	-0.302944	-0.00728035	-0.618153	0.277887	-4.58486	-2.21207	-1.633	-1.71818	1.94178	2.42365	2.44651	2.13311	3.45846	2.11646	1.21179	2.37187	2.17138	2.31819	1.85475	3.26718	1.43348	-0.146454	0.273937	0.761446	-0.49132	0.987804	0.391874	1.69899	0.631861	1.1148	3.05612	0.774115	+	0.000203822	15	15	13	53.3
O00267	O00267	Transcription elongation factor SPT5	SUPT5H	-2.46414	-6.49242	-1.84681	-1.78138	-4.18943	-3.87514	-5.89636	-3.76417	-4.70421	-3.54881	-3.55064	-4.84482	-4.5443	-4.03267	-4.67195	-3.47227	-2.53669	-1.64092	-1.56464	-2.10496	-0.942337	-4.95202	-2.78647	-1.52881	1.26435	1.51695	0.579515	1.1358	-0.981441	-3.77708	-3.04722	-3.12995	-3.07148	-4.94385	-5.39976	-5.14974	-3.1221	-2.54326	-6.55509	-1.41566	+	0.017621	10	10	10	13.5
O00273	O00273	DNA fragmentation factor subunit alpha	DFFA	-4.95667	-5.7435	-4.50025	-4.29799	-5.18983	-3.79007	-5.15471	-6.22275	-1.89805	-5.18968	-5.02442	-5.76309	-4.85977	-4.2567	-4.58005	-5.89239	-2.27669	-4.80646	-1.73325	-2.21002	-5.50057	-4.69427	-5.82162	-5.18508	-4.77171	-4.07947	-6.21514	-4.40547	-5.30803	-5.53458	-3.65787	-4.02684	-3.16522	-7.0851	-3.68662	-4.49167	-4.44587	-4.11359	-4.14811	-4.18725		0.792443	2	2	2	6.3
O00291	O00291	Huntingtin-interacting protein 1	HIP1	-4.29498	-4.58532	-5.15867	-4.03377	-3.82035	-5.63345	-5.07764	-6.46913	-5.47318	-3.97371	-4.15549	-5.33303	-5.76799	-5.04592	-6.4867	-3.58699	-4.43361	-5.29066	-4.08134	-3.31048	-3.44599	-2.82079	-3.06263	-2.8704	-4.78268	-5.73595	-5.11178	-4.42056	-6.20582	-6.12112	-4.87807	-5.57517	-4.04202	-6.16234	-4.80093	-4.83812	-4.15084	-5.14768	-4.07031	-4.41357		0.707738	3	2	2	4
O00299	O00299	Chloride intracellular channel protein 1	CLIC1	4.79693	5.41419	6.06678	6.05762	5.18583	5.33155	5.10795	5.37436	4.4744	4.97036	5.20799	4.77422	4.48934	4.97906	5.11304	4.28683	5.50616	5.33484	5.56827	5.73011	6.89759	6.62204	6.43449	6.52149	5.35964	4.62479	5.03611	5.56083	6.14764	5.60473	5.73732	5.4112	4.90878	4.49299	4.30759	4.45894	4.72676	4.80526	4.77515	4.19181	+	0.00814329	21	21	21	80.5
O00303	O00303	Eukaryotic translation initiation factor 3 subunit F	EIF3F	1.20773	1.54725	0.122015	1.47962	0.332062	-0.122351	-0.206299	0.162107	0.794382	0.277592	0.395868	0.328684	1.47098	0.508144	0.257847	-0.818005	1.32982	2.04147	2.14157	1.36425	1.57269	1.6149	1.93128	1.63853	3.45208	3.72333	3.05301	2.20975	1.79157	0.997036	1.66733	1.95894	0.680277	1.52616	0.107742	0.422415	0.754515	0.584583	0.699245	0.208979	+	0.00138462	16	16	16	51.8
O00308	O00308	NEDD4-like E3 ubiquitin-protein ligase WWP2	WWP2	-0.577004	-0.454138	-0.583593	-2.27494	-3.60726	-2.39077	-3.87992	-4.16706	-4.10439	-4.80837	-4.56194	-5.03898	-4.19846	-5.27439	-5.63156	-4.38607	-1.14092	-0.942495	-1.92021	-1.46181	-1.9068	-3.8685	-6.26936	-4.87636	-4.81787	-4.23287	-5.80806	-4.59356	-1.9685	-5.21137	-1.24864	-4.58189	-6.37135	-3.24876	-6.08501	-4.85468	-5.63203	-4.0931	-4.84917	-5.39752		0.313358	6	5	5	11
O00330	O00330	Pyruvate dehydrogenase protein X component, mitochondrial	PDHX	-4.24406	-5.89126	-5.08497	-4.52651	-3.9715	-5.37324	-6.08456	-3.60359	-4.91239	-3.73525	-4.30748	-4.73376	-3.14036	-5.09217	-4.3467	-5.68337	-1.52331	-4.98168	-2.95074	-1.9954	-1.24464	-0.635666	-0.614078	-0.803515	-5.85736	-3.88519	-6.80161	-2.41299	-3.33185	-2.8342	-0.781408	-1.97571	-5.48864	-2.66147	-5.4942	-4.26893	-4.55914	-5.30471	0.651012	-0.199135		0.0524355	6	6	6	15
O00339	O00339	Matrilin-2	MATN2	1.18014	-5.02909	-2.79399	-0.828268	1.51076	-1.33578	-1.39196	0.857065	5.044	5.7206	4.97774	5.43123	-4.79836	-5.06831	-4.64112	-4.61573	-5.6737	-3.48017	-3.43313	-1.9793	5.93808	5.87279	6.04073	6.07253	5.75855	5.95641	5.33205	5.43713	-4.72074	-4.44078	-5.87771	-2.49641	1.55535	2.46392	2.69513	1.95929	1.52352	2.25372	2.85813	3.11877		0.681031	46	46	46	53.8
O00391	O00391	Sulfhydryl oxidase 1	QSOX1	-3.43029	-5.61544	-4.83594	-1.91199	-5.31775	-1.22433	-4.70984	-4.28916	-4.72987	-4.86411	-3.95152	-5.53356	-3.86217	-4.12303	-4.0658	-2.56163	0.0293865	-1.58184	-0.610447	0.308636	-1.53211	-4.18479	-5.61518	-5.07956	-1.54752	-0.0913067	-2.18519	-5.19141	-4.6008	-4.00829	-4.7745	-4.75185	-0.835989	-0.667206	-1.33835	-4.45772	-3.9638	-4.49051	-3.6604	-5.61049		0.156728	6	6	6	12.2
O00400	O00400	Acetyl-coenzyme A transporter 1	SLC33A1	-5.62804	-5.01067	-4.54491	-3.86294	-5.44009	-5.41376	-4.56363	-5.56118	-5.34078	-4.21547	-3.97294	-4.95716	-4.0271	-5.00822	-4.79477	-5.52255	-3.47368	-2.31753	-3.8163	-5.50462	-6.20882	-3.28954	-2.83426	-3.58582	-5.54769	-5.20819	-3.48954	-2.78357	-4.02921	-3.50472	-5.27245	-5.07703	-4.56832	-5.23979	-4.51137	-6.71263	-5.08285	-5.6355	-5.89559	-3.99255		0.167794	2	2	2	5.1
O00401	O00401	Neural Wiskott-Aldrich syndrome protein	WASL	1.34044	1.51674	1.50496	1.43572	2.12263	2.16172	2.05516	1.94749	-0.826788	-4.60968	-3.97559	-2.24346	-2.94423	-2.12912	-5.38547	-4.46341	0.102926	-0.0482655	-1.69874	-0.857061	-3.22113	-1.95293	-6.32429	-4.49767	-2.64223	-5.71687	-3.51616	-4.37674	0.600243	0.869148	-0.0015564	1.0109	-3.70022	-0.547125	-3.55182	-5.83531	-5.10425	-2.93769	-3.58747	-4.61095		0.210466	9	9	9	24.4
O00410	O00410	Importin-5	IPO5	0.905849	1.8286	1.57034	1.72458	0.289583	0.166706	0.355125	0.217617	2.12232	2.34582	1.96316	1.9548	-1.06893	-1.281	-0.315352	-0.661768	1.30429	1.29667	1.2751	1.3015	1.60574	2.05699	1.72211	1.33176	3.43948	3.8459	3.19163	2.92121	3.27189	2.41742	2.3808	2.47983	0.708311	0.0790863	0.6332	1.02287	1.26991	0.0776215	0.512276	0.736902	+	0.0167561	31	31	29	36
O00421	O00421	C-C chemokine receptor-like 2	CCRL2	-2.49533	0.081604	-0.343944	-0.0197277	0.694284	0.622946	0.856276	0.748335	-4.14866	-4.26746	-5.9182	-4.6711	-5.1129	-4.44603	-3.14573	-4.90774	-3.16314	-3.51908	-4.1387	-4.69407	-5.8217	-6.37258	-7.73232	-6.06162	-6.13145	-4.41793	-5.08095	-4.99178	-5.70023	-3.8683	-4.17763	-5.61355	-4.48409	-4.46664	-3.66388	-5.68476	-3.30325	-4.11784	-4.81735	-5.46005	+	0.0273368	1	1	1	5.2
O00422	O00422	Histone deacetylase complex subunit SAP18	SAP18	-5.52991	-5.39928	-5.6793	-4.17861	-4.5783	-4.30693	-4.96779	-6.11426	-0.687481	-2.32141	-3.45279	-5.49609	-2.44466	-3.04149	-3.4519	-4.45976	-2.79152	-6.06956	-4.97287	-4.73356	-3.19035	-0.88994	-0.369886	-1.46776	-0.74877	-5.43404	-5.54481	0.27689	-5.31972	-5.42485	-2.79394	-3.37888	-1.96998	-2.01528	-1.34924	-2.3592	-0.436228	-1.72524	-2.0206	-0.247587		0.0761556	3	3	3	38.6
O00425	O00425	Insulin-like growth factor 2 mRNA-binding protein 3	IGF2BP3	1.80715	1.91396	2.18857	1.89884	1.79721	1.87787	1.30307	1.42005	2.6849	-1.05954	-0.828524	0.389582	-3.75318	-3.23749	-4.09795	-5.15976	-1.72102	-7.43285	-1.57856	-4.2051	-6.21664	-7.77492	-5.10456	-4.44338	-1.29385	-3.65119	-0.213617	-4.23924	-4.65271	-4.77119	-5.18833	-4.40905	-2.66864	-2.41969	-3.38849	-3.4888	1.5159	1.66032	2.05077	2.68325	+	0.00204245	18	18	14	40.4
O00429	O00429	Dynamin-1-like protein	DNM1L	0.949467	0.774637	1.05028	0.996696	-0.973938	0.153728	0.838652	0.282104	1.51097	1.62019	1.07792	1.30369	-0.488335	-0.611761	0.769098	0.452969	0.923832	0.544428	0.98719	0.0601845	-0.33251	0.191181	-0.611658	-0.974306	4.62108	4.49424	4.33066	4.37622	0.808355	0.821407	1.2149	1.49188	-2.16526	-1.67859	0.0454502	-0.367376	1.70705	1.84737	1.17401	1.76415		0.0868331	34	34	34	56.4
O00442	O00442	RNA 3-terminal phosphate cyclase	RTCA	-4.3334	-1.27969	-2.94016	-4.09964	-4.94076	-4.4802	-5.96183	-5.00627	6.53191	7.06977	6.61391	6.23851	-2.2739	-4.39736	-5.33612	-3.36201	-1.02729	-0.9258	0.00947189	-1.73626	-0.522322	0.671015	0.195921	0.624163	0.277302	-1.68973	-1.20401	-0.832789	-1.74016	-1.21314	-1.73464	-1.5614	-2.16937	-5.74754	-5.36147	-3.90489	-3.79148	-5.39953	-5.85036	-1.62438		0.291403	6	6	6	27
O00443	O00443	Phosphatidylinositol 4-phosphate 3-kinase C2 domain-containing subunit alpha	PIK3C2A	-3.45464	-2.67651	-3.65764	-3.209	-5.27261	-4.12529	-4.0828	-4.69338	-5.79931	-4.55114	-3.53921	-4.51407	-5.04008	-5.26731	-4.70589	-4.79901	0.485699	-0.952106	-0.284342	-0.325277	-3.97202	-2.36659	-2.53555	-6.10422	-2.56015	-3.67281	-3.89001	-4.6043	-1.85175	-5.29009	-1.84606	-2.99762	-3.64548	-1.44224	-2.32217	-2.95325	-5.38999	-4.45009	-4.55957	-4.42756	+	0.0414104	9	9	9	6.2
O00458	O00458	Interferon-related developmental regulator 1	IFRD1	-4.44667	-3.95319	-4.05752	-3.92125	-4.9543	-5.06095	-5.33336	-3.26503	-5.09175	-4.68579	-4.45485	-5.4889	-4.48035	-4.71918	-4.10055	-5.48625	-3.0385	-4.86652	-4.05698	-3.66922	-7.36483	-6.56368	-5.86568	-6.06211	-4.62773	-7.38732	-6.16573	-3.11249	-6.36468	-6.54991	-5.32812	-4.80136	-2.45447	-1.61215	-1.88973	-2.05189	-5.10699	-4.02133	-4.54724	-5.2005	+	0.0042288	2	2	2	6.4
O00459	O00459	Phosphatidylinositol 3-kinase regulatory subunit beta	PIK3R2	-5.26081	-4.1442	-2.02526	-4.07943	-5.64117	-4.83205	-6.74312	-4.74724	-5.08557	-3.58803	-3.53023	-4.69869	-4.01709	-3.91572	-4.16338	-5.17471	1.71375	1.83565	1.5989	2.27575	-3.01918	-5.47167	-2.18555	-2.36573	-3.69367	-2.64356	-3.25727	-2.63113	-0.411476	-1.47197	-1.93157	-1.61945	-1.93024	-2.11052	-2.05098	-3.08535	-5.73477	-5.43914	-4.99828	-4.59591	+	0.00422134	11	11	10	23.2
O00461	O00461	Golgi integral membrane protein 4	GOLIM4	-3.62662	-1.5875	-3.72322	-3.89961	-5.04078	-4.62962	-4.0609	-6.10102	-5.31471	-2.08232	-4.63742	-4.25907	-0.250786	2.46092	1.24803	0.13999	-2.43522	-1.16732	-1.76769	-0.351282	-0.940929	-0.793505	-1.46703	-2.0987	-4.51879	-1.90335	-1.94314	-0.610149	-3.13792	-4.31679	-6.44932	-3.75187	-0.301262	-0.695591	-0.888876	-4.72049	1.89475	0.864214	-0.568354	-0.264906		0.177329	6	6	6	9.3
O00468	O00468	Agrin;Agrin N-terminal 110 kDa subunit;Agrin C-terminal 110 kDa subunit;Agrin C-terminal 90 kDa fragment;Agrin C-terminal 22 kDa fragment	AGRN	6.38016	5.6055	5.71683	5.79783	4.7219	4.90579	4.3641	4.88058	3.3061	2.96505	2.59902	2.53539	9.19891	8.75376	8.37518	8.29074	4.32369	4.43479	4.37676	4.63794	6.81604	5.56666	6.21518	5.97212	6.54215	7.28686	6.36143	5.77924	9.31215	9.17022	9.31549	9.75323	6.71998	7.09096	7.02358	6.74927	3.32696	4.25547	5.34588	5.53725		0.314699	137	137	137	65
O00469	O00469	Procollagen-lysine,2-oxoglutarate 5-dioxygenase 2	PLOD2	-3.93127	-4.4033	-2.75549	-2.35785	-1.63659	-1.90365	-1.09519	-4.3607	-2.41311	-0.351505	-0.415022	0.193403	1.6522	2.02115	2.44193	2.09221	-4.60534	-4.22654	-4.72574	-4.75499	0.914705	0.772646	0.606518	0.443922	0.856005	-0.413853	0.0248146	0.718876	-4.79602	-5.57947	-5.35224	-4.70962	-5.07323	-5.53138	-2.55348	-2.64772	3.0851	2.99694	3.53602	3.36283	+	0.0200799	15	15	15	23.5
O00471	O00471	Exocyst complex component 5	EXOC5	3.19762	3.50624	2.45945	2.65184	1.5089	2.22088	1.66059	1.64528	-4.15326	0.566612	0.63584	2.06739	3.68695	3.70061	3.70028	3.60267	2.39765	2.20994	2.32214	2.1595	1.25767	1.51649	1.82201	1.75114	-0.587189	-1.74598	-0.0648727	0.581528	0.939308	0.876064	0.792126	0.962799	0.0833931	-0.42226	0.220154	-0.0770168	1.79232	1.29283	1.2252	-4.05061		0.189342	16	16	16	29.9
O00479	O00479	High mobility group nucleosome-binding domain-containing protein 4	HMGN4	-5.78752	-3.68925	0.775999	-0.476957	-6.10809	-6.328	-5.3391	-4.7421	-5.07071	-5.06741	-4.51522	-4.77742	-3.76201	-3.73668	-1.00276	-3.49562	-5.69562	-4.35806	-5.13846	-4.75048	-2.82404	-6.99082	-2.85623	-4.11528	-3.73612	-5.61113	-6.19375	-4.8806	-5.11273	-4.64863	-5.57246	-4.5291	-1.33155	-1.55702	-5.50963	-3.519	-4.25799	-4.40726	-4.13954	-6.4895		0.346447	2	2	2	21.1
O00483	O00483	Cytochrome c oxidase subunit NDUFA4	NDUFA4	-3.83001	-4.49278	-4.26148	-5.56298	-2.72274	-2.53628	-2.91618	-3.17723	-1.28018	-1.3094	-1.51292	-1.5311	-5.0086	-4.71256	-4.28017	-5.64077	-0.952957	-0.321251	-0.430918	-0.335909	-1.38911	-1.95518	-2.16048	-1.06355	-4.31833	-4.74663	-5.4285	-6.01643	-4.82559	-5.89928	-5.07246	-6.04031	-0.00466347	-3.50685	-3.74798	-0.0110016	-0.478245	0.988674	-4.90396	-0.216621		0.326915	2	2	2	24.7
O00487	O00487	26S proteasome non-ATPase regulatory subunit 14	PSMD14	0.968121	2.58395	2.45993	2.58992	-0.754709	0.698721	0.38921	0.933493	1.45232	0.504492	0.418425	-0.00541687	1.37426	1.40791	1.85136	1.69706	3.35283	2.80799	3.00544	2.85378	2.95637	2.70678	2.55578	2.22738	3.25253	3.72249	3.60683	2.5723	1.93645	0.923569	1.82645	2.21809	2.21014	2.51933	1.84047	1.91754	2.23581	1.40853	1.74117	0.982208	+	0.00774923	13	13	13	58.1
O00499	O00499	Myc box-dependent-interacting protein 1	BIN1	0.110952	0.57996	0.611517	1.12015	1.80495	1.51704	1.22364	1.63089	0.776226	1.56945	1.46964	0.755802	-4.5379	-3.18435	-4.23532	-4.97937	-5.9391	-4.43455	-4.68894	-4.16359	-1.4138	-1.49408	-0.798992	-2.16516	-0.560078	-1.5	-0.894888	-1.60103	-1.21279	-2.74721	-3.88778	-3.35445	-2.50569	-4.58138	-4.60769	-4.30578	-3.87167	-4.8883	-5.3103	-5.68781	+	0.00944035	6	6	6	14.8
O00505	O00505	Importin subunit alpha-4	KPNA3	-2.49177	-2.6036	-0.210833	0.0180492	-4.40046	-6.0048	-5.1874	-3.74271	0.3447	-3.23362	0.341551	-2.05528	-4.65684	-4.47374	-6.1465	-1.8744	-2.57318	-0.77524	-4.51846	-4.00256	-0.89761	-4.09767	-2.93792	-0.849468	1.05926	0.580639	0.85047	-0.700458	0.183987	-0.0709305	-0.702909	-0.617001	0.854525	0.0238228	-0.123436	0.490026	-1.27448	-2.83601	-4.2562	-0.796276		0.0941982	7	5	5	21.3
O00506	O00506	Serine/threonine-protein kinase 25	STK25	-5.82341	-4.8894	-5.40584	-2.94715	-5.97432	-4.49814	-5.05249	-4.67294	-4.3427	-4.25717	-4.89835	-4.21542	-4.08549	-2.96864	-4.05948	-3.94364	-4.44006	-5.46336	-3.78089	-5.23333	-1.71824	-2.13356	-4.15377	-1.7012	-5.25096	-5.33731	-5.48351	-4.04471	-2.59194	-4.28223	-2.73501	-5.96104	-4.58444	-2.39768	-1.63042	-2.31794	-3.8327	-4.24268	-5.6167	-5.26301		0.175126	8	1	1	18.1
O00515	O00515	Ladinin-1	LAD1	-2.34471	-3.80395	-6.62576	-4.24559	-5.43145	-2.99803	-4.11389	-2.21048	-4.57747	-4.72993	-3.82267	-5.05095	-3.47853	-3.19193	-5.47699	-3.31733	-5.42577	-4.79321	-4.08167	-5.00836	-3.39017	-4.53202	-3.63251	-5.85867	-1.89609	-2.37408	-5.28563	-2.31452	-5.66589	-4.379	-4.06909	-3.2685	-5.41053	-4.65448	-2.81429	-4.82985	-5.27978	-4.88178	-3.17143	-3.59749		0.976106	4	4	4	10.3
O00541	O00541	Pescadillo homolog	PES1	-2.70845	-5.38127	-2.26931	-1.67237	-3.4201	-3.1861	-4.29617	-4.99585	-0.309511	-2.27561	-1.90505	-1.24296	-1.7986	-4.87416	-1.50307	-2.00926	-5.66734	-2.53342	-4.02719	-5.33092	0.285244	-0.48492	-0.465733	-0.396811	1.05857	1.18639	-1.94159	1.05245	0.863232	0.593245	0.910416	1.3836	-4.0916	1.03706	0.916945	0.00195503	-0.897406	-1.03123	0.186403	0.453238		0.112562	8	8	8	20.6
O00560	O00560	Syntenin-1	SDCBP	8.17448	7.98711	7.95532	8.0331	8.53247	8.61735	8.44175	8.53271	8.75922	8.90516	8.99195	8.81078	7.81515	7.54149	7.81459	7.56087	7.04675	7.33796	7.10117	7.31019	6.43169	6.10197	6.44494	6.32428	6.24531	6.25221	6.16402	5.39725	7.55921	6.47485	7.72428	7.51412	6.2537	6.15037	6.50095	6.37059	5.1826	5.80454	5.18731	5.61585	+	0	24	24	24	92.3
O00562	O00562	Membrane-associated phosphatidylinositol transfer protein 1	PITPNM1	-4.61695	-5.06119	-4.05264	-4.37253	-5.68472	-5.79326	-4.17807	-4.12973	1.01819	0.0818234	-0.100048	-0.0379028	-4.69822	-2.81787	-5.0371	-4.09662	0.257359	-0.0416241	-0.381868	-0.0871372	-5.57211	-4.76167	-5.11476	-4.47241	-4.49877	-4.15602	-4.91696	-3.8488	-4.51295	-7.63724	-5.6894	-4.13909	-3.30096	-3.34313	-4.89249	-5.08935	-4.06984	-5.36356	-4.02802	-5.40233		0.783618	5	5	5	8
O00566	O00566	U3 small nucleolar ribonucleoprotein protein MPP10	MPHOSPH10	-3.04981	-3.55296	-5.23128	-5.75287	-5.34947	-5.49879	-4.16979	-6.8069	-2.45721	-5.56279	-4.76017	-3.49784	-3.74763	-3.72488	-5.15964	-4.99165	-4.24369	-4.07812	-4.36017	-6.06418	-3.46396	-3.83776	-3.74952	-4.16602	-3.60623	-4.60709	-6.3711	-3.10322	-3.81206	-3.66003	-3.21806	-2.90369	-3.8128	-3.24563	-2.57102	-3.12127	-3.13121	-4.47797	-5.36933	-2.91441		0.277806	1	1	1	2.1
O00567	O00567	Nucleolar protein 56	NOP56	1.45079	-0.571102	0.701666	0.558062	-1.19412	-0.541525	-0.934891	-0.818422	1.3416	0.79726	0.573748	0.660898	-0.848661	-0.077713	-0.368763	-0.852608	1.14229	2.0645	1.51972	1.49954	1.30484	1.54425	1.37839	1.62594	3.28923	3.44251	2.42119	3.90028	1.56415	-0.372774	1.28599	1.74213	1.84331	2.41635	2.38602	2.50718	-1.11608	0.631245	1.5584	1.58542	+	0.0031179	23	23	23	47.8
O00571;O15523	O00571;O15523	ATP-dependent RNA helicase DDX3X;ATP-dependent RNA helicase DDX3Y	DDX3X;DDX3Y	2.13986	2.78503	2.93508	2.91503	2.5946	2.42291	2.30504	2.92142	2.92858	1.91631	2.49153	2.61985	0.480339	0.813892	1.14308	0.975843	3.30256	2.35426	2.93416	2.77874	3.80836	3.10983	3.06218	3.57357	3.0207	2.95305	2.98017	3.25899	2.78821	2.25299	2.19615	1.78619	3.04594	2.98042	2.27051	2.56903	1.11129	1.77837	2.68721	2.31776		0.0867203	38	38	35	45.5
O00584	O00584	Ribonuclease T2	RNASET2	-4.44422	-4.30254	-2.60919	-1.89329	-4.37927	-4.32911	-3.46638	-5.78519	-4.01858	-4.66322	-6.3237	-2.90264	-4.95454	-4.74939	-4.82485	-4.86565	0.688658	0.135923	0.804188	0.875544	-3.18127	-4.15837	-4.32854	-3.71455	-2.88027	-6.08389	-2.93951	-1.88705	0.224251	-0.558924	0.264379	-0.271198	-2.34232	-3.12048	-2.09123	-1.68429	-3.91538	-4.16293	-3.15713	-5.14592	+	0.0183078	4	4	4	18.8
O00592	O00592	Podocalyxin	PODXL	4.19447	4.5538	4.765	4.63853	2.81705	3.55924	3.20577	3.52104	-5.47975	-5.40038	-2.90554	-4.78324	-4.02017	-4.86138	-4.05683	-5.325	-1.11533	-1.19797	-0.93613	-0.697044	-3.36115	-4.59123	-5.51682	-4.25158	2.04914	0.0764961	-2.56529	2.64967	-4.97699	-5.46985	-4.72659	-5.05411	2.20777	2.1332	2.0308	1.40727	-1.45411	-3.41202	-1.74489	-5.03933		0.209236	10	10	10	17
O00622	O00622	Protein CYR61	CYR61	6.01341	6.01104	6.09242	6.22513	6.65457	6.45823	6.05621	6.48206	3.45666	3.84547	3.68554	3.93627	4.42522	4.67987	4.77644	4.43791	2.23454	2.43529	2.63295	2.59968	3.7421	3.80588	3.87033	4.40639	5.42666	5.6461	4.93308	5.68591	6.34935	6.10578	6.65093	6.22946	3.81374	3.94206	3.6731	3.78824	0.681603	1.47442	0.281765	1.02222	+	0.00257798	39	39	39	84.5
O00625	O00625	Pirin	PIR	-4.17633	-3.50555	-4.76904	-3.99819	-5.02633	-4.95847	-4.28263	-4.59989	-5.33174	-5.2701	-4.62197	-5.40607	-3.79795	-5.81357	-5.61974	-3.17737	-1.15575	0.232382	-1.19157	-0.21134	-5.94904	-5.98571	-3.87962	-3.12761	-4.66501	-3.38303	-4.04475	-2.83027	-3.31515	-7.09136	-4.16031	-3.73471	-5.24055	-4.95946	-3.57153	-5.43287	-2.49986	-2.02705	-4.58626	-4.9888		0.244981	4	4	4	23.1
O00629	O00629	Importin subunit alpha-3	KPNA4	0.561388	0.572409	-0.139088	1.06158	1.3387	1.01863	0.827829	1.13914	1.47618	1.749	1.78047	1.03462	1.29559	0.766397	0.333195	0.583593	1.73383	1.93783	1.71223	1.10392	1.68487	1.45149	1.32169	1.40383	3.46726	2.84397	2.85391	3.18395	2.90394	2.57218	2.60743	2.2318	2.89042	2.59874	2.93097	2.68008	-0.58182	0.199007	-1.50324	-0.603346	+	9.14286e-05	7	7	5	21.1
O00634	O00634	Netrin-3	NTN3	-5.50615	-4.72958	-4.99038	-5.01579	-5.24544	-5.76597	-7.13098	-3.56751	-5.92127	-3.54678	-4.19781	-3.44517	-5.15982	-3.4831	-3.71803	-4.96845	-1.76917	-1.90119	-1.76143	-1.5499	-5.08218	-5.56486	-4.90297	-3.08109	-3.60769	-4.51222	-5.03872	-3.99461	-1.08747	-4.69272	-1.60369	-5.78449	-5.07174	-3.58824	-4.60926	-4.54647	-4.35056	-3.98061	-4.97293	-4.66884		0.183058	1	1	1	1.7
O00635	O00635	E3 ubiquitin-protein ligase TRIM38	TRIM38	-4.7021	-4.5458	-3.28505	-5.44077	-4.19687	-4.47037	-2.26969	-2.24468	-3.50904	-5.45105	-4.53543	-4.95544	-3.67407	-5.81817	-6.04495	-5.22483	-5.72906	-4.24309	-5.42094	-4.89849	-3.27351	-3.54792	-4.61526	-5.07366	-2.05119	-1.84592	-1.7977	-1.5522	-5.8086	-4.90873	-5.59297	-5.33933	-3.24066	-5.87689	-3.97182	-5.67665	-4.58381	-3.46368	-3.50277	-4.68579		0.88247	1	1	1	3.2
O00743	O00743	Serine/threonine-protein phosphatase 6 catalytic subunit;Serine/threonine-protein phosphatase 6 catalytic subunit, N-terminally processed	PPP6C	1.55102	1.45275	1.1126	1.68478	0.563919	0.186392	0.75349	-0.0255814	0.303795	-0.476059	0.623321	-0.597139	-0.0592346	0.231062	0.257013	0.632923	1.68031	1.36409	1.59209	1.39546	1.15732	2.65733	2.56285	2.542	1.18255	-0.157486	-1.34494	2.08056	1.31143	1.41983	1.82478	1.18325	0.527716	1.09448	1.22938	0.145954	1.29276	1.40435	-2.21721	0.727037		0.158553	11	11	11	39.3
O00748	O00748	Cocaine esterase	CES2	-4.0445	-4.34173	-3.56752	-4.41849	-3.21873	-4.70517	-4.90232	-3.89322	-3.53096	-4.93232	-3.32628	-4.56563	-2.89367	-4.83454	-4.86005	-4.09956	-4.93126	-3.86575	-3.66359	-5.22576	-3.06544	-3.97742	-4.9734	-3.14409	-4.62049	-4.23618	-5.03722	-3.5872	-3.34279	-5.47646	-6.1827	-6.13091	-4.12144	-5.49474	-5.25365	-5.99676	2.74931	2.83005	2.53346	2.52866	+	0	6	6	6	13.2
O00754	O00754	Lysosomal alpha-mannosidase;Lysosomal alpha-mannosidase A peptide;Lysosomal alpha-mannosidase B peptide;Lysosomal alpha-mannosidase C peptide;Lysosomal alpha-mannosidase D peptide;Lysosomal alpha-mannosidase E peptide	MAN2B1	-4.30589	-5.07376	-5.8952	-4.14322	-4.75544	-4.47959	-3.44778	-4.60315	-5.63727	-5.11877	-4.06899	-3.90154	-4.59792	-4.82928	-5.06763	-4.66492	-4.04131	-3.44837	-3.14789	-4.08345	-4.95415	-4.88068	-3.79649	-4.72621	-3.8763	-2.82125	-4.41829	-7.03844	-4.52746	-3.83635	-4.88819	-4.86728	-4.64549	-4.33182	-4.68024	-3.76154	-2.80123	-4.8953	-3.48092	-2.58096		0.228499	2	2	2	2.8
O00762	O00762	Ubiquitin-conjugating enzyme E2 C	UBE2C	-0.207525	-0.268366	-0.413597	-0.354549	-0.0420608	-0.0303383	-0.313763	-0.359682	0.601973	-0.697483	1.02889	0.57712	-0.938969	-1.36963	-1.72556	-0.648741	1.09022	0.791056	0.877375	1.15161	1.00195	0.833321	1.31586	0.483013	1.83299	-0.129599	0.219072	0.565401	1.39673	0.797049	0.683218	1.00426	0.000295639	-0.142305	0.796328	-2.02163	-4.48849	-5.31083	-5.32716	-4.64863	+	0	9	9	9	59.8
O00764	O00764	Pyridoxal kinase	PDXK	-0.885927	0.3568	1.05755	-0.0101852	-3.60659	-3.14012	-5.16081	-2.29655	0.04603	0.770903	-0.760817	-0.0486164	-4.56395	-4.62113	-1.36498	-3.59462	-0.311712	-1.20269	1.00727	0.010231	0.746223	1.24239	0.919514	0.209583	1.06663	0.47415	0.00541305	0.243942	2.00381	0.897821	1.14413	1.17747	-2.27845	-3.76794	-5.57845	-4.37393	0.40155	-0.355335	-1.10465	0.946518	+	0.00312759	11	11	11	38.1
O00767	O00767	Acyl-CoA desaturase	SCD	-2.03824	-4.70859	-5.4522	-5.99327	-5.26047	-5.80328	-5.5726	-4.10088	-3.95412	-5.51801	-1.88256	-1.49127	-4.31654	-4.56015	-6.00344	-4.63692	1.17969	1.2785	1.21268	1.20391	-3.95473	-5.04327	-1.99401	-0.645784	-4.0836	-2.8792	-5.41666	-5.05295	-6.42234	-5.35608	-5.10751	-4.18926	-3.04356	-6.18217	-1.41593	-0.569546	-5.86751	-5.38175	-3.51704	-2.84276		0.336794	2	2	2	10.6
O14493	O14493	Claudin-4	CLDN4	3.3679	4.04075	3.42367	-4.62481	-0.851368	-0.464336	-0.546944	-0.946148	-4.84044	-4.27927	-4.53846	-3.94462	-4.08391	-5.85764	-5.37479	-4.98478	2.42115	2.15768	1.53876	2.43046	-4.37048	2.40774	3.00252	2.10561	-4.97747	-5.28465	-5.09773	-0.482718	0.897188	-0.101456	1.11033	-0.395437	1.85738	0.66403	1.48861	-5.12166	-3.57867	-4.55594	-4.95172	-0.983465		0.314361	2	2	2	6.2
O14494	O14494	Lipid phosphate phosphohydrolase 1	PPAP2A	-3.17092	-3.49012	-4.18519	-2.66248	-2.67142	-5.42897	-1.93137	-1.82573	-0.420156	-1.29667	-0.835951	-0.514225	-3.93104	-4.25075	-4.15708	-3.44101	-3.91636	-4.63877	-4.43955	-4.46167	-5.27754	-6.66993	-4.31162	-5.61956	-4.49942	-4.85682	-5.57507	-4.59147	-5.49083	-5.95262	-3.99346	-5.37945	-5.18706	-4.81949	-3.49822	-3.13423	-3.487	-2.80522	-3.83667	-3.8459	+	0.00644091	2	2	2	9.5
O14497	O14497	AT-rich interactive domain-containing protein 1A	ARID1A	-4.63852	-5.49995	-6.50552	-3.75421	-5.17317	-4.46615	-5.17211	-5.8106	-4.32544	-4.58214	-4.38798	-4.54687	-3.90461	-5.61109	-5.22227	-4.08612	-6.46696	-3.93862	-5.62144	-5.27201	-4.82685	-5.20352	-6.65015	-5.86195	-3.23615	-5.02064	-3.41645	-4.05672	-4.7271	-4.39562	-4.98129	-5.02829	-3.72706	-5.07052	-5.90857	-5.34235	-4.94197	-4.84023	-4.16236	-4.52259		0.941561	2	2	2	1.8
O14530	O14530	Thioredoxin domain-containing protein 9	TXNDC9	-1.58345	-1.52543	-1.08367	-1.70712	-2.33627	-1.89789	-5.90452	-1.17338	-1.57157	-5.15249	-4.57248	-3.58031	-5.66666	-3.65253	-4.70942	-5.20013	-3.46753	-5.3537	-4.3933	-1.56459	-1.15175	-1.24946	-0.206646	-0.351461	0.681627	1.9225	0.696518	0.347616	-0.7292	-3.20426	-1.41394	-1.28374	-4.98536	-3.75894	-2.63441	-5.69362	-3.25323	-4.97225	-4.79119	-4.0058	+	0.0369217	6	6	6	35.8
O14545	O14545	TRAF-type zinc finger domain-containing protein 1	TRAFD1	-2.12132	-5.3722	-4.86682	-3.28563	-2.56202	-1.95939	-5.52683	-1.38988	2.22977	1.15397	1.29654	1.8884	-4.23648	-4.76912	-5.62035	-3.96277	-5.43325	-2.99492	-5.17764	-5.65855	-0.848148	-1.09275	-0.841351	-1.84698	0.156155	-1.46672	-2.3766	0.231958	-0.964367	-1.27551	-1.97503	-1.50647	-1.45909	-1.79428	-1.01911	-2.67229	-4.5469	-1.50283	-2.94622	-2.17437		0.917544	8	8	8	18.9
O14548	O14548	Cytochrome c oxidase subunit 7A-related protein, mitochondrial	COX7A2L	-4.83972	-4.00142	-5.89744	-6.1347	-5.11625	-4.55523	-4.57792	-5.74376	-4.36932	-4.65924	-5.40925	-4.54949	-4.59852	-4.81867	-4.95305	-5.92171	-3.1755	-2.16406	-2.38689	-2.88715	-5.02773	-2.0449	-2.01641	-1.44871	-2.55294	-2.22675	-3.68823	-2.26618	-4.08124	-4.79047	-5.91204	-5.17567	-5.54835	-2.27097	-1.22934	-1.4166	-1.44516	-1.58124	-0.456083	-0.639559	+	0.00122066	1	1	1	11.4
O14561	O14561	Acyl carrier protein, mitochondrial	NDUFAB1	-6.29763	-1.53378	-1.96554	-0.310793	-3.40954	-4.3376	-4.06594	-4.8862	-1.24305	-5.72421	-1.64927	-0.439558	-4.05468	-5.0859	-5.25744	-6.17037	-0.575006	-0.526865	0.071207	0.152342	0.699484	1.08855	0.743854	0.894913	-0.55269	-0.388414	-0.33194	0.544056	-0.937643	-0.536356	0.271137	-0.404179	1.87084	1.29414	1.69242	2.15076	2.27429	2.13567	2.70407	1.66014	+	9.41176e-05	5	5	5	23.7
O14576	O14576	Cytoplasmic dynein 1 intermediate chain 1	DYNC1I1	-5.14254	-2.98429	-4.44576	-4.73639	-4.29053	-4.10917	-2.54398	-5.21274	-4.0076	-5.94414	-5.98502	-6.0291	-3.49569	-5.12385	-4.51856	-4.79838	-4.54055	-5.04758	-1.63059	-4.1881	-5.24028	-5.22427	-5.29881	-2.67574	-1.9303	-1.57415	-1.50433	-3.0181	-6.54087	-1.24034	-2.12636	-3.22942	-5.67723	-4.65707	-4.97234	-3.33618	-4.30005	-3.71319	-4.57344	-4.22322		0.247497	2	2	2	6.2
O14578	O14578	Citron Rho-interacting kinase	CIT	-0.0735817	0.90905	1.11647	1.7326	0.986269	2.23915	2.10975	2.87855	0.483164	1.42054	1.58942	1.34958	-1.05419	-3.51765	-1.6277	-6.09738	2.18391	1.40737	2.58263	2.08646	3.97429	4.3774	4.14055	4.20806	6.13645	4.83176	5.91629	6.54688	2.72437	2.93595	2.84346	2.67747	6.93413	6.40299	5.94872	6.17872	1.10929	3.13249	4.24402	3.34069	+	0.00133333	115	115	115	52.1
O14579	O14579	Coatomer subunit epsilon	COPE	-0.577354	-0.218143	-1.14839	-0.185688	-3.03769	-3.96787	-3.82103	-1.34415	-0.325153	0.161945	0.0589237	0.455648	-1.76737	-0.590893	-0.417482	-1.60081	2.07449	1.84345	2.30882	1.6962	1.45957	1.0991	1.68349	0.896231	2.6059	2.21264	2.37261	1.64976	2.28521	2.50968	2.54006	2.7277	-0.26832	1.3235	0.405907	-4.82545	1.59893	1.06238	1.3189	1.00444	+	0.00062423	9	9	9	49
O14617	O14617	AP-3 complex subunit delta-1	AP3D1	-2.20144	-1.59083	-1.52712	-1.49838	-4.28413	-4.96114	-3.06297	-2.96949	-2.73511	-3.79292	-4.08708	-4.3433	-2.52221	-4.4292	-4.98917	-3.61318	-0.821363	-0.0421886	-0.14751	-0.0528278	-0.257864	-0.142748	-0.550096	-0.53937	0.504093	-0.583872	-1.38155	-0.825905	-0.593103	-1.67814	-1.62564	-0.222059	-1.30748	-1.80778	-3.26726	-1.24429	-1.54116	-1.65853	-1.31121	-1.14258	+	0.000168831	8	8	8	8.4
O14618	O14618	Copper chaperone for superoxide dismutase	CCS	-4.0522	-4.24625	-6.00555	-4.57249	-2.78147	-4.36175	-2.24364	-1.699	-4.46537	-3.44392	-4.81983	-4.23988	-5.75782	-4.49131	-5.69275	-4.18023	-2.56526	-0.297831	-0.312948	-2.11897	-1.41423	-2.85875	-2.03346	-1.06667	-2.36368	-3.41895	-6.57214	-1.44614	-1.78802	-6.17705	-5.64133	-3.92327	-4.83224	-3.82154	-4.82182	-3.30226	-4.57787	-3.47447	-5.212	-4.46606		0.148528	2	2	2	17.5
O14639	O14639	Actin-binding LIM protein 1	ABLIM1	1.83168	-0.116108	0.612858	0.7311	0.324991	-0.542168	-0.205234	-0.443873	0.232298	0.471464	0.514185	-1.19765	0.686657	0.486982	-0.17594	0.132248	1.06973	0.727898	1.02294	0.728121	0.143168	0.778851	0.697142	0.920235	-0.290815	-1.84836	-0.908873	0.350586	-0.187466	0.002388	0.609264	0.0219021	2.03727	2.21298	1.15419	1.09889	0.237557	-0.22883	-0.354544	-0.225929	+	0.0434217	3	3	3	4.9
O14653	O14653	Golgi SNAP receptor complex member 2	GOSR2	-5.29584	-5.15876	-3.5801	-4.04768	-4.76172	-5.8835	-5.13453	-4.5239	-4.03449	-6.98667	-4.24056	-5.02253	-6.45129	-5.53257	-5.38014	-3.19809	-5.15935	-5.13214	-3.46591	-4.77791	-5.27451	-5.17676	-4.34697	-4.76934	-2.9869	-4.47121	-1.74402	-4.6296	-4.83549	-5.97152	-5.4268	-4.38068	-5.04588	-5.70589	-4.61181	-2.50894	-4.36046	-1.96687	-2.82672	-1.69738		0.0660188	1	1	1	8
O14654	O14654	Insulin receptor substrate 4	IRS4	-4.59908	-5.41881	-5.42862	-5.63734	-4.12995	-4.74829	-3.01083	-5.70878	-4.43087	-5.29261	-4.05748	-5.14299	-3.84296	-4.18991	-3.92753	-5.64602	1.39805	1.13248	1.33384	1.7427	-4.03319	-5.45395	-5.20937	-3.84139	-5.57904	-6.6738	-5.4575	-1.60002	-7.57515	-4.15128	-4.65493	-4.33311	-5.09509	-5.7289	-6.44608	-4.98158	-4.26874	-4.21845	-6.10261	-2.92934		0.335602	14	14	14	13.2
O14656	O14656	Torsin-1A	TOR1A	-3.40412	-5.18547	-6.24172	-4.24757	-4.13333	-4.87164	-4.76798	-5.01831	-4.8913	-4.85533	-4.89741	-4.2407	-1.75717	-5.60714	-4.28153	-3.90275	-4.88288	-3.99505	-4.78676	-4.82101	-4.75552	-5.15851	-4.32721	-5.71812	-2.84911	-2.1502	-3.13085	-4.79403	-5.12852	-6.08761	-5.2683	-8.53774	-3.14626	-4.66372	-4.68047	-6.00838	-3.50412	-4.41722	-5.97145	-3.55922		0.941776	2	2	2	7.2
O14657	O14657	Torsin-1B	TOR1B	0.137613	1.53877	0.695124	0.855505	-2.60165	-2.15252	-1.88705	-2.79649	-3.83526	-4.22046	-2.93376	-5.20607	-6.00613	-5.83362	-4.50267	-2.41621	-4.98373	-0.819023	-1.71438	-3.03678	-2.87791	-1.32222	-1.39615	-2.5789	-0.0620575	-0.0738926	-0.27162	-0.218372	-6.20475	-3.91559	-5.23916	-4.08437	-3.80034	-5.19353	-5.11086	-4.08283	-4.95101	-3.07658	-3.84432	-3.14584		0.407276	8	8	8	32.4
O14662	O14662	Syntaxin-16	STX16	-3.92778	-4.99516	-4.15259	-4.06058	-4.20034	-5.19042	-3.80073	-5.21216	-4.66615	-5.15817	-2.68805	-3.79912	-4.25881	-6.05668	-4.34663	-3.18999	0.850477	0.892992	0.87311	0.426376	-6.18286	-1.5879	-2.05303	-1.49108	-4.36052	-4.31955	-3.59939	-3.60936	-0.853363	-2.1165	-0.856623	-6.29069	-3.63703	-1.18458	-1.83973	-4.6357	-5.47353	-4.61248	-3.34935	-3.93611		0.0543714	5	5	5	15.7
O14672	O14672	Disintegrin and metalloproteinase domain-containing protein 10	ADAM10	6.71993	6.59331	6.6788	6.41681	5.69405	6.10434	5.58116	5.81368	3.69742	4.27031	3.71807	3.8124	4.90564	4.36029	4.88621	4.73497	6.91368	6.46207	6.58929	6.82502	4.84792	5.35724	5.44369	4.93932	3.82565	4.43943	4.01304	2.94274	6.94456	6.62076	7.65749	7.40207	5.18385	4.56498	4.93	4.64687	2.33786	2.31452	1.52949	1.00517	+	0.00394769	39	39	39	45.5
O14684	O14684	Prostaglandin E synthase	PTGES	-3.63998	-4.37632	-5.24762	-3.65599	-5.13023	-3.15525	-3.53337	-3.11452	-3.84064	-3.77574	-4.55161	-5.08252	-3.828	-4.44097	-3.63624	-4.41531	-4.92425	-4.31393	-5.32003	-4.4608	2.33338	1.26392	-0.15136	1.768	-0.555302	0.935686	-7.37789	1.5792	-2.85276	-3.50839	-3.22176	-5.60624	-3.41248	-5.31991	-4.42582	-5.726	2.98558	2.90382	4.4964	2.8358	+	0.00171123	5	5	5	18.4
O14730	O14730	Serine/threonine-protein kinase RIO3	RIOK3	-0.662725	-0.710644	0.200708	-1.66834	-0.239954	0.409002	-0.419382	-0.0179577	-0.11046	-0.433054	-0.199163	-0.0798683	-0.397169	-2.30276	-2.87379	-6.28858	-4.4357	-4.11154	-5.25222	-4.42825	-7.64388	-0.55249	-0.0673637	-0.603323	-1.53437	-4.66015	-5.74147	-5.6798	-6.14215	-0.893082	0.0546436	-0.930174	-5.18637	-3.65199	-3.85342	-6.23572	-3.77138	-0.588644	-4.10074	0.503811		0.0555064	3	3	3	7.5
O14733	O14733	Dual specificity mitogen-activated protein kinase kinase 7	MAP2K7	-5.90182	-6.02298	-4.80795	-5.0705	-3.75683	-3.31532	-4.15355	-4.26665	-6.8522	-3.30433	-3.73131	-5.2836	-3.38962	-5.61775	-6.55678	-3.8694	-3.06795	-3.52468	-1.16504	-1.34383	-3.59	-1.46642	-3.78731	-4.03434	-2.15012	-6.69103	-4.69921	-5.7869	-5.89315	-4.7407	-1.6244	-4.09202	-5.39655	-5.4928	-4.37618	-5.38556	-5.84893	-4.76008	-3.90474	-4.38092		0.21236	2	2	2	9.1
O14734	O14734	Acyl-coenzyme A thioesterase 8	ACOT8	-3.25921	-5.11749	-3.3982	-4.08286	-4.49992	-4.97441	-5.41236	-4.33966	-3.31498	-3.94408	-5.79697	-3.85153	-5.61277	-5.0394	-4.58523	-4.80538	-2.59134	-3.47828	-2.76316	-2.2422	-5.34216	-5.09061	-4.17917	-7.71836	-4.191	-3.04343	-5.28808	-4.55853	-4.34433	-5.45454	-5.76898	-7.11254	-4.24176	-5.02061	-4.82683	-4.30041	-3.1492	-3.4544	-4.36856	-3.71434		0.69258	1	1	1	5.3
O14737	O14737	Programmed cell death protein 5	PDCD5	-0.986912	0.00455284	-0.470276	-0.410975	-0.769152	0.637302	-0.982599	0.356337	-0.577265	0.588322	0.100672	-0.313742	-4.28093	-1.92422	-0.879353	-4.69039	-1.17464	-2.91237	-1.19157	-0.711906	-0.801321	-0.129934	-0.975765	-0.105135	1.00342	0.97444	1.1473	-0.0974293	0.517023	0.532978	0.487747	0.0992031	-5.00363	-5.48545	-3.17879	-4.38502	-3.54033	-1.93135	-4.04351	-5.10691	+	0.00108911	7	7	7	50.4
O14744	O14744	Protein arginine N-methyltransferase 5;Protein arginine N-methyltransferase 5, N-terminally processed	PRMT5	0.845896	1.15146	0.717499	1.14138	1.1361	0.639923	0.843136	0.8717	1.27422	-0.0725479	-0.206762	-0.154572	0.63492	0.683121	1.08708	0.521929	1.52718	1.22044	1.29906	0.857416	2.25812	2.31284	1.56188	1.79408	1.52086	2.21184	1.41268	2.30096	1.98331	1.54521	2.33034	1.07859	2.54676	3.06295	3.27217	3.29944	0.683464	0.647026	1.79125	1.09473	+	0.000104167	17	17	17	32.3
O14745	O14745	Na(+)/H(+) exchange regulatory cofactor NHE-RF1	SLC9A3R1	3.62283	3.67184	3.95162	3.71444	3.29977	2.96865	3.18098	3.24097	-0.0541763	0.415451	0.368771	0.700609	-1.91159	-3.2011	-1.78046	-2.86006	6.23786	6.18873	6.39182	6.38121	5.09292	5.03258	5.0527	5.08933	4.44492	4.25418	4.49718	4.79055	6.47131	6.13313	6.14925	5.8252	5.55132	5.26436	5.06805	4.83663	2.26771	2.21794	2.15952	1.42902	+	0.000740157	35	35	35	94.1
O14757	O14757	Serine/threonine-protein kinase Chk1	CHEK1	-4.2966	-5.655	-4.3872	-4.48508	-3.86763	-4.0176	-5.46942	-5.02109	-2.43306	-3.83419	-5.69727	-4.62274	-4.50994	-1.70492	-2.40753	-2.26397	-4.50233	-4.5081	-4.37142	-4.14877	-5.6505	-5.25123	-2.98842	-4.35182	-6.26961	-4.76945	-4.84396	-3.90945	-5.07872	-6.39808	-4.39538	-3.70945	-3.66933	-5.46992	-6.17459	-3.57251	-3.32457	-4.82164	-3.00569	-3.68299		0.385521	1	1	1	3.2
O14763	O14763	Tumor necrosis factor receptor superfamily member 10B	TNFRSF10B	1.77298	1.64747	1.35726	1.62184	1.80336	1.44454	1.67055	1.87696	-1.69797	-2.99928	-6.27961	-1.88824	-4.97762	-4.9932	-2.00198	-3.56428	-1.58918	0.0187473	0.017786	-0.966818	-4.30588	-2.87811	-5.45537	-4.43592	-2.46818	-3.89595	-1.64406	-5.74725	-3.45758	-5.77647	-4.09353	-5.63504	0.68152	0.621817	0.2286	0.143972	0.994335	1.35479	1.48781	0.468969	+	0.0336881	9	9	9	34.1
O14773	O14773	Tripeptidyl-peptidase 1	TPP1	-2.52679	-4.52395	-4.08255	-4.43225	-6.25612	-5.15901	-5.2537	-4.53201	-4.90786	-4.18806	-4.31156	-3.72331	-2.33258	-5.76418	-5.67562	-3.90672	-2.43626	-2.13178	-2.32209	-2.15411	-2.91699	-5.49608	-3.22284	-5.75975	-4.95359	-4.78978	-5.50794	-4.82754	-4.771	-5.49486	-4.52243	-4.57906	-4.27494	-4.94901	-4.4129	-2.88944	-3.53643	-4.77635	-5.38599	-4.77763		0.845275	1	1	1	2.5
O14776;Q5VWI1	O14776	Transcription elongation regulator 1	TCERG1	-1.12085	-1.32974	-1.6578	-1.50596	-4.48754	-4.79588	-4.0203	-3.5652	-0.934904	-2.58091	-3.13412	-4.43339	-1.52281	-1.53942	-1.41752	-1.33444	-2.42975	-1.3976	-2.48353	-2.20685	-0.658987	-2.2987	-1.47611	-1.31635	-0.863977	-1.04461	-6.2665	0.347164	1.33678	0.547304	0.143183	0.571218	-1.79945	-5.20416	-1.60571	-1.97026	-0.760048	-0.445829	-0.574573	-0.00863075		0.14773	8	8	8	10.3
O14777	O14777	Kinetochore protein NDC80 homolog	NDC80	-4.85693	-4.19413	-4.21114	-5.40331	2.93601	2.31002	0.963312	2.88311	-1.23003	-4.11689	-2.78657	-1.0591	-5.5697	-4.52519	-3.86709	-4.89385	-1.53088	-3.66789	-1.67339	-1.30285	-1.64502	-1.8992	-3.8978	-3.07936	-5.3842	-3.47727	-1.20799	-3.67831	-4.85431	-4.28431	-5.66297	-4.76141	-1.2911	-4.03001	-2.56007	-5.41716	-4.64321	-3.60809	-3.72347	-5.60398		0.564597	6	6	6	10.9
O14786	O14786	Neuropilin-1	NRP1	4.27978	4.37607	4.35648	4.11039	6.98662	6.81872	6.71055	6.84924	5.11042	5.38944	5.47087	5.40528	5.90529	6.16569	5.89098	5.97258	0.363687	-0.00224876	0.48768	0.940216	2.29392	2.37988	2.82268	2.19121	-0.668657	0.68708	0.929655	-1.52608	-0.0906754	-1.08978	-0.138311	0.241178	1.63399	1.00897	0.905338	0.804499	0.501753	1.17518	1.2911	1.15371	+	0	32	32	32	44.1
O14787	O14787	Transportin-2	TNPO2	-2.9168	-3.7965	-2.96381	-3.0335	-2.91855	-2.57921	-2.80432	-3.05141	-4.17854	-4.31696	-3.47484	-6.56109	-4.66864	-5.78261	-4.20631	-3.00815	-2.47709	-0.628464	-3.14504	-2.57322	-1.76236	-2.99094	-3.0498	-3.31689	-3.12788	-4.40363	-5.98683	-2.43582	-3.45935	-4.34159	-3.98786	-4.59169	0.31049	0.545307	-1.33429	-1.80616	-2.31877	-2.55808	-3.84477	-2.12397	+	0.0136848	8	3	3	12.6
O14792	O14792	Heparan sulfate glucosamine 3-O-sulfotransferase 1	HS3ST1	-3.78654	-2.73553	-3.40708	-3.68031	-4.79152	-4.6915	-3.69582	-6.07353	-4.33762	-4.19381	-3.64062	-6.3925	-4.41663	-4.69268	-3.89875	-6.01577	-6.34255	-5.18651	-5.20741	-3.98047	-6.04323	-3.46605	-5.65896	-6.5704	-4.90018	-3.58693	-4.78823	-5.55724	-4.55893	-6.05415	-2.98325	-6.35675	-5.26076	-6.12795	-4.62911	-3.7416	-4.77424	-4.13011	-3.80781	-3.45415		0.347769	1	1	1	3.9
O14793	O14793	Growth/differentiation factor 8	MSTN	-2.08291	-3.80916	-2.43782	-3.02975	-2.39909	-2.35047	-1.77185	-1.85152	-3.95934	-4.11431	-5.16061	-5.41347	-4.39911	-5.42384	-6.171	-4.54331	-3.85814	-6.6698	-4.61145	-4.73715	-5.55318	-5.87245	-6.10945	-5.64286	-3.74622	-4.00362	-6.02729	-5.46624	-4.02855	-5.27923	-5.95777	-4.07461	-3.96706	-4.44317	-4.37724	-5.21698	-3.18805	-5.29315	-4.80305	-4.99917		0.0881327	1	1	1	6.4
O14798	O14798	Tumor necrosis factor receptor superfamily member 10C	TNFRSF10C	-4.17318	-3.75382	-2.48355	-3.27245	0.769251	0.890467	1.38643	1.46234	-3.85024	-4.16241	-4.7616	-5.26631	-5.18163	-5.63997	-3.77242	-4.38122	-3.76752	-5.65897	-4.92734	-5.54431	-4.74493	-4.86126	-4.17217	-5.22957	-5.25159	-4.8954	-4.22689	-4.09723	-5.41295	-4.97744	-5.23679	-4.85149	-4.54596	-4.99208	-5.23064	-5.13467	-3.00398	-4.34603	-4.18075	-4.31442		0.0818046	2	2	2	11.2
O14802	O14802	DNA-directed RNA polymerase III subunit RPC1	POLR3A	-4.43783	-5.26657	-5.18639	-5.28	-5.23852	-3.95512	-4.14106	-3.97495	-4.43179	-3.60376	-3.96141	-3.52491	-5.42245	-5.96424	-3.85733	-3.63276	-1.81552	-3.0282	-1.60171	-3.15049	-5.61856	-5.06955	-4.07155	-4.51476	-5.28152	-3.0898	-4.13159	-3.81666	-2.09541	-2.8057	-1.16757	-1.28798	-3.01031	-5.68821	-3.49971	-3.51784	-5.36265	-5.44727	-6.6462	-2.95026		0.0944886	4	4	4	5
O14817	O14817	Tetraspanin-4	TSPAN4	1.02693	1.29041	0.93858	1.74992	2.4042	2.66012	2.97183	2.90127	3.43532	3.99597	4.03611	4.47232	3.73646	3.38117	3.05273	2.50317	2.81577	2.1244	2.58773	1.02231	-0.0218201	0.18169	0.612684	-0.260065	-5.4222	-4.81315	-7.28775	-4.61231	-0.0425072	2.11827	3.17811	2.66607	1.51585	1.90749	2.66314	0.840445	-0.00824547	-1.09808	-0.89373	-0.863762	+	0.0365712	2	2	2	10.9
O14818;Q8TAA3	O14818	Proteasome subunit alpha type-7	PSMA7	2.93277	2.94578	3.47642	3.32355	2.82549	2.86541	2.82583	2.84363	1.31245	2.56739	2.10049	1.85767	2.09731	1.74062	2.50286	2.64375	3.36729	3.58398	3.38128	3.26571	4.23764	4.58669	4.51439	4.26554	3.66755	3.83474	2.99612	3.45292	4.3233	4.04159	4.42502	4.25695	3.26619	3.5023	2.8719	2.59064	3.68881	3.51078	2.88297	3.12098	+	0.000912656	22	22	22	73
O14828	O14828	Secretory carrier-associated membrane protein 3	SCAMP3	1.58268	1.06013	1.53497	0.393518	-0.404146	-0.306332	0.390036	0.847397	1.26114	2.3678	1.87424	2.25551	1.55014	1.52466	1.48415	0.265316	2.94516	2.64222	3.04875	3.00865	2.03959	0.441507	1.14529	0.508917	-1.0015	-4.29872	-0.37837	0.878969	1.55819	1.04978	2.42057	2.35822	3.2389	2.05399	2.39848	2.8071	-1.62099	-1.6712	1.06809	-1.18656		0.0839019	5	5	5	19.9
O14841	O14841	5-oxoprolinase	OPLAH	-4.95214	-4.63713	-4.40491	-4.30404	-4.64813	-3.80007	-4.68484	-4.72392	-4.94311	-4.85402	-3.76414	-5.57852	-4.75025	-4.31552	-5.16586	-4.62027	-1.54886	-2.05147	-1.70006	-1.99447	-6.81156	-4.91826	-2.10629	-5.73854	-2.54646	-5.11925	-2.8096	-6.58265	-6.48074	-4.19317	-6.13051	-4.59343	-4.80991	-3.82364	-5.41603	-3.67414	-4.08174	-4.69473	-4.07748	-5.90521		0.773926	2	2	2	3.2
O14874	O14874	[3-methyl-2-oxobutanoate dehydrogenase [lipoamide]] kinase, mitochondrial	BCKDK	-3.52257	-4.53283	-3.87917	-3.86397	-2.94039	-5.55517	-5.35629	-5.21233	-4.65918	-4.11843	-4.57695	-4.57812	-5.3769	-5.80495	-4.21051	-4.43745	-3.15181	-5.39771	-3.855	-3.54107	-7.26081	-4.86918	-4.50483	-5.38519	-4.93836	-3.73251	-5.78035	-5.75795	-5.63717	-4.95306	-4.00668	-5.23428	-5.34005	-5.97661	-2.93267	-4.74566	-5.00823	-4.96778	-4.44241	-4.86936		0.851514	1	1	1	3.9
O14879	O14879	Interferon-induced protein with tetratricopeptide repeats 3	IFIT3	0.671938	1.127	1.49752	0.637466	-2.38068	-0.727119	-1.51528	-0.302282	-2.98684	-4.25759	-4.00624	-4.18706	-5.28749	-6.01687	-3.99139	-5.08382	-4.74269	-4.29816	-4.92691	-4.56272	-3.8317	-0.939039	-1.07444	-2.80635	-0.699936	-0.217117	-0.472889	-1.51548	-5.17821	-4.66578	-4.23284	-4.61012	-5.15444	-3.09867	-4.87736	-4.45849	-5.20382	-4.60554	-5.20447	-4.56275		0.237143	9	9	9	23.3
O14904	O14904	Protein Wnt-9a	WNT9A	-5.37026	-3.63961	-4.202	-4.23753	-5.23627	-3.36486	-4.74923	-4.28988	-4.43387	-4.0504	-3.799	-3.98001	-3.22129	-3.86686	-5.15191	-6.07337	-3.36742	-5.30026	-4.59	-3.94481	-5.16731	-3.88012	-5.67059	-4.31273	2.14511	2.39149	0.768526	0.517706	-3.57801	-4.43159	-5.33439	-5.98329	-4.32853	-4.04879	-5.03555	-6.73194	-4.14796	-4.80494	-4.62871	-4.00484		0.357529	9	9	9	28.5
O14907	O14907	Tax1-binding protein 3	TAX1BP3	0.140152	1.21232	0.454262	0.988873	1.21936	1.21097	-1.83135	1.42776	0.630093	1.49116	1.72989	1.711	-0.221445	-2.01775	0.641792	-2.35321	0.0903568	0.0173683	-0.648647	-0.0306282	1.69363	1.81446	2.06238	2.4388	-0.200148	-1.52473	-0.101788	0.512793	1.3753	0.859838	0.53035	-2.63197	1.09496	-0.220034	1.02749	-0.244785	1.06983	1.43311	0.55621	0.717335		0.919441	7	7	7	89.5
O14908;Q8TF64	O14908	PDZ domain-containing protein GIPC1	GIPC1	3.18343	3.88416	3.68451	3.62231	3.2043	2.75531	2.34566	3.22759	0.640339	0.433674	0.0510483	-0.235891	0.764771	1.60029	0.485969	-0.30184	2.56098	2.85182	2.37227	3.04278	3.96452	3.778	3.74556	4.219	2.09063	1.24036	2.24692	2.29985	3.30978	2.67515	2.92594	2.93565	3.27324	2.99664	3.15086	2.88388	0.792686	1.25013	2.17193	1.23985		0.0977666	15	15	15	47.7
O14910	O14910	Protein lin-7 homolog A	LIN7A	-4.04111	-5.9274	-4.4569	-5.05487	-4.74289	-3.92805	-5.07502	-4.93817	-3.97857	-4.62254	-4.9649	-4.16572	-3.99652	-5.70706	-3.93457	-4.83995	0.807861	0.612524	-1.7127	-0.373056	-4.88546	-4.2487	-4.19662	-3.30448	-5.55806	-3.26231	-6.77989	-5.13781	-4.05058	-5.82439	-6.36965	-5.73537	0.179945	0.983618	-0.0498676	0.747822	-5.05687	-5.81339	-4.57019	-4.64517	+	0.00482353	10	5	4	51.9
O14920	O14920	Inhibitor of nuclear factor kappa-B kinase subunit beta	IKBKB	-5.71718	-3.44227	-4.51191	-4.59923	-5.48411	-4.38965	-3.5242	-5.6819	-4.09796	-4.23668	-4.05692	-5.07358	-4.98797	-6.5493	-3.3593	-5.86731	-2.78644	-2.06986	-2.63133	-3.40508	-2.26147	-2.52473	-2.16546	-2.59787	-3.4856	-4.97386	-4.56022	-3.34554	-5.41664	-4.0612	-5.62961	-6.13824	-6.43797	-4.10125	-4.70534	-4.41509	-4.61114	-5.61257	-3.74773	-2.86145		0.171394	3	2	2	6.1
O14929	O14929	Histone acetyltransferase type B catalytic subunit	HAT1	-5.67388	-1.36996	-1.36069	-0.771784	-2.28894	-1.65759	-1.50889	-1.77391	-4.12901	-2.21475	-4.69487	-3.48739	-3.75815	-5.59087	-4.06661	-4.12959	-2.92769	-3.95506	-5.62703	-3.02424	-0.282507	-0.467575	-0.402103	-1.01159	-2.24535	-1.02839	-1.76443	-1.45574	-3.1666	-3.77404	-6.39747	-6.89109	-4.47925	-2.72672	-3.34662	-5.36566	-2.26938	-3.72844	-1.60157	-4.9035		0.795617	5	5	5	16.9
O14936	O14936	Peripheral plasma membrane protein CASK	CASK	1.09783	2.33698	1.73887	2.1585	0.489782	0.825508	1.28816	0.938534	0.0321064	-0.0682449	-0.214054	-2.55286	2.54126	2.54849	2.43587	2.1454	4.97344	5.41084	5.14711	5.24017	5.01489	4.70913	5.01425	4.70033	2.19152	2.02946	0.237513	1.88917	5.27709	4.85871	4.87513	4.78591	1.66505	1.75544	1.15371	0.490696	1.78721	2.14337	1.3901	1.55562	+	0.00176361	47	47	47	51.1
O14939	O14939	Phospholipase D2	PLD2	-5.73522	-3.17603	-5.05573	-5.03348	-5.00822	-4.3714	-4.03037	-4.00893	-5.03325	-3.57771	-5.7876	-5.01649	-4.7544	-5.62662	-4.79995	-4.97959	-2.91111	-4.23066	-2.22535	-5.24534	-6.6033	-4.21094	-5.24699	-4.65684	-4.27441	-3.45377	-5.38348	-5.93277	-0.124992	-0.422081	-0.548531	-0.710657	-4.15087	-3.83576	-4.11724	-5.61854	-3.3798	-4.88416	-4.20999	-4.40607		0.316018	4	4	4	7.6
P19105;O14950	P19105;O14950	Myosin regulatory light chain 12A;Myosin regulatory light chain 12B	MYL12A;MYL12B	2.46301	2.18636	2.22895	2.52555	1.26082	0.820942	1.11936	1.41446	2.46044	2.79551	3.16219	3.23791	2.10811	1.83853	2.84459	1.64139	3.86787	4.68399	4.40986	3.83484	4.74761	4.09173	4.22518	4.15584	4.80141	5.57343	5.0404	4.37445	5.57056	4.86405	4.76004	4.79212	2.53444	3.11016	2.9323	2.62658	4.19466	4.41246	4.79841	4.19946	+	0	14	14	7	70.8
O14964	O14964	Hepatocyte growth factor-regulated tyrosine kinase substrate	HGS	1.51348	1.23402	1.01818	0.934414	2.00401	1.91906	1.82223	1.72087	1.88659	1.46331	1.60901	1.82451	0.174486	0.276201	0.373609	0.81057	-0.0894852	-0.755177	-0.728355	-0.595888	-1.37565	-0.727404	-0.304787	-1.02632	3.61994	3.47134	2.51947	2.31507	-1.27127	-1.60282	0.301041	-0.506771	0.463636	0.776779	1.01928	1.06385	0.516197	0.877617	-1.30778	0.159222		0.225846	18	18	18	20.5
O14965	O14965	Aurora kinase A	AURKA	-5.76218	-5.5768	-4.65585	-4.38249	-3.25248	-3.05941	-3.81154	-4.4689	4.68357	4.62482	4.36812	4.69643	-4.8266	-0.909931	-3.96314	-5.36667	0.254307	-0.952267	-0.330917	-0.0365562	-0.309563	0.417204	0.67119	0.520918	-1.0346	0.555119	-6.37332	-0.856922	0.156988	-2.26202	0.138506	0.015667	-1.0057	-3.27671	-3.66315	-2.99801	-2.80677	-3.61437	-1.23958	-5.9804		0.434495	19	19	18	56.1
O14974	O14974	Protein phosphatase 1 regulatory subunit 12A	PPP1R12A	-0.807184	1.44443	1.31408	1.55262	-1.52299	-2.6778	-1.91132	-1.60092	-1.91494	-2.90947	1.05846	-3.45046	1.02568	-5.47169	1.81559	0.980572	1.28726	1.52919	1.4887	1.68009	-0.361715	-1.26081	2.48436	4.16233	2.29973	0.178019	-0.763668	-0.655527	2.20974	0.823832	0.288565	1.52703	-1.14131	0.832027	0.841021	0.403364	2.50582	3.06701	-1.0485	1.7491		0.106752	15	15	15	18
O14976	O14976	Cyclin-G-associated kinase	GAK	-3.64199	-2.78136	-3.15005	-3.14832	-1.92488	-4.31609	-1.8982	-5.58763	-2.26283	-4.22605	-5.38075	-3.18424	-5.06475	-1.20975	-1.30179	-4.20332	-0.827393	0.000135422	-0.184353	0.170437	-1.38647	-0.744463	-1.544	-0.178753	-1.79289	-2.77867	-5.00632	0.179558	-0.109997	-1.64729	-0.674347	-1.13574	0.691894	0.926167	0.930178	0.550554	-0.971289	-0.377018	-0.339741	-4.06072	+	0.0026895	4	4	4	3.6
O14979	O14979	Heterogeneous nuclear ribonucleoprotein D-like	HNRNPDL	1.80807	1.09254	0.670523	1.23853	0.870235	0.760467	0.319246	0.344032	1.69471	0.168884	0.427742	0.51652	0.812294	1.7307	1.27107	1.52357	-0.315388	-0.709719	-0.782093	-0.165676	1.18722	1.42593	1.20671	1.24145	3.63269	3.33603	3.03431	3.40281	-0.438675	-0.253183	0.0838947	-0.251091	-6.59146	-0.181847	-3.53845	-4.91496	2.05913	1.80562	1.13669	2.18466	+	0.00125077	12	10	10	27.6
O14980	O14980	Exportin-1	XPO1	1.82385	1.97572	1.32446	1.14982	-0.089016	0.190649	-0.418818	-0.886	2.53555	1.28715	1.149	1.72552	2.26539	1.85738	2.06097	1.09881	2.19445	1.65984	1.96787	1.91392	3.19745	2.83318	2.56315	2.10197	3.71084	3.28841	2.42516	3.25763	3.44208	1.99381	2.14789	2.47058	1.67499	1.98662	2.40224	1.31912	1.52687	1.99795	1.0747	0.931253	+	0.0120107	25	25	25	30.4
O14981	O14981	TATA-binding protein-associated factor 172	BTAF1	-4.68761	-4.45097	-2.51547	-5.07049	-7.13844	-4.73196	-4.88764	-3.82209	-3.30904	-3.62905	-4.31472	-3.86009	-3.61422	-4.84276	-5.29386	-4.8709	-2.41804	-3.99245	-2.54744	-3.41559	-4.01249	-3.12319	-5.54178	-4.52315	-4.03165	-3.82026	-5.16422	-4.20264	-4.36827	-5.06841	-4.14209	-5.14285	-3.92605	-4.90403	-4.75775	-4.56041	-4.76839	-5.73871	-4.69276	-4.73905		0.508958	3	3	3	2.2
O15013	O15013	Rho guanine nucleotide exchange factor 10	ARHGEF10	-2.36519	-5.13986	-4.56704	-3.24381	-5.03692	-4.52485	-4.3311	-4.74728	0.295805	0.319014	0.496666	1.0081	-4.24115	-5.03312	-5.0775	-4.90894	-4.39286	-4.91495	-5.59251	-4.64689	-4.52196	-4.74586	-5.66958	-4.66099	-5.28512	-1.373	-3.49284	-5.45585	-4.83011	-5.14901	-5.92091	-4.76919	-4.91792	-4.73325	-4.00581	-4.95917	-3.2102	-4.31221	-4.38219	-5.87988		0.230237	9	9	9	9.8
O15020	O15020	Spectrin beta chain, non-erythrocytic 2	SPTBN2	-3.21472	-5.97286	-5.34366	-4.75892	-4.92058	-4.27426	-3.70028	-5.74817	-3.35073	-3.22792	-3.28068	-5.69657	-5.10828	-5.05886	-3.60949	-5.43875	1.87845	1.40551	1.44074	1.06347	0.265419	-0.808132	-0.272659	0.0695171	-0.330456	-0.320538	-1.07251	0.121902	2.9268	2.68775	1.99368	2.92661	-0.658392	0.216454	0.231619	-0.00580597	-1.17469	-2.25764	-2.7174	-2.58116	+	0	34	26	26	19
O15027	O15027	Protein transport protein Sec16A	SEC16A	-2.49299	-1.02955	-1.48872	-2.8502	-3.70474	-4.38449	-4.38045	-4.14166	-4.10254	-5.03409	-2.9875	-2.13062	-4.18039	-4.79403	-4.71457	-5.46027	2.42416	1.97063	2.22709	2.325	-0.127178	-1.37713	-1.01732	-0.832808	1.95515	1.53515	1.53068	0.678034	1.35902	-0.816811	0.672407	0.446549	-0.57877	-0.154884	0.70756	-1.05991	-5.07247	-5.56688	-1.75984	-4.06413	+	0	22	22	22	16.3
O15031	O15031	Plexin-B2	PLXNB2	4.34016	4.37801	4.60435	4.59505	4.51217	4.31072	4.34841	4.7357	2.01753	1.94589	2.37348	1.4945	2.87953	2.46424	2.99228	2.7078	6.82334	7.0021	6.79099	6.97822	4.61407	4.30759	4.56748	4.28752	3.15002	3.32511	2.36841	2.84857	6.76667	6.43447	6.56367	6.29071	1.69828	1.83119	2.14311	1.99869	3.77541	3.59277	3.69721	3.28954	+	0.0110324	74	74	74	45.2
O15041	O15041	Semaphorin-3E	SEMA3E	-4.83093	-5.21031	-4.68165	-5.0252	-5.64432	-4.53209	-5.03811	-4.06585	-5.67078	-4.66294	-3.99853	-6.34272	-5.32751	-5.4345	-5.8571	-4.28046	-4.26668	-1.71263	-5.09009	-3.98579	-2.99404	-3.35273	-4.29023	-4.82703	-5.15625	-3.79829	-4.39259	-5.99291	1.67801	1.63165	1.05195	1.69344	-4.38468	-5.7642	-5.68846	-4.82249	-3.59192	-5.90477	-3.5168	-3.30841		0.0642651	13	13	13	22.6
O15042	O15042	U2 snRNP-associated SURP motif-containing protein	U2SURP	-2.73582	-4.41725	2.5332	-3.89323	-6.77418	-2.74382	-4.99519	-2.89487	-0.653131	-2.61023	-2.5105	-0.978325	-4.17247	-5.14786	-5.6096	-4.76208	-0.300524	-0.243578	-0.859512	-0.896544	-4.83969	-1.8913	-2.34643	-5.12412	0.23419	-0.256128	-1.22292	-1.56952	-0.766319	-0.870615	-0.891415	-0.276615	-3.19161	-1.05065	0.0949955	-0.572336	-5.00334	0.409082	-0.0863991	-1.45188		0.155568	8	8	8	11.8
O15049	O15049	NEDD4-binding protein 3	N4BP3	-5.72009	-3.95668	-4.52014	-3.35614	-4.58887	-4.29583	-4.98519	-4.68325	-3.85473	-3.85378	-3.88363	-5.17329	-5.51058	-3.8424	-5.0148	-5.612	-4.05704	-3.0712	-4.50051	-3.83854	-4.1929	-6.50686	-5.29927	-6.25823	-3.44282	-3.84637	-5.08925	-4.09571	1.22932	0.664427	1.77787	1.35137	-3.6078	-0.774365	0.144934	-0.824146	-3.8055	-3.30862	-5.3298	-5.14115		0.0946167	7	7	7	14.9
O15066;Q9BVG8;Q9P2E2	O15066	Kinesin-like protein KIF3B;Kinesin-like protein KIF3B, N-terminally processed	KIF3B	-2.34004	-5.75043	-3.10275	-3.37237	-5.35973	-4.21516	-4.97433	-3.47737	-3.43085	-4.86826	-1.99373	-4.84453	-4.62496	-5.19567	-3.15467	-2.50681	-0.0442486	-0.18795	-0.451727	-0.206339	-2.56565	-2.57124	-3.57514	-2.14086	1.15367	0.799643	-0.478529	0.921965	-2.38896	-5.83389	-2.16835	-2.04502	-1.53018	-1.87258	-2.16309	-2.00237	-0.963001	-1.29815	-0.754391	-3.81891	+	0.0115453	13	13	12	18.2
O15067	O15067	Phosphoribosylformylglycinamidine synthase	PFAS	-2.79605	-0.203789	0.496731	0.861916	-0.940353	-0.810293	-0.146011	0.450977	-5.61737	-0.886498	-0.54637	-2.25859	-2.03941	0.201887	0.319357	-2.58019	-0.591068	-1.68921	-1.04242	-1.51961	-1.36672	-2.29261	-5.9763	-1.7805	-3.54706	-6.25904	-7.9638	-1.58505	0.420784	-2.84865	-1.33345	-5.27485	0.689651	-0.337418	-0.259006	-0.0742111	-0.760048	-0.563961	-0.54875	-2.45795		0.109621	8	8	8	8
O15072	O15072	A disintegrin and metalloproteinase with thrombospondin motifs 3	ADAMTS3	-3.97716	-5.64232	-4.93147	-4.23438	-4.85161	-6.04053	-4.43935	-4.7097	-5.264	-5.57234	-4.2417	-5.0305	-0.86585	-2.11847	-4.07625	-2.79954	-5.31599	-4.78602	-6.28034	-5.10905	-4.89255	-4.55505	-3.50521	-5.10216	-4.36608	-6.12893	-5.30358	-5.35013	0.767691	-5.38676	1.9174	-5.97392	-4.62457	-6.06328	-3.85446	-5.46914	-5.27086	-4.10333	-4.14539	-4.05875		0.941905	3	3	3	3.5
O15083	O15083	ERC protein 2	ERC2	-3.55831	-3.1993	-2.77818	-3.08322	-2.00963	-1.7139	-1.68173	-2.85383	-4.94961	-3.41968	-3.86425	-3.3239	-3.71756	-3.32406	-4.90286	-4.96463	-0.898548	-0.761848	-1.15717	-4.37298	-3.89781	-6.24114	-7.356	-4.23545	-1.53918	-1.42783	-0.398581	-1.16087	-4.8272	-4.27887	-1.84317	-0.434036	-5.85818	-5.06682	-3.70155	-4.17164	-4.63772	-3.90913	-6.40706	-4.2913		0.210703	8	3	3	10.1
O15084	O15084	Serine/threonine-protein phosphatase 6 regulatory ankyrin repeat subunit A	ANKRD28	-4.3611	-2.31671	-1.66286	-1.7349	-5.47504	-5.69024	-3.4319	-4.1256	-4.35668	-4.77896	-5.70663	-5.1437	-4.67766	-2.30331	-3.01958	-4.22659	-1.18955	-2.33	-2.52127	-1.72698	-0.496216	-2.275	-1.68298	-2.21814	0.599392	0.854063	0.100082	0.299345	-1.23583	-3.87641	-1.35191	-4.22253	-0.372738	-2.49314	-2.1257	-1.61861	-5.43916	-2.3031	-2.42181	-5.68868	+	0.00812232	8	8	8	12.4
O15085	O15085	Rho guanine nucleotide exchange factor 11	ARHGEF11	-4.31417	-2.70947	-3.85824	-5.0194	-5.87582	-3.5226	-5.22342	-5.52014	-4.52561	-5.52847	-4.79737	-4.39131	-5.8665	-3.95038	-4.29463	-4.09625	-3.28425	-3.08231	-3.48121	-3.18512	-6.33505	-5.84566	-5.25091	-6.13273	-6.05706	-4.6495	-5.42705	-5.30418	-4.06228	-5.10138	-4.85352	-5.05096	-6.18712	-4.74969	-4.02995	-3.979	-4.02784	-4.16186	-4.64839	-4.1155		0.815308	1	1	1	1.3
O15111	O15111	Inhibitor of nuclear factor kappa-B kinase subunit alpha	CHUK	-4.24213	-2.39649	-5.2159	-1.50602	-4.13086	-5.30347	-6.16576	-6.15218	-2.22029	-5.39569	-2.38703	-1.71178	-4.68041	-4.65291	-4.51478	-4.50752	-0.670179	-0.668736	-0.903301	-0.760696	-0.817751	-1.31245	-1.27462	-1.00035	-2.46725	-4.72119	-3.97069	-1.04888	-2.69868	-5.47832	-3.12439	-2.73466	-0.230122	0.698862	0.679707	0.544071	-2.74796	-2.26254	-1.033	-5.24225	+	0.00544157	4	4	3	6.7
O15116	O15116	U6 snRNA-associated Sm-like protein LSm1	LSM1	-3.90873	-4.89621	-4.31136	-6.42316	-4.27376	-4.11463	-6.21097	-4.38631	-1.77986	-1.09224	-2.61208	-2.02304	-5.3682	-5.12797	-4.40422	-5.20881	-2.19296	-2.47357	-2.94848	-3.4295	-1.46704	-4.33682	-5.55328	-5.38901	0.202169	-0.831432	-0.660503	-1.87735	-5.2712	-4.55447	-5.58268	-4.53058	-4.02238	-5.28549	-4.43459	-5.81967	-5.63462	-3.8904	-6.4103	-4.02981		0.264506	3	3	3	28.6
O15118	O15118	Niemann-Pick C1 protein	NPC1	-2.17228	0.360624	3.83924	-2.15685	-0.220873	-1.68764	-0.248385	2.54002	-3.45853	-2.77782	-3.69731	-1.82809	-1.33164	-1.78661	1.85	-1.88413	2.1425	-1.16627	-0.578278	0.0403194	0.88582	-0.705875	-3.3056	-6.68736	-0.137161	-0.840792	-0.473541	3.0718	-0.0386772	-2.51213	-0.559174	-3.43102	0.352875	0.047514	-0.916346	-0.630289	2.87265	0.145947	3.66975	0.405981		0.30792	6	6	6	6
O15126	O15126	Secretory carrier-associated membrane protein 1	SCAMP1	1.10582	1.19951	0.533873	0.782568	0.690474	-0.829418	0.191021	1.05862	1.87157	2.1606	1.79005	2.62351	1.29574	1.0045	1.63004	-0.42688	2.93469	2.95018	2.93762	2.84898	0.669235	1.07805	1.21557	1.52308	0.375601	-1.06731	-1.60393	-1.68865	0.922306	0.577318	1.84361	1.95741	3.14213	3.55012	3.70046	3.40579	0.750092	2.05425	1.50707	0.182043		0.0586362	6	6	6	33.1
O15127	O15127	Secretory carrier-associated membrane protein 2	SCAMP2	0.354475	-1.23984	-2.52316	-1.16181	-0.24939	0.132357	-0.804003	-0.111677	0.303186	-0.496624	0.232565	0.370321	-0.0387383	-0.195564	-1.43047	0.0254688	0.583857	0.178074	0.12907	0.693737	-0.721954	-1.26063	-0.348738	-0.305178	1.25854	1.79373	-1.80566	1.66997	-0.598461	-0.953657	-1.02055	0.396479	2.09988	1.8274	1.27073	1.38998	-0.0480328	1.19559	0.615797	1.51995	+	0.0231005	4	4	4	9.4
O15143	O15143	Actin-related protein 2/3 complex subunit 1B	ARPC1B	3.88466	4.01163	3.80113	3.72642	3.28614	2.93789	3.04724	2.84711	2.3505	2.45746	3.00098	2.57705	1.87822	1.18065	2.35364	1.595	1.42399	1.69503	1.59003	1.78349	4.86247	4.94457	5.1236	4.85413	3.97795	4.01334	3.61879	3.6972	6.33477	5.98581	5.73978	5.71291	3.4778	3.11288	3.00725	3.0975	4.52436	4.25225	3.90457	4.22643		0.113377	22	22	20	71.5
O15144	O15144	Actin-related protein 2/3 complex subunit 2	ARPC2	4.1833	3.41788	3.14678	3.49062	4.05591	3.10171	3.75284	3.17963	2.80992	2.09394	1.62001	1.96732	0.978376	1.09338	0.832182	1.63404	2.67134	3.45977	2.22206	3.03719	4.21256	4.30964	4.52827	4.15897	3.55914	3.59152	3.02099	3.49728	5.67489	5.33772	4.99676	5.17039	1.44902	1.77968	2.11974	2.13113	2.99994	3.44678	2.40452	3.28119	+	0.0175505	16	16	16	46.3
O15145	O15145	Actin-related protein 2/3 complex subunit 3	ARPC3	1.76069	1.5714	2.54052	2.16207	1.67573	1.55384	0.865831	1.57794	-0.129915	1.09436	1.36852	0.534849	0.560181	1.07217	1.43899	0.752132	2.98889	2.74855	3.04226	3.1046	3.73927	3.58615	3.22445	3.44857	2.64592	-0.163443	2.28351	2.57189	4.89762	4.20609	4.5932	4.15094	2.09745	1.84284	1.82284	1.41553	2.18205	2.46338	2.83731	2.40817	+	0.00269257	11	11	11	47.8
O15160	O15160	DNA-directed RNA polymerases I and III subunit RPAC1	POLR1C	-0.980278	-0.764875	-0.966599	-0.706242	-3.08539	-6.26554	-2.516	-2.80044	-3.72472	-2.98336	-3.41485	-3.79676	-6.74323	-5.25788	-4.81811	-4.91235	-0.321756	-1.58793	0.508841	-0.93103	-0.427473	0.562601	0.455107	0.46913	0.670103	0.554718	-2.15653	0.584074	0.338615	0.437279	0.827538	1.23823	0.452934	0.38821	0.933269	1.07998	-1.22627	-1.14997	-1.71655	-0.101427	+	0.000522523	7	7	7	21.1
O15162	O15162	Phospholipid scramblase 1	PLSCR1	1.51909	1.8401	1.46914	1.61338	0.97113	1.40501	1.52174	1.31172	-0.185101	-0.68638	-0.0331097	-0.216887	0.729788	0.202352	0.547697	-0.550646	-0.0458832	0.482025	-0.0215759	0.249866	1.67741	1.11798	1.61617	1.23739	-1.01689	-1.4077	-0.814819	-2.94109	-1.95377	-1.88164	-1.06188	-2.26965	0.868431	1.07133	1.93756	0.54595	-1.83003	-2.0437	-2.11406	-2.84761	+	0.00814668	4	4	4	13.2
O15164	O15164	Transcription intermediary factor 1-alpha	TRIM24	-4.69657	-3.21282	-4.00493	-4.05733	-2.69588	-4.37914	-5.35597	-6.40726	-4.79701	-2.9346	-3.44604	-4.26572	-5.09093	-5.0134	-6.41626	-2.87585	-3.80397	-5.23078	-4.24143	-5.55523	-4.46046	-4.71279	-5.28193	-4.21058	-5.24201	-5.37323	-4.73846	-3.95701	-4.45395	-5.62848	-5.24675	-5.31148	-3.96167	-3.52792	-3.64168	-3.82984	-4.85234	-4.27552	-4.05076	-5.31742		0.286271	1	1	1	1.1
O15173	O15173	Membrane-associated progesterone receptor component 2	PGRMC2	-2.1865	-5.48505	-2.1524	-1.0057	-3.58182	-3.06528	-4.55775	-3.00675	-1.49719	-0.0488796	1.03337	-0.032196	-5.04228	-3.90907	-3.61456	-6.0938	0.595606	0.519175	1.0192	0.374353	-0.999374	0.520061	0.121218	0.264345	-5.10936	-2.09019	-1.19505	-0.338135	-3.41524	-2.80556	-1.15173	-0.905098	-4.96338	-2.48453	-4.78397	-4.95083	-0.248879	0.318474	0.502794	0.51313	+	0.0193633	9	7	7	40.8
O15212	O15212	Prefoldin subunit 6	PFDN6	0.534864	0.230198	0.800911	0.520859	0.296869	-0.083828	0.26219	1.26317	-1.09666	-1.42012	-1.18951	-2.06137	-5.77962	-2.48578	-1.64809	-3.72717	-1.63882	-0.30191	-0.136486	-0.909365	-0.19561	0.431059	0.629919	0.492556	1.42046	0.150852	-0.283544	0.962893	0.221571	0.870266	0.612711	0.543036	0.019228	0.124565	-1.06932	-1.14383	0.36014	-1.10587	-6.37698	-0.924229		0.197453	5	5	5	41.1
O15226	O15226	NF-kappa-B-repressing factor	NKRF	-5.71243	-5.20588	-5.10645	-5.46181	-4.93814	-3.54437	-4.58036	-5.13238	-2.8472	-3.92487	-4.52721	-5.06968	-5.36871	-4.6887	-3.90388	-4.44291	-4.80399	-4.61033	-4.32524	-1.90176	-2.83039	-3.33941	-5.15778	-3.25699	-1.92774	-2.92607	-4.40107	-0.859226	-3.79022	-4.37415	-3.35325	-6.46882	-2.00256	-1.85535	-1.50012	-0.670219	-7.13306	-4.7699	-3.71575	-5.13306	+	0.00654666	5	5	5	8.4
O15228	O15228	Dihydroxyacetone phosphate acyltransferase	GNPAT	-4.43943	-4.63964	-4.87418	-5.61336	-3.92008	-5.3447	-4.31599	-5.60389	-5.98273	-3.16193	-5.23107	-3.73585	-4.21164	-4.00782	-4.4394	-2.56555	-3.16534	-3.81843	-4.08498	-5.69175	-3.57617	-4.11925	-4.69139	-4.66321	-4.48207	-4.16897	-4.48052	-3.14252	-5.95026	-5.53315	-4.96774	-4.53229	-6.87813	-3.26575	-5.00393	-3.42589	-3.76098	-5.1583	-0.947691	-2.45433		0.27705	2	2	2	2.6
O15230	O15230	Laminin subunit alpha-5	LAMA5	5.62382	4.90592	4.8337	4.85997	5.35915	5.60286	4.95315	5.58002	3.65759	3.55941	2.2049	2.83128	9.68673	9.17399	8.83527	8.71234	3.76063	3.96864	3.76195	3.83517	5.82567	4.53013	4.94332	4.80591	5.19771	6.20781	4.9547	4.19693	-1.48429	-0.651266	-1.60687	0.58501	4.92137	5.34578	5.64974	5.44425	3.80496	4.95046	5.41991	6.02289		0.147581	165	165	164	43.6
O15231	O15231	Zinc finger protein 185	ZNF185	-0.553677	-1.49968	-1.27416	-0.750185	0.00593185	-0.809036	-1.4518	-0.428366	-4.97673	-3.33143	-2.60189	-3.66595	-4.88836	-4.95737	-5.69499	-5.96882	-3.58621	-5.99716	-4.06933	-3.26898	-4.78962	-6.05079	-3.32082	-5.11768	-1.92272	-4.12382	-2.45724	-1.96596	-3.0976	-1.57938	-4.55894	-1.67149	-2.32459	-3.51657	-2.90727	-2.4327	0.641794	-0.238384	-0.105141	-2.52737		0.117912	6	6	6	13.4
O15232	O15232	Matrilin-3	MATN3	-5.17961	-3.81455	-6.01388	-4.18031	-3.52786	-3.16496	-5.49206	-4.70882	-4.2249	-4.90721	-4.49327	-4.3247	-4.84808	-3.56325	-5.2821	-3.62258	-5.48042	-5.48467	-4.84917	-4.74896	-4.81069	-4.85327	-4.79449	-3.57829	-3.46049	-4.79767	-1.12237	-5.09532	-5.34731	-5.83292	-3.39373	-4.94047	-4.18118	-2.58252	-2.57956	-2.12001	-1.97539	-1.81088	-2.24711	-6.39504		0.101172	1	1	1	4.1
O15234	O15234	Protein CASC3	CASC3	-1.41839	-0.402479	-0.339884	0.188276	0.719549	0.814968	0.968302	0.866796	-1.83723	-1.14048	-0.973743	-2.60541	-3.6695	-4.18139	-3.90295	-4.50939	-4.53174	-4.62395	-4.87736	-4.5256	-5.30766	-4.93891	-5.3886	-4.13207	-5.28692	-5.05226	-3.96327	-5.4837	-4.28519	-5.16605	-4.95394	-3.53821	-4.51152	-4.66054	-3.2479	-4.28089	-5.27876	-4.86695	-5.43028	-4.38814	+	0.000339332	6	6	6	13.4
O15235	O15235	28S ribosomal protein S12, mitochondrial	MRPS12	3.06506	2.92075	2.84853	2.6371	3.57279	3.32364	2.81838	2.72747	1.20066	-5.69531	-5.17751	0.182667	-4.04618	0.308908	-5.83235	0.296421	-4.05541	-4.2565	-4.27029	-4.4091	-3.56653	-0.0114765	-4.49913	-0.00925255	-4.9482	-4.20957	-0.271484	-2.67593	0.0348778	0.354832	-4.4895	0.32229	-1.37755	-1.46633	-0.427136	-0.960588	-3.19916	-5.96697	-1.86516	-3.36367		0.0885818	2	2	2	18.8
O15239	O15239	NADH dehydrogenase [ubiquinone] 1 alpha subcomplex subunit 1	NDUFA1	-4.90253	-5.32974	-4.99172	-4.07277	-6.83228	-5.14697	-5.80326	-4.51402	-1.23697	-4.67523	-2.07629	-3.28	-4.76342	-7.01814	-4.09651	-5.11212	-3.19432	-3.08596	-2.77399	-2.69559	-2.51313	-1.15982	-1.49316	-1.15972	-2.84434	-3.67139	-4.71083	-6.03904	-6.44452	-3.00245	-2.82645	-2.93082	-0.178038	-1.56894	-0.912001	-1.20976	0.167513	-0.539743	0.35055	0.617664	+	0.0010782	2	2	2	17.1
O15240	O15240	Neurosecretory protein VGF;Neuroendocrine regulatory peptide-1;Neuroendocrine regulatory peptide-2;Antimicrobial peptide VGF[554-577]	VGF	-4.51348	-6.57756	-5.32477	-6.06169	-3.6254	-4.06735	-5.19852	-6.14434	-3.82334	-1.61863	-2.45427	-3.4572	-4.85429	-4.18977	-4.55403	-4.83849	-5.91599	-5.63505	-5.3438	-4.55155	-4.53324	-6.75817	-5.23354	-4.31986	-4.0446	-3.49511	-4.88737	-4.49203	-3.61697	-4.80694	-4.37278	-5.72842	0.0965824	-0.906237	0.261854	0.605457	-3.98487	-6.01553	-5.58633	-6.2205	+	0.000170492	4	4	4	8.8
O15258	O15258	Protein RER1	RER1	-4.1773	-4.50783	-4.56116	-4.39528	-5.4685	-3.66713	-5.0186	-3.77358	-5.12157	-4.69505	-4.88063	-4.29606	-4.04219	-4.62974	-4.98163	-4.80484	-5.69139	-4.62941	-3.22514	-4.61297	-4.13057	-6.12758	-5.09037	-5.84362	-1.4189	-1.29977	-3.12532	-5.90068	-5.37559	-6.27309	-4.95645	-4.67093	-4.75105	-3.94316	-5.97418	-4.59144	-4.69424	-5.73519	-5.95612	-4.74439		0.746125	2	2	2	14.8
O15260	O15260	Surfeit locus protein 4	SURF4	-4.54314	-1.78067	-2.33198	-2.01636	-5.72996	-4.20182	-4.78389	-5.70904	-4.46169	-1.89327	-2.2649	-4.99001	-2.67625	-4.72508	-5.4191	-5.45123	-0.232344	-0.100811	0.0153236	-0.19239	0.687235	-0.628767	-0.394383	-0.0910511	-0.0776195	0.946152	0.0156899	-0.54291	-3.03044	-3.44666	-4.65541	-2.49587	-2.51353	-1.59919	-2.0038	-1.38169	-4.6261	-2.16072	0.32905	-3.79379	+	0.0065361	2	2	2	5.6
O15269	O15269	Serine palmitoyltransferase 1	SPTLC1	-2.19688	-3.17348	-5.26058	-1.47482	-4.15286	-1.32034	-1.38658	-0.243675	-1.14421	-0.0187969	-1.82661	-4.42122	-5.09537	-4.51905	-4.26388	-5.81855	-0.837818	-1.59569	0.511408	-3.93705	1.1902	0.350178	-0.432224	-0.182951	1.20273	0.0213318	1.47115	0.951403	-4.52786	-2.29863	-5.90543	-1.88859	-1.87885	-0.724739	-0.70158	-4.77105	-3.95141	-3.43995	0.736704	-0.239117		0.256021	8	8	8	21.4
O15270	O15270	Serine palmitoyltransferase 2	SPTLC2	-5.65487	-4.90172	-5.22998	-4.18481	-4.41259	-4.00177	-4.69389	-5.40594	-3.48722	-5.37327	-4.50992	-6.42912	-3.92403	-4.98153	-4.63056	-3.93124	-2.80788	-1.7586	-1.34048	-1.31481	-1.60306	-2.20686	-1.99128	-2.05987	-0.84473	-1.12107	-2.54553	-1.13107	-5.46985	-4.9844	-3.2117	-2.81863	-6.40575	-1.1577	-2.3081	-2.03449	-2.80284	-3.65857	-1.36453	-2.59911	+	0.00524501	5	5	5	12.1
O15294	O15294	UDP-N-acetylglucosamine--peptide N-acetylglucosaminyltransferase 110 kDa subunit	OGT	-1.92027	-1.38164	-1.78157	-6.54766	-5.55825	-5.28862	-2.66314	-5.53951	-0.611965	-0.732866	-1.14074	-0.81852	-4.74228	-1.25818	-1.0889	-4.24058	0.0872116	-0.74284	-0.61351	-0.31522	-0.156832	-0.549341	-0.654266	-0.2341	0.372561	0.0977554	-0.637665	0.685505	-0.754358	-4.28611	-1.21852	-1.67689	-0.247383	-1.24476	-4.63448	-6.08482	-1.12327	-1.3352	-1.11994	-2.29176		0.0585911	9	9	9	11.7
O15305;Q92871	O15305	Phosphomannomutase 2	PMM2	-0.508047	-0.393711	-4.37441	-3.20538	-3.43796	-3.21064	-3.41937	-1.31363	-3.74058	-2.59716	-2.26512	-4.63442	-0.876707	-1.86263	-1.26561	-2.00636	1.85981	0.892166	1.79257	0.930206	0.142059	-0.111155	-0.294521	1.08856	1.95528	1.50392	0.782793	1.34027	1.15995	0.949286	2.36066	2.10581	-0.922546	-1.94638	0.374231	0.361996	0.317791	-0.965036	-3.01683	-1.04252	+	0.000115226	11	11	11	50.4
O15320;Q96PC5	O15320;Q96PC5	cTAGE family member 5;Melanoma inhibitory activity protein 2	CTAGE5;MIA2	-2.47042	-4.95418	-4.76802	-4.2522	-4.44045	-4.17669	-5.02399	-3.63686	-3.72038	-3.63294	-3.82487	-3.88613	-4.90167	-2.01844	-5.0077	-5.9116	-0.827869	-0.459747	-0.746046	-1.07422	-1.40946	-0.188965	-0.973118	-0.857609	-0.348701	-2.74114	-3.2275	0.64847	-3.85612	-1.67971	-1.49193	-2.26723	-0.958418	-0.644049	-0.292637	-0.982958	0.822411	-0.446745	-0.165644	0.832216	+	2.75862e-05	10	10	6	15.4
O15321	O15321	Transmembrane 9 superfamily member 1	TM9SF1	-2.28846	-4.31317	-4.36992	-2.05794	-3.60829	-3.41344	-4.47499	-4.69446	-3.03537	-4.63352	-5.43477	-4.50116	-4.02701	-3.95722	-5.8223	-4.28673	0.166019	-0.291918	-0.271605	-0.385004	0.454804	0.00106239	0.0326004	-0.00459099	-0.633001	-2.67781	-0.358038	-2.0838	-0.366768	-1.3274	-1.17149	-0.575531	-3.90247	-4.65851	-2.31374	-6.38596	-4.09872	-4.12349	-1.44328	-4.23828	+	2.72109e-05	4	4	4	10.6
O15327	O15327	Type II inositol 3,4-bisphosphate 4-phosphatase	INPP4B	-3.63056	-2.04133	-5.17247	-3.66743	-3.88135	-4.46768	-5.63527	-4.13087	-4.54078	-3.78949	-4.28015	-5.56046	-4.18395	-4.65157	-5.76234	-5.26504	-0.710812	-0.615816	-0.77124	-0.604515	0.118849	-0.0154343	-0.169209	-0.567682	-5.15405	-1.48238	-5.94403	-5.25784	-1.10435	-4.42402	-1.20874	-3.25761	-3.60834	-2.46937	-5.72576	-1.49477	-0.884897	-0.987696	-2.78397	-1.34039	+	0.0171189	6	6	6	9.3
O15344	O15344	E3 ubiquitin-protein ligase Midline-1	MID1	-4.36264	-4.35074	-4.06161	-5.35206	-2.46505	-3.66171	-4.22633	-2.78484	-0.987579	-3.75184	-2.12625	-5.8	-3.61791	-3.13087	-5.93119	-5.23554	-2.30787	-4.3	-4.95353	-5.55547	0.56465	0.228075	0.557627	-0.347399	-4.50816	-4.18238	-4.23378	-6.10616	0.204634	0.0354843	-0.676577	-0.285622	-4.59702	-7.75362	-4.80295	-6.00963	-4.67811	-4.10734	-3.0884	-4.9347		0.0651684	8	8	8	15.9
O15347	O15347	High mobility group protein B3	HMGB3	-3.63544	-4.60322	-4.72031	-3.81849	-5.43147	-6.39519	-4.42104	-3.2261	-3.84235	-4.27755	-4.57859	-5.94961	-5.14709	-4.99649	-4.81566	-5.03783	-3.434	-5.38646	-5.12245	-6.79434	-0.5107	-0.219852	0.154276	-0.0153256	-4.89495	-4.45216	-5.56386	-3.4573	-4.81495	-5.30386	-4.23995	-4.15615	-4.78549	-5.41627	-2.38275	-5.9973	-4.94815	-5.10145	-5.20718	-4.56201		0.418463	2	2	2	13.5
O15355	O15355	Protein phosphatase 1G	PPM1G	0.0470581	-0.240173	-1.22565	-0.385914	-4.77296	-5.00725	-3.82809	-4.29282	-0.269171	-3.18095	-3.32894	-4.10903	-2.8424	-2.62538	-2.93979	-1.70937	0.231922	0.842032	-0.463102	-0.242384	0.024065	-0.225342	0.616594	-0.447124	1.68067	2.1554	0.96945	1.99795	0.531235	0.45537	0.127684	-0.468411	-0.978266	-0.141785	-1.57313	-0.716034	0.828445	-0.409206	0.339872	-0.564115	+	0.00121875	13	13	13	35.7
O15357	O15357	Phosphatidylinositol 3,4,5-trisphosphate 5-phosphatase 2	INPPL1	-5.17373	-3.34578	-5.39281	-1.98686	-1.69834	-4.48319	-2.74265	-4.7469	-4.62443	-5.56087	-4.21868	-4.55251	-4.81402	-2.80639	-1.70817	-4.43731	3.021	2.8704	2.7876	2.5691	-5.0637	-1.96265	-3.13767	-3.07427	-3.31403	-2.01456	-5.07905	-4.95196	-0.812346	-1.85524	0.0993156	-0.303804	-4.58803	-2.0205	-5.99406	-4.60515	-4.75907	-3.63485	-5.33222	-3.18126	+	0.0447675	19	19	19	23.6
O15371	O15371	Eukaryotic translation initiation factor 3 subunit D	EIF3D	2.288	2.49946	2.7527	2.78651	1.59886	0.956764	1.88575	1.92553	2.31421	1.14684	1.64067	1.8894	2.15298	2.01508	3.39962	2.76675	3.51722	3.25045	3.60666	3.87933	2.56021	2.25907	2.30967	1.88208	4.38534	3.92076	3.29602	4.38763	3.26403	2.63359	2.99139	3.05148	1.84582	2.53382	2.7191	2.1567	1.6335	1.41886	1.69847	2.61971	+	0.0102741	32	32	32	63.3
O15372	O15372	Eukaryotic translation initiation factor 3 subunit H	EIF3H	2.09657	2.46526	2.59724	2.60467	1.5987	1.70466	1.56964	1.94737	2.10974	1.83424	1.1524	1.69918	1.74154	0.344975	1.76732	1.30651	3.40759	2.70871	3.51651	3.15968	3.06074	3.27282	2.83798	2.86152	3.31094	3.68593	3.336	3.26897	2.97526	2.49425	3.04406	2.75895	2.68046	1.45098	1.97214	0.881008	2.23014	1.20314	1.69757	1.26896	+	0.000168285	17	17	17	46.9
O15382	O15382	Branched-chain-amino-acid aminotransferase, mitochondrial	BCAT2	-5.03034	-4.50344	-4.61262	-3.79273	-4.37985	-5.10645	-3.70443	-4.9729	-4.43729	-4.40432	-3.8739	-6.3607	-5.23472	-4.03694	-6.1719	-5.40328	-3.66455	-5.30449	-3.61159	-7.36066	-2.48164	-5.5591	-0.673918	-1.40311	-4.13985	-3.80934	-5.29057	-2.78214	-3.63578	-4.77093	-2.58669	-5.05549	-4.47977	-4.38838	-4.98947	-4.01766	-1.50881	-1.9598	-1.71572	-1.44571	+	0.0200912	3	3	3	15.8
O15392	O15392	Baculoviral IAP repeat-containing protein 5	BIRC5	-1.17387	-1.66761	-1.86048	-2.5555	-4.82213	-5.41711	-3.96896	-6.1652	-2.56462	-3.03423	-6.52584	-3.52403	-5.70917	-4.10478	-4.85919	-6.08803	-2.8386	-2.99551	-2.56302	-1.76969	-0.356697	0.853478	1.19003	0.561031	-0.333754	-1.86259	0.306229	-1.03877	-6.46591	-1.01387	-2.42854	-1.27962	0.42338	0.0287876	-0.514757	0.282679	-4.73654	-5.00117	-4.83843	-3.32118	+	0.00469415	5	5	5	46.5
O15394	O15394	Neural cell adhesion molecule 2	NCAM2	-5.2744	-3.24596	-4.09718	-4.30526	-4.09996	-4.94847	-4.0361	-6.33911	-0.661764	-0.27294	0.437269	-0.569599	-4.72331	-6.14058	-4.10841	-5.78244	3.66283	3.82053	3.51901	3.96486	-4.02145	-2.03044	-5.08248	-6.03676	-4.54029	-3.02661	-5.82873	-7.17421	-3.38315	-3.9374	-3.35086	-4.95727	4.94639	4.67995	4.67345	4.53864	-5.64047	-1.54463	-2.10912	-5.08403	+	0.0105597	23	23	23	32.3
O15397	O15397	Importin-8	IPO8	-4.08921	-5.8337	-4.76949	-5.25655	-3.98536	-5.07126	-3.39964	-5.59115	-4.49445	-4.96246	-3.66461	-2.25411	-5.12095	-4.65941	-3.99059	-3.9593	-3.54443	-4.99682	-5.18498	-4.63905	-3.1527	-4.8366	-5.24675	-3.31744	-4.90428	-2.44687	-4.88261	-4.35363	-2.23569	-0.930079	-5.39659	-0.44964	-4.48226	-2.16721	-3.80576	-3.5836	-4.69628	-5.42507	-5.20132	-4.23037		0.371344	5	4	4	7.4
O15400	O15400	Syntaxin-7	STX7	-2.53419	-2.1831	-2.72081	-2.17961	-1.95385	-0.747341	-2.34892	-1.21794	-1.11243	-0.74642	0.202743	0.00468063	-4.57765	-5.33526	-5.26648	-2.66095	1.37796	0.805435	1.01773	1.21482	-1.38633	-3.04486	-2.64337	-5.03589	-1.63677	-1.76657	-0.0569725	-4.68047	-2.96057	-1.45054	-2.74375	-5.36581	-0.893845	-0.891327	-0.915436	-3.77073	-3.89648	-3.68466	-0.876875	-1.06126		0.910709	10	10	10	43.7
O15427	O15427	Monocarboxylate transporter 4	SLC16A3	2.34545	3.55798	3.4252	3.36272	4.25059	4.19758	4.70422	4.54719	-4.21784	-4.00572	-3.55498	-3.40749	-2.6996	-4.24288	-4.93567	-4.65231	2.88707	3.80904	3.66417	3.72022	0.832281	0.970901	0.424702	0.976175	0.883881	-0.533527	0.435391	2.14937	4.10253	3.03705	3.56269	3.01211	1.46784	1.34229	0.290989	0.386934	3.1817	3.88246	3.16923	2.21993		0.247784	9	9	9	18.5
O15438	O15438	Canalicular multispecific organic anion transporter 2	ABCC3	-0.0870438	-0.254824	-0.744585	-2.25637	-4.67872	-5.3766	-3.66243	-6.33934	-3.15725	-4.59441	-4.58057	-3.96321	-4.69454	-5.07722	-5.71938	-4.64323	-4.10845	-3.025	-4.66881	-4.56276	-4.2318	-5.38676	-2.63823	-4.90456	-5.02252	-4.54599	-4.65383	-5.24706	-5.11846	-6.22228	-6.33196	-4.3571	-3.53322	-4.94513	-4.33084	-5.01294	-1.4408	-4.1544	-5.13429	-5.66078		0.535936	2	2	2	2.5
O15440	O15440	Multidrug resistance-associated protein 5	ABCC5	-3.96729	-5.58087	-4.43696	-3.41781	-2.60737	-4.53423	-0.976419	-5.57757	-4.35969	-4.41375	-3.75884	-4.27053	-2.73581	-4.52797	-3.96883	-5.21416	1.78629	2.4918	2.47737	2.10537	-0.203691	-0.119923	-0.489252	-1.5601	-4.05871	-2.53198	-0.36717	-2.25989	3.28744	2.52842	2.35632	2.57637	0.843861	0.743765	1.44897	0.719385	-4.43195	-7.30769	-6.51927	-4.97174	+	0.000100503	20	20	19	19.1
O15460	O15460	Prolyl 4-hydroxylase subunit alpha-2	P4HA2	-3.66195	-1.77083	-4.51758	-1.69363	-2.69487	-4.30598	-2.6694	-5.58754	0.646179	1.36694	0.489403	0.925713	1.15587	0.353355	0.862736	1.67703	-4.60399	-6.45267	-4.04239	-3.56972	-4.02767	-1.62424	-1.85471	-2.08766	-2.19442	-2.17958	-2.53588	-5.81385	-5.36876	-4.66141	-4.83852	-3.44192	-4.38569	-3.89486	-5.44326	-5.70025	1.26604	0.423325	2.33528	1.85117	+	0.00338363	8	8	8	20.9
O15484	O15484	Calpain-5	CAPN5	-3.28779	-2.40445	-3.48251	-4.39395	-6.53429	-5.23005	-4.68791	-4.81748	-4.42149	-1.74333	-1.98981	-4.6925	-0.827219	-2.51277	-3.41139	-4.94982	-2.29336	-1.78762	-3.47744	-5.57963	-4.50409	-4.39817	-5.27552	-5.66468	0.252985	-3.29133	-0.12435	-1.43064	-0.888229	-0.890202	-0.660446	-0.428862	-5.90297	-2.37777	-4.2613	-4.06791	-3.81817	-4.34364	-2.92559	-2.66654		0.361337	6	6	6	11.7
O15498	O15498	Synaptobrevin homolog YKT6	YKT6	-1.0599	-0.218611	1.00004	0.725588	-2.207	-4.96652	-1.5903	-0.440502	-0.785299	-1.21957	0.0559731	-4.80665	-0.812317	-1.66211	-4.07524	-5.19721	-0.471949	0.65247	0.830902	0.898705	0.696083	-2.70573	-0.162828	0.890469	-0.954781	-2.84478	-4.81213	-2.8034	1.13045	-3.749	-1.64072	0.601219	-0.64089	-5.3093	-0.60968	-1.59787	-2.16098	-3.26921	-0.595547	-3.67693		0.588285	6	6	6	39.9
O15511	O15511	Actin-related protein 2/3 complex subunit 5	ARPC5	1.61948	1.56625	1.36928	1.19821	1.03569	1.32265	1.30232	-0.173302	0.883446	-0.518637	0.926243	0.72805	0.111734	-0.916155	-3.4837	0.421301	-0.571186	-0.186859	0.185417	-0.696344	1.44238	2.4383	2.61956	1.93885	0.649921	0.854425	-2.19541	0.339506	3.5883	3.54149	3.58713	3.45612	0.120974	0.250563	-0.238363	-0.348814	2.01976	1.60753	0.640068	1.82855		0.350619	8	8	7	62.9
O15530;Q6A1A2	O15530;Q6A1A2	3-phosphoinositide-dependent protein kinase 1;Putative 3-phosphoinositide-dependent protein kinase 2	PDPK1;PDPK2P	-4.10747	-4.67851	-5.78571	-4.25645	-4.96361	-4.45664	-4.32322	-5.73696	-4.70526	-5.53612	-3.36653	-4.24707	-4.5192	-5.74198	-3.65248	-4.24844	-0.905973	-0.805222	-0.174725	-0.401352	-0.299864	-0.804419	-0.843842	-1.22276	-1.8265	-3.19184	-2.0814	-1.59709	-1.04419	-2.39438	-1.0616	-0.97641	-5.45634	-4.20331	-2.52307	-3.52702	-3.08059	-3.04412	-2.76401	-1.60684	+	0	5	5	5	18
O15541	O15541	RING finger protein 113A	RNF113A	-5.1572	-5.63625	-4.93434	-4.39821	-4.37025	-4.54835	-4.29239	-4.87842	-4.51735	-5.49949	-3.79468	-4.07816	-5.06724	-5.74708	-5.64363	-4.40975	-3.99871	-4.89119	-5.12015	-5.16371	-4.84053	-5.20179	-6.52888	-5.71118	-1.57747	-3.63225	-5.62232	-3.35648	-4.23603	-5.03219	-3.80315	-4.84149	-4.14163	-3.97835	-5.40931	-4.3466	-3.6852	-4.75125	-4.8907	-3.6571		0.774427	2	2	2	6.7
O15551	O15551	Claudin-3	CLDN3	2.83757	4.12622	4.11909	4.04488	-3.53062	-4.29312	-4.87571	-5.24069	-5.56	-4.14599	-4.0727	-5.46298	-4.05657	-3.77212	-4.40963	-4.02596	3.13745	3.21576	3.09048	3.40101	-0.696058	-0.374474	-2.27152	-1.01776	-4.68305	-4.8155	-4.44442	-5.83625	0.963373	-2.26222	1.35616	-0.196627	5.40318	3.59505	4.44465	4.47518	-4.47708	-5.03837	-4.34184	-6.01403	+	0.0217871	4	4	4	11.4
O15554	O15554	Intermediate conductance calcium-activated potassium channel protein 4	KCNN4	-5.85565	-2.15553	-3.20399	-3.60393	0.624119	-1.39617	-0.940794	-0.854055	-4.5365	-5.70171	-3.73312	-4.42868	-4.5167	-3.93136	-5.82669	-4.3917	-2.892	-1.82955	-2.96585	-3.44704	0.151949	0.110691	1.05587	0.587082	-3.49289	-2.28399	-2.48657	-2.76048	1.40822	0.956144	1.88432	1.8387	-4.99304	-6.45959	-5.59548	-4.1504	-4.95139	0.314293	-1.66519	-2.25624	+	0.0176139	12	12	12	18.3
O43143	O43143	Pre-mRNA-splicing factor ATP-dependent RNA helicase DHX15	DHX15	0.702076	0.794474	1.24338	1.20272	-2.53361	-5.35444	-4.09225	-1.09829	7.16552	7.06871	7.35455	7.2259	-0.0377941	-1.32419	-0.400751	-2.03904	2.85197	2.17513	2.26527	2.12329	0.420212	0.726772	0.183943	0.372471	2.68243	2.95282	1.46337	1.92092	2.35878	1.14696	1.64019	1.76348	0.292324	0.296532	1.38374	0.341444	1.71274	2.02304	2.49261	1.821		0.856368	48	48	47	52.8
O43148	O43148	mRNA cap guanine-N7 methyltransferase	RNMT	-1.21084	-2.29003	-0.934343	-2.57602	-4.71424	-5.63018	-4.54523	-6.07146	-4.2053	-6.50155	-4.10609	-6.74636	-4.52046	-3.34456	-2.80052	-3.77974	-4.90304	-6.11318	-3.58285	-5.54376	-2.45031	-1.70588	-3.259	-3.00084	0.058712	-0.116894	-0.835302	-0.0471268	-6.43384	-3.53082	-3.03589	-3.88431	-4.97629	-3.19936	-4.74824	-4.56962	-4.14126	-2.81419	-5.27106	-1.33487		0.56443	5	5	5	13.9
O43149	O43149	Zinc finger ZZ-type and EF-hand domain-containing protein 1	ZZEF1	-6.38108	-4.84907	-4.8888	-3.89102	-4.3679	-4.32016	-4.60958	-3.15715	-4.28931	-4.49023	-3.97977	-3.41162	-4.19986	-3.758	-2.20928	-5.33987	0.314243	-0.352419	-0.39669	-0.433578	-1.99222	-2.29001	-2.31843	-1.06653	-2.88029	-4.62498	-6.72291	-2.75307	-2.00379	-2.09052	-1.55704	-1.52933	-4.04293	-3.73633	-4.31319	-3.8445	-4.64571	-4.38251	-5.58258	-4.83393	+	0.00658456	8	8	8	3.7
O43150	O43150	Arf-GAP with SH3 domain, ANK repeat and PH domain-containing protein 2	ASAP2	-4.87643	-5.21371	-3.48505	-6.41331	-2.9436	-3.76894	-6.7195	-4.63293	-4.9695	-4.37751	-3.34099	-4.67966	-4.15899	-4.61084	-5.05746	-3.3672	-0.325907	-1.08693	-0.653706	-1.01054	-2.74307	-4.54582	-3.84771	-4.66359	-2.99972	-3.41351	-4.53091	-4.25464	-3.11846	-5.78129	-4.39371	-4.95434	-4.59183	-5.53386	-4.15239	-5.15689	-4.78718	-5.70341	-4.36383	-4.6645		0.107145	6	4	4	7.4
O43155	O43155	Leucine-rich repeat transmembrane protein FLRT2	FLRT2	-3.77073	-3.81121	-6.5213	-4.61462	-2.78281	-3.53436	-4.14934	-3.2832	-1.97659	-1.96822	-2.75861	-3.11445	-5.04034	-5.68553	-3.77583	-4.61992	-4.2577	-5.92409	-4.79426	-4.87979	-3.57102	-5.40445	-5.01458	-4.73086	-4.36737	-4.1485	-5.42094	-5.75115	-4.24256	-5.76817	-4.44233	-4.86825	-4.32422	-5.04032	-4.56121	-5.16407	-3.6739	-5.87554	-4.10116	-4.3799		0.144363	1	1	1	2
O43156	O43156	TELO2-interacting protein 1 homolog	TTI1	-5.63908	-4.97781	-3.27143	-4.13168	-6.83345	-3.51133	-5.24326	-4.05316	-4.1379	-4.48614	-2.94999	-4.81361	-5.03348	-6.02351	-4.15881	-4.08707	-2.29147	-2.28419	-2.01442	-2.38432	-3.96341	-5.30111	-1.69028	-6.68529	-1.34226	-1.61404	-3.10224	-2.70033	-4.3449	-3.77647	-4.52749	-4.34865	-1.68596	-4.06312	-5.2441	-2.14843	-4.7059	-4.22777	-6.10506	-5.7672		0.0779024	4	4	4	4.7
O43157	O43157	Plexin-B1	PLXNB1	-4.11396	-3.60557	-4.21048	-4.69021	-4.75203	-4.15435	-5.44643	-5.6413	-2.23631	-5.01839	-5.00428	-4.78485	-2.54967	-3.93526	-4.25538	-2.31479	0.137087	0.595875	-0.0220718	0.274868	-1.93489	-5.3946	-1.45479	-1.25263	-4.5291	-4.33191	-4.98011	-4.59623	0.67234	0.0559425	0.674614	0.517456	-4.74814	-2.01721	-4.73408	-5.13337	-1.7314	-5.98265	-2.90871	-2.64633	+	0.0330985	8	8	8	4.4
O43159	O43159	Ribosomal RNA-processing protein 8	RRP8	-3.6756	-5.36361	-4.72065	-2.51285	-5.28127	-4.34056	-4.71938	-5.68114	-4.18538	-5.35843	-3.14941	-4.88522	-2.42576	-3.90173	-5.64741	-4.99615	-3.18575	-4.55195	-4.19742	-5.14534	-4.64156	-5.23335	-4.07735	-5.33757	-4.39703	-3.91685	-4.72818	-4.09054	-4.73592	-4.23939	-5.5539	-3.90084	-0.999868	-1.69912	-1.55877	-1.91936	-4.68566	-4.78202	-4.77612	-4.41003	+	0.0011465	2	2	2	7
O43169	O43169	Cytochrome b5 type B	CYB5B	-5.38779	-5.0787	-5.9503	-4.33361	-4.19909	-3.98002	-3.23608	-5.39711	-1.94389	0.542883	-0.0800915	-0.7136	-4.97441	-2.9949	-5.803	-5.06837	-0.6339	-0.239758	0.36628	-1.16027	2.7908	1.65528	1.6207	1.72459	2.38732	2.40165	2.31244	0.885553	-0.80504	-0.694536	-6.14708	-1.30654	-0.03932	-2.86545	0.0639343	0.180902	-0.502699	-0.0501537	2.05592	0.649685	+	0.00443665	6	6	6	56.2
O43172	O43172	U4/U6 small nuclear ribonucleoprotein Prp4	PRPF4	-5.17014	-2.80306	-4.54474	-5.53262	-5.24365	-4.89746	-5.30863	-3.37515	-5.36328	-4.19164	-3.88338	-3.23453	-4.70971	-6.34975	-4.25115	-3.53551	-3.6138	-1.29161	-1.34674	-1.24073	-3.32356	-5.25588	-3.79044	-3.66431	-0.82774	-0.588627	-2.98502	-0.275581	-2.89222	-4.19851	-2.59032	-5.27449	-4.29373	-1.04312	-1.16588	-5.68252	-4.70579	-2.09013	-4.82043	-3.45907		0.0693393	4	4	4	9.8
O43175	O43175	D-3-phosphoglycerate dehydrogenase	PHGDH	0.343002	1.10025	0.736965	0.648367	2.76932	2.68284	2.54241	2.56337	5.19594	3.63813	3.36376	3.35029	4.61233	5.0096	5.33366	4.74158	4.96601	4.75296	4.4762	5.04812	5.07795	5.05527	4.93391	4.63002	4.08781	3.93996	3.79861	4.49471	3.26682	3.01218	3.10631	3.16962	4.06177	4.03993	4.1323	3.89581	1.97578	2.39671	2.37634	3.44906		0.100439	32	32	32	50.7
O43181	O43181	NADH dehydrogenase [ubiquinone] iron-sulfur protein 4, mitochondrial	NDUFS4	-3.88117	-4.02632	-4.17919	-4.0991	-4.65556	-5.09917	-3.33988	-4.23919	-3.03641	-2.67123	-2.81687	-2.54227	-5.49514	-4.74613	-6.08194	-2.69944	-4.46941	-4.26997	-4.25186	-4.67877	-2.54583	-2.90516	-2.2553	-2.49844	-4.23163	-5.2264	-6.24992	-2.64543	-4.64709	-3.60146	-2.73175	-3.90572	-1.6105	-1.71762	-1.49606	-1.92248	-0.250061	-0.861111	-0.596432	0.220953	+	0.000812144	2	2	2	10.9
O43184	O43184	Disintegrin and metalloproteinase domain-containing protein 12	ADAM12	-5.59217	-4.9546	-4.00626	-2.04007	-3.6812	-3.74239	-5.87178	-4.55457	2.57414	2.9407	3.08477	2.73246	-2.91003	-5.02174	-5.57554	-2.29492	-4.86247	-3.36908	-5.26361	-2.8291	-4.7135	-3.99905	-6.35413	-4.63945	0.0569115	-3.68344	-5.01361	-3.18341	-5.21678	-3.79023	-5.43683	-6.12943	-0.00110817	-0.467726	-1.15009	-0.143427	-0.952646	-4.67594	-4.1186	-4.52275		0.134287	19	19	19	28.7
O43194	O43194	G-protein coupled receptor 39	GPR39	-1.69396	-4.11225	-2.17266	-4.81756	-0.540028	-3.88429	-1.57265	-0.855841	-3.56113	-6.09847	-4.58048	-3.87122	-4.87703	-5.05809	-3.82677	-5.96783	-1.46229	-0.867222	-0.801121	-1.21462	-1.7229	-1.46042	-1.81091	-5.41396	-4.39221	-2.68555	-5.7246	-3.87152	-2.30796	-4.05773	-1.91507	-2.20845	-5.43994	-5.51612	-3.18641	-3.62814	-3.94547	-4.32096	-5.5081	-5.67724		0.149532	1	1	1	3.3
O43237	O43237	Cytoplasmic dynein 1 light intermediate chain 2	DYNC1LI2	0.230217	0.602772	1.21966	0.41256	-0.941555	-0.77774	-1.40132	-0.701239	-0.931045	-2.97507	-0.329069	0.912458	-3.0023	-5.33553	-3.75002	-2.99037	1.9396	2.13728	2.30893	1.8511	1.7316	2.22399	2.07507	1.63423	-0.425728	-0.379721	-0.67042	0.26646	1.4414	1.42212	1.24341	1.23904	-0.761705	-0.52631	-1.5263	-4.42062	0.839237	1.71617	1.24854	0.829231	+	0.00642282	15	13	13	41.7
O43242	O43242	26S proteasome non-ATPase regulatory subunit 3	PSMD3	3.51032	3.47799	3.64278	3.31216	1.60931	1.78277	1.96392	1.88569	3.10775	2.65	2.71628	2.61656	3.50538	3.40527	3.95123	3.08079	4.76087	3.78459	4.29222	4.26486	4.06206	4.12645	4.05244	4.0236	4.79424	5.01652	4.54596	4.9714	3.91518	3.18577	3.36079	3.38716	3.92964	3.96818	3.49268	3.89059	3.19129	3.31503	2.84123	3.42842	+	0.00363523	37	37	37	67.6
O43252	O43252	Bifunctional 3-phosphoadenosine 5-phosphosulfate synthase 1;Sulfate adenylyltransferase;Adenylyl-sulfate kinase	PAPSS1	-0.44685	-1.73012	-4.0314	-4.97478	-5.44008	-3.03655	-4.0393	-5.28849	-1.85834	-3.07936	-4.06362	-3.15332	-1.7909	-5.13305	-4.50922	-4.12083	-0.266964	-4.5945	-3.55328	-1.80357	-1.96608	-0.406431	-0.891836	-0.678713	-3.75136	-2.25764	-6.50684	-1.64702	-5.87083	-1.24343	-5.87571	-5.26157	-2.9756	-3.99853	-4.10935	-4.15107	-5.03895	0.784349	-6.24849	-4.4995		0.801322	3	3	3	9.6
O43264	O43264	Centromere/kinetochore protein zw10 homolog	ZW10	-1.70915	-0.632971	-0.0797691	-0.461298	-5.12038	-2.25118	-2.2683	-2.12654	-5.44577	-3.3012	-1.4507	-1.34409	-1.54569	-0.385757	-0.760405	-1.05195	0.856379	-0.0491142	0.404909	0.0557079	-0.480434	-1.94054	-1.14494	-1.42205	-0.678316	-0.457333	-1.72767	0.373848	-1.18191	-3.03577	-0.854485	-1.16441	-0.924789	-0.794521	-0.709362	-1.3595	-0.257183	-0.520975	-0.236023	-0.956757		0.182194	5	5	5	8.1
O43278	O43278	Kunitz-type protease inhibitor 1	SPINT1	3.14869	2.99064	2.81289	2.93063	-0.245333	-3.22221	-5.04466	-4.64541	-5.58308	-4.85395	-4.37287	-4.72252	1.05601	-4.61288	0.955116	-4.9324	4.612	4.51652	4.4446	4.59946	1.75835	1.54572	2.05473	1.85281	-2.22544	0.575371	-4.98587	-1.26075	3.43257	3.12008	3.83973	3.93803	1.68177	1.91667	2.36961	2.53729	-3.10536	-0.753036	-1.28201	-1.22549	+	0.043437	23	23	23	35
O43290	O43290	U4/U6.U5 tri-snRNP-associated protein 1	SART1	-4.20434	-2.23322	-4.3017	-6.62779	-1.74411	-3.44537	-5.25996	-5.37872	-3.06108	-2.62195	-5.30965	-4.15515	-6.21254	-5.5476	-5.22164	-3.269	-4.95908	-3.64465	-6.06416	-4.23644	-6.2696	-3.12502	-4.25262	-4.92977	-3.45808	-1.98884	-1.10588	-1.66466	-4.37409	-5.71456	-3.50731	-4.32748	-5.33856	-2.46764	-2.55159	-4.82003	-5.30328	-6.32901	-4.08443	-6.00962		0.496186	3	3	3	5.9
O43291	O43291	Kunitz-type protease inhibitor 2	SPINT2	3.46964	3.12884	3.32061	3.01345	2.31239	2.13787	2.27467	2.23934	-4.62919	-4.83699	-4.35281	-2.81067	-3.58267	-3.98569	-5.17012	-5.7603	3.50425	3.86207	3.43502	3.57747	2.01835	1.98886	2.4546	2.0598	2.77984	2.88898	-0.512297	2.7448	1.23185	1.04652	2.03711	2.52633	3.39447	3.71726	4.42011	3.82405	1.11947	-0.483171	1.05096	0.0616207	+	0.0352461	10	10	10	42.9
O43306	O43306	Adenylate cyclase type 6	ADCY6	-2.00562	-5.11626	-3.65218	-3.85586	-4.59645	-5.26942	-4.63697	-6.19428	-4.45358	-6.47142	-4.44133	-2.97831	-4.7972	-4.04319	-5.40969	-3.99874	-1.09553	0.574663	-0.87368	-1.82157	-4.46142	-3.41795	-5.46573	-4.58019	-5.31504	-3.54224	-5.21743	-4.36056	0.856239	0	0.275934	0.608084	-1.59761	-0.970232	-1.1753	-0.680595	-4.17856	-4.87352	-4.85277	-4.08337	+	0.022759	8	8	5	9
O43314	O43314	Inositol hexakisphosphate and diphosphoinositol-pentakisphosphate kinase 2	PPIP5K2	-5.10313	-5.48057	-5.27078	-5.66742	-5.19162	-4.51557	-4.36238	-6.03769	-4.84092	-5.06583	-3.77178	-4.15108	-2.4644	-4.81429	-4.30795	-4.01311	-4.29029	-4.14992	-4.04366	-4.41292	-4.86715	-5.2216	-4.43835	-5.30238	-4.60655	-4.21648	-5.67375	-4.08649	-3.58446	-3.94902	-3.61877	-6.35223	-4.88785	-4.70624	-4.52795	-4.45541	-5.43376	-5.17796	-5.64668	-4.20347		0.745823	2	2	2	2.2
O43318	O43318	Mitogen-activated protein kinase kinase kinase 7	MAP3K7	-4.11883	-4.78269	-4.87421	-4.86671	-4.63702	-4.94316	-5.0256	-3.84691	-5.13605	-4.28922	-5.93164	-4.44795	-5.37957	-4.71642	-4.2208	-3.79329	-3.96395	-3.8314	-5.29873	-4.48968	-3.16988	-4.11715	-5.66239	-2.58799	-2.25152	-5.12283	-3.21199	-1.37181	-1.87342	-4.76235	-5.73377	-4.48725	-4.9729	-4.76928	-4.61517	-6.11492	-5.14898	-2.52982	-1.62049	-4.56474		0.151697	3	3	3	7.8
O43324	O43324	Eukaryotic translation elongation factor 1 epsilon-1	EEF1E1	2.25905	1.78826	1.76957	1.7744	-0.0778255	-2.08289	-4.72173	-0.498991	-0.546068	0.885191	0.630299	0.239677	1.27959	1.39695	1.86891	1.65481	2.37157	1.86286	1.74773	1.57151	1.9124	2.49956	2.32792	2.17481	2.43658	2.32853	1.03051	2.46501	2.58813	2.42444	2.9822	2.20326	1.16167	1.75376	1.98575	1.86704	1.56915	1.30918	1.17977	2.07595	+	0.0464499	10	10	10	69.5
O43353	O43353	Receptor-interacting serine/threonine-protein kinase 2	RIPK2	-5.68106	-4.77653	-5.04576	-4.28125	-4.61504	-4.65326	-4.81516	-3.71702	-4.92541	-3.1075	-4.37369	-4.59356	-5.61594	-4.28676	-4.05458	-3.97264	-4.31208	-3.65814	-2.83467	-5.2864	-3.37492	-2.9937	-5.15863	-4.69929	-4.46498	-5.18037	-4.30875	-2.87744	-5.2229	-3.68614	-5.55402	-5.4881	-2.23662	-4.9371	-4.83048	-5.20558	-7.01968	-4.44438	-4.64262	-4.6616		0.56452	2	2	2	5.2
O43390	O43390	Heterogeneous nuclear ribonucleoprotein R	HNRNPR	1.54021	1.27404	1.24141	1.69905	0.523933	0.295946	0.0950336	-0.0487003	2.64869	-0.136883	1.2194	0.686546	0.855347	1.14887	1.33666	0.764385	2.10293	2.65563	2.55189	2.33645	3.30234	2.81335	2.82678	2.85789	3.85268	3.81648	3.3372	3.62223	1.66285	1.11224	1.48126	2.51757	1.7993	1.969	1.88922	1.93358	2.03465	1.25027	2.13018	2.0003	+	0.00134128	28	18	18	40.1
O43395;REV__O14782	O43395	U4/U6 small nuclear ribonucleoprotein Prp3	PRPF3	-5.45486	1.755	1.76316	2.06287	-3.82387	-4.6167	2.47801	2.37463	-4.5094	-2.61136	-4.52936	-4.68011	-4.55007	-4.05526	-3.05694	-3.25817	-1.62521	-2.9766	-2.60691	-1.61896	-3.79025	-2.89928	-2.78571	-3.71089	-2.07691	-1.88556	-2.26965	-2.02325	-4.57534	-3.69805	-2.99214	-5.20303	-2.48545	-2.62655	-4.43219	-4.67978	-4.45344	-5.52341	-2.5965	-4.79811		0.457658	3	3	3	4.4
O43396	O43396	Thioredoxin-like protein 1	TXNL1	1.35765	1.76674	1.58606	1.14025	-0.823809	-0.278778	-0.578808	-1.73036	1.55862	2.44365	1.93238	2.09714	2.19219	2.36309	2.77557	2.66624	2.54208	2.44136	2.48484	2.25964	2.52939	3.19194	3.21895	2.71048	2.39675	2.07205	2.73237	2.58597	2.04402	2.05077	1.87901	1.67505	2.91453	2.214	2.24912	1.91868	2.31313	2.21165	1.22176	1.97791		0.0836264	12	12	12	60.6
O43399	O43399	Tumor protein D54	TPD52L2	1.35567	0.830072	1.23145	1.1044	1.49522	1.36393	1.1509	1.51005	0.655064	0.429251	1.14257	1.02906	-1.68161	-0.251514	-1.43619	0.847494	3.49935	3.8358	3.81183	3.51438	1.4794	1.8358	2.1222	1.82865	2.99322	2.62771	2.40076	2.94541	1.80519	1.56474	1.53738	1.39343	-0.348267	-1.19977	-0.710064	-1.11794	2.21508	2.33163	0.463476	1.71245	+	0.000533333	16	16	16	82
O43402	O43402	ER membrane protein complex subunit 8	EMC8	-4.51878	-4.15139	-1.74677	-4.72188	-3.80291	-4.62662	-3.57242	-4.66526	-1.62033	-1.33522	-1.74844	-1.59101	-5.43628	-6.15154	-5.7643	-5.96649	-2.49915	-2.52675	-2.33051	-2.72269	-0.502016	0.164034	0.0453987	-0.292557	-5.18425	-4.49825	-1.37892	-1.45898	-4.46017	-4.127	-4.02884	-4.55606	-2.2878	-1.79275	-1.10486	-1.76452	-1.26944	-1.84064	-1.2485	-1.19499		0.0944733	3	3	3	16.2
O43424	O43424	Glutamate receptor ionotropic, delta-2	GRID2	-4.89749	-6.23161	-4.75669	-5.11712	-4.15063	-3.75617	-5.4257	-4.58414	-5.3735	-3.31153	-5.39257	-5.61126	-5.35752	-4.17729	-3.90833	-3.84671	-4.41721	-3.92223	-4.00127	-5.8149	-4.90651	-4.9956	-7.65822	-3.82844	-5.59609	-0.388729	-5.48304	-4.34942	-4.87459	-4.90494	-4.87999	-3.7779	-4.49632	-3.05906	-2.50275	-3.134	-4.5964	-4.51431	-1.99438	-4.05664		0.275083	2	2	2	2.9
O43427	O43427	Acidic fibroblast growth factor intracellular-binding protein	FIBP	-4.78878	-3.51789	-3.65272	-3.90077	-4.09626	-5.10518	-3.36955	-3.27226	-4.33808	-5.22764	-4.6722	-4.00385	-3.90986	-4.4444	-4.56088	-5.55084	-1.66577	-1.20971	-1.60838	-1.28831	-6.23918	-6.14407	-4.90958	-3.55563	-5.37398	-4.81776	-4.19921	-3.26719	-0.0571232	-1.81473	-1.61845	-1.42473	-5.58076	-2.5995	-3.48733	-4.12543	-4.94852	-4.10221	-5.26419	-4.16006		0.222396	4	4	4	12.1
O43432	O43432	Eukaryotic translation initiation factor 4 gamma 3	EIF4G3	-4.76025	-2.82613	-4.61818	-5.14345	-2.73076	-3.9089	-4.56966	-2.44597	-4.90416	-4.27354	-4.50926	-3.439	-5.10189	-5.1813	-5.20743	-5.04924	-2.85236	-3.40357	-3.30115	-3.1398	-4.32958	-4.51023	-4.90685	-4.25959	-5.52318	-5.12099	-5.44166	-3.74553	-5.20124	-4.04685	-4.07713	-4.88628	-4.42896	-4.31432	-5.55889	-3.52329	-3.19158	-2.70934	-2.42381	-3.35498		0.144146	8	1	1	4.4
O43447	O43447	Peptidyl-prolyl cis-trans isomerase H	PPIH	-0.0352402	-0.350094	-0.205046	-0.351343	-1.18184	-5.0306	-6.16106	-2.64679	0.851295	-5.89893	-3.94327	-0.602768	-3.50256	-4.44833	-3.77171	-3.75347	-3.39569	-4.53645	-4.88777	-4.25418	-5.67687	-2.23802	-3.00796	-2.44148	-3.13218	-5.09988	-5.0133	-1.51626	-3.91364	-5.88015	-5.45725	-3.36934	-6.18378	-3.06837	-4.24059	-4.69986	-2.85333	-4.67375	-4.78599	-3.18802		0.2303	4	4	4	25.4
O43451	O43451	Maltase-glucoamylase, intestinal;Maltase;Glucoamylase	MGAM	-5.2952	-4.70157	-4.63739	-4.26402	-6.07437	-3.77623	-3.30166	-5.21765	-4.47724	-3.40015	-3.52165	-5.68532	-5.46635	-3.88882	-5.02701	-4.85189	-4.11695	-3.23832	-4.54047	-4.49191	-6.37396	-4.19723	-4.97336	-5.48227	1.57501	0.641464	0.507511	-0.204044	-5.50664	-3.92603	-3.94045	-5.67293	-4.04393	-5.82768	-3.93336	-4.96749	-4.30164	-5.49314	-5.31524	-3.06221		0.397389	7	7	7	6.4
O43488	O43488	Aflatoxin B1 aldehyde reductase member 2	AKR7A2	-1.19622	-0.84753	-0.972105	-0.481762	-0.70092	-0.576536	-0.80143	-0.547981	-0.648107	-0.702244	-1.56785	-0.531128	-2.09163	-0.969202	-1.40021	-1.93435	2.23308	2.46982	2.72186	2.18746	0.799152	-0.508293	0.536717	0.325813	-0.622307	-2.04343	-0.394302	-2.33905	1.78985	1.35615	1.50738	1.27149	-3.35081	-4.87202	-4.19708	-1.93559	-0.499744	-1.36949	-1.44146	-0.292872	+	0.000907143	8	7	6	42.6
O43491	O43491	Band 4.1-like protein 2	EPB41L2	4.77608	5.29678	5.36748	5.25357	3.84737	3.58004	3.83369	4.24504	0.406853	0.967474	0.00888824	0.0407753	2.87486	3.62679	3.45732	2.78259	3.84173	4.20819	4.06628	4.31464	0.64924	0.210873	0.586865	-0.0495377	3.6743	4.21532	3.04135	3.46103	0.101534	-0.336554	-1.37317	-0.901487	-4.26365	-5.41825	-5.71053	-2.43583	-3.52295	-3.23381	-5.41916	-4.28235	+	0.000106667	46	46	42	51
O43493	O43493	Trans-Golgi network integral membrane protein 2	TGOLN2	-4.12377	-2.14562	-1.9393	-2.06835	-3.77171	-4.17361	-3.06392	-2.93715	-5.22782	-5.8828	-4.71949	-5.32123	-2.47243	-1.03357	-0.184706	-4.6294	0.786879	0.149395	0.452835	0.560926	-1.08682	-2.13601	-2.53922	-1.15405	-6.18722	-5.46294	-2.90863	-1.02208	-0.300953	-2.40776	-0.823839	-2.29223	-0.421579	-0.544722	-2.05831	-0.488012	-0.993689	-1.21731	-0.329081	-5.72488		0.137615	8	8	8	21.5
O43504	O43504	Ragulator complex protein LAMTOR5	LAMTOR5	-2.01726	-2.70887	-5.1597	-6.96693	-4.72182	-4.31906	-3.93488	-5.691	-5.76685	-4.67831	-4.887	-3.19623	-4.20052	-6.44197	-3.948	-5.51604	0.0387211	0.926134	0.343992	0.536604	-2.19042	-4.26996	-3.08032	-4.05432	-5.03747	-5.94278	-5.17103	-4.57588	-0.276281	-2.17515	-1.85711	-1.77054	-4.17873	-4.78321	0.170891	-5.71921	-3.6404	-1.56257	-4.97502	-2.89048		0.106813	3	3	3	85.7
O43505	O43505	Beta-1,4-glucuronyltransferase 1	B4GAT1	-4.92189	-2.91606	-4.0936	-1.6111	-2.25535	-4.5798	-4.05998	-4.79166	-2.78675	-2.07007	-2.06752	-1.83876	-0.266134	-5.30007	-6.07131	-0.754717	-4.79025	-5.44983	-3.21399	-3.90895	-2.51069	-2.14292	-2.75907	-1.49422	-0.0631103	-0.136688	2.19006	-0.968685	-6.32386	-4.50725	-4.23306	-5.77707	-1.85086	-0.565891	-0.964718	-1.14476	-5.41014	-3.16899	-3.67389	-1.50316		0.474373	5	5	5	14.2
O43516	O43516	WAS/WASL-interacting protein family member 1	WIPF1	-5.17351	-5.11459	-4.67292	-3.53155	-0.20265	-0.214765	0.284981	-1.70933	-3.89942	-3.66756	-3.81052	-3.89064	-4.05204	-4.22812	-4.16425	-4.91396	-4.98508	-4.19813	-3.48876	-4.3769	-5.75295	-5.86599	-4.06054	-5.4358	-3.9175	-5.01224	-4.4691	-4.67973	-4.44269	-6.40187	-5.12242	-4.97574	-4.14444	-4.71905	-6.06997	-4.07734	-4.78482	-3.52719	-4.75304	-5.2878		0.0923362	1	1	1	3
O43520;O60312	O43520	Phospholipid-transporting ATPase IC	ATP8B1	-2.06212	-1.12277	-2.52594	-1.31812	-3.97534	-4.32097	-3.56441	-4.31146	-5.52024	-3.70016	-3.36523	-0.777405	-5.13692	-6.05052	-5.20705	-5.48819	0.497744	0.931313	0.190006	0.208929	0.157709	-2.60816	-3.87906	-1.38366	-5.66121	-4.70382	0.744921	-1.98441	1.70613	0.256655	-0.437677	0.542021	1.61282	1.4211	0.525627	0.839525	-1.27029	-2.59639	-2.42957	-2.37404	+	0.00688509	16	16	16	15.6
O43570	O43570	Carbonic anhydrase 12	CA12	-5.13305	-4.77941	-3.31934	-3.8118	-4.02223	-1.60204	-2.61867	-2.38759	-4.9992	-4.37586	-4.60853	-5.07455	-5.53944	-4.56591	-4.26228	-5.09459	4.18456	4.49262	4.35337	4.17041	-5.63411	-6.10707	-4.41044	-5.73489	-4.09133	-4.09442	-4.46625	-7.47656	3.87655	3.15287	3.85816	3.74442	4.97168	5.15194	5.34457	4.93454	-5.5328	-4.91078	-3.39692	-4.46143	+	0.00609247	10	10	10	29.1
O43572	O43572	A-kinase anchor protein 10, mitochondrial	AKAP10	-4.5972	-2.21352	-4.47627	-3.00205	-5.06433	-5.8758	-4.6599	-5.00905	-5.6312	-5.33151	-4.80868	-3.75167	-3.69852	-4.33229	-5.17613	-5.30066	-1.88013	-1.62571	-2.17778	-1.1341	-4.44747	-5.58383	-4.73862	-6.15448	-4.87857	-4.67786	-5.24019	-4.50006	-4.09871	-4.32538	-5.00361	-5.40196	-4.9208	-4.23227	-3.86924	-4.08227	-6.75609	-3.8802	-3.89297	-5.80769		0.664811	3	3	3	6.6
O43581	O43581	Synaptotagmin-7	SYT7	-5.04289	-4.13528	-4.39551	-4.71562	-4.53599	-3.56598	-4.70184	-5.72419	-5.48714	-4.79346	-4.85439	-5.40255	-5.82004	-5.59392	-6.10809	-6.29193	-4.38042	-1.56149	-3.99869	-2.21792	-2.88991	-4.0809	-2.31992	-3.02748	-2.34767	-5.23965	-4.00339	-5.42812	1.71315	1.12465	1.18509	0.688971	-0.575684	-1.45881	-0.157064	-0.0233612	-4.59296	-5.39297	-3.85344	-6.67388	+	0.00244367	8	8	8	33.7
O43583	O43583	Density-regulated protein	DENR	-0.578888	-0.543184	-0.54797	-0.593801	0.220478	0.128176	0.025238	0.00995636	-1.16155	-1.04048	-7.97878	-1.00696	-4.25107	-1.22993	-0.852541	-6.10878	0.415104	0.853975	0.632873	0.99955	0.264673	-0.417129	0.436932	-0.667973	0.718649	1.07718	1.58912	1.25319	-0.926899	-0.0102482	-0.767857	-0.295971	-0.356472	0.207365	-0.124079	-0.49605	-1.18838	-0.514774	-1.27946	-0.722206		0.0984432	9	9	9	30.8
O43592	O43592	Exportin-T	XPOT	-3.2427	-3.6464	-3.84908	-3.022	-4.43149	-3.85155	-4.04016	-5.64024	-4.79544	-4.50735	-3.35276	-3.75655	-4.03825	-3.31402	-5.18037	-4.42066	-1.93789	-1.49985	-3.21446	-3.41797	-2.61465	-4.55119	-4.97128	-3.46217	0.653547	0.866573	0.0513306	-0.180119	-0.524305	-2.02331	-6.38305	-1.62238	-4.23539	-0.951803	-4.71247	-3.10974	-4.9111	-4.36092	-3.33781	-3.88956		0.0657318	9	9	9	14
O43615	O43615	Mitochondrial import inner membrane translocase subunit TIM44	TIMM44	-4.0748	-1.54359	-1.24433	-1.77398	-4.34248	-4.46432	-3.38461	-5.79855	-5.19499	-1.30632	-1.72453	-4.18823	-4.5044	-3.69247	-5.08327	-5.19279	-1.76368	-3.37974	-2.48931	-2.94171	-4.58021	-5.32568	-5.61256	-4.33482	-0.469778	-0.269018	-0.882854	-0.392118	-4.56014	-5.17407	-5.05558	-5.96111	-2.05342	-4.1233	-4.91605	-4.30082	-1.69861	-4.84421	-1.15876	0.000736237		0.557144	4	4	4	11.1
O43617	O43617	Trafficking protein particle complex subunit 3	TRAPPC3	-1.18822	-1.34227	-1.06914	-1.31895	-6.00174	-4.36631	-3.46648	-3.92421	0.0150242	-2.9141	-1.66932	-1.68519	-4.64216	-4.17291	-2.96109	-4.26399	-0.556353	-0.00527	-0.296063	0.573595	0.349184	-0.738712	-0.214613	-0.0850544	-0.878132	-1.00879	-0.918709	-1.6014	0.165274	0.0811443	0.346899	-0.210596	-0.331806	-0.157965	-0.447615	0.0894642	-1.71697	-0.552689	-2.03261	-0.330456	+	0.00235434	9	9	9	42.2
O43633	O43633	Charged multivesicular body protein 2a	CHMP2A	4.66706	5.16589	5.0026	5.08383	4.08694	4.51456	4.24552	4.50987	4.12505	4.09791	3.62143	3.8326	1.80858	1.3642	1.70905	1.0014	3.10066	3.48359	3.47057	3.49561	1.95941	2.10716	2.51977	2.42004	2.784	0.643284	0.903301	2.70232	3.81847	2.77047	3.45528	2.70237	2.96356	2.7674	2.90356	3.06007	1.83983	1.96788	1.28821	1.08092		0.0527885	14	14	14	35.1
O43639	O43639	Cytoplasmic protein NCK2	NCK2	-2.46612	-4.40258	-6.11463	-3.5094	-4.15438	-5.12405	-5.27508	-4.92247	-3.60328	-4.15689	-6.13015	-4.51311	-5.14465	-4.62433	-4.89347	-5.37143	-5.72518	-4.91095	-4.19053	-5.89272	-5.50337	-5.23839	-6.51798	-4.11178	-4.03931	-4.81958	-5.98454	-4.57419	-0.900856	-1.5839	-1.31978	-3.96236	-4.88869	-3.23084	-3.14428	-3.84885	-4.44292	-3.34525	-4.16591	-4.69312		0.75286	2	2	2	6.8
O43653	O43653	Prostate stem cell antigen	PSCA	-7.24134	-4.82266	-3.46617	-4.10162	-5.11633	-4.28683	-4.80019	-3.26339	-4.89122	-4.52669	-5.03884	-4.52726	-5.54877	-3.9535	-5.32267	-4.2873	4.56973	4.55989	4.50689	4.62032	-4.21454	-6.62502	-5.68024	-6.09168	-3.94395	-3.73262	-3.62121	-5.10243	-1.75818	-3.33557	-0.541088	-0.537365	-3.53537	-5.91523	-4.88907	-4.77492	3.64671	4.09858	4.02037	3.46633	+	0.00414343	4	4	4	24.4
O43657	O43657	Tetraspanin-6	TSPAN6	4.47709	4.26755	4.2188	4.2691	4.60526	4.39687	4.62489	4.71818	4.10752	4.24919	4.23033	4.11598	3.15832	2.98466	2.78206	2.60372	4.00394	3.77375	3.76093	3.94455	5.25689	4.88093	5.04404	4.98651	2.24289	2.63385	2.12877	1.43823	4.13349	3.68057	4.84012	4.34742	3.45824	4.39255	4.47137	3.86428	1.54228	2.05821	1.8207	1.25864	+	0.016037	9	9	9	31.8
O43660	O43660	Pleiotropic regulator 1	PLRG1	-5.25969	-4.85311	-2.6343	-4.13866	-5.84463	-4.17804	-5.19025	-4.57844	-3.86017	-3.90763	-4.29325	-5.15592	-5.59312	-5.83522	-4.75705	-6.08428	-3.21672	-4.77781	-4.08648	-2.81069	-1.39088	-3.92358	-1.91503	-3.53871	-1.90389	-0.449318	-2.76072	-1.4026	-3.06862	-4.38424	-4.50356	-3.71768	-4.16677	-3.20645	-2.1303	-2.96176	-4.60794	-5.11188	-3.63158	-2.56363	+	0.0175388	3	3	3	9.3
O43663	O43663	Protein regulator of cytokinesis 1	PRC1	-1.23986	1.28753	1.46928	1.62305	-0.531065	0.790377	1.17828	2.17884	-0.808163	0.903748	1.46765	1.07528	-5.73803	-2.3095	-5.81349	-5.62517	0.346477	0.323734	1.12652	-0.101063	3.1422	3.39217	3.02714	3.39221	5.32714	3.89871	5.07585	5.65855	2.30434	2.25231	2.29401	1.9757	5.4048	5.06796	4.7997	4.7804	1.32811	2.82375	3.61614	2.50204	+	0.0057646	31	31	31	47.1
O43665	O43665	Regulator of G-protein signaling 10	RGS10	-2.63054	-2.45634	-2.29294	-3.20108	0.119671	-0.542851	-0.331749	-0.689596	-2.38566	-4.07293	-3.99031	-5.15678	-2.66444	-2.03727	-5.17473	-3.48254	-4.35269	-4.73534	-4.233	-4.11294	-4.47264	-3.65851	-2.32613	-3.28343	-4.25939	-4.66785	-2.56901	-2.14419	-0.744093	-0.007658	0.454195	-0.481562	-3.61393	-2.98619	-3.74374	-5.4017	-2.27683	-2.81544	-3.5154	-3.26685		0.650019	5	5	5	41.6
O43670	O43670	BUB3-interacting and GLEBS motif-containing protein ZNF207	ZNF207	-1.71856	-4.75855	-5.6655	-2.20016	-3.76321	-4.87638	-4.28306	-5.66156	-5.26688	-3.62627	-2.2276	-3.66263	-6.06395	-3.55884	-4.7913	-4.71171	-4.21326	-5.8214	-4.8937	-5.11997	-3.65968	-1.78194	-4.06718	-1.61233	-0.848879	0.554808	-0.351133	-1.15999	-1.84371	-2.46829	-2.34289	-3.11012	-4.61227	-3.50792	-3.97703	-4.15656	-1.69165	-0.500073	-1.73482	-4.68093		0.110106	3	3	3	8.2
O43678	O43678	NADH dehydrogenase [ubiquinone] 1 alpha subcomplex subunit 2	NDUFA2	0.101721	0.509415	0.546171	0.679155	-1.44251	-1.83762	-4.87959	-1.28128	0.148821	-4.13748	-0.509781	-3.95539	-0.0635529	-0.957707	-1.03518	-0.99741	-0.137859	-1.70547	-2.12628	-1.28101	-1.18856	-1.02408	-3.14472	-2.77868	-1.46998	-5.80044	-4.66828	-0.833975	-0.622797	-1.06027	-2.19319	-0.961899	0.453907	0.901951	-0.521053	-0.40337	1.60062	0.808151	1.11669	-4.58		0.276519	3	3	3	29.3
O43681	O43681	ATPase ASNA1	ASNA1	-0.650868	-1.38773	-3.83686	-2.43915	-1.01254	-1.68933	-5.39928	-0.983625	-2.52559	-1.66533	-0.721207	-0.954159	-2.39488	-1.50809	-1.77283	-3.88371	1.27694	1.22525	1.58868	1.2852	1.47656	1.72495	1.54057	0.793182	2.19996	1.904	1.92742	1.82604	-0.0516472	-1.55775	-1.33406	-1.18534	2.94967	2.79409	2.69438	2.09215	-0.354177	-0.308052	0.435427	-0.0998115	+	0.000156584	7	7	7	32.2
O43684	O43684	Mitotic checkpoint protein BUB3	BUB3	0.537849	-0.033329	0.404606	-0.440727	-2.02835	-3.23916	-3.06053	-2.33299	0.971075	-0.848082	-1.34206	-0.671963	-0.933769	-3.65625	-1.42146	-3.32914	0.100504	-0.482567	0.546959	-0.0784302	1.22503	0.836016	-0.227648	0.787895	2.1257	2.58143	2.46577	0.999954	0.192877	-0.29209	-0.639463	0.271723	-1.0322	-0.452839	-0.702713	-0.96567	-1.85027	0.153393	0.935282	0.223021	+	0.0189803	10	10	10	39.9
O43688	O43688	Lipid phosphate phosphohydrolase 2	PPAP2C	-5.05403	-4.80933	-2.83673	-4.12935	-5.75113	-5.49888	-4.13822	-3.77039	-4.36984	-2.93334	-4.89316	-5.29783	-3.61797	-4.49267	-5.13066	-4.56296	-2.98966	-2.44873	-3.01444	-2.25962	-3.9587	-4.90255	-5.89733	-3.69295	-3.59879	-4.64996	-5.13415	-5.14312	-3.96955	-4.07415	-4.77349	-5.46177	-4.41211	-2.84405	-2.99416	-2.77555	-4.59509	-4.18572	-3.36081	-5.09188		0.344152	1	1	1	4.5
O43699	O43699	Sialic acid-binding Ig-like lectin 6	SIGLEC6	-5.37704	-5.56003	-5.09637	-3.15261	-6.2901	-5.99323	-4.45255	-4.54412	-5.1874	-4.66238	-6.02174	-2.92379	-3.5532	-4.64749	-4.13869	-5.99572	-4.95619	-4.69843	-4.98614	-5.14015	-3.69065	-3.64297	-4.47991	-3.73689	-6.34042	-4.12262	-5.98259	-6.21873	-0.857567	-1.84486	-1.38385	-1.90171	-4.2807	-5.47968	-3.02401	-4.92187	-4.92368	-3.06728	-5.27742	-5.01796		0.551624	2	2	2	6.8
O43707;Q08043	O43707	Alpha-actinin-4	ACTN4	7.01781	7.19913	7.11582	6.98992	6.60113	6.45986	6.52804	6.65757	5.43332	5.42525	5.58734	5.8779	4.54044	5.46163	5.59346	5.29956	7.58689	7.93707	7.82596	7.76982	8.13837	8.15982	8.31914	8.18237	7.20314	6.69188	7.23838	7.34572	9.38003	8.96476	8.95355	8.66718	6.25534	6.14523	5.96949	5.6752	8.55108	8.44283	7.97597	8.07106	+	0.000118081	79	79	50	80.4
O43719	O43719	HIV Tat-specific factor 1	HTATSF1	-1.16555	-1.57499	-1.3318	-1.11264	-3.30906	-0.544136	-3.68494	-4.66174	-0.758007	-1.58113	-0.786444	-2.03336	-2.67012	-4.83162	-0.998302	-2.24397	-0.803738	-0.421022	-0.91428	-0.900452	0.528408	1.02584	0.141171	0.406099	2.13366	2.24833	2.53247	2.19225	-1.22208	-2.37412	-2.92445	-7.61563	-1.68326	-1.39697	-1.29073	-1.28457	-2.28318	-2.35113	-1.16381	-1.05295		0.248275	15	15	15	38.4
O43747	O43747	AP-1 complex subunit gamma-1	AP1G1	-4.59161	-2.18502	-1.01141	-0.959759	-5.18973	-4.29381	-2.6405	-2.2109	-2.89791	-4.47987	-3.96189	-4.99829	-3.90601	-2.46708	-2.52527	-5.83936	1.40302	0.976696	0.966141	1.35764	1.1703	-0.346098	-0.420273	0.771267	-0.936634	0.880876	0.106277	0.63752	0.720016	-0.517729	0.0899105	-2.42403	0.64135	-0.34248	-0.156347	0.56078	-0.460152	-0.102835	0.128036	-2.00672	+	0.000118143	13	13	13	14.6
O43752	O43752	Syntaxin-6	STX6	-2.0965	-3.171	-0.627035	-2.62167	-3.49428	-5.13644	-4.13965	-1.52778	-1.20863	0.112734	0.610092	1.24262	-4.56605	-4.3557	-4.36642	-4.8802	-0.274134	0.414892	0.222462	0.197653	-1.1148	-2.7625	-2.69658	-2.07417	-3.03172	-0.107382	-6.86836	-4.62389	-0.659971	-2.95732	-2.29414	-1.27402	-0.159271	0.724924	0.735109	0.33252	-5.30245	-5.37578	-3.59052	-4.5598	+	0.0479821	8	8	8	31.4
O43759	O43759	Synaptogyrin-1	SYNGR1	-4.2846	-3.44206	-3.20951	-4.35239	-5.21743	-5.27527	-4.01466	-5.14276	-4.39928	-5.66832	-4.60862	-5.37342	-1.06946	-1.1619	-1.91899	-1.22072	-0.022789	0.109636	-0.363047	-0.394159	-3.01201	-5.62863	-3.24842	-3.88598	-2.26636	-5.42079	-4.9096	-2.01063	-1.75095	-1.91907	-1.49457	-1.43114	-4.80441	-3.38715	-2.76083	-4.5929	-5.39757	-5.52373	-4.78851	-3.44188		0.117941	1	1	1	4.3
O43760	O43760	Synaptogyrin-2	SYNGR2	0.544668	0.29664	-1.01562	0.266338	-4.43953	-3.97668	-4.75375	-4.56365	-2.74048	-0.861448	-1.75795	-0.61203	-0.0178108	-1.69138	-1.75906	-0.204086	2.20304	2.12295	2.16705	2.05468	1.17114	0.782282	1.39897	0.762354	2.15464	2.30043	-2.5169	1.27973	2.23445	2.97583	3.2856	3.60842	-4.15022	1.89953	0.553593	1.50395	-2.75092	-2.80325	-4.24717	-3.06611	+	0.00153846	3	3	3	12.5
O43765	O43765	Small glutamine-rich tetratricopeptide repeat-containing protein alpha	SGTA	-0.46195	-1.84789	-1.69748	-0.98431	-0.637939	-0.492334	-2.24513	-0.266314	0.863535	-1.25813	-1.01558	-0.550745	-1.19455	-4.48162	-1.54246	-1.69327	0.75123	1.08563	0.960726	1.09444	-1.30875	-1.67639	-1.31939	-0.638893	1.72808	1.87452	1.48659	1.29029	-0.516655	-1.90019	-0.911831	-1.77935	-3.07676	-2.48479	-2.20773	-4.04379	-0.121208	-1.2609	-2.18587	-0.969753	+	0.020123	10	10	10	32.9
O43768	O43768	Alpha-endosulfine	ENSA	0.286892	0.0178356	0.244324	0.159166	0.373285	0.0858631	0.123093	0.197348	-0.164791	-0.618429	-0.751179	-1.0497	-3.09364	-2.95265	-2.85746	-2.49289	1.22716	1.28907	1.11319	1.53224	0.612568	0.850115	1.4727	0.956543	-1.4485	-2.16599	-4.84487	-0.654335	0.704981	1.26647	0.96508	0.940744	1.12141	0.47352	0.942396	0.644541	-0.837011	-1.90156	-3.18404	-2.18531		0.0868836	5	5	4	38
O43776	O43776	Asparagine--tRNA ligase, cytoplasmic	NARS	-0.6273	-0.63703	0.760248	0.952654	0.0983887	-1.08839	-1.21749	-0.917452	1.50374	0.10132	1.73472	0.967256	1.35305	1.65614	1.93608	0.855345	2.14202	2.09059	2.05346	1.82306	1.79147	1.50629	1.1224	1.73735	2.64073	2.79757	2.6384	2.76711	2.70782	2.5022	2.16416	2.58398	1.65858	1.52765	0.917883	1.07356	1.09286	1.72696	2.07988	1.52218	+	0.00289855	19	19	19	40.7
O43795	O43795	Unconventional myosin-Ib	MYO1B	1.36193	2.35234	2.30683	2.56622	-0.0141182	-0.866737	0.974348	0.635786	0.361362	1.29054	0.564541	1.55783	-1.67505	1.18067	1.71375	-0.393404	5.12029	5.33958	5.39366	5.50756	7.40734	7.05843	6.89049	7.09633	3.69846	3.94833	3.61051	4.19818	3.9096	2.55052	2.78727	2.70811	5.31173	5.12341	4.60481	5.00725	4.25523	4.80442	4.96532	4.53666	+	0.000109589	76	76	72	58
O43809	O43809	Cleavage and polyadenylation specificity factor subunit 5	NUDT21	0.362776	-0.640533	0.339348	0.198334	1.25357	0.619774	1.24758	1.10762	0.104034	-4.26266	-3.99659	-4.27314	-4.42065	-4.57368	-4.2224	-5.01805	-4.53732	-4.8875	-3.39597	-3.61639	-0.999266	-4.46865	-5.12836	-1.11204	-0.329246	-0.370571	-2.02861	0.330076	-2.73477	-6.23446	-4.28215	-2.86066	-2.36003	-4.49852	-5.2112	-3.6091	-0.995928	-6.82859	-2.13777	-1.28877		0.410345	6	6	6	31.3
O43813	O43813	LanC-like protein 1	LANCL1	-4.76414	-2.57349	-3.74738	-2.40192	-0.693081	-0.859066	-2.42326	-0.251062	-2.63242	-2.56964	-2.51377	-3.58409	-2.18255	-3.56142	-1.28991	-1.10332	-2.27547	-1.64306	-3.84777	-1.4343	-3.39174	-4.34223	-5.22443	-2.55132	-4.09607	-1.37753	-2.28824	-3.76259	3.25176	2.54314	2.6661	2.88541	-3.71044	-5.05321	-5.49206	-5.05473	-4.42101	-3.81457	-3.17722	-5.15439		0.0998846	15	15	15	38.3
O43815	O43815	Striatin	STRN	-5.20737	-4.97439	-4.68171	-4.68437	-4.73724	-3.73556	-4.38035	-5.6312	-2.61514	-4.28597	-4.49199	-3.18108	-4.21134	-5.53756	-4.71929	-5.23656	-2.02905	-2.70185	-3.59726	-5.0354	-2.53199	-5.55049	-5.65246	-5.58601	-1.50905	-5.495	-2.64756	-4.25918	-4.70524	-2.17276	-1.25875	-2.23232	-4.32883	-5.54667	-4.01703	-3.89662	-5.39174	-3.70213	-5.07523	-5.68352		0.22401	5	3	3	9
O43823	O43823	A-kinase anchor protein 8	AKAP8	-3.06053	-5.56878	-5.19404	-2.53864	-4.54371	-3.92014	-4.39506	-4.22007	-2.34912	-3.32314	-4.43719	-3.18153	-3.21609	-6.34336	-4.38359	-2.63088	-4.67905	-3.25401	-3.92249	-4.83149	-4.92481	-3.5506	-2.547	-3.4054	-2.00386	-2.13467	-1.51338	-2.34664	-4.14051	-3.47773	-3.66026	-3.5733	-3.3883	-2.44087	-1.20268	-3.27684	-3.10741	-3.05019	-3.39097	-2.96872		0.242002	2	2	2	4.5
O43837	O43837	Isocitrate dehydrogenase [NAD] subunit beta, mitochondrial	IDH3B	-3.92876	-4.93456	-3.62054	-4.51923	-4.64917	-5.25413	-4.44065	-6.6619	-5.1161	-4.41289	-4.88307	-1.97317	-4.8281	-4.73519	-5.63314	-4.93154	-1.21442	-0.89731	-2.79068	-2.36358	0.554121	0.799618	0.561907	0.283142	0.366608	0.0589504	0.626093	1.29646	-4.80332	-2.80228	-3.34365	-3.40932	-2.62369	-1.01457	-2.45801	-1.66785	-2.56982	-0.0582066	1.32643	0.326092	+	0.000529284	7	7	7	20.8
O43847	O43847	Nardilysin	NRD1	-0.264498	-1.79692	-1.78786	-0.756344	-3.24873	-0.34017	-1.7845	-0.73938	-0.617414	-2.32076	-2.27429	-2.17436	-5.88931	-3.08945	-5.46652	-3.56966	-1.45106	-1.76846	-2.93335	-0.301414	-0.168207	-1.39758	-0.344633	-2.87128	-1.75663	-1.92566	-1.08867	-2.35032	-0.206419	-1.18878	-1.68156	-4.21246	-4.13994	-1.25638	-2.56809	-5.01977	-3.73705	-4.99028	-0.993378	-5.54386		0.160937	6	6	6	9.6
O43852	O43852	Calumenin	CALU	1.80818	1.49736	1.77627	1.85911	-1.73151	-0.561567	0.0315399	-1.56603	2.97092	2.95211	3.82281	3.78717	2.01377	2.38788	3.29352	2.71048	0.409605	2.54622	1.71379	1.94943	4.78229	4.93716	4.87049	5.26043	1.40911	0.879097	-0.140513	1.55541	2.35448	2.7069	3.0515	2.97882	2.16589	3.08398	2.88452	3.00642	4.68716	5.01107	5.38347	5.18816		0.0551516	23	23	23	66
O43854	O43854	EGF-like repeat and discoidin I-like domain-containing protein 3	EDIL3	7.85844	8.37175	8.53557	8.15506	9.73588	9.58703	9.73935	9.87066	8.00994	8.27673	8.29894	8.24333	10.0771	10.3276	10.6806	10.3833	1.16085	0.881561	-0.116447	0.529358	5.53792	5.24415	5.3298	5.65365	-3.30313	-1.32937	-2.68066	-1.13439	2.60531	1.08708	2.81405	2.65774	2.78385	2.26529	2.17149	2.51747	0.883829	-2.21904	1.19774	2.52415	+	0	59	59	59	76.2
O43865	O43865	Putative adenosylhomocysteinase 2	AHCYL1	1.06208	0.544153	1.40306	0.695526	-0.513855	-1.5326	-0.933632	0.680595	-0.738422	-0.568035	0.1138	-0.458727	-1.15167	-3.94507	-0.134689	-3.43308	3.34428	3.08892	3.21729	3.18032	2.37828	2.08522	1.43017	1.37135	-0.0357304	0.624138	-0.608501	-0.249804	4.17183	3.92394	3.26553	3.43765	1.76443	0.536253	0.862034	1.46072	-2.48983	0.309532	-0.019743	0.0748406	+	0.00604467	22	22	14	45.3
O43896	O43896	Kinesin-like protein KIF1C	KIF1C	-6.08852	-3.41447	-4.22812	-3.99314	-4.77332	-6.65186	-5.13471	-5.2849	-3.67241	-5.89994	-4.82023	-2.1707	-5.6962	-5.16599	-5.67452	-4.15117	-1.5445	-2.25749	-3.00726	-2.00151	-6.44178	-5.49603	-3.91708	-4.14525	-5.89304	-5.44996	-5.80236	-5.48823	-5.87013	-4.86612	-5.1586	-5.93876	-1.69163	-1.51524	-4.02456	-1.45313	-4.89588	-3.18014	-3.3775	-3.63174		0.0672942	4	4	4	4.4
O43920	O43920	NADH dehydrogenase [ubiquinone] iron-sulfur protein 5	NDUFS5	-5.41176	-5.38966	-2.35191	-2.31621	-6.63367	-3.7771	-6.12933	-4.98654	-1.64617	-0.635937	-0.664267	0.332855	-4.66854	-3.72444	-3.79047	-6.05722	-1.26198	-0.369797	-0.956425	-1.91575	-0.826302	0.810719	-0.507647	0.0777397	-1.54787	-2.88292	-6.79516	-0.813246	-3.26515	-2.1623	-1.50018	-1.19534	-1.14265	-1.54549	-0.586464	-0.590847	2.11335	1.04672	1.97582	1.58655	+	0.00622862	6	6	6	70.8
O60216;Q9H4I0	O60216	Double-strand-break repair protein rad21 homolog	RAD21	-3.75752	-4.64764	-3.92557	-4.34496	-4.62191	-3.89547	-3.89694	-4.38609	-4.49683	-3.19875	-3.76634	-3.14006	-5.95901	-5.18422	-3.92493	-4.62593	-4.02013	-6.74581	-5.16401	-4.28387	-5.86963	-4.56341	-3.10028	-5.1071	-1.2834	-0.837782	-3.37139	-2.78107	-3.04669	-3.86467	-1.81985	-2.19824	-3.48822	-3.92426	-5.18494	-4.57988	-2.98889	-4.41037	-4.69984	-3.73377		0.654764	5	5	5	8.9
O60218;C9JRZ8	O60218	Aldo-keto reductase family 1 member B10	AKR1B10	2.08509	2.44539	2.2169	2.15104	-4.64386	-4.43666	-4.38873	-4.11022	-4.55718	-4.04522	-4.38473	-3.703	-4.58489	-5.29568	-5.21854	-4.17291	-3.25736	-4.2075	-3.09174	-3.44696	4.06024	4.53603	4.89707	4.34561	-4.84602	-1.80872	-5.80445	-3.08336	-4.74659	-4.86633	-5.16025	-4.42926	-5.45339	-3.55499	-4.93842	-3.76332	-4.81391	-3.86105	-5.65566	-3.69644		0.534306	16	16	16	58.5
O60220	O60220	Mitochondrial import inner membrane translocase subunit Tim8 A	TIMM8A	-4.97522	-3.30389	-5.35121	-3.43997	-4.26048	-5.24434	-5.99702	-4.83779	-2.07948	-5.0632	-4.08219	-4.61673	-4.75078	-5.01912	-4.95879	-4.66404	-3.57512	-0.0613804	-5.74359	-4.02394	0.0326443	-1.0609	0.00267029	-0.50036	1.10624	-1.19505	-1.06471	-1.25727	-3.37267	-5.56546	-5.56341	-6.21792	-0.893023	-1.76414	-1.7621	-3.3761	-3.97853	-5.76006	-1.3021	-0.972855		0.0713494	2	2	2	47.4
O60231	O60231	Putative pre-mRNA-splicing factor ATP-dependent RNA helicase DHX16	DHX16	-4.9536	-4.69662	-5.05976	-5.36212	-5.41537	-4.15049	-5.57698	-5.30008	-4.63669	-2.05922	-4.50226	-4.69731	-4.4337	-5.67978	-4.26004	-5.69399	-4.26543	-4.46788	-4.52455	-4.34493	-2.81776	-6.37371	-3.89124	-3.72288	0.199638	0.336361	-0.794933	-2.51671	-4.69069	-5.10584	-6.28202	-6.12189	-5.48689	-4.11421	-0.647234	-4.49813	-6.35818	-3.46231	-3.98212	-4.84553		0.448036	10	9	9	13.2
O60232	O60232	Sjoegren syndrome/scleroderma autoantigen 1	SSSCA1	-1.30139	-6.46238	-2.5493	-5.44357	-5.60696	-4.0301	-4.93057	-2.07803	-2.17267	-2.70911	-4.20692	-4.75146	-0.112373	-5.91706	-4.64523	-4.09867	-0.795732	-1.66382	-0.328163	-0.374308	-1.11845	-1.29026	-1.51145	-1.2618	-0.399466	0.148155	0.250812	0.131079	-1.10492	-2.30074	-1.72475	-1.92958	-0.000295639	-2.22151	-0.794514	-1.07	-5.92312	-3.00699	-4.78387	-3.12465	+	0.00143678	3	3	3	19.6
O60238	O60238	BCL2/adenovirus E1B 19 kDa protein-interacting protein 3-like	BNIP3L	2.40218	2.48797	2.20122	2.21489	2.64482	3.24239	2.9137	2.7163	2.9361	3.14881	2.67453	2.94066	2.94232	3.61328	3.99424	4.35708	-5.43819	-4.58737	-4.77853	-4.50769	-3.79007	1.95853	-6.18786	-5.16365	2.15626	-4.64517	-5.72593	-4.90863	-5.5891	-5.38326	-6.00124	-4.84176	-5.43308	4.24369	3.84098	3.81563	4.03553	-3.65281	-4.77104	3.51056	+	0.000271186	2	2	2	18.7
O60245	O60245	Protocadherin-7	PCDH7	-4.84509	-5.20615	-4.81599	-4.88048	-5.73386	-4.1495	-4.89783	-5.32523	-4.29217	-5.77845	-3.36	-4.42648	-2.77711	-1.85628	-2.33758	-4.56922	-5.31428	-5.20868	-5.03955	-4.06242	-5.46788	-3.65232	-5.02348	-2.78126	-6.22082	-3.21697	-5.47611	-3.89589	-5.59385	-6.82542	-5.01562	-4.40397	-4.76777	-5.0549	-4.91568	-4.38038	-4.48362	-4.6097	-4.82456	-5.21708		0.695529	2	2	2	2.4
O60256	O60256	Phosphoribosyl pyrophosphate synthase-associated protein 2	PRPSAP2	-4.89433	-4.6152	-5.66017	-4.90108	-4.42903	-4.7785	-5.16654	-5.29712	-3.92203	-3.46095	-6.37278	-4.51626	-4.8855	-4.07845	-4.70601	-5.44622	-0.696268	-1.09165	-2.18552	-1.87027	-1.06636	-2.52473	-1.608	-2.80919	-5.35059	-1.82798	-2.17412	-3.95414	-1.65391	-1.22036	-3.44861	-1.39785	-2.37211	-2.02028	-3.25558	-2.63816	-5.5676	-3.59282	-6.02885	-4.13235	+	0.000235294	5	4	4	17.9
O60262	O60262	Guanine nucleotide-binding protein G(I)/G(S)/G(O) subunit gamma-7	GNG7	-2.87157	-3.50835	-3.70411	-4.2329	-3.79701	-3.9337	-5.40682	-3.48448	-4.4733	-4.65062	-6.11492	-5.11584	-4.33395	-2.94782	-4.04693	-4.8717	2.15395	1.8338	2.01539	2.60587	-4.10222	-5.11657	-6.19376	-5.54949	-4.16361	-5.74368	-6.12532	-3.59524	-4.31172	-6.28979	-4.44512	-5.12163	-1.46047	-4.69977	-4.02996	-1.5164	-2.95889	-3.98644	-5.18302	-4.19295		0.710943	5	5	5	82.4
O60264	O60264	SWI/SNF-related matrix-associated actin-dependent regulator of chromatin subfamily A member 5	SMARCA5	0.997328	0.658592	0.473038	3.79657	-2.26677	-1.94807	-4.81936	-2.51807	-0.182987	-0.579773	-1.12305	-0.973396	-2.97535	-4.60229	-4.04059	-4.72058	-2.02698	-1.07194	-1.03936	-2.58811	1.7862	0.46003	0.694237	0.782072	1.26255	1.01488	-0.208403	0.459427	-1.10243	-0.774763	0.0737	0.5821	0.226217	1.2599	1.84822	0.955965	-1.82695	-0.017601	1.61416	-0.257774		0.149477	25	25	16	25.9
O60271;Q9UPT6	O60271	C-Jun-amino-terminal kinase-interacting protein 4	SPAG9	-2.64897	-1.71025	-1.59157	-5.76179	-1.74782	-2.33008	-4.28848	-3.3563	-1.50205	-2.43085	-2.20756	-3.0289	-1.3244	-0.475927	-1.87026	-0.830292	1.07343	0.209232	0.516336	0.939661	-2.02315	-2.11121	-2.2431	-3.32143	1.88979	2.61525	1.39071	2.15848	-3.24798	-1.98367	-5.46943	-6.37775	-2.02834	-1.77666	-2.73529	-1.73895	-3.20259	-1.02465	-0.134432	-1.60134		0.496301	22	22	22	23.1
O60279	O60279	Sushi domain-containing protein 5	SUSD5	-4.94307	-4.65949	-4.55967	-4.88677	1.41926	1.12231	1.23577	1.60749	-4.7092	0.242441	0.430925	-1.04294	-5.30965	-0.0332527	-0.378406	-4.62119	-1.90117	-1.88573	-1.86809	-1.69053	-3.62566	-4.6853	-4.67971	-5.07942	-5.31135	-4.4084	-4.59504	-5.15379	-6.07416	-6.10152	-3.88732	-5.57343	-5.5685	-4.54348	-4.69707	-4.63007	-5.5408	-4.55458	-5.0838	-3.44502		0.0586216	3	3	3	7.6
O60291;Q96PX1	O60291	E3 ubiquitin-protein ligase MGRN1	MGRN1	-4.26066	-4.79326	-2.95498	-4.89119	-3.71374	-2.70185	-3.14319	-2.32837	-4.47787	-4.65401	-4.04744	-1.91556	-2.04347	-1.01098	-0.625711	-1.46391	-1.25035	0.188784	-0.666456	-0.723949	-3.719	-3.49769	-2.2012	-1.12156	-5.05818	-4.36329	-4.4328	-2.29822	1.19836	-0.18638	0.901243	0.278065	-0.913334	0.0587921	-0.164558	-0.0739651	-1.7974	-1.69383	-2.49131	-2.37746		0.0896186	5	5	5	13.4
O60292	O60292	Signal-induced proliferation-associated 1-like protein 3	SIPA1L3	0.674202	0.361235	-4.79967	-2.77973	-0.212179	-0.629761	-0.656223	-0.171154	-1.9667	-4.7103	-4.10657	-1.42509	-4.56048	-5.72525	-4.50619	-5.43433	1.67686	1.7022	1.80037	1.85221	-3.33607	-4.81827	-5.69155	-3.84182	-1.65406	-5.96494	-4.65342	-5.49163	-0.630756	-1.20385	-4.68543	-3.08257	-4.55199	-3.97919	-5.05802	-4.74932	-2.78678	-4.84843	-5.80232	-5.49106		0.343783	23	23	23	18.9
O60306	O60306	Intron-binding protein aquarius	AQR	-5.30419	-4.12933	-3.90062	-4.68601	-4.98352	-4.36839	-4.77811	-3.24781	-3.41884	-3.0455	-5.71806	-2.95308	-5.22446	-5.34232	-4.24129	-3.69666	-3.40362	-5.02187	-3.88237	-3.49381	-3.15724	-6.35301	-6.79795	-4.09658	-2.23265	-2.96402	-6.2902	-3.59982	-3.44744	-5.86198	-4.37721	-6.55894	-3.66784	-3.63252	-2.5465	-3.82484	-5.55189	-4.26536	-3.89887	-5.19168		0.534864	3	3	3	2.6
O60313	O60313	Dynamin-like 120 kDa protein, mitochondrial;Dynamin-like 120 kDa protein, form S1	OPA1	-2.01274	-0.504005	-0.456228	-0.520033	-2.67306	-4.9238	-2.46028	-2.71476	-1.83544	0.405304	-0.393938	0.601002	-1.83606	-0.328274	-0.530868	-1.08143	-0.6248	-0.817091	-0.0259533	-0.579431	1.03548	1.56037	1.36118	1.24155	1.01892	0.778917	1.24574	1.82091	-1.01826	-2.35258	-0.390102	-1.40465	-0.150879	0.306742	0.889591	0.862699	3.32661	1.90606	2.4472	2.14059	+	0.00482811	13	13	13	19.1
O60331	O60331	Phosphatidylinositol 4-phosphate 5-kinase type-1 gamma	PIP5K1C	-3.93814	-3.77604	-4.80363	-5.46128	-1.49369	-4.80943	-4.3297	-1.91186	-4.46066	-4.36341	-5.30516	-6.07436	-5.30586	-4.23242	-5.82782	-4.12309	-2.71858	-1.71776	-1.58277	-3.6235	-5.77878	-5.3662	-4.61123	-4.70448	-3.31019	-4.21385	-5.19619	-5.54212	-3.32661	-3.89411	-1.9329	-2.97011	-5.09468	-4.91386	-5.96546	-3.29506	-5.43498	-5.38109	-4.02161	-3.9765		0.488989	4	4	4	6.3
O60333;Q12756	O60333	Kinesin-like protein KIF1B	KIF1B	-5.35509	-4.40736	-4.19517	-4.8001	-5.0755	-4.36031	-2.47801	-4.56126	-2.33615	-3.19698	-4.92545	-3.22915	-2.63919	-5.27921	-2.19051	-4.62074	-2.04943	-1.79711	-1.77814	-1.30047	-4.38466	-4.42573	-2.35504	-2.14766	-6.43858	-2.24485	-6.13498	-6.06242	-0.336172	-4.3686	-5.83911	-4.86435	-4.75669	-5.68401	-3.91558	-2.86631	-4.83857	-1.85782	0.284002	-3.3195		0.505619	4	4	4	3.1
O60353	O60353	Frizzled-6	FZD6	-4.88487	-1.34136	-2.33668	-2.88877	0.19022	0.0352688	0.0350399	0.353697	-4.36824	-3.59162	-1.9405	-4.84058	-1.34899	-0.820377	-1.43776	-1.96991	2.06638	2.14064	2.10276	2.32061	-0.149368	-1.94502	-2.56967	-0.356079	-4.43586	-4.01862	-4.78128	-4.07789	-2.78001	-6.31782	-3.22555	-6.32772	-0.312962	0.018898	0.622929	-0.414177	-5.10687	-5.05563	-3.12296	-6.11283		0.157083	6	6	6	11.5
O60437	O60437	Periplakin	PPL	-5.12459	-4.80029	-5.52039	-6.04201	-4.9485	-4.88621	-4.85792	-5.12278	-3.65985	-4.92244	-4.68695	-4.17313	-5.92131	-3.58841	-3.90563	-5.15765	-3.74819	-5.11898	-4.3182	-4.19196	-3.94327	-4.50566	-1.44602	-3.33168	-1.7559	-2.31604	-4.076	-1.14285	-1.24951	-3.22155	-3.39399	-2.04158	-3.65878	-3.6615	-4.42662	-3.19048	2.53747	2.7456	2.31482	2.02633	+	0	17	17	17	13.8
O60462	O60462	Neuropilin-2	NRP2	-1.74546	-1.69696	-2.72598	-4.56443	-2.36263	-1.71897	-5.27292	-2.58982	-1.05646	-0.0837746	-0.0145359	-1.05441	-0.784117	-2.39212	-5.19883	-1.76029	-5.00217	-4.80692	-5.01053	-5.81535	-4.55149	-5.36739	-5.11862	-4.88677	-5.00499	-1.79494	-0.768278	-4.29059	-4.58092	-5.28935	-5.18705	-6.15212	-3.85639	-4.36856	-2.53548	-5.89678	-1.98413	-0.612778	-2.57491	-1.98006	+	0.00942422	5	5	5	7.2
O60487	O60487	Myelin protein zero-like protein 2	MPZL2	-3.59068	-4.73609	-2.06235	-3.01929	-4.01224	-4.02341	-5.02394	-3.77858	-4.60223	-4.1626	-4.25688	-5.04956	-3.61812	-5.30638	-4.39604	-5.53422	-5.69501	-5.22828	-1.38972	-1.57983	-0.691706	-1.95557	-0.776915	-1.39048	-2.94924	-3.76396	-7.34053	-2.68667	-0.382954	-0.827681	-0.227388	-0.686447	-4.76688	-7.06379	-1.899	-4.70579	-4.14016	-7.03322	-4.20179	-4.71572		0.0500441	1	1	1	9.3
O60488	O60488	Long-chain-fatty-acid--CoA ligase 4	ACSL4	3.77166	3.58884	3.48105	3.61597	3.62032	3.60488	3.38694	3.80035	2.51546	2.56002	2.91276	2.01018	-1.51013	-6.0592	-0.333035	-3.82262	-4.6379	-2.58124	-4.17644	-3.62133	0.707027	-0.0178642	0.853239	0.300848	2.5869	2.54992	2.50825	2.2844	-6.01978	-4.76121	-4.94203	-5.61454	-4.85325	-2.8001	-0.872976	-4.28567	-6.01022	-0.640619	-0.48444	-4.71223	+	0.0473079	25	22	22	41.2
O60493	O60493	Sorting nexin-3	SNX3	-2.46414	-0.243547	0.66054	0.923512	0.460514	0.511461	0.479158	0.81604	2.03731	0.782513	1.09057	0.998375	0.00114822	0.632019	0.470739	-0.381588	1.28026	1.02554	1.14818	1.34342	0.899097	-0.233614	-0.408985	0.266626	-0.555126	-1.33421	-1.57547	0.833584	0.684256	-1.27003	-0.0745773	-0.711243	0.57758	0.697412	0.1061	0.647892	0.330923	-0.194037	1.40987	0.684715		0.749704	9	9	8	40.1
O60499	O60499	Syntaxin-10	STX10	-2.95577	-4.8579	-6.51304	-4.64132	-3.41946	-3.44268	-4.9021	-4.37908	-4.86698	-1.5293	-2.49478	-1.17217	-5.48888	-1.19036	-4.60335	-4.45815	-4.49381	-1.55971	-1.09616	-6.14091	-1.73018	-3.4073	-5.75464	-5.71953	-4.95124	-3.91192	-5.452	-4.86363	-6.37198	-4.73923	-5.99988	-7.56519	-4.73134	-6.01939	-5.63074	-5.36523	-4.70416	-5.85534	-2.77029	-4.60008		0.45727	1	1	1	6
O60502	O60502	Protein O-GlcNAcase	MGEA5	0.094389	0.0718651	-0.197422	-0.398253	-5.19697	-3.03425	-4.33321	-3.283	-0.984285	-0.78487	-0.419338	0.219589	-5.21845	-4.9142	-3.81194	-2.38633	-0.673986	0.118368	-0.0127811	0.0467148	0.430189	0.406883	0.148731	0.371746	0.450407	0.0783176	0.547676	0.306313	-3.97247	-4.98946	-2.46349	-5.23671	-3.01998	-0.656414	-5.24476	-3.04809	-1.87138	-1.1484	-1.62088	-1.59803		0.347678	9	9	9	12
O60504	O60504	Vinexin	SORBS3	-4.53756	-5.77761	-4.55228	-4.81369	-5.22093	-3.32128	-6.67307	-4.95661	-1.92666	-2.27084	-3.5338	-4.66123	-4.17866	-5.81862	-3.82031	-4.24524	-5.61952	-5.37951	-4.68477	-4.25716	-4.92921	-5.01572	-5.60828	-5.98797	-6.36855	-4.4	-4.18962	-4.79469	-5.86534	-5.58559	-6.0909	-5.03512	-4.70444	-3.94565	-4.68194	-4.60877	-4.50915	-4.92121	-4.12684	-3.86176		0.207303	2	2	2	3.7
O60506	O60506	Heterogeneous nuclear ribonucleoprotein Q	SYNCRIP	2.28022	3.06828	3.00877	3.31867	2.5638	1.91877	2.11815	2.44156	4.25173	3.13006	3.4759	3.91501	3.06141	3.14864	3.2853	2.36799	3.20793	3.1464	3.16195	2.99594	4.39057	4.39156	4.70098	4.60155	4.82314	4.50438	4.78911	4.6786	2.67769	2.88682	2.76718	3.04069	2.81221	3.06323	3.32958	2.97461	3.51893	3.69975	3.59187	3.6149		0.0773917	30	30	20	44.6
O60512	O60512	Beta-1,4-galactosyltransferase 3;N-acetyllactosamine synthase;Beta-N-acetylglucosaminylglycopeptide beta-1,4-galactosyltransferase;Beta-N-acetylglucosaminyl-glycolipid beta-1,4-galactosyltransferase	B4GALT3	-4.72952	-6.57551	-1.71469	-1.97996	-3.96068	-3.82609	-5.15739	-5.75124	-4.92335	-4.02504	-4.75355	-5.00499	-4.33303	-3.54907	-4.63644	-5.68381	-3.49182	-4.83618	-5.10058	-3.62757	-3.80259	-4.34889	-4.13169	-3.25473	-4.48343	-2.39541	-5.00477	-3.33775	-5.11789	-4.891	-5.91218	-5.36601	-2.46879	-2.41671	-4.33586	-4.46777	-4.9674	-4.69098	-3.71806	-3.81171		0.603831	2	2	2	6.6
O60513	O60513	Beta-1,4-galactosyltransferase 4;N-acetyllactosamine synthase;Lactotriaosylceramide beta-1,4-galactosyltransferase	B4GALT4	1.09952	1.0769	0.944593	1.25593	-5.1586	-4.22534	-5.49889	-3.98518	-1.46712	-5.44774	-3.38085	-5.08023	-3.41723	-1.17707	-4.66049	-4.55873	-2.21262	-2.20137	-6.87305	-2.54373	-1.76855	-2.00486	-1.74013	-1.60288	0.206799	-0.620003	-1.37235	-0.344461	-5.20673	-6.66745	-5.56621	-5.78197	-4.36296	-4.12894	-5.13653	-4.73173	-3.78201	-3.79196	-5.79655	-2.5354		0.591374	4	4	4	20.9
O60518	O60518	Ran-binding protein 6	RANBP6	-4.14833	-4.46212	-5.53103	-4.60777	-3.86563	-5.33486	-5.22648	-4.16015	-5.05141	-5.59104	-3.39489	-4.09901	-5.68986	-5.99707	-4.81622	-3.33333	-6.02133	-5.05475	-4.51072	-6.36604	-2.64741	-1.6636	-1.71057	-2.12074	-4.49595	-4.53081	-3.46306	-5.0332	-5.65162	-6.16109	-4.17651	-5.42848	-5.36811	-4.09397	-3.53265	-3.15563	-1.46959	-2.45142	-4.6619	-4.25623		0.382492	6	4	4	5.3
O60547	O60547	GDP-mannose 4,6 dehydratase	GMDS	0.305285	-0.17473	0.300793	0.628498	-3.77645	-2.71305	-1.6456	-1.59584	-0.0140057	-1.33306	-1.20016	-1.59661	-4.54803	-4.71959	-2.15782	-5.0388	0.992739	0.643133	0.747019	0.670505	1.70684	1.34372	1.5517	1.07211	0.526054	0.37475	0.200005	0.290909	-0.00525284	-0.147562	-0.185747	-1.25382	-5.12059	-1.78671	-5.90482	-1.0123	-6.30624	-5.32639	-4.46769	-4.01264	+	0.000538462	8	8	8	26.3
O60568	O60568	Procollagen-lysine,2-oxoglutarate 5-dioxygenase 3	PLOD3	4.69449	3.99395	3.12023	3.49156	-2.30157	-5.06556	-1.5461	-1.91066	0.735132	1.23345	0.992599	0.857674	1.2712	-0.715378	1.03019	-1.30971	-1.45236	-1.73197	-4.20442	-1.60918	2.46194	0.650442	1.2697	1.05031	-0.268702	-0.058321	0.855557	-2.25717	-1.6689	-0.689259	-1.95282	-1.39949	0.568092	2.07716	1.64395	0.69377	0.953096	1.21664	2.97049	1.81695		0.248055	25	25	25	44.7
O60610	O60610	Protein diaphanous homolog 1	DIAPH1	1.26574	1.37654	1.21132	1.95185	-1.77383	-3.55654	-0.870779	-1.31992	-0.438942	-2.48721	-1.93366	-0.427492	-0.398987	-0.270029	-0.382374	-0.669155	-0.0109444	0.191544	0.357008	0.356501	2.41283	2.32662	1.8794	2.2373	2.975	2.28128	2.24091	1.95161	3.25201	3.20541	2.53983	2.71422	3.00446	2.7529	2.59012	2.82544	1.92281	1.79724	1.37201	0.679785	+	0.00153005	33	33	33	31.8
O60613	O60613	15 kDa selenoprotein	2018-09-15	-5.23504	-3.00512	-3.27312	-4.51543	-4.22845	-4.52363	-3.68519	-4.39448	-2.85381	-4.07869	-4.78988	-5.4506	-5.38446	-3.91763	-5.37882	-5.41389	-3.63331	-4.4069	-3.75142	-2.94727	-1.55477	-1.39777	-1.73016	-2.03416	-5.17162	-5.18619	-4.99327	-5.57017	-6.30881	-5.71508	-5.76972	-3.43415	-4.25506	-5.16641	-5.48681	-5.89665	0.307941	-2.0437	0.196081	-1.56067	+	0.00699434	2	2	2	16
O60635	O60635	Tetraspanin-1	TSPAN1	2.78748	2.01639	1.86756	1.58606	-5.24418	-3.35927	-4.10644	-4.66487	-3.38794	-4.38669	-3.25821	-2.80588	-4.07376	-5.24531	-5.5472	-3.39168	2.89275	2.99419	3.41574	2.8191	1.69069	0.451733	0.679092	0.242268	0.0217629	0.189747	-0.124008	-6.11385	-6.38837	-4.59949	-1.41516	-1.14435	-5.01372	-5.04729	-4.1182	-5.47292	-3.31155	-5.17117	-4.93791	-4.51687		0.0567649	3	3	3	14.5
O60636	O60636	Tetraspanin-2	TSPAN2	-6.41846	-5.70555	-4.66935	-4.42689	-3.51768	-3.98848	-5.08683	-5.52181	-2.22786	-5.70212	-4.81446	-5.22431	-5.09141	-4.61592	-5.51319	-4.48884	-3.64055	-4.98093	-3.87974	-3.30797	-3.89809	-3.9155	-5.37936	-4.86104	-5.66062	-3.67558	-5.80063	-6.09527	-3.82244	-4.34763	-6.32888	-4.72315	-4.74128	-6.2461	-4.99059	-3.50108	-4.47489	-3.26046	-3.41617	-3.12319		0.326522	1	1	1	5.4
O60645	O60645	Exocyst complex component 3	EXOC3	-2.16603	-4.66236	-0.73296	-1.96344	-5.24007	-4.09134	-1.41987	-3.05189	-2.13967	-2.0787	-1.42235	-0.578791	-3.42014	-4.3565	-3.15263	-2.95673	1.80931	2.17955	2.44388	1.95879	-0.0896549	-0.858465	-1.16268	-0.493719	0.885054	1.47081	-0.294468	0.213676	1.51746	0.859951	1.14704	1.06726	-0.779224	0.790068	1.06178	-0.579454	-2.67407	-0.479843	-1.949	-1.01905	+	0.000227545	17	17	17	27.6
O60658	O60658	High affinity cAMP-specific and IBMX-insensitive 3,5-cyclic phosphodiesterase 8A	PDE8A	-2.73895	-2.0777	-1.94732	-2.21213	-0.832394	-1.26934	-1.08297	-1.05685	-6.72591	-4.6551	-5.79823	-3.69979	-4.79859	-3.15279	-3.60262	-4.02117	-1.23515	-1.58258	-1.6593	-1.027	-3.8658	-4.52599	-5.01394	-4.01096	-3.60866	-5.10396	-6.03726	-2.64047	-2.59354	-4.00105	-2.58211	-3.26561	-1.01751	-1.71496	-1.01661	-1.40594	-5.21164	-5.12834	-5.04344	-5.68146		0.0629714	1	1	1	2.1
O60664	O60664	Perilipin-3	PLIN3	-0.0937843	0.210844	0.563543	0.563269	1.86338	1.66173	1.64653	1.8442	1.08942	0.13801	0.350477	-0.116207	-0.861666	-0.0708942	-1.68788	-0.697399	0.440329	0.549377	0.952635	1.11713	0.352913	0.30941	-0.487961	-0.0394402	2.16994	2.1115	0.8806	2.01483	-1.56308	0.106482	0.0637913	-1.14441	-0.776184	-1.72412	-3.11844	-2.17909	0.928705	0.543659	0.449137	-0.0829983	+	0.023974	14	14	14	44
O60669	O60669	Monocarboxylate transporter 2	SLC16A7	-0.829962	-1.17618	-1.52144	-1.04971	1.16932	0.82683	0.840521	0.544128	-4.46244	-4.1185	-3.17865	-4.40446	-0.35775	-5.0795	-0.128908	-3.41933	-4.37456	-4.5717	-4.42603	-4.53312	-5.20003	-2.21049	-6.28126	-4.05347	-4.70316	-4.5487	-4.09161	-5.84927	-5.91801	-4.80802	-5.28245	-7.59614	-4.20668	-4.22329	-4.86573	-3.12173	-1.15353	-1.03824	-4.58609	-5.26094	+	0.00770256	1	1	1	3.1
O60678	O60678	Protein arginine N-methyltransferase 3	PRMT3	-3.57005	-5.2295	-2.96361	-0.366356	-3.38495	-3.93182	-3.2835	-4.65835	-1.93067	-4.27402	-4.34098	-3.72162	-5.00544	-4.77618	-5.79457	-6.35129	-3.79848	-4.43688	-5.70161	-3.90796	-1.17986	0.958853	1.20735	0.643179	1.48361	1.90324	0.749992	0.64818	-1.26424	0.0651092	-1.08727	-1.36808	-5.01939	-4.87298	-4.9976	-2.00039	-3.84	-3.85667	-3.91791	-4.78549	+	0.0105702	14	14	14	34.3
O60684;O15131	O60684;O15131	Importin subunit alpha-7;Importin subunit alpha-6	KPNA6;KPNA5	-1.06903	-0.649082	-1.87934	-1.411	-1.09761	-1.67315	-1.55095	-1.85012	2.37484	1.88154	2.23121	2.11964	-0.355663	-1.52239	-1.6791	-2.40963	0.278837	0.266069	0.985004	0.15832	1.78012	1.2896	1.18044	1.07497	2.22408	2.64038	2.24285	1.56383	0.373896	0.650312	-0.797045	-0.157877	1.22147	0.703131	1.44419	0.889696	-0.0465393	-0.788441	1.43182	0.501419		0.079437	14	14	9	31.3
O60687	O60687	Sushi repeat-containing protein SRPX2	SRPX2	-5.46588	-3.58233	-5.18373	-5.42885	-5.73663	-3.8405	-6.34228	-5.33265	-4.14294	-4.80754	-5.26551	-2.27338	-3.95122	-5.25291	-5.40167	-4.7066	-5.05621	-4.28843	-4.62537	-5.97859	-5.67781	-2.20558	-6.35071	-2.23117	-1.00729	-0.429798	-4.87612	-1.263	-6.67903	-5.81771	-5.58879	-3.9496	-4.91649	-4.01432	-4.1657	-4.45305	-4.8474	-5.5965	-3.53564	-5.10789		0.745263	2	2	2	7.5
O60701	O60701	UDP-glucose 6-dehydrogenase	UGDH	2.68924	2.21219	2.17713	2.24507	-1.04752	-0.559168	-0.826481	-0.56793	3.79431	4.0287	4.00804	4.01682	4.65851	4.27946	4.34602	3.91434	6.25098	6.08805	6.0913	5.9574	3.9217	3.7469	3.67332	3.08001	1.69566	1.61097	2.02264	1.06797	1.78121	1.33081	1.11107	1.67677	0.394218	1.19732	0.496996	0.296194	0.0384998	0.933924	0.790163	1.47987		0.140732	43	43	43	77.3
O60716	O60716	Catenin delta-1	CTNND1	4.20937	4.17855	3.90624	4.11962	3.23562	2.95086	3.03277	2.98983	3.48158	3.76898	3.23591	3.50976	4.42785	4.07974	4.1038	3.99482	6.77763	6.87138	6.83784	6.88502	6.92553	6.73324	6.83054	6.7278	4.32079	4.30036	3.8108	3.99528	4.12739	3.85279	3.89017	4.19285	6.34223	6.17271	5.9688	5.92125	3.56891	3.69962	4.11236	3.69859	+	0.00356621	65	65	65	61.5
O60749	O60749	Sorting nexin-2	SNX2	0.08144	0.299957	0.88945	0.400612	-0.128344	-0.756393	-0.204355	-0.135346	1.0542	-0.255436	0.550962	0.414312	-0.0391693	-0.847845	0.22337	1.26357	2.00483	2.12528	2.19801	2.03118	1.71539	0.686136	0.472132	1.23881	2.35569	1.2099	0.411953	2.35194	1.57858	1.04157	1.60946	1.00283	2.53176	1.77432	2.06093	1.97664	1.89129	1.60068	1.9302	1.41086	+	0.000340206	17	17	15	41.6
O60762	O60762	Dolichol-phosphate mannosyltransferase subunit 1	DPM1	-5.53618	-5.63975	-2.16438	-1.43774	-2.06051	-5.21131	-4.85089	-4.88586	0.138136	-0.0585155	0.344786	0.910112	-3.91548	-4.67009	-4.68769	-6.30422	0.413513	0.921413	1.2354	0.445541	0.99461	0.455574	0.846359	0.951132	0.679647	0.894335	0.26059	1.2371	-2.07418	-1.20945	-5.15064	-3.28485	-0.652109	-1.58819	0.123484	-5.22706	0.450243	0.191528	0.468475	0.774973	+	0.0268721	10	10	10	60.8
O60763;REV__Q5VZ89	O60763	General vesicular transport factor p115	USO1	1.26281	1.26152	1.29181	1.43295	-0.186297	-0.144396	0.147575	-0.115478	1.22312	-0.0525856	0.964098	0.398378	1.80439	0.866011	1.42457	1.14137	1.58288	1.4192	1.33674	1.37058	0.845831	0.626265	0.826361	0.296097	2.43627	2.21955	1.36815	2.65044	1.39322	0.894089	1.00616	1.13751	-0.00822449	0.0350571	0.0417557	0.722235	2.08903	1.99079	1.95135	2.34196	+	0.0125794	22	22	22	29.7
O60779	O60779	Thiamine transporter 1	SLC19A2	-3.70409	-3.28728	-3.55106	-3.46207	-3.64522	-4.43372	-4.35412	-4.04819	-4.08462	-3.98578	-5.04971	-4.23748	-3.86868	-5.70966	-4.08276	-6.36281	-1.28356	-2.79228	-2.84769	-1.53999	-4.64043	-4.56527	-3.7676	-5.51823	-5.94173	-5.76239	-5.52831	-3.24741	-4.97703	-4.86021	-6.10169	-5.43609	-0.676109	-1.2582	-0.278324	-0.420975	-4.6292	-4.50524	-3.67953	-4.47055	+	0.00408	2	2	2	4.8
O60783	O60783	28S ribosomal protein S14, mitochondrial	MRPS14	-5.9913	-4.59115	-4.23684	-4.54682	-4.30902	-3.89181	-4.26117	-2.38024	-4.30064	-3.73993	-4.06325	-4.37024	-4.82084	-4.72506	-4.34368	-4.45342	-4.73673	-4.14337	-4.48776	-4.09077	-2.89837	-4.32395	-3.8015	-5.78795	-5.1784	-3.74209	-6.9114	-3.03045	-3.59788	-4.95638	-3.79827	-3.87462	-1.99438	-4.70748	-3.74786	-4.66462	-2.89581	-2.50891	-1.72441	-3.8591		0.107445	1	1	1	10.2
O60784	O60784	Target of Myb protein 1	TOM1	-4.43717	-4.52025	-4.22424	-4.06536	-5.43813	-5.68785	-3.81261	-2.03245	-1.83143	-1.88933	-2.87291	-2.37319	-4.56121	-3.48405	-1.67109	-4.54554	-2.56266	-2.594	-1.28296	-1.63686	-4.46955	-3.9524	-4.25094	-5.46714	-4.87937	-4.97015	-1.55176	-3.55233	-2.23836	-2.67266	-3.825	-3.57357	-3.21625	-5.15078	-6.63949	-3.29869	-3.78993	-4.7642	-4.76048	-5.04487		0.36688	4	4	4	15.4
O60814;P57053	O60814;P57053	Histone H2B type 1-K;Histone H2B type F-S	HIST1H2BK;H2BFS	-1.16361	0.102854	1.6092	0.862259	-0.746653	-0.674513	-1.79872	-5.36181	-4.74516	-4.68614	-3.82755	-4.7016	-2.74279	-1.96582	-1.68038	-1.42957	-5.99137	-5.41029	-5.23776	-6.80737	-5.12682	-0.60734	-1.36597	-2.33154	-3.82453	-5.18295	-5.35641	-3.52079	-6.11837	-5.37417	-2.46912	-4.15686	-2.87353	-5.38671	-3.43913	-4.09247	-4.11504	-6.17525	-5.67947	-2.85296		0.063073	21	1	0	83.3
O60825;P16118	O60825	6-phosphofructo-2-kinase/fructose-2,6-bisphosphatase 2;6-phosphofructo-2-kinase;Fructose-2,6-bisphosphatase	PFKFB2	-1.79982	-1.6648	-1.84661	-1.55123	-3.7683	-3.60293	-4.9589	-4.41416	-6.57172	-3.8885	-4.58413	-4.85239	-4.34742	-3.7057	-4.56663	-4.76792	-3.12179	-5.30608	-3.97683	-3.39013	-1.71922	-0.998989	-2.13284	-1.35891	-1.7474	-2.01032	-4.38159	-3.84404	-1.06156	-1.315	-1.33813	-1.35455	-4.12364	-4.12084	-5.23836	-4.45448	-5.2506	-4.50887	-5.18471	-1.81067		0.0751675	4	2	2	10.1
O60826	O60826	Coiled-coil domain-containing protein 22	CCDC22	-3.44057	-4.76896	-5.84391	-6.12592	-5.09925	-5.36323	-4.92082	-5.90141	-2.73941	-5.87635	-4.73831	-4.71025	-6.17414	-3.33032	-4.93694	-5.77393	-3.27703	-3.59694	-5.06929	-4.78769	-3.01675	-5.82576	-3.12111	-3.51698	-1.25599	-1.74907	-1.56774	-1.49214	-1.79069	-2.85903	-2.87303	-4.0952	-1.91978	-4.27726	-1.53084	-2.04761	-5.3456	-1.7536	-2.57738	-1.45632	+	0.0123453	6	6	6	11
O60832	O60832	H/ACA ribonucleoprotein complex subunit 4	DKC1	-0.294844	-1.21962	-1.63003	-1.01083	-0.519327	-5.99291	-4.86516	-4.39106	-0.127373	-0.826395	-0.01581	-0.200848	-2.80132	-5.24577	-4.72172	-2.44	0.457939	0.0669479	0.0546188	-0.737759	-0.190329	-1.02856	-1.76928	-1.47525	1.71335	2.08054	0.863707	1.88032	-0.0228214	0.0904007	1.04168	1.19901	1.63404	3.48429	1.11907	1.49806	-0.223572	-2.12908	-0.245916	-0.0781784	+	0.00609442	15	15	15	39.9
O60841	O60841	Eukaryotic translation initiation factor 5B	EIF5B	1.95483	2.01146	1.84472	1.61216	1.70893	1.06258	1.82111	1.57239	0.960453	0.347261	1.98741	0.874607	-0.629143	0.922617	0.264107	-0.375408	1.67331	2.0605	1.56096	1.78619	3.58884	3.87095	3.52223	3.43874	4.25333	3.62306	2.96908	3.98609	3.07804	2.35032	2.87871	2.97291	2.37138	2.51337	2.39858	2.31034	1.38345	1.95772	0.865431	2.0416	+	0.00150347	39	39	39	41.3
O60869	O60869	Endothelial differentiation-related factor 1	EDF1	0.8473	0.78167	-0.0178242	-0.23406	1.08371	1.08926	1.38321	1.2709	2.02708	0.991024	2.45496	2.01023	-3.68892	-4.98694	-5.10439	-3.56627	-1.14349	0.411024	-0.285925	-2.9704	-0.984137	-2.25531	-0.749947	-0.562273	-1.16766	0.961823	-0.523558	-0.183311	0.798847	-1.60356	-0.684626	-1.65031	-6.72626	-4.8904	-2.98428	-4.44947	-3.58719	-4.33491	-4.11817	-4.5038	+	0.0073223	6	6	6	50
O60879	O60879	Protein diaphanous homolog 2	DIAPH2	-5.04224	-4.74622	-5.87809	-3.99133	-4.34845	-5.61649	0.514103	-4.40189	-1.46885	-1.02072	-1.32772	-2.95588	-3.08068	0.16436	-6.76222	-5.48851	-5.80115	-5.09206	-6.41383	-6.10696	-2.29963	-2.53697	-5.39354	-5.14976	-0.702709	-3.96906	-5.52678	-2.77545	-3.28239	-5.93053	-5.58453	-6.03094	-0.298168	-0.18318	0.69883	-4.95771	0.245598	-4.41958	-0.634266	-5.65506		0.156825	5	5	5	6
O60884	O60884	DnaJ homolog subfamily A member 2	DNAJA2	3.86077	3.63596	3.49947	2.96828	4.05403	3.68629	4.1063	3.96886	4.3078	4.37389	4.30087	4.09522	2.0334	2.03886	2.89612	1.02241	4.13028	3.69321	3.88576	4.08904	3.98938	3.97335	3.89434	4.03711	3.41842	3.33605	3.08217	3.71129	4.2768	3.6579	4.06282	3.67649	2.90075	3.25646	2.56106	2.58608	2.48933	2.6473	3.30989	3.29423		0.134545	17	17	17	45.9
O60888	O60888	Protein CutA	CUTA	-1.53054	-0.667257	-1.10547	-0.601969	-0.646841	-1.38605	-2.20196	-4.82196	-0.403292	-6.24203	-5.37728	0.249922	-4.94479	-1.20346	-3.72013	-3.89824	-1.79796	-0.816658	-0.179287	-1.01699	0.348587	-0.00918388	0.458456	-0.127447	-0.360901	-0.328413	-1.55071	-2.10369	0.938826	0.527039	0.915691	0.773209	-4.79069	-2.80391	-1.81313	-1.33483	-0.877502	0.0078373	-0.987804	-0.947864	+	0.031206	3	3	3	26.3
O60911	O60911	Cathepsin L2	CTSV	-5.4915	-4.47147	-5.19673	-3.3861	-3.89698	-5.83613	-5.14376	-4.21304	-5.02595	-3.78885	-4.76707	-4.17453	-5.6337	-4.64144	-4.99495	-4.68354	-3.29785	-5.65179	-3.75222	-3.56502	-3.17672	-6.30598	-4.68135	-4.52517	-4.52772	-1.48201	-0.767973	-5.4098	-4.1593	-4.87347	-4.05975	-4.59636	-3.96056	-4.87346	-2.58482	-4.48193	-1.6931	-5.03281	-4.47234	-5.29379		0.559312	4	4	4	18.9
O60925	O60925	Prefoldin subunit 1	PFDN1	-0.846733	-0.698263	-0.129335	-0.00426102	0.820286	0.543346	-1.60273	0.937216	-1.54805	-3.9664	-3.96768	-2.31544	-5.31584	-1.68433	-1.66721	-3.2488	-0.758774	0.121771	0.603006	-0.684794	0.822174	-2.22839	-0.980652	-0.256464	0.271917	0.262869	0.135784	0.145214	1.04972	0.274763	-0.513075	0.0407448	-0.405735	-5.93885	-1.60462	-1.97287	0.381647	-1.38563	-0.070179	-4.12156		0.116972	7	7	7	63.9
O60927	O60927	Protein phosphatase 1 regulatory subunit 11	PPP1R11	-6.3979	-4.38753	-4.44386	-4.97178	-3.45253	-4.44304	-4.3251	-3.6854	-2.62788	-2.78898	-3.04771	-5.15243	-2.92077	-6.02899	-3.79401	-4.69926	-2.022	-1.71147	-1.6581	-1.88777	-5.83395	-5.08005	-3.29012	-4.58378	-2.67175	-5.87405	-6.05133	-4.83023	-2.26289	-1.42833	-1.8012	-1.76098	-5.59379	-2.85104	-4.49371	-3.26981	-5.1308	-4.23889	-3.0673	-4.23082		0.490769	1	1	1	13.5
O60941	O60941	Dystrobrevin beta	DTNB	-5.04591	-4.00544	-5.38676	-4.67866	-5.68374	-3.98938	-5.47537	-4.51796	-5.12693	-4.37638	-3.48472	-4.53092	-4.105	-5.40739	-4.96979	-2.26671	-0.0696964	0.960178	0.291138	1.03581	-1.05576	-3.07995	-2.54176	-2.21306	-2.81072	-7.0084	-4.01658	-3.81164	0.0464058	0.117235	0.144615	-0.085289	-1.06046	-1.93412	-3.5844	-2.86602	-5.99866	-5.18544	-5.03206	-3.02103	+	0.0051659	7	7	6	14.4
O75044;P0DJJ0	O75044;P0DJJ0	SLIT-ROBO Rho GTPase-activating protein 2;SLIT-ROBO Rho GTPase-activating protein 2C	SRGAP2;SRGAP2C	-0.328152	-0.309797	0.125484	0.6059	0.520617	0.191349	0.186817	0.222212	-0.625088	-1.7683	-3.26604	-1.02083	-1.60282	-2.25412	-0.364456	-0.371899	0.364731	0.207239	0.162426	1.22212	0.266256	0.454615	0.392403	0.602852	-1.22162	-5.17446	-2.22413	0.0451069	0.082922	-0.609474	0.15943	-0.571346	1.92427	0.723431	1.38193	1.23947	-0.940392	-1.94706	-1.55778	-0.975298		0.108791	13	13	5	15.2
O75051	O75051	Plexin-A2	PLXNA2	1.13156	0.972193	1.33314	0.532459	1.28135	1.10537	1.44951	1.19528	-4.36323	-5.50871	-4.77871	-4.72939	-5.14941	-3.84197	-5.17998	-3.00308	-3.84314	-5.95855	-4.28776	-4.92169	1.62199	1.14785	1.80118	1.87243	-5.27964	-4.10393	-3.15801	-5.40349	-1.68758	-5.79645	-4.60537	-3.98003	-4.38196	-3.22164	-3.90087	-2.81605	-0.637484	-3.73002	-4.79852	-4.17912		0.621099	25	18	17	18.6
O75052	O75052	Carboxyl-terminal PDZ ligand of neuronal nitric oxide synthase protein	NOS1AP	-2.35741	-1.43738	-1.66605	-0.886786	-4.26381	-4.75072	-5.46933	-5.00706	-4.44484	-3.77974	-4.15038	-4.27835	-4.17281	-4.74247	-4.25108	-3.27243	-1.96713	-2.13022	-1.70597	-2.35322	-5.50021	-3.545	-4.15549	-3.55194	-0.507887	-0.802574	-1.04613	-0.43808	-0.243393	-1.06808	-0.895704	-1.89602	-0.601683	-2.01816	-1.4916	-0.985621	-5.11269	-6.07277	-3.11518	-5.21005	+	0.0118522	10	10	10	23.1
O75054	O75054	Immunoglobulin superfamily member 3	IGSF3	4.37003	4.26242	4.2217	4.1226	-1.10925	-0.59445	-2.67063	-0.243185	-5.13533	-2.52548	1.01307	-4.55299	1.26395	0.669903	0.766722	0.678543	5.2679	5.6115	5.27701	5.60241	2.3493	1.55634	1.61478	1.8154	-4.29627	-1.25467	-2.19963	-4.41719	5.89361	5.27623	5.80468	5.78418	5.86755	5.91171	6.11578	6.16613	-1.3338	0.268309	-0.719441	0.583035		0.0686259	54	54	54	44.7
O75083	O75083	WD repeat-containing protein 1	WDR1	5.34731	5.78193	5.53341	5.65313	6.43688	6.46292	6.31118	6.38978	5.23231	5.29463	5.14907	5.27145	5.1006	5.17697	5.13819	4.85656	5.93924	5.86199	5.89622	5.76786	6.28566	6.34519	6.32418	6.08658	5.1451	5.04094	5.40161	5.58751	6.75221	6.52034	6.43331	6.15046	5.4352	5.28979	5.00125	4.92233	5.58148	5.5171	5.45211	5.1807		0.0851293	44	44	44	78.4
O75084	O75084	Frizzled-7	FZD7	-5.49744	-5.47202	-4.80455	-4.13432	-1.36399	-4.83678	-2.38149	-2.65809	-0.182501	0.14382	-1.2644	-0.96422	-5.01594	-2.95038	-4.58598	-5.28819	-3.7494	-3.66964	-6.42196	-5.22481	-4.95918	-4.9062	-4.40821	-4.98567	-5.58242	-4.53145	-5.16397	-6.72734	-5.76515	-3.90461	-4.5731	-5.02194	-4.89993	-3.99771	-3.71145	-5.0809	-4.15902	-4.50593	-2.81504	-3.29221		0.0813385	5	3	2	7.8
O75094	O75094	Slit homolog 3 protein	SLIT3	-5.73799	-5.12136	-4.97294	-4.30104	-5.25357	-3.12195	-4.86382	-5.08155	-1.69983	-4.30658	-2.74417	-0.81942	0.869232	0.198076	1.07897	-0.460827	-1.51347	-1.0989	-2.13446	-1.42739	-7.64042	-4.63209	-4.50632	-5.98378	2.26395	3.1226	2.1061	0.160513	-4.67967	-5.89579	-4.01149	-5.74724	-4.4074	-3.57494	-4.29399	-2.84592	-5.62709	-5.2709	-3.26894	-4.43361		0.671097	27	27	27	28.8
O75110;O43861	O75110	Probable phospholipid-transporting ATPase IIA	ATP9A	-4.39828	-5.11733	-4.19902	-4.09187	-2.81553	-5.65318	-3.49428	-4.87976	-5.58264	-4.52394	-2.80089	-4.37323	-4.07396	-4.55381	-4.99369	-4.82107	0.4198	0.547916	0.375952	0.287985	-2.35569	-4.84549	-4.71074	-2.4758	-5.50898	-5.8808	-5.15543	-3.491	0.50473	-1.01202	-1.30385	-1.46364	-4.11725	-4.88867	-3.13418	-3.10589	-4.7301	-4.36501	-5.20468	-4.56605	+	0.0466594	10	10	10	17.1
O75116	O75116	Rho-associated protein kinase 2	ROCK2	0.672392	0.446999	0.592741	0.424473	0.0432548	0.0690117	0.0371971	-0.224817	-1.87688	-2.21246	-2.48679	-0.889145	0.130032	0.0404701	0.0614433	-1.83773	0.953007	0.443592	1.20812	1.41394	0.102947	0.990765	1.14945	0.905071	1.90937	1.43733	0.947542	1.37488	2.39322	2.2568	1.33875	1.68591	0.1043	-0.204569	-0.385418	0.377987	-0.587261	-2.82176	-0.186546	-0.494013	+	0.00216401	25	22	22	23.3
O75121	O75121	Microfibrillar-associated protein 3-like	MFAP3L	-4.47847	-5.20869	-5.87376	-3.33525	-5.22542	-4.51398	-5.10377	-6.20801	-3.41954	-3.55764	-4.69943	-3.43267	-3.26687	-3.97572	-3.97845	-4.1357	0.974796	1.33431	1.09809	1.78107	-0.209368	-3.39433	-5.20751	-2.78179	-4.36424	-5.17222	-5.94505	-6.7502	0.207373	-0.573408	-1.77083	-2.83305	-4.61829	-4.52235	-4.9782	-2.08784	-3.4816	-3.53149	-3.90583	-5.95729		0.09332	6	6	3	13.7
O75122	O75122	CLIP-associating protein 2	CLASP2	-3.81769	-3.06114	-4.91092	-2.20685	-3.88005	-5.8772	-3.98861	-1.88066	4.85834	5.60743	5.1966	5.30107	2.13415	2.90943	1.14	1.01619	-3.27292	-3.7101	5.17937	-4.23574	5.2851	-3.639	-4.11339	-2.61492	4.14462	-5.14704	4.53595	5.52407	-2.32428	4.67952	4.87064	4.59341	-0.500488	8.1965	-1.7144	-1.2429	-3.1847	5.10918	6.11155	4.95779		0.707815	8	6	6	8.9
O75128	O75128	Protein cordon-bleu	COBL	0.811159	1.46482	-0.0189743	-0.535444	-3.42767	-4.96491	-6.14367	-4.51631	-5.19656	-3.88966	-3.03976	-2.70611	-3.84934	-4.31497	-4.06152	-5.57036	-2.46502	-2.04162	-2.91088	-2.46644	-2.92658	-4.55373	-6.48801	-4.01521	-0.772221	-5.00467	-4.22312	-3.93484	-3.51085	-4.53862	-3.51006	-4.03911	-2.42429	-2.22907	-2.41742	-1.88143	-4.15156	-2.82719	-4.58721	-4.68114		0.594948	5	5	5	5.4
O75131;Q96A23;O95741;Q9UBL6	O75131	Copine-3	CPNE3	3.30617	3.34966	2.95032	2.93818	3.56478	3.37064	3.02942	3.7013	2.36702	2.0104	2.81352	1.72236	3.51097	3.95955	4.21225	3.62819	4.75646	4.85652	5.18281	5.16452	4.8895	5.20389	5.14225	4.98771	5.18713	5.07023	4.90299	5.27361	6.90907	6.55887	6.78212	6.5811	6.12824	5.93006	6.14381	6.07988	5.22649	5.14388	4.74078	5.0531	+	0	31	31	30	47.5
O75144	O75144	ICOS ligand	ICOSLG	-4.86526	-5.27029	-3.58003	-4.14858	-4.7586	-4.834	-4.66689	-4.52584	-3.48821	-4.68438	-4.0557	-4.55713	-0.743172	-1.77554	-6.16148	-5.82801	-1.12311	-1.24517	-1.3866	-1.35775	-4.36335	-3.34426	-4.06272	-4.85124	-5.64298	-1.85933	-2.50058	-4.32357	-5.95495	-3.24467	-3.81855	-4.92708	-2.00822	-1.44245	-1.48211	-0.867338	-6.48343	-4.0187	-2.40704	-4.20205		0.0771778	1	1	1	3.3
O75145	O75145	Liprin-alpha-3	PPFIA3	-0.470873	-0.693216	-0.422957	-0.788502	-5.41937	-2.42839	-3.06187	-1.57654	-4.41463	-3.54363	-4.12358	-4.91431	-4.7104	-5.20167	-4.45339	-6.36077	-1.38171	-0.160662	-0.333952	-0.442913	-4.40216	-6.11807	-7.49074	-0.744968	-4.33634	-4.85563	-4.64509	-3.39284	-6.12379	-4.11391	-4.89248	-5.88604	-2.58315	-2.29698	-4.69749	-4.0537	-3.93411	-3.97717	-4.57623	-4.5685		0.887829	8	6	6	10.4
O75146	O75146	Huntingtin-interacting protein 1-related protein	HIP1R	-2.8681	-3.21735	-2.06399	-4.84792	-3.66328	-2.81918	-6.4482	-3.92467	-4.15806	-5.16064	-3.93941	-1.56674	-4.16606	-2.66008	-4.72172	-2.50344	1.71757	0.690794	1.29884	1.02981	-1.96142	-0.647186	-2.59529	-4.78612	1.73914	1.42445	1.84293	1.48157	-1.27733	-0.927357	-1.78612	-1.08942	-4.36031	-1.47382	-0.477991	-4.52928	-2.431	-4.5455	-4.3962	-2.75629	+	0.00299008	18	18	17	24.5
O75147	O75147	Obscurin-like protein 1	OBSL1	-4.49594	-4.41856	-3.30227	-4.20384	-2.3372	-4.34803	-5.78754	-5.71702	-4.1758	-3.84019	-5.54294	-3.54768	-5.08524	-4.97123	-5.8069	-3.96616	-4.67536	-6.12798	-5.05198	-4.02493	-2.67485	-1.52563	-1.3357	-1.4804	-5.26826	-3.45511	-5.9305	-5.16441	-1.13222	-4.37743	-0.9818	-2.07363	-4.70085	-5.75647	-3.12236	-3.43426	-5.24149	-4.19484	-4.492	-3.36354		0.412334	4	4	4	3.5
O75150	O75150	E3 ubiquitin-protein ligase BRE1B	RNF40	-6.03862	-4.74141	-4.1392	-3.71141	-3.44826	-5.03679	-2.85486	-5.89451	-4.14257	-3.98255	-3.38562	-4.15033	-3.44126	-4.85607	-3.95867	-3.19917	-6.30858	-7.29385	-5.00412	-4.49732	-4.58112	-4.69503	-5.17938	-4.79739	-1.44883	-1.02376	-2.59341	-3.31996	-5.0201	-6.16213	-5.54218	-5.66476	-2.05695	-4.90856	-5.47854	-3.95581	-3.02445	-4.69697	-4.85634	-3.72782		0.878498	3	1	1	4.8
O75152	O75152	Zinc finger CCCH domain-containing protein 11A	ZC3H11A	-5.31684	-3.71274	-4.08165	-3.86059	-5.04359	-4.78429	-5.82616	-3.64313	-1.8612	-4.33944	-5.81895	-3.24867	-4.71378	-4.51616	-3.77386	-4.67512	-4.00716	-4.36333	-4.33493	-4.80378	-3.7258	-3.93493	-4.01311	-5.73171	-2.463	-4.58842	-3.466	-3.46568	-4.43412	-5.62924	-5.27336	-4.34705	-2.53581	-2.3224	-2.04042	-1.13942	-4.42474	-4.36469	-3.68574	-4.33699	+	0.0134786	2	2	2	5.4
O75153	O75153	Clustered mitochondria protein homolog	CLUH	-3.75783	-3.30818	-4.19694	-4.92496	-1.49946	-4.17325	-2.12676	-1.48157	-0.601128	-2.29304	-2.16335	-1.24395	-3.81991	-5.49893	-2.87026	-0.946594	0.221714	-1.56254	0.3416	-0.770542	0.0244923	-0.0361595	0.615477	-0.431009	1.14707	1.37807	0.219034	-0.407612	0.412884	0.229981	0.11326	-0.285564	-2.02765	-1.88456	-0.291061	-2.76924	-3.74644	-3.69161	-1.95369	-4.28514	+	0.000389027	22	22	22	21.2
O75165	O75165	DnaJ homolog subfamily C member 13	DNAJC13	-1.6484	-2.07397	-2.89706	-2.25876	-2.52513	-1.89902	-2.47586	-2.02743	-1.53935	-1.06844	-1.19927	-0.700302	0.846819	0.619543	0.453466	0.510296	1.62755	1.26523	1.45443	0.809528	-1.59828	0.0742569	-0.288084	0.164766	-0.787859	0.875174	-1.00953	-0.239798	0.84037	0.0552349	0.355991	0.568134	-0.540979	0.0262489	-0.322102	-2.49515	0.0136795	-0.894428	-0.814222	-0.147909	+	0.042319	15	15	15	9.4
O75170	O75170	Serine/threonine-protein phosphatase 6 regulatory subunit 2	PPP6R2	-4.64721	-3.56943	-4.8557	-5.2506	-4.50008	-6.0138	-4.45965	-4.84076	-4.25371	-4.88808	-3.67585	-4.33892	-4.65663	-3.82794	-5.18881	-5.51583	-3.86695	-2.34928	-4.33964	-3.65809	-5.59624	-7.36108	-8.36878	-5.49182	-5.19151	-3.1912	-4.55541	-4.10107	-3.63827	-4.10999	-4.21763	-5.16093	-3.79814	-4.22058	-2.69921	-5.99637	-5.18435	-3.96454	-4.93422	-5.14254		0.906703	3	3	3	5.6
O75173	O75173	A disintegrin and metalloproteinase with thrombospondin motifs 4	ADAMTS4	-4.71341	-6.03592	-4.24271	-4.2844	-5.00346	-5.18237	-4.30079	-5.12326	0.0154133	0.31011	0.0612335	0.119299	-4.79697	-4.31433	-5.03359	-4.39743	-5.26637	-4.72966	-4.69513	-5.1499	-5.54918	-4.75462	-4.87535	-3.63568	-4.60426	-6.04357	-5.11089	-4.14153	-4.18045	-4.81101	-4.57312	-4.58089	-4.68304	-5.69475	-3.72335	-5.02645	-4.25137	-5.3156	-4.99917	-5.53074		0.253983	3	3	3	7.4
O75179	O75179	Ankyrin repeat domain-containing protein 17	ANKRD17	-3.87424	-4.94285	-4.94947	-4.34664	-6.36719	-5.00666	-4.77224	-4.69138	-4.18886	-4.41893	-3.98663	-3.79639	-4.2385	-4.69635	-3.83857	-3.6195	-3.42191	-4.72537	-5.54468	-5.55811	-5.21135	-5.74199	-6.60389	-4.95524	-1.60462	-2.11514	-3.98077	-3.11521	-7.66683	-4.11808	-2.87629	-5.27803	-3.96897	-6.68866	-4.0995	-6.13995	-5.29479	-5.87164	-3.57956	-5.50851		0.750318	6	3	3	4.2
O75185	O75185	Calcium-transporting ATPase type 2C member 2	ATP2C2	-4.77189	-5.72709	-4.43723	-4.26042	-4.14276	-6.00461	-4.62596	-5.61911	-4.83001	-2.98847	-3.74252	-4.7466	-4.37942	-3.38734	-5.31519	-5.22713	-2.56937	-1.78318	-2.68136	-1.81429	-5.78022	-4.63938	-4.41764	-5.2345	-5.59997	-5.39135	-4.51873	-4.4905	-5.96387	-4.99898	-3.0816	-3.86095	-5.30653	-5.65462	-3.83169	-5.6507	-5.05453	-3.63502	-5.11187	-4.55298		0.581361	2	2	2	3.4
O75190;Q8NHS0;Q8WWF6	O75190	DnaJ homolog subfamily B member 6	DNAJB6	-0.889364	-0.556543	-2.78138	-1.15772	-0.713411	-1.56691	-4.51344	-0.233135	2.83259	3.14048	3.42544	3.52772	-3.88521	-6.16121	-4.34023	-5.01849	-2.48306	-0.781534	-2.07063	-5.2666	-2.0889	-2.0213	-1.71113	-4.49744	-1.98585	-1.09559	-1.62859	-2.04794	-1.77838	-4.70735	-5.71287	-6.61675	-5.07695	-4.85816	-2.43211	-5.05865	-5.5289	-3.99457	-5.06461	-4.03128		0.108774	9	9	9	31.9
O75197;O75581	O75197	Low-density lipoprotein receptor-related protein 5	LRP5	0.40657	0.837515	1.00914	1.08955	0.685635	1.56935	1.38149	1.49065	-3.52646	-2.1515	-2.32243	-3.32357	-5.27449	-5.11386	-3.71685	-5.90084	-5.2842	-5.03504	-4.88058	-4.33963	-5.04414	-4.17086	-5.21708	-4.72425	-5.08971	-3.19641	-4.29911	-4.28176	-5.7908	-5.56522	-0.740637	-2.67363	-3.18273	-3.20033	-2.18047	-5.38971	-4.21979	-4.38101	-6.24849	-6.53353	+	0.0188432	7	7	7	8
O75223	O75223	Gamma-glutamylcyclotransferase	GGCT	-0.332075	-0.320625	-0.224762	-0.185781	-0.72168	-1.59778	-1.70962	-0.994705	-5.14645	-2.30748	-3.37066	-3.74778	-4.48506	-1.50226	-5.98493	-2.45739	2.15971	2.47584	2.06825	2.18388	2.65295	2.41388	2.61254	2.38273	-1.00001	-1.55753	-0.907694	0.00682259	4.25395	3.53293	3.81615	3.58837	-0.245192	0.606373	-0.127941	0.048418	-0.276503	-0.505783	-2.15723	-0.698053	+	0.00125645	13	13	13	63.8
O75306	O75306	NADH dehydrogenase [ubiquinone] iron-sulfur protein 2, mitochondrial	NDUFS2	-4.89253	-5.21376	-4.56957	-3.91307	-5.42934	-4.04816	-4.24139	-4.43095	-0.404852	-0.803263	-0.885267	-1.72391	-4.67636	-4.6318	-3.18512	-5.28537	-1.71984	-3.72231	-2.71732	-1.03332	-1.36084	-4.61569	-1.02152	-3.68165	-1.37081	-0.218336	-0.430689	-3.73852	-5.19585	-3.53682	-3.91096	-2.00086	-1.16446	-0.498381	-0.614681	-4.85466	-1.24343	-1.34549	0.866877	-0.241608		0.0645982	5	5	5	13.6
O75312	O75312	Zinc finger protein ZPR1	ZPR1	-2.87802	-4.3166	-3.2938	-6.79379	-2.56231	-1.70058	-2.07147	-1.03828	-0.877533	-5.24247	-2.22846	-4.06867	-4.82612	-3.11923	-3.58711	-5.35361	-3.32346	-4.85004	-3.03715	-2.96803	-2.61498	-1.87646	-2.15543	-3.27808	0.457495	-1.87159	-0.275791	0.0269547	-0.0869045	-0.180281	-0.754568	-0.957821	-3.1345	-4.54833	-4.60818	-3.19559	-0.574627	-3.28818	-1.50099	-3.39083		0.0887732	8	8	8	30.7
O75323	O75323	Protein NipSnap homolog 2	GBAS	-4.34095	-4.23877	-5.1335	-4.28911	-4.21154	-4.70952	-3.75448	-4.75371	-1.53328	-2.52978	-1.73175	-0.482718	-5.30225	-2.79861	-4.40708	-4.45857	-2.88398	-2.52774	-3.35014	-2.57663	-0.00416374	-0.851238	-0.451101	-1.10406	-4.53589	-2.41438	-5.30123	-2.57517	-3.56194	-4.30705	-3.33685	-4.29223	-3.3617	-2.6292	-5.99414	-3.92222	-0.0682602	-0.42341	0.47572	-0.290382	+	0.0175394	2	2	2	8.4
O75326	O75326	Semaphorin-7A	SEMA7A	1.95436	2.82959	2.69167	2.94243	3.05533	2.85539	3.10673	2.90495	-3.94558	-3.94857	-4.32061	-5.09131	-2.3488	-1.77743	-1.24587	-6.10575	-2.68771	-3.22704	-6.16343	-3.58023	-5.21487	-5.29835	-4.593	-2.8014	-5.93759	-6.90242	-4.9947	-5.35208	-5.83545	-5.31505	-6.30011	-4.53896	-4.07589	-1.20518	-2.61904	-4.95941	-4.97319	-4.87858	-4.50993	-3.56577	+	0.00833359	14	14	14	31.7
O75340	O75340	Programmed cell death protein 6	PDCD6	6.55947	5.87806	5.98735	5.79824	5.09068	5.52788	4.32691	4.92813	6.44174	4.25205	4.14	4.75639	6.44748	6.61156	5.98817	3.7035	3.36445	5.89288	3.33019	5.63693	5.76511	4.73509	5.36825	4.99115	6.74634	7.18289	7.3068	5.85199	6.736	5.99947	6.37394	6.54355	5.96254	6.29233	7.20938	7.58224	2.8498	5.12341	4.47724	4.89765		0.099	12	12	12	52.4
O75347	O75347	Tubulin-specific chaperone A	TBCA	0.751448	2.69707	2.87685	2.84396	2.77752	2.35297	2.69719	3.26518	0.169306	0.0573311	0.512596	0.158438	-0.873947	-0.158007	-1.10899	-2.25018	1.49342	1.98468	2.02187	1.79389	2.2033	1.45915	0.54792	2.17283	-1.22033	-1.46666	-1.4268	0.158806	2.20128	1.32617	1.39588	1.04814	1.23085	1.1659	1.28213	1.32191	1.54591	1.80869	0.927313	-0.470547		0.993779	10	10	10	55.6
O75348;O95670	O75348	V-type proton ATPase subunit G 1	ATP6V1G1	-2.57778	-3.80053	-3.87216	-0.115421	-4.55986	-6.78108	-4.85368	-3.7032	-1.1151	-0.804215	-1.67817	-1.61122	-1.21226	0.272989	0.573801	-0.497603	1.17057	0.959051	0.317904	1.1589	-0.66548	-0.10848	-0.631628	-0.91625	-1.17769	-3.18547	-5.22233	0.118923	0.935497	0.531425	1.21409	0.320517	-1.15319	-4.71886	-1.05565	-4.13797	2.93285	2.49231	1.54842	1.85336	+	0.0135482	6	6	6	52.5
O75351	O75351	Vacuolar protein sorting-associated protein 4B	VPS4B	3.8498	3.37938	3.61169	3.59632	2.3396	2.14493	2.14072	1.84235	4.06755	3.27434	3.52922	4.05473	1.44608	0.999598	0.964697	0.330013	2.23536	2.69499	2.3431	2.193	1.68976	1.28015	1.88334	1.8361	1.82527	1.60926	0.0479755	1.37137	2.9693	1.71849	3.03803	2.48039	3.77923	3.80839	4.2001	3.75696	1.74749	1.29173	1.61785	1.37843	+	0.0329699	19	19	15	51.8
O75352	O75352	Mannose-P-dolichol utilization defect 1 protein	MPDU1	-4.28581	-3.27738	-4.6057	-2.78761	-6.41775	-3.49412	-3.67596	-5.57337	-4.02747	-3.57423	-2.24219	-5.311	-4.10879	-4.342	-5.24052	-5.15128	-4.61906	-2.84824	-2.37097	-3.0297	-5.32988	-2.52913	-3.49924	-2.46407	-4.98556	-3.87486	-4.95379	-5.80433	-5.56076	-4.47386	-3.54149	-5.94072	-1.45004	-5.76091	-4.13743	-4.15518	-0.612179	-0.892057	-0.410694	-0.872423	+	0.00700808	2	2	2	4
O75363	O75363	Breast carcinoma-amplified sequence 1	BCAS1	-2.89402	-5.06077	-3.8928	-3.89541	-4.97449	-5.28185	-4.50125	-5.08406	-5.09113	-4.33924	-4.40547	-3.7278	-5.67717	-5.10907	-0.694424	-6.24484	1.54408	1.10256	1.49333	1.88394	-4.26481	-5.04489	-5.86498	-5.16073	-6.02491	-5.5552	-5.36073	-5.18918	0.632925	-0.512854	0.955696	0.627914	-6.60378	-3.87379	-3.28989	-5.26887	-3.87767	-6.53888	-1.48228	-5.0084		0.170779	12	12	12	37.7
O75367	O75367	Core histone macro-H2A.1	H2AFY	5.47466	6.34454	6.27864	6.11352	4.62753	4.70237	3.94954	5.04105	5.38715	5.29377	4.82163	5.42578	4.57613	4.6495	5.04591	4.88976	5.32206	5.87446	6.17545	6.56792	5.81746	5.6615	5.99346	5.92445	3.96395	4.23285	4.99081	4.1438	5.02523	4.69734	4.75229	5.80471	6.6568	6.28405	6.57493	6.6743	4.38163	4.32481	5.89222	5.08308		0.0612023	21	21	19	53.8
O75368	O75368	SH3 domain-binding glutamic acid-rich-like protein	SH3BGRL	-2.32216	-5.92743	-2.27597	-2.9172	0.810991	0.557989	0.934524	0.721006	-5.0748	-4.71226	-2.62446	-4.5326	-4.21645	-4.115	-3.97924	-4.683	-1.40826	-1.82838	-1.40004	-1.43727	-5.11123	-7.43819	-5.60011	-5.29049	-5.0852	-4.93025	-4.42632	-1.88784	-1.05153	-2.62275	-1.7889	-4.58613	-3.53076	-5.74792	-5.28481	-5.28883	0.670084	-0.174843	-1.08028	-0.567404		0.0890965	4	4	4	14.9
O75369	O75369	Filamin-B	FLNB	7.0477	7.01714	6.86307	6.95185	5.08098	4.9894	5.19364	5.3472	4.42548	4.9078	4.16832	4.99085	4.15799	4.06511	4.37676	4.6336	6.24158	6.87864	6.64429	6.51519	6.32453	6.70181	6.82135	6.78514	8.31829	8.25932	8.02022	8.61643	8.6645	8.20534	8.00305	8.00072	5.26895	5.6941	5.42491	5.1601	8.5936	8.74175	8.18453	8.47358	+	0.000214511	194	194	181	81.8
O75380	O75380	NADH dehydrogenase [ubiquinone] iron-sulfur protein 6, mitochondrial	NDUFS6	-5.08603	-4.40368	-2.01686	-1.16116	-3.08296	-4.95817	-3.71247	-3.41847	-5.15597	-5.12297	-5.50872	-5.32981	-5.31322	-5.4083	-4.49005	-4.50632	-1.79216	-2.06104	-0.92057	-5.10854	0.0583153	-0.48061	-3.88637	0.1245	-3.62751	-7.38944	-6.02853	-1.16501	-2.89561	-3.27901	-1.32186	-4.24418	0.861006	0.149801	-0.147589	-0.180031	1.15779	1.76114	1.77837	0.748136	+	0.00108126	7	7	7	62.9
O75381	O75381	Peroxisomal membrane protein PEX14	PEX14	-5.62562	-3.82438	-4.85062	-4.08283	-4.447	-4.58846	-5.67325	-4.61203	-6.02236	-5.50811	-3.65632	-4.4226	-4.43504	-5.75337	-4.83828	-5.35208	-4.43348	-3.85655	-4.74057	-4.3579	-5.22374	-4.3237	-5.52625	-3.65321	-6.27312	-3.69884	-4.20301	-5.85021	-5.97464	-4.48928	-4.874	-5.61975	-3.6932	-4.16965	-4.78359	-4.06417	-5.9491	-2.48411	-2.60421	-2.66398		0.119013	1	1	1	8.5
O75382	O75382	Tripartite motif-containing protein 3	TRIM3	-4.06793	-3.44961	-4.7751	-4.01629	-2.90642	-4.56368	-5.24305	-5.60715	-5.21854	-3.62083	-4.76059	-5.27753	-4.14166	-5.17657	-3.94788	-2.87802	2.54275	1.57514	2.12086	1.75152	-6.49171	-5.77117	-5.68106	-4.93216	-5.44049	-4.32772	-5.23188	-3.73077	-0.0541821	0.47578	-0.0920448	0.420858	-2.60861	-2.60958	-3.24553	-5.70502	-4.38436	-4.81202	-4.75117	-4.76346		0.144078	11	11	11	18.8
O75390	O75390	Citrate synthase, mitochondrial	CS	-0.0534306	0.70273	1.28777	2.00059	-5.72689	-1.17551	-4.00185	-3.06367	1.71212	2.26649	2.49779	2.39238	-3.5836	-5.85558	-1.83619	-2.35066	3.13894	2.71956	2.80254	3.0122	4.0592	3.54674	3.37662	3.76886	2.16288	1.4924	1.19516	2.52697	1.9473	1.85381	2.18397	2.57533	3.72137	3.93427	4.22497	3.9031	3.17826	3.38326	4.54403	3.68872	+	0.00235545	16	16	16	27
O75396	O75396	Vesicle-trafficking protein SEC22b	SEC22B	-0.326408	-0.974165	-2.56036	-0.812397	-2.95696	-5.64057	-2.30791	-1.92323	0.364977	-0.116859	0.470386	-0.996361	-0.549171	-0.138506	-4.41951	-0.487503	2.44702	2.25568	2.38118	2.06116	1.02844	-0.794996	-0.934519	-2.07201	0.0196323	-0.0888901	-0.382338	-0.439188	-0.752199	0.190687	-2.22673	0.0617657	1.06147	1.11992	1.11892	2.44628	0.976623	-0.389763	2.19213	1.91908	+	0.0271692	8	8	8	43.7
O75400	O75400	Pre-mRNA-processing factor 40 homolog A	PRPF40A	2.09353	1.76325	1.71046	1.44436	1.74778	1.88431	1.39046	1.19036	1.94887	2.32553	1.91644	1.64893	1.82034	-0.965099	-0.199032	2.67735	2.22211	0.506332	1.72309	1.98653	1.75449	1.94932	2.09278	1.76288	2.53796	-0.021698	0.0572643	2.39389	1.51663	0.488356	1.14619	1.7762	3.67775	4.14361	3.2765	2.84681	3.16318	0.899904	0.474544	1.26169	+	0.0319176	13	13	13	19.1
O75410	O75410	Transforming acidic coiled-coil-containing protein 1	TACC1	-4.26279	-4.36758	-4.23819	-4.96297	-2.18967	-1.70282	-2.00156	-1.85509	3.5999	3.26689	3.03164	3.16749	-3.22417	-5.29852	-3.73213	-4.27743	-1.65764	-1.36994	-1.75721	-1.47397	-5.39267	-4.73943	-6.09986	-4.15331	-0.473444	-2.47599	-0.852718	0.322933	-5.35999	-4.63131	-3.90714	-5.46949	-1.63735	-4.45567	-4.48604	-4.0153	-2.09542	-1.13477	-2.64176	-3.93411		0.592155	7	7	7	12.3
O75431	O75431	Metaxin-2	MTX2	-4.76311	-3.53138	-1.96046	-2.50032	-3.42866	-4.36998	-4.25022	-4.99043	-3.20699	-4.1198	-5.00009	-3.1401	-4.9242	-3.86565	-4.89827	-4.56093	-0.333639	-0.966486	-1.30032	-0.238453	0.0956154	-1.15008	-1.7997	-3.14088	-1.56469	-5.03274	-2.00467	-1.33096	-3.27155	-6.78892	-4.41745	-5.03015	-1.12047	-1.32405	-3.49444	-1.85392	-0.863178	-2.29151	0.97588	-2.44094	+	0.0460823	2	2	2	11.8
O75436	O75436	Vacuolar protein sorting-associated protein 26A	VPS26A	-2.4427	-1.10511	-0.786127	-1.3075	-2.53458	-2.51035	-0.682867	-2.60329	-2.7611	-4.1565	-3.52391	-2.60048	-4.84179	-3.75069	-3.7744	-5.00272	-0.96125	-0.404903	-1.11662	0.00900841	1.11429	1.2616	1.01328	0.723307	0.73777	1.66892	1.3793	1.70037	2.44644	1.91178	1.38225	1.61158	-4.33138	-1.63024	-2.01844	-2.62053	-0.715755	-0.753433	-0.540445	-2.09862	+	9.17431e-05	12	12	12	44.3
O75439	O75439	Mitochondrial-processing peptidase subunit beta	PMPCB	-6.20535	-4.10234	-5.29941	-6.6207	-4.31434	-6.1778	-3.82056	-5.46978	-1.22384	-0.633842	-1.01781	-5.75411	-6.08253	-4.36199	-3.92953	-4.84189	-2.24199	-2.55925	-4.67743	-2.20378	0.653532	-0.384707	-0.574438	-0.462469	0.174435	-1.37498	0.0974464	-0.457813	-1.26238	-1.28912	-1.72502	-1.46555	-0.37849	0.573755	-0.440464	-0.0619831	0.0804424	-2.63807	2.59627	1.26744	+	0.00109211	7	7	7	20.2
O75449	O75449	Katanin p60 ATPase-containing subunit A1	KATNA1	-5.66593	-5.50783	-4.43751	-4.95984	-4.26987	-5.4785	-5.82714	-5.2095	-4.79501	-4.75314	-4.76882	-4.04427	-5.50337	-4.95667	-4.67671	-5.0461	-5.49222	-5.83167	-5.35305	-4.65848	-6.14256	-5.50259	-4.51674	-4.75013	-2.93533	-3.52752	-4.98032	-3.35088	-4.35226	-4.78131	-5.29649	-5.68193	-4.99705	-4.41585	-4.945	-3.30476	-5.35552	-5.19989	-4.33375	-3.32723		0.647751	1	1	1	2
O75475	O75475	PC4 and SFRS1-interacting protein	PSIP1	-6.1235	-5.23881	-5.23805	-5.52314	-6.89728	-5.05894	-4.42298	-5.54611	-3.46762	-6.03386	-6.32058	-5.52839	-4.97828	-5.10225	-3.37859	-4.85872	-5.75534	-5.63564	-4.11989	-4.71438	-3.13927	-5.41349	-5.55364	-4.72994	-6.42701	-3.9519	-4.23552	-2.16671	-4.1627	-7.50016	-4.34046	-5.91367	-3.49946	-3.29435	-3.63029	-4.53835	-6.63713	-6.90919	-4.70303	-4.93578		0.184175	3	3	3	5.5
O75477	O75477	Erlin-1	ERLIN1	-0.721293	-3.15447	-2.94876	-2.73755	-2.76943	-3.56334	-2.38273	-1.77966	0.919064	1.27616	2.27444	1.52844	-1.86789	-4.43546	-5.37969	-5.63188	-3.01648	-3.77149	-3.10593	-2.78278	-0.337788	-0.43894	-0.302727	-1.25519	-0.69417	-0.0108528	-1.18086	0.969923	-5.79161	-4.76466	-4.76666	-5.03802	-1.76444	-1.85089	-0.388716	-1.17306	1.78842	1.19386	1.35679	2.62124		0.0870424	9	7	7	31.2
O75487	O75487	Glypican-4;Secreted glypican-4	GPC4	3.42751	3.30482	3.14192	2.95247	-5.98427	-4.9924	-5.12076	-5.17915	-4.37216	-4.74325	-3.89153	-5.09453	1.92068	2.06258	1.61332	2.00785	2.66664	2.73951	2.83512	3.11013	2.44403	2.20722	2.82056	2.43162	-2.33928	-4.16464	-6.31738	-2.84172	-0.0762176	-5.27268	-5.49726	-5.19464	1.08698	0.168339	-0.314747	0.293961	-2.16227	-1.09593	-2.32561	-1.14891		0.890912	11	11	11	26.4
O75489	O75489	NADH dehydrogenase [ubiquinone] iron-sulfur protein 3, mitochondrial	NDUFS3	-5.1405	-6.12221	-3.51071	-5.24121	-4.46231	-3.59149	-5.1086	-3.46907	-3.2113	-2.52929	-1.8306	-2.65069	-4.08534	-3.86459	-3.92072	-4.52754	-2.5807	-4.05156	-2.37406	-1.67631	-6.54491	-1.45196	-1.30289	-1.55236	-3.92853	-9.7945	-2.7537	-4.7167	-4.67032	-5.81419	-4.50042	-2.4897	-3.36498	-4.3588	-4.09526	-4.14257	-1.2912	-0.942596	-0.499866	-1.19223		0.103245	3	3	3	17
O75494	O75494	Serine/arginine-rich splicing factor 10	SRSF10	-0.416489	-4.8638	-4.37247	-4.99033	-5.87644	-4.5406	-4.04777	-5.2343	-1.28188	-1.93224	-2.78157	-2.75015	-4.52765	-4.48351	-5.54041	-5.00366	-0.283447	0.524229	-0.368733	-1.41855	0.475491	-2.02109	-2.67921	-2.40677	1.09908	1.09119	0.907009	0.29044	-0.262957	-4.87688	-0.999353	-0.530224	-2.42548	-0.814341	-1.33957	-0.223517	-3.10949	-0.890438	0.613939	-1.14916	+	0.00366186	6	6	5	30.2
O75506	O75506	Heat shock factor-binding protein 1	HSBP1	-1.86271	-1.16055	-5.45411	-1.88184	-5.6898	-4.15075	-0.198479	0.209337	-5.74767	-1.57416	-1.79779	-0.760794	-1.63206	-0.867756	-0.802515	-4.4622	1.64207	1.93045	2.06081	1.16127	0.45282	0.012516	0.424192	-0.00235558	-0.64987	-3.43077	-0.551758	-4.60656	0.123058	0.0731297	0.406456	-0.00898933	-0.27832	-0.132088	-0.204723	-2.16871	0.0308819	-0.994169	-3.3319	-2.2461		0.0699002	3	3	3	65.8
O75521	O75521	Enoyl-CoA delta isomerase 2, mitochondrial	ECI2	-3.64938	1.14919	-4.48044	0.446939	-0.22278	-0.356314	0.563059	0.671829	0.605268	0.635981	0.526951	0.754703	-3.93276	-0.674246	-1.0464	-2.61076	0.0899925	0.0156612	-0.00290108	-0.682388	-4.95166	-4.69732	-6.8807	-5.06666	0.49798	-0.131582	-0.281635	0.965792	-2.45258	-3.31732	-6.15024	-2.36341	1.45267	0.767447	0.937784	1.23632	0.873701	0.819632	0.781908	1.25438		0.075362	10	10	10	25.9
O75531	O75531	Barrier-to-autointegration factor;Barrier-to-autointegration factor, N-terminally processed	BANF1	3.99432	5.20914	5.64356	5.40928	5.25532	4.47655	5.22602	5.43842	6.29794	6.28884	6.0161	6.93421	5.22506	5.08074	5.04204	4.90682	4.69275	6.55506	6.60656	6.63917	5.25539	5.38504	5.31042	5.70299	4.72614	4.1467	4.0865	4.30808	4.63624	4.95325	3.82843	6.86119	8.91858	8.59639	9.03141	9.29843	1.43768	2.70112	3.45173	3.19202	+	0	16	16	16	75.3
O75533	O75533	Splicing factor 3B subunit 1	SF3B1	0.16469	0.779915	1.00636	-0.114636	-3.43794	-0.829958	-1.70997	-2.66159	0.907955	-2.71787	-6.10008	-4.19716	-4.78851	-3.43824	-1.34882	-3.46108	1.84774	1.6494	1.91795	1.78204	1.07999	0.565886	0.782656	0.799089	2.54551	3.48489	2.51916	2.81184	2.73304	2.00672	2.42473	2.79758	1.61875	1.56313	1.93742	1.35611	-1.29853	0.678354	1.08693	0.842607	+	0.000617886	25	25	25	26
O75534	O75534	Cold shock domain-containing protein E1	CSDE1	1.80488	2.22351	1.69558	1.58474	-0.168989	-1.27374	0.0936756	0.653111	1.36782	1.44351	0.361153	0.925835	0.83705	1.27856	2.05096	0.630959	2.11421	2.24722	2.30318	1.84861	3.09762	3.33687	2.94345	3.14645	2.33522	1.83906	1.97687	2.58087	1.68637	1.77561	1.42657	1.30717	3.7714	4.05073	3.58002	3.49584	0.68955	1.39148	2.31902	2.25768	+	0.0010087	27	27	27	46.1
O75554	O75554	WW domain-binding protein 4	WBP4	-6.19485	-4.05691	-5.8993	-5.13693	-5.11114	-5.16623	-5.4104	-5.47413	-4.91237	-3.5879	-5.5463	-2.98432	-3.96502	-5.63176	-6.77825	-5.16068	-4.96432	-3.98098	-3.26896	-4.42656	-5.80878	-5.19294	-3.42747	-4.87835	-5.83962	-4.56714	-6.11989	-3.68013	-4.07623	-5.05998	-4.01968	-4.486	-4.00367	-5.18789	-3.94639	-5.47991	-5.25186	-6.37017	-5.32632	-4.53905		0.509859	1	1	1	7.2
O75569	O75569	Interferon-inducible double-stranded RNA-dependent protein kinase activator A	PRKRA	-5.12439	-3.55054	-4.35489	-4.30188	-3.48884	-5.97657	-2.98514	-3.60039	-0.889475	-6.17567	-2.49259	-2.0669	-4.38622	-5.70506	-4.73954	-5.19384	-2.0062	-4.40798	-5.04589	-5.44468	-4.05766	-1.43873	-1.15157	-6.99176	0.287911	0.510235	-0.300112	-5.48925	-3.62512	-3.54653	-2.97241	-3.3944	-4.69505	-1.82174	-2.09415	-3.89985	-1.69538	-3.40531	-6.03605	-0.486712		0.5989	4	4	4	19.8
O75578	O75578	Integrin alpha-10	ITGA10	-4.52255	-4.56433	-3.78201	-4.81782	-3.32356	-4.60108	-4.52755	-4.03322	-0.600803	-1.0821	-1.21259	-1.43365	-1.35925	-4.15792	-5.81102	-5.70591	-3.91695	-4.90028	-3.9739	-6.29204	-5.39626	-4.85045	-4.60018	-5.18145	-5.0542	-5.69524	-4.45204	-4.59029	-5.31563	-5.20421	-5.80064	-4.76371	-4.45804	-4.3059	-5.32129	-4.82846	-4.89383	-5.49665	-3.86492	-4.38218		0.0717843	4	4	4	7
O75582	O75582	Ribosomal protein S6 kinase alpha-5	RPS6KA5	-4.51919	-3.64476	-4.31821	-4.32781	-4.56562	-4.1845	-4.45571	-5.07519	-4.24956	-3.85992	-3.80376	-3.33778	-4.25828	-4.35149	-5.93236	-2.92105	-3.88057	-4.32681	-5.28017	-3.75938	-5.42155	-5.79782	-4.00358	-5.00019	-4.15168	-4.37849	-4.7724	-5.64397	-3.35779	-3.45984	-3.14634	-3.40833	-5.15791	-3.96532	-3.85785	-4.18079	-5.50856	-3.08921	-4.62633	-4.31888		0.980963	1	1	1	1.6
O75592	O75592	E3 ubiquitin-protein ligase MYCBP2	MYCBP2	-0.521007	0.881712	-0.375496	1.12405	-1.83072	-0.0139885	-0.317467	-0.881762	0.702867	-0.481047	-0.0292435	0.524656	-0.278604	0.552792	-0.429668	-0.955877	1.32518	-0.0139542	0.435963	0.768423	-0.0982971	-0.360281	-1.08098	-0.00855637	0.557388	0.487888	-1.90976	0.631615	1.10782	0.740719	1.27005	1.34894	0.580004	-1.07176	0.919102	1.8012	0.819611	1.73313	0.877466	-1.08823		0.461032	21	21	21	6.7
O75600	O75600	2-amino-3-ketobutyrate coenzyme A ligase, mitochondrial	GCAT	-5.1473	-5.20716	-5.14624	-4.82583	-4.90497	-4.8056	-4.40544	-4.72842	-4.25659	-5.312	-4.79685	-5.87499	-3.76368	-4.63603	-4.08027	-4.33531	-4.4264	-2.64356	-5.5085	-1.62234	-3.08641	-5.72731	-4.11116	-4.79141	-4.80442	-4.22995	-5.00597	-3.17773	-2.62768	-5.7455	-4.26336	-4.79809	-2.58375	-5.36733	-5.44196	-3.90854	-4.06051	-3.61709	-4.58333	-4.4749		0.501525	2	2	2	4.8
O75607	O75607	Nucleoplasmin-3	NPM3	-1.98648	-1.31511	-2.13577	-2.8346	-4.69684	-3.48996	-4.95967	-4.64644	0.01054	-0.426905	-2.79442	-1.63892	-2.77639	-4.09251	-6.23239	-4.925	-3.45555	-6.5609	-3.43277	-2.13924	-4.1685	-5.86452	-5.25542	-2.61233	0.540188	0.868967	0.569191	-0.517214	-2.04844	-1.39788	-4.71142	-5.7498	-0.172865	-0.161249	-0.403181	-1.51166	-4.15624	-2.81762	-1.50526	-0.465857		0.342881	3	3	3	33.7
O75608	O75608	Acyl-protein thioesterase 1	LYPLA1	-0.118597	0.610296	0.483734	-0.445242	-1.6351	-1.49474	-1.11473	-1.78076	1.00337	-0.0647144	-0.507923	0.911224	-2.27959	-0.464235	-0.397272	-0.43104	1.28579	1.28716	1.75384	1.4581	0.863382	0.750448	0.633646	0.636883	0.810825	0.23237	0.905695	1.41003	1.03001	0.297127	-0.259621	-0.197283	-1.73126	-0.591801	-0.330574	-1.00588	1.16954	1.17032	1.68395	0.935789	+	0.00285006	7	7	7	48.7
O75643	O75643	U5 small nuclear ribonucleoprotein 200 kDa helicase	SNRNP200	0.680405	1.00682	-0.0404243	-0.0529995	-2.02052	-2.74116	-4.00982	-5.20221	1.0143	-0.107357	0.515884	0.281292	-0.199297	-0.956753	-0.206047	-5.73644	2.56543	2.10638	2.6027	2.43336	2.49736	1.64723	1.73842	1.49003	4.03904	4.14534	3.22868	2.93136	3.32383	2.47042	3.23819	3.19584	2.12787	2.79333	2.07258	2.5381	-0.783073	0.750221	2.21647	0.739973	+	0.000869888	56	56	56	32.4
O75663	O75663	TIP41-like protein	TIPRL	-0.994295	0.176609	0.897472	0.874311	0.408896	0.525875	-0.0509682	0.721704	0.492092	-1.31346	0.282511	-0.612066	-5.0052	-1.72348	-0.395575	-0.877457	-0.745344	0.188951	-0.729835	-0.972294	1.02764	1.35087	0.90976	1.67356	1.32086	0.841562	-0.587004	1.68426	1.21296	0.675337	0.540373	-0.225231	0.539505	-0.804859	-0.053257	-0.81682	0.310015	0.185724	-3.51029	-2.32057		0.169839	8	8	8	40.8
O75665	O75665	Oral-facial-digital syndrome 1 protein	OFD1	-5.28895	-6.68976	-4.63549	-3.676	-3.55405	-4.81851	-5.55846	-4.81578	-4.61718	-4.0251	-4.92819	-5.06814	-5.31837	-6.17427	-3.77313	-5.00181	-4.77527	-7.54602	-5.40478	-5.37458	-4.70221	-5.41813	-4.18833	-4.18416	-5.34248	-3.79041	-6.23197	-4.60139	-5.78083	-5.03149	-5.81196	-5.17	-4.24091	-4.47162	-4.19378	-3.64933	-5.96181	-5.07043	-6.10818	-4.12623		0.306181	1	1	1	1.3
O75674	O75674	TOM1-like protein 1	TOM1L1	2.43296	2.67973	2.49011	2.55679	1.45129	0.718124	1.14448	1.50472	-0.785269	-1.87832	-3.35881	-1.00607	-2.09797	-5.31388	-4.78215	-1.85773	1.31393	1.48848	1.3697	1.65674	-0.292988	-1.70736	-0.221029	0.361368	-3.75361	-1.88033	-3.6189	-5.05773	0.754313	0.439615	1.26558	1.00853	0.00523567	0.226389	-0.342764	-1.37708	-4.85379	-5.46504	-5.15579	-2.25088		0.0980718	9	9	9	26.5
O75688	O75688	Protein phosphatase 1B	PPM1B	-1.44383	-2.04026	-1.73525	-1.73201	-2.14546	-1.52148	-2.16535	-1.33641	-3.96816	-4.30172	-5.59191	-6.09941	-4.20786	-4.29867	-2.97268	-4.47308	-5.74688	-0.676596	-1.18743	-5.15342	-2.36728	-5.39603	-0.721321	-1.02292	-2.25026	-5.68947	-0.889109	-1.09339	0.104891	-1.19709	0.17647	-1.3213	-2.52611	-3.36499	-1.3063	-3.47107	-4.70721	-3.90994	-5.18047	-4.44792		0.242961	4	4	4	14.6
O75694	O75694	Nuclear pore complex protein Nup155	NUP155	4.48436	4.34466	4.39965	4.64875	4.95811	4.719	4.85016	5.22301	-4.06248	-5.34637	-3.0185	-5.32941	-3.93382	-3.23632	-4.74803	-4.42056	-3.02219	-3.28102	-1.09073	-4.05288	0.317068	0.754591	0.108778	-0.033083	-1.60711	-1.62303	-2.54684	-5.41748	-3.90143	-4.64336	-4.02052	-3.6569	-5.13572	-1.94765	-3.53468	-4.0386	0.198713	-1.6934	-2.02813	-3.85819		0.240941	11	11	11	11.7
O75695	O75695	Protein XRP2	RP2	1.73382	2.24567	2.03396	1.6929	2.88991	2.84928	2.93401	3.00627	0.257948	0.465372	1.19287	0.329498	-0.377216	-0.924183	-2.80954	-0.284193	2.33415	2.50039	2.45335	2.55722	2.79578	2.45006	2.58209	2.57337	0.49626	0.18301	-1.54861	0.707726	2.65227	2.48352	2.83986	2.41455	0.0772438	0.599869	0.977762	0.0466003	0.546768	1.12604	0.389032	0.306492		0.276598	18	18	18	42
O75712	O75712	Gap junction beta-3 protein	GJB3	-4.25931	-1.18882	-3.58522	-1.58279	-3.61835	-4.78958	-5.90471	-2.49452	-4.76544	-6.70839	-5.61274	-3.17188	-3.46268	-4.82229	-4.5871	-6.71468	-4.56786	-3.12055	-6.14527	-4.30138	-2.56197	-2.78861	-2.69963	-2.35679	-2.41851	-2.07391	-3.30038	-2.72345	-5.4482	-5.91542	-5.35013	-6.38947	-3.16335	-5.43163	-3.95051	-4.97168	-4.60891	-4.72172	-3.87329	-4.49431		0.910653	1	1	1	5.6
O75718;Q92791	O75718	Cartilage-associated protein	CRTAP	-0.640877	-0.900501	-0.0744438	-1.15352	-5.55189	-3.69139	-4.06761	-3.84514	-0.417862	-0.584665	-0.147295	-0.289969	1.08456	0.411861	1.10029	0.658506	-5.29415	-6.238	-3.66074	-3.26862	-1.33408	-0.370512	-0.681545	-1.42288	-1.37386	-3.87991	-3.71626	-2.50526	-3.89858	-6.24579	-4.06361	-4.84614	-6.85363	-3.95167	-3.92413	-4.21932	-0.714228	-1.20317	-0.306179	0.31254	+	0.0191103	7	7	7	22.7
O75781	O75781	Paralemmin-1	PALM	-4.85485	-3.0855	-5.07681	-4.19854	-2.36349	-5.33194	-5.57849	-3.01292	0.258875	-0.593599	0.348732	-0.291132	-3.11709	-4.37833	-6.19301	-4.46325	-0.246836	0.237825	0.350632	-0.33448	-4.93814	-5.23359	-5.8756	-6.3783	-4.8221	-4.67774	-5.61543	-2.87168	-6.24759	-3.41877	-5.58685	-6.51054	-0.993013	-3.26003	-6.31171	-5.01343	-3.78768	-3.06655	-5.46247	-4.81994		0.862045	3	3	3	8.8
O75787	O75787	Renin receptor	ATP6AP2	-2.67454	-5.87664	-1.18121	-1.55416	-4.55169	-3.87728	-5.63567	-4.53086	-0.421402	-1.02646	-0.584425	-2.16361	-1.67332	-4.78479	-1.68241	-2.97818	-1.21907	0.00117683	-0.234373	-0.61401	1.23799	0.82692	0.403908	1.21921	-0.25029	-0.116942	-0.571003	-0.0278988	-3.22587	-6.22756	-3.50755	-3.60216	0.50951	0.68045	0.0721207	-1.62164	-1.09364	0.209181	0.403725	0.408537		0.0577194	6	6	6	15.4
O75794	O75794	Cell division cycle protein 123 homolog	CDC123	-4.73501	-3.64474	-3.51177	-3.52278	-4.60691	-5.41553	-3.75515	-5.62243	-2.51451	-1.48819	-1.11196	-1.10628	-3.78678	-4.38164	-4.53618	-6.02886	-3.01856	-5.12795	-4.48773	-3.45927	-5.14665	-5.75823	-0.539179	-1.72113	-3.66683	-4.6928	-1.41989	-3.10333	-2.78253	-4.54282	-3.3533	-5.41351	-1.8776	-2.88182	-4.15795	-4.41179	-5.54198	-4.91977	-4.43819	-3.59569		0.726592	3	3	3	11.3
O75815	O75815	Breast cancer anti-estrogen resistance protein 3	BCAR3	-5.18372	-5.08493	-4.41132	-5.20423	-3.35426	-5.8728	-4.59678	-5.31178	-5.8516	-4.83673	-5.26793	-4.87383	-2.85898	-5.31166	-4.43326	-4.53422	-2.65555	-1.47871	-2.4716	-3.42619	-4.61938	-5.03633	-5.71957	-4.91367	-2.80439	-4.99311	-2.53458	-3.42303	-5.49758	-5.53533	-5.61668	-4.93797	-5.56149	-4.30502	-5.32709	-4.86088	-3.78186	-6.27198	-4.95158	-6.57266		0.277362	2	2	2	2.9
O75821	O75821	Eukaryotic translation initiation factor 3 subunit G	EIF3G	0.598909	0.626661	1.00932	0.34602	2.57422	1.91717	2.88297	2.65256	0.0599747	0.868383	0.621342	-0.35479	-1.55782	1.19117	1.34651	2.21667	0.648867	-0.174627	-0.480185	0.9821	0.183781	0.54154	0.300476	0.0404072	1.75923	2.7026	2.58274	2.26344	-0.0643005	-0.349976	-0.299116	-0.868088	0.185543	1.2051	0.569759	0.513907	2.17915	0.792282	0.831091	1.5973		0.64933	9	9	9	38.8
O75822	O75822	Eukaryotic translation initiation factor 3 subunit J	EIF3J	-2.61996	-1.37006	-1.36356	-3.00334	-0.153009	-1.92005	-0.455656	-0.651073	-3.81148	-4.47087	-4.47447	-3.97815	-5.54981	-4.49647	-3.38318	-6.08845	-1.25241	-0.34952	-0.757536	0.188511	-2.31401	-0.531319	-0.437513	-0.746054	1.22017	-0.308613	-0.398195	0.536438	-0.897022	0.236496	-0.252565	-0.265486	-3.21509	-4.56334	-0.750362	-1.72478	-2.48368	-1.29493	-1.93467	-1.57283	+	0.00815842	7	7	7	39.5
O75832	O75832	26S proteasome non-ATPase regulatory subunit 10	PSMD10	1.52519	1.56285	1.96296	1.20741	1.5536	1.98692	1.50634	1.93907	2.50557	1.45131	1.38888	1.7078	1.22448	1.90872	2.11811	1.26862	2.826	2.72637	2.86887	2.81523	2.46258	3.20861	3.02893	2.93652	2.94079	3.29621	3.56322	3.66771	2.20031	1.61801	1.72694	1.46104	2.53928	3.25757	2.32439	2.31669	2.50887	2.39499	1.51753	2.23345	+	0.00497368	9	9	9	61.5
O75844	O75844	CAAX prenyl protease 1 homolog	ZMPSTE24	-0.696791	-1.00099	-0.803221	-1.70583	-4.2944	-4.51479	-4.61756	-4.38017	-0.814629	0.313265	-0.123354	-0.0213928	-5.40391	-4.8355	-5.86869	-5.13861	-0.205576	-0.0921726	-0.37476	-0.0199585	1.25812	0.955336	0.715227	0.997219	-0.82774	-0.481127	1.166	-0.221933	-0.742149	-0.0913467	-0.688211	-0.841068	-0.308472	-0.49382	0.169699	0.414803	-0.687759	-0.0980454	1.18932	0.184298	+	0.00726324	5	5	5	11.8
O75874	O75874	Isocitrate dehydrogenase [NADP] cytoplasmic	IDH1	0.34556	1.82583	1.50568	1.32226	1.24872	0.373329	0.385304	0.824495	-0.764675	-3.94769	-0.0411987	-2.08954	-1.66309	-0.0596809	0.272768	0.275995	3.63687	3.62743	3.7067	3.75266	5.37638	5.06747	5.07247	4.80568	3.31423	2.44966	3.26162	2.84508	4.23555	3.48092	3.96491	3.6622	1.25374	1.73204	0.38901	0.999216	3.83426	3.76438	3.64891	3.23637	+	3.125e-05	29	29	28	72.5
O75880	O75880	Protein SCO1 homolog, mitochondrial	SCO1	-2.67661	-3.01023	-4.60425	-2.61377	-5.14414	-6.37259	-4.40532	-4.26526	-0.611391	-0.427115	-0.627897	0.0105667	-4.24429	-4.62564	-5.8065	-5.72068	-1.26277	-0.851568	-1.22853	-1.06194	-0.796736	-0.92952	-0.895531	-0.884859	-1.29975	-1.46998	-1.06865	-1.69481	-2.30506	-3.05519	-1.92696	-4.61649	-1.43942	-1.41355	-1.07869	-0.919807	-1.01365	-0.962547	-0.00727844	0.00539589	+	0.0247876	2	2	2	11
O75882	O75882	Attractin	ATRN	-2.85265	-4.94905	-5.28643	-3.54125	-4.47983	-5.89767	-4.38534	-5.68419	-5.28289	-4.37165	-4.00784	-3.17609	-4.64694	-0.892416	-1.73788	-1.32917	-2.27182	-2.31712	-3.30262	-3.20116	-2.99465	-3.16525	-1.77117	-3.81958	-4.98443	-1.6612	-4.91966	-4.94803	0.520723	-0.398521	-0.579012	-0.479235	-2.4384	-2.75142	-1.2868	-2.24006	-2.81906	-1.43362	-5.2778	-3.7943		0.202942	6	6	6	6.7
O75884	O75884	Putative hydrolase RBBP9	RBBP9	-7.3295	-4.99164	-4.61921	-5.38038	-4.57949	-4.47749	-6.05761	-5.33343	-5.25534	-5.25852	-3.90394	-3.16229	-4.04019	-5.1291	-4.0671	-4.48913	0.30315	-0.0157814	-0.0753613	-1.41367	-3.96663	-7.83901	-5.19656	-4.67903	-3.56115	-5.66807	-5.49313	-3.1085	-0.00573158	0.983362	0.352062	-0.504402	-1.98333	-4.77919	-4.92827	-4.35218	-2.04777	-2.55568	-1.2651	-5.34004		0.0877596	3	3	3	37.1
O75886	O75886	Signal transducing adapter molecule 2	STAM2	-1.33644	-1.56087	-3.0037	-3.08336	-0.262663	-1.02469	-0.815313	-0.69108	-1.09758	-2.22926	-2.26578	-4.14417	-4.44476	0.111559	-0.599188	-0.20146	-1.69845	-1.19289	-1.21879	-1.29319	-4.89363	-2.36061	-4.37864	-4.72934	0.648481	-5.24048	0.0864506	-1.21971	-1.80989	-1.85177	-4.13243	-0.55662	-4.31764	-5.46207	-1.64207	-1.8381	-4.03956	-3.85385	-0.485025	-0.997759		0.530966	7	4	4	12
O75891	O75891	Cytosolic 10-formyltetrahydrofolate dehydrogenase	ALDH1L1	-4.25544	-2.1507	-3.06341	-2.1121	-4.70178	-4.70855	-5.92204	-4.96881	-4.33616	-3.50652	-4.54716	-5.54859	-4.37795	-3.61629	-5.18377	-1.93205	-5.69285	-5.54945	-3.01258	-4.36936	-4.2155	-3.60394	-3.90268	-4.27874	-1.92692	-1.3466	-0.593109	-2.42289	-3.49019	-3.38755	-3.08422	-2.71044	-5.36454	-4.25197	-4.44505	-4.955	-5.53641	-4.9597	-3.0556	-4.62008		0.275009	4	4	3	5.5
O75911	O75911	Short-chain dehydrogenase/reductase 3	DHRS3	-4.91148	-4.98521	-4.60511	-5.24256	-4.54169	-6.74379	-4.8996	-5.85721	-4.52349	-4.86549	-4.27412	-4.00333	-5.24794	-5.14414	-4.64604	-4.42039	-3.07126	-2.38875	-3.37948	-1.89791	-0.837088	-1.75309	-2.66721	-1.87902	-4.72183	-5.33589	-5.38455	-4.97563	-4.88283	-6.03085	-4.33415	-4.53004	-3.7534	-3.98571	-5.23285	-4.53692	-4.75645	-4.71285	-3.98794	-4.60041		0.112489	3	3	3	11.6
O75934	O75934	Pre-mRNA-splicing factor SPF27	BCAS2	-3.10086	-1.32833	-3.11417	-3.92258	-4.34971	-4.2969	-5.67863	-5.66661	-3.26987	-2.53376	-6.21957	-3.55321	-6.55108	-2.10519	-6.15573	-3.80318	-0.826811	-1.64958	-1.18036	-1.9835	-1.59894	-1.39451	-1.72485	-1.07018	-0.415113	-0.95631	-1.51909	0.389828	-2.35015	-5.3265	-3.16332	-2.35352	0.329782	0.443653	-0.519514	-0.348017	-0.579082	-0.504257	-1.0929	-0.453066	+	0.00100694	5	5	5	28.9
O75935	O75935	Dynactin subunit 3	DCTN3	-2.57628	-2.37641	-2.37443	-2.45352	-1.87363	-4.82295	-1.86089	-1.67445	-2.82577	-3.8554	-1.03128	-5.26927	-3.67586	-2.52097	-3.45943	-4.15398	0.664383	0.686836	0.711811	0.367689	-0.643921	-0.711702	-0.234901	-0.248573	-0.675358	-2.68805	-0.362064	0.281925	0.919252	-0.0868702	0.993813	0.0424118	-0.943565	-1.34919	-1.17615	-7.11252	-0.516506	-0.386379	0.268448	-0.0781784	+	0.00141449	6	6	6	31.7
O75937	O75937	DnaJ homolog subfamily C member 8	DNAJC8	-6.41573	-2.93341	-4.99643	-2.74663	-4.50866	-5.24485	-5.13034	-5.081	-3.49987	-1.63682	-5.69204	-3.09836	-4.87395	-5.52334	-4.88791	-4.92067	-5.10982	-4.10768	-4.59262	-5.85507	-1.89331	-1.27225	-1.66254	-1.70171	-5.07141	-4.41858	-0.71188	-0.638325	-3.43244	-0.625832	-1.20781	-6.68242	-4.19768	-4.70188	-4.51824	-4.98683	-2.15167	0.195112	-3.58026	-0.296892		0.0634749	4	4	4	18.6
O75947	O75947	ATP synthase subunit d, mitochondrial	ATP5H	-6.65498	-0.348097	-0.707823	0.769476	-2.50628	-2.35229	-1.42199	-4.06323	0.913662	1.46884	1.36559	1.68258	-4.97465	-3.43085	-4.3231	-3.94416	0.762068	0.486763	0.889206	0.540613	2.20701	2.28509	1.978	1.93361	0.730444	-1.11477	-2.72876	1.09897	-2.02594	-0.268009	0.0307655	0.849787	2.71699	1.82751	2.7138	2.75331	3.01134	2.89464	3.69217	4.1194	+	0.00522151	12	12	12	64.6
O75954	O75954	Tetraspanin-9	TSPAN9	0.316727	1.36566	1.32847	1.07563	4.33228	4.12808	3.32639	3.6629	4.08346	4.16066	3.93088	3.63872	3.87124	3.38715	3.83694	3.22264	3.826	3.94624	3.77526	3.70863	3.14641	2.81762	2.88143	2.68161	-2.53988	0.394657	-0.465445	-4.70634	3.53723	2.44709	3.7781	3.44483	0.677322	1.73824	1.05307	0.856487	-1.24495	-5.48624	-2.83894	-6.70347	+	0.00204489	3	3	3	20.1
O75955	O75955	Flotillin-1	FLOT1	2.30566	2.14579	1.99635	1.96695	1.31452	0.851898	1.4525	1.65523	-0.0668583	1.25795	0.781338	0.798859	1.07378	0.45192	1.07525	1.10623	3.81265	4.20083	4.0591	3.8914	3.44308	2.87952	2.98876	2.97768	2.95701	2.83821	3.00503	2.38632	3.60463	3.36429	3.44272	3.46823	4.71848	4.87929	4.91207	4.83309	1.49372	1.79695	2.33653	2.09529	+	0	26	26	26	60.4
O75962	O75962	Triple functional domain protein	TRIO	1.78161	1.61437	3.30862	2.33351	1.93314	2.2937	2.76889	2.20503	0.341599	1.86796	-0.34642	-3.57196	0.283413	1.08479	-4.75868	-6.03338	-0.553192	-1.09036	-0.446108	-1.5395	0.136581	0.354101	-0.756578	0.484384	0.856403	-2.37351	-2.42295	1.89463	-4.6954	-6.21854	-5.17661	-4.38143	-5.2726	-5.70561	-2.78218	-4.12276	0.0827789	-4.61302	-0.884119	-0.810673		0.0607058	14	14	14	7
O75964	O75964	ATP synthase subunit g, mitochondrial	ATP5L	-3.85342	-3.90946	-3.76891	-2.58086	-5.26643	-5.2073	-7.16974	-4.34907	-3.13331	-3.69638	-4.44067	0.0831909	-6.38551	-5.25124	-4.66114	-4.41624	-0.917774	-0.730062	-1.96559	-2.46646	0.701374	-0.141409	-0.780657	0.17296	-5.15589	-5.15929	-5.4097	-2.56966	-2.27924	-6.22772	-3.06465	-5.67058	-0.234201	-1.8843	-2.05889	-0.893698	-0.234411	-0.0725403	0.458977	0.813372	+	0.0155647	5	5	5	43.7
O75976	O75976	Carboxypeptidase D	CPD	-1.24054	-0.972784	-0.146429	-0.907505	-2.76699	-2.87316	-2.5176	-2.74268	-2.97878	-4.29447	-2.07205	-4.16486	-3.64123	-3.3243	-2.60533	-2.55179	1.58408	2.11191	1.95417	1.82841	-0.154078	-1.57684	-0.674566	-1.5966	-1.98662	0.390598	0.613714	-0.530573	0.000297546	-0.0694714	0.636568	1.04491	-5.37349	-3.0034	-1.18003	-3.62074	-4.7741	-2.7725	-2.37683	-2.37324	+	0.000896175	20	20	20	22.2
O76003	O76003	Glutaredoxin-3	GLRX3	1.08811	1.31993	1.13339	1.28824	-0.141075	-1.11633	0.611649	-1.10351	1.84812	1.62701	2.06587	2.2348	-0.345644	-0.0788441	0.216578	-0.294651	-0.317768	0.0877686	0.502127	0.0048008	1.75264	2.47847	2.60455	2.23256	2.42042	1.52046	2.18785	2.26558	1.73649	2.04246	2.01297	2.1426	0.926571	0.543978	0.781553	-1.67887	1.72474	2.16801	0.927797	2.08219		0.0888376	10	10	10	34.3
O76021	O76021	Ribosomal L1 domain-containing protein 1	RSL1D1	-2.67109	-1.32284	-2.17384	-0.428886	-2.67911	-4.16706	-3.92919	-3.29546	0.354525	0.265345	-2.33383	0.0624943	-2.11978	-1.68591	-0.344524	-4.71837	-0.978155	0.550013	-0.240501	0.738731	0.875341	0.54664	0.21756	0.276695	1.88323	2.55517	0.94673	2.3451	-0.171677	0.39628	-0.297531	1.57893	1.29822	2.30772	2.12035	2.11614	0.43804	0.443836	1.08494	1.3972	+	0.00069703	17	17	17	35.1
O76024	O76024	Wolframin	WFS1	-5.78196	-4.4949	-3.54392	-3.46021	-5.3933	-5.06276	-3.40599	-6.10622	-1.9614	-2.12015	-1.58494	-2.31787	-5.39574	-5.30374	-4.83248	-3.5777	-3.10645	-0.958107	-1.26795	-2.1975	-3.93734	-5.71146	-6.31409	-2.84093	-1.37305	-1.28665	-1.27316	-0.694668	-5.09508	-4.91726	-4.35016	-6.78097	-4.91655	-1.49063	-4.14118	-4.70699	-3.13354	-3.42483	-4.42007	-4.51201		0.756696	4	4	4	4.8
O76031	O76031	ATP-dependent Clp protease ATP-binding subunit clpX-like, mitochondrial	CLPX	-2.0905	-0.506401	-1.66522	-2.00507	-0.982042	-0.435751	-0.657927	-1.08634	-5.17254	-2.95193	-4.1733	-2.32065	-1.89543	0.106175	-0.652639	0.309254	-2.66869	-4.29238	-5.18164	-3.21195	-0.597708	-0.896895	-0.297831	-0.766622	-1.69666	-4.09945	-1.19762	-0.264742	-3.19186	-0.973371	-1.62457	-1.52377	0.550039	0.418356	1.50039	0.910543	0.687279	-0.672268	1.15511	1.1679	+	0.0216036	5	5	5	9.8
O76041	O76041	Nebulette	NEBL	-4.2825	-5.03484	-5.32001	-0.530819	-4.67901	-2.79365	-4.78831	-4.96464	-4.52643	-4.09372	-5.70097	-4.57658	-1.026	0.0308838	0.194109	-0.459518	-5.18024	-4.91707	-4.68067	-4.95096	-5.12402	-4.13939	-6.15291	-4.74613	-4.71824	-4.39374	-5.05235	-5.83387	-2.68505	-5.21075	-4.0885	-5.61525	-4.21277	-5.52606	-4.97292	-4.74946	-4.09395	-4.33881	-3.96361	-3.61645		0.136284	2	2	2	2.4
O76054	O76054	SEC14-like protein 2	SEC14L2	-5.91543	-5.1012	-5.15132	-4.74373	-5.21063	-5.22004	-3.7431	-4.7572	-6.07559	-4.05001	-4.82534	-4.07571	-4.90442	-3.57282	-5.18843	-2.77573	-3.75448	-5.47638	-3.82377	-4.66872	-3.0764	-3.95972	-1.50507	-3.45323	-4.12647	-6.78362	-3.72501	-4.68577	-4.81671	-4.97891	-2.84776	-3.75381	-4.29832	-4.06607	-4.4697	-5.25746	0.874891	-0.502592	-0.693823	-0.265404	+	0.000233846	7	7	7	21.8
O76061	O76061	Stanniocalcin-2	STC2	-5.10683	-4.31792	-5.394	-4.38304	-3.98218	-4.57021	-6.04478	-4.30271	-4.71106	-1.10591	0.1089	-4.33039	-0.126038	0.191874	1.1784	-0.0145454	-5.68483	-4.46917	-2.23119	-4.94847	-3.00668	-2.35671	-5.51269	-3.54529	-5.85553	-6.44295	-2.25022	-0.70924	-4.22101	-4.12349	-5.25622	-4.5323	-4.60722	-5.07608	-2.88309	-4.24141	-3.76007	-2.23571	-3.48461	-0.734938		0.444848	2	2	2	7
O76070	O76070	Gamma-synuclein	SNCG	-5.56365	-4.74305	-4.15692	-4.12946	-5.04862	-5.32613	-4.92952	-5.46142	-4.32495	-4.95399	-4.14927	-4.05336	-4.7504	-5.00293	-4.87781	-4.05228	-3.06115	-2.34537	-2.74279	-2.29049	-0.935253	-2.92563	-3.93003	-1.95464	-4.62808	-4.55005	-5.55117	-5.83532	-3.28615	-4.03222	-3.91209	-6.36307	-5.87899	-4.5452	-2.82026	-5.09987	-2.86758	-3.1002	-2.67044	-4.24906		0.107915	3	3	3	24.4
O76071	O76071	Probable cytosolic iron-sulfur protein assembly protein CIAO1	CIAO1	-0.879143	-0.381197	-1.62986	-0.857004	-2.33347	-2.69936	-2.52237	-3.00193	-0.836367	-3.86835	-2.45089	-3.7155	-3.59184	-5.62898	-5.12479	-4.79312	-2.45008	-1.93096	-1.96148	-0.61758	0.408733	0.786011	0.55106	0.783756	0.176754	-2.73215	-4.72977	-0.28536	-2.6793	-0.603161	-0.396696	-1.13427	-5.00089	-2.0914	-0.466238	-2.87611	-5.36365	-3.87384	-4.03511	-6.7077	+	0.0179976	6	6	6	20.6
O76074	O76074	cGMP-specific 3,5-cyclic phosphodiesterase	PDE5A	-3.56521	-4.73001	-4.20283	-3.97325	-5.86507	-3.38487	-2.58426	-5.20641	-2.23024	-5.4921	-3.50227	-3.10096	-3.94441	-6.18348	-5.01888	-6.97823	-2.48705	-4.37608	-5.56419	-4.85196	-2.38406	-2.44885	-3.46677	-3.46845	-3.13241	-1.41054	-1.91499	-5.33514	-2.18482	-1.55301	-2.07172	-2.94979	-4.61978	-4.98554	-5.6189	-5.84882	-4.65172	-3.4354	-3.64455	-2.1424		0.0664561	2	2	2	1.8
O76082	O76082	Solute carrier family 22 member 5	SLC22A5	-5.30893	-5.40415	-5.33896	-3.9443	-5.57407	-4.52193	-5.10342	-4.66987	-4.21441	-4.20938	-5.15146	-4.20488	-5.61854	-2.80059	-6.33395	-4.71413	-2.65749	-3.30426	-3.27688	-2.62058	-3.17613	-5.2868	-4.29593	-4.82516	-5.94422	-5.31395	-4.61144	-3.97146	-1.20343	-6.16104	-4.28341	-5.56994	-5.67474	-6.18132	-5.17222	-4.9261	-4.94313	-4.82646	-2.49093	-5.57934		0.321088	1	1	1	2.2
O76094	O76094	Signal recognition particle subunit SRP72	SRP72	3.25185	3.48384	3.67223	4.47259	1.46826	1.45745	1.30818	1.56255	1.8553	1.87992	0.771839	1.93126	-0.407	0.548523	1.40882	0.396994	4.13168	3.85447	4.00256	4.03772	3.06967	3.15161	3.09808	3.18348	4.03732	4.1227	3.90738	4.61111	1.57499	0.967155	2.00255	1.15528	3.55061	2.99399	2.93441	2.47205	1.99225	1.89906	1.44719	1.43168		0.062737	32	32	32	54.7
O76095	O76095	Protein JTB	JTB	-1.64	-2.49763	-5.7686	-2.92691	-5.1628	-4.42154	-5.88732	-4.58148	-1.94554	-4.55902	-2.41536	-1.88164	-4.21231	-3.41819	-5.20024	-5.36025	-0.40173	0.0396023	-0.214979	0.122843	-2.28353	-1.81733	-1.50264	-2.05116	-2.58488	-2.28303	-5.28521	-2.18627	-2.56687	-2.45077	-2.15681	-2.90655	-1.10693	-1.19585	-1.21036	-1.63014	-2.61374	-1.85733	-2.19715	-2.31655	+	0.014703	1	1	1	8.9
O94760	O94760	N(G),N(G)-dimethylarginine dimethylaminohydrolase 1	DDAH1	4.23124	4.72819	4.63901	4.57158	2.87444	1.94249	2.47707	2.8165	-2.59899	-1.88453	-1.05771	-1.12206	-0.522749	0.186546	-0.6878	-1.29809	1.58676	2.16948	2.21845	2.13932	0.579563	0.908947	0.66581	1.09953	-2.53849	-0.404455	-3.58304	-0.826065	4.45971	3.99445	4.09479	3.65286	-2.27233	-2.38304	-2.98627	-2.59571	-1.07782	-1.38757	-1.54465	-2.36385		0.0626783	15	15	15	65.3
O94763	O94763	Unconventional prefoldin RPB5 interactor 1	URI1	-4.68673	-4.85128	-3.45322	-6.34875	-5.18182	-4.3615	-4.62436	-6.19728	-3.86361	-3.05114	-5.52956	-4.21812	-4.99925	-5.51977	-4.01132	-3.92989	-3.49432	-5.17505	-4.25693	-2.94901	-2.01116	-0.985405	-3.82317	-3.87335	-2.94047	-2.50917	-2.08948	-3.51961	-2.15506	-4.43724	-6.06761	-5.74169	-4.58351	-3.87827	-5.20701	-5.02291	-3.44712	-5.18696	-5.53483	-5.33876		0.111435	2	2	2	5.8
O94776	O94776	Metastasis-associated protein MTA2	MTA2	1.74274	1.29975	1.67933	1.43587	-0.545847	-1.49055	-4.49539	-1.83956	-0.539349	-1.2097	-1.21919	-0.319725	-0.592569	0.478832	-0.242193	0.292856	0.736876	0.822186	1.10238	0.792297	0.327803	-0.337317	-1.08234	-1.59653	2.16358	2.67793	1.86819	2.20641	0.717409	-0.00788498	1.39823	1.56973	1.39484	1.85406	1.82354	1.95713	-0.757223	-1.30444	0.114721	-0.0419769		0.0732102	18	18	16	34
O94804	O94804	Serine/threonine-protein kinase 10	STK10	0.451715	1.41722	0.892464	1.16813	2.29171	2.23635	1.87646	2.00218	-1.13688	-1.46331	-0.263632	-1.07862	0.130795	0.82114	0.579069	0.649139	-0.372629	-0.630158	-0.762625	0.170704	-0.801746	-0.782719	-0.647316	-0.551022	0.937567	-0.89171	-0.00543213	1.00958	0.965738	0.768679	0.588076	0.88905	0.816729	0.858637	0.118305	0.171759	-0.642839	-0.351004	-0.0129681	0.825962		0.384068	19	18	18	21.9
O94808	O94808	Glutamine--fructose-6-phosphate aminotransferase [isomerizing] 2	GFPT2	-3.32725	-5.25258	-4.66031	-4.5002	-2.50984	-2.26742	-2.25995	-0.75662	-2.63341	-3.89692	-1.25327	-4.71964	-4.7121	-4.64162	-4.99456	-3.91672	-5.3125	-5.05897	-6.15163	-3.76262	-4.56564	-4.4604	-3.7314	-5.48901	-3.01721	-1.42841	-3.09822	-1.27965	-7.58536	-5.54825	-5.78251	-6.3706	-4.00325	-4.81644	-4.98231	-5.73631	-4.76846	-4.46394	-6.15577	-5.10487		0.259562	9	5	5	17.6
O94813	O94813	Slit homolog 2 protein;Slit homolog 2 protein N-product;Slit homolog 2 protein C-product	SLIT2	1.61065	1.05414	0.702353	1.04135	3.75861	4.23635	3.63415	3.9055	-0.677322	-3.08661	-1.62108	-3.26344	0.279079	-0.360422	-0.247957	-2.59141	-0.971579	-1.62808	-0.804049	-2.86951	-5.78166	-5.72267	-4.09169	-3.9168	2.86011	3.11793	1.85976	1.58052	-2.61634	-4.03384	-4.95945	-4.57398	-5.52167	-3.57123	-2.77031	-2.40872	-3.87614	-5.16159	-2.188	-4.43277	+	0.0440166	35	35	35	29.9
O94826	O94826	Mitochondrial import receptor subunit TOM70	TOMM70A	-1.11166	-0.407829	-0.709894	-0.597	-4.63105	-4.85282	-2.01736	-2.68869	1.49603	0.679724	0.512016	1.04129	-1.96155	-2.11504	-1.37681	-4.06524	0.82703	0.996324	0.633555	0.212408	1.7343	1.55065	0.73797	1.48127	1.62698	1.52312	1.04904	1.60351	-0.840504	-0.719406	-1.55459	-0.287163	0.603924	1.37276	0.64357	1.16451	1.10119	1.41748	2.53541	2.24367	+	0.0101977	17	17	17	32.4
O94832	O94832	Unconventional myosin-Id	MYO1D	3.62632	3.66596	3.65474	3.84205	-0.906361	-0.312277	-1.42503	-1.59967	-1.17687	-1.18879	-2.05737	-3.00803	-2.88274	-2.40998	-5.28499	-0.798527	3.99276	4.59771	4.32136	4.23576	3.72861	3.42329	3.33139	3.18747	2.52946	2.94235	2.56407	2.07381	5.16464	4.88853	4.24627	4.48935	4.52446	4.62324	4.65011	4.63866	2.00119	2.66361	2.91262	2.47973	+	0.00112418	64	64	62	64.1
O94855	O94855	Protein transport protein Sec24D	SEC24D	-2.67581	-4.3356	-4.73699	-4.83099	-4.73461	-3.92861	-4.05821	-5.84802	-2.37079	-1.55163	-1.18502	-2.03194	-1.8491	-0.804455	-1.81273	-2.08806	-1.19303	-4.52446	-1.2448	-5.25082	-1.32909	-1.99253	-2.07295	-1.16937	-2.09816	-2.50185	-6.2219	-3.71891	-1.18367	-2.30316	-0.551086	-1.95246	-5.02953	-5.02495	-4.08719	-4.80255	-4.8176	-1.70868	-6.25466	-1.58464		0.242301	2	1	1	3
O94874	O94874	E3 UFM1-protein ligase 1	UFL1	-4.65369	-4.12065	-5.66272	-5.00146	-5.93208	-3.49222	-6.40961	-3.00573	-4.6586	-5.73442	-5.15464	-4.46898	-4.19205	-3.68224	-4.60369	-4.43543	0.18779	0.195593	-0.451948	0.106365	-0.757986	-0.455387	-1.28595	-0.794048	-0.647684	-2.81893	-0.421926	-0.812395	-4.64528	-4.14816	-6.61186	-6.75771	-4.61454	-4.4468	-5.85128	-3.17697	-6.09811	-1.34651	-0.278904	-3.84433	+	0.0228935	9	9	9	12.3
O94887	O94887	FERM, RhoGEF and pleckstrin domain-containing protein 2	FARP2	0.202379	0.233536	0.274591	0.667704	-2.41581	-2.62928	-5.99755	-1.93328	-2.40244	-1.92671	-2.44538	-1.98268	-3.62697	1.09051	-0.535278	-2.74839	0.627874	0.882305	1.05977	0.976612	0.0835113	0.10527	0.402081	0.0910129	-1.82361	-0.764975	-5.51932	-1.13406	1.36365	1.16036	1.87842	0.80711	-4.78991	-4.42748	-1.57538	-0.352407	-4.23953	-1.59426	-1.15493	-5.19284		0.0595643	6	6	6	8.6
O94888	O94888	UBX domain-containing protein 7	UBXN7	-5.07226	-3.68445	-4.48623	-5.10471	-4.48226	-5.52042	-3.12813	-5.57728	-5.1405	-5.33586	-4.27382	-5.08246	-4.17415	-5.32466	-2.16658	-6.46667	-2.52711	-5.80929	-4.12211	-3.06478	-4.40624	-4.68289	-4.56083	-4.08074	-5.78065	-4.79501	-5.58854	-4.57838	-4.52632	-4.67076	-5.09682	-4.28121	-4.28808	-3.92467	-3.45816	-4.15992	-5.28817	-4.18319	-2.88966	-3.13884		0.488202	1	1	1	2.7
O94901	O94901	SUN domain-containing protein 1	SUN1	-5.30193	-4.36404	-4.01738	-4.66629	-4.27756	-6.25082	-4.74939	-4.8822	-3.84251	-5.32603	-4.47649	-4.49147	-4.77691	-2.68585	-5.47594	-5.49862	-5.28159	-4.46559	-5.63809	-4.85272	-2.59206	-6.27741	-4.99227	-5.16512	-2.72325	-3.11301	-6.52904	-3.63128	-3.99396	-5.36064	-5.39548	-4.62368	-5.66883	-4.80385	-3.04077	-5.58696	-3.22228	-4.05493	-3.29865	-4.21581		0.505732	3	3	3	4.8
O94903	O94903	Proline synthase co-transcribed bacterial homolog protein	PROSC	-3.64645	-1.79128	-4.17612	-2.67144	-2.3788	-3.94456	-4.97496	-3.01622	-0.10857	-1.20964	-2.16891	-0.749981	-4.13707	-2.10855	-2.03718	-1.44605	0.929693	0.931744	0.83297	0.313948	-2.48438	-0.78581	-2.30304	-2.16167	1.74173	1.36388	0.970022	2.33937	-1.86591	-3.50945	-5.58867	-3.0329	-3.17837	-3.61765	-5.20784	-2.90214	-0.332987	-0.672855	-1.05093	-0.384201		0.0531327	9	9	9	37.5
O94905	O94905	Erlin-2	ERLIN2	-2.68112	-1.01149	0.277098	-0.341604	-1.9602	-3.73003	-2.4689	-2.03975	1.68624	1.48765	1.65435	1.80671	-1.86182	-3.92954	-1.792	-1.10495	1.49024	1.94979	2.01686	2.03395	1.18817	1.43466	1.4618	1.41181	3.04705	2.67297	2.32953	3.3978	-3.17944	-5.14186	-5.9976	-4.80762	0.341492	0.0451221	0.487541	0.165909	2.88561	2.94365	3.46755	3.23693		0.129974	18	18	16	42.2
O94906	O94906	Pre-mRNA-processing factor 6	PRPF6	-2.82542	-4.82116	-1.90555	-1.90568	-5.73134	-4.77743	-4.32283	-3.11946	-2.7933	1.05296	2.72868	2.46769	-3.8808	-4.67764	-5.08935	-2.96734	0.19845	-0.785637	-1.26385	-0.654039	-1.79801	-1.59361	-1.37853	-2.78744	0.497877	0.558563	-0.305557	0.653021	-0.875984	-1.99869	-3.13892	-1.06075	0.131466	0.111288	0.511063	0.665522	-5.81548	-1.32507	-0.832817	-1.44039		0.113813	15	15	15	19.6
O94907;Q9UBU2	O94907	Dickkopf-related protein 1	DKK1	0.645662	0.656298	1.32394	1.67422	-3.03666	-3.45292	-1.80709	-1.67365	-4.21916	-3.61916	-2.18873	-2.41912	-4.45962	0.290037	0.450382	-4.28935	-5.22196	-4.90674	-4.99049	-5.29873	-1.15103	-2.19674	-1.8291	-3.16344	-5.90585	-6.01833	-5.46956	-4.18646	-4.08789	-2.67747	-3.44262	-5.71078	1.80074	2.22573	1.26779	1.17478	-1.24632	-2.06644	-0.546669	-1.16504	+	0.00206948	9	9	9	24.4
O94915	O94915	Protein furry homolog-like	FRYL	-1.44221	-1.16686	-0.955032	-1.18762	-3.77428	-3.99499	-3.4044	-1.76203	-4.49435	-3.11231	-2.50985	-0.990999	-4.438	-3.79463	-4.00514	-4.61332	0.0502758	-1.62647	-1.892	0.489754	-4.94051	-3.28776	-0.300171	-5.19001	-3.64002	-2.79602	-3.44272	-5.85258	-0.89658	-5.2457	-4.40001	-5.70863	-5.5893	0.343725	-6.19002	-4.47648	-1.72906	-1.21567	-1.59308	-5.44643		0.804235	7	7	7	3.4
O94919	O94919	Endonuclease domain-containing 1 protein	ENDOD1	-3.15699	-3.73469	-4.88773	-5.13043	-4.65479	-5.23985	-4.09313	-5.55589	-5.25791	-3.95443	-4.79651	-4.3175	-3.78304	-4.6119	-5.39877	-5.30181	-4.7048	-6.98648	-4.39546	-5.02287	0.646778	0.632526	1.01962	1.13134	-0.42157	-2.74924	-0.654955	-5.17859	-7.65725	-5.31149	-4.62658	-6.05853	-4.55355	-4.26227	-3.36869	-4.37504	0.296846	0.326528	-1.51026	0.18741	+	0.0460977	6	6	6	21.2
O94925	O94925	Glutaminase kidney isoform, mitochondrial	GLS	-6.54869	-4.03778	-3.34773	-2.31064	-4.99772	-4.61533	-3.49109	-3.49912	0.707584	1.87384	2.13998	1.89908	-1.88396	-4.7359	-5.53986	-3.77649	-2.30633	-1.04112	-1.17582	-4.06113	-0.694473	0.125025	-1.50119	-1.04889	2.17448	2.04911	1.77627	2.24906	-4.55723	-4.5719	-6.14953	-5.16702	-4.47002	-3.01167	-1.69769	-2.94111	4.33785	4.07219	5.02735	4.99901	+	0.0105609	26	26	26	47.7
O94929	O94929	Actin-binding LIM protein 3	ABLIM3	-6.56871	-4.47874	-5.36126	-3.84097	-4.27669	-4.43114	-5.81245	-5.75208	-3.4384	-4.34171	-4.35663	-5.78287	-5.17826	-4.10156	-5.11789	-4.63162	-6.67117	-4.92254	-4.30681	-4.25376	-4.69147	-4.54439	-5.61936	-4.76274	-3.71948	-5.59198	-5.25366	-4.94505	-5.05684	-5.82954	-6.5277	-5.12765	-4.32199	-4.75369	-5.61665	-5.14594	-2.63075	-2.31112	-0.0378056	-4.71427	+	0.0106972	2	2	2	4.1
O94964	O94964	Protein SOGA1;N-terminal form;C-terminal 80 kDa form	SOGA1	-4.8545	-4.81687	-4.71874	-4.59173	-4.52229	-5.10216	-5.29514	-5.45831	-6.29943	-5.31337	-6.81116	-4.01902	-4.48617	-3.56274	-4.20007	-3.80135	-2.77011	-2.56227	-2.40958	-2.24792	-4.92929	-4.54906	-6.09987	-4.01761	-4.98027	-5.31775	-5.07587	-4.41214	-3.92609	-6.33175	-5.23058	-5.73529	-4.47829	-4.75677	-3.39006	-4.23713	-6.28375	-4.09562	-4.40184	-4.65715		0.674365	1	1	1	1.1
O94973	O94973	AP-2 complex subunit alpha-2	AP2A2	-2.59686	-0.633532	-1.56031	-0.685764	-1.55183	-0.803493	-1.24676	-1.57209	1.25066	1.58137	2.06467	2.29879	-1.08525	-0.50194	-0.790502	-3.37979	1.4948	1.4593	1.34944	1.48878	1.30088	1.19468	1.38283	1.17031	-1.46878	-2.64834	-2.86739	-4.57249	2.7736	2.19074	2.64058	2.39787	-3.88391	-4.36254	-2.3609	-1.2543	-0.384083	-3.04102	-1.5111	-1.44622		0.0635103	27	14	14	30.6
O94979	O94979	Protein transport protein Sec31A	SEC31A	-2.19696	-0.528816	0.237703	0.913298	-3.64603	-3.87615	-4.3403	-1.04363	-0.05933	0.57074	0.905958	0.282322	2.58574	1.95346	2.15924	0.862213	2.42921	1.26819	1.90427	1.64317	2.03429	1.97226	1.91725	2.20448	2.59576	2.80837	2.77378	3.37522	1.50481	0.322353	1.03999	0.875994	-1.67401	0.1562	-0.106073	-0.355209	2.26283	2.2123	2.43557	2.3277	+	0.0136981	29	29	29	27.5
O94985	O94985	Calsyntenin-1;Soluble Alc-alpha;CTF1-alpha	CLSTN1	-0.845274	-1.34815	-2.25839	-2.19863	-4.37293	-5.15251	-2.55321	-4.69095	-0.386175	-2.93388	-1.85295	-2.95801	-4.68916	-2.65261	-5.01971	-4.92779	-0.22304	0.0795231	-0.230747	-0.00538635	-0.105968	-1.44733	-2.34404	-2.66964	-1.17845	-1.23999	-1.41468	-2.34154	2.5983	2.16141	3.1478	2.77073	-0.225363	0.284079	-0.598351	-2.02835	-0.432539	-4.97846	-4.72209	-4.8545	+	0.00795077	15	15	15	19.7
O94986	O94986	Centrosomal protein of 152 kDa	CEP152	-6.21375	-0.489511	-0.536522	-6.07361	-4.62477	-5.75636	-4.32812	-1.25599	-0.38335	-2.64101	-2.04578	-2.08166	-4.40577	-1.50694	-1.25591	-1.34044	-4.84408	-1.65104	-6.14586	-1.74963	-2.58609	-2.88324	-2.79686	-2.72175	-2.32463	-1.82496	-1.88571	-5.60508	-3.20586	-2.39998	-5.52662	-2.02296	-1.59841	-2.02188	-4.05129	-4.08699	-0.70331	-5.27659	-4.81121	-3.29136		0.93225	2	2	2	1.3
O95049	O95049	Tight junction protein ZO-3	TJP3	-5.73093	-5.1176	-5.01495	-3.13833	-5.36533	-4.85966	-5.60926	-4.41569	-3.81282	-4.16622	-5.32537	-3.0095	-4.37863	-5.23891	-5.10042	-6.4714	-1.06979	-0.392016	-1.01996	-0.171286	-4.01289	-3.04442	-4.51626	-2.65047	-4.96985	-4.60354	-3.49403	-5.35292	-1.74934	-4.74537	-2.14086	-4.10345	-1.58275	-2.45518	-1.06662	-0.421917	-6.24919	-6.49609	-4.31302	-5.79747	+	0.00370931	7	7	7	8.3
O95071	O95071	E3 ubiquitin-protein ligase UBR5	UBR5	-4.25766	-4.32424	-3.53109	-3.8813	-3.77655	-5.06325	-3.04049	-3.78408	-4.40524	-4.68936	-5.16055	-5.20181	-0.0761433	0.0543861	0.479805	-5.05442	-2.35088	-4.82054	-3.95487	-3.38421	-5.18721	-4.75498	-4.29985	-5.21923	-1.57275	0.129948	-6.32771	-3.95192	-5.19554	-1.27842	-4.98475	-4.87037	-4.92537	-3.79095	-3.737	-4.92913	-1.74619	-3.81973	-5.3086	-4.406		0.87998	6	6	6	3.4
O95084	O95084	Serine protease 23	PRSS23	5.45317	5.74575	5.75261	5.78369	4.34761	4.48716	4.57261	4.33689	0.37287	0.177532	-0.307718	-0.494408	3.32737	3.27167	3.82226	3.36619	2.85746	2.75846	2.94112	2.58528	2.88139	2.85621	3.07424	3.17463	1.48919	1.4829	0.781229	0.370012	-1.79824	-4.78834	-1.06255	-1.24554	0.662182	0.642231	0.750174	0.859381	-0.598597	-0.867285	-0.728359	0.668432	+	0.0456596	18	18	18	54.3
O95139	O95139	NADH dehydrogenase [ubiquinone] 1 beta subcomplex subunit 6	NDUFB6	-3.50105	-5.62732	-4.26062	-4.71083	-5.53142	-4.22997	-3.73002	-5.31786	-4.30685	-4.45802	-5.93236	-3.45566	-5.60973	-4.6752	-6.06891	-3.87845	-4.688	-4.34992	-4.96888	-4.75353	-3.80263	-3.91044	-4.44624	-3.57855	-6.43805	-4.02479	-4.33845	-3.94582	-5.19063	-5.28314	-4.62658	-5.64551	-3.33969	-6.12073	-4.99067	-5.9137	-2.54378	-2.24824	-0.855511	-1.75368	+	0.0022617	3	3	3	29.7
O95154	O95154	Aflatoxin B1 aldehyde reductase member 3	AKR7A3	-2.40287	-4.62454	-4.09545	-4.17642	-5.08647	-1.77031	-5.34755	-4.15723	-4.52455	-3.95569	-3.85567	-4.13218	-4.26986	-4.57595	-4.40637	-6.62462	4.48624	4.53163	4.70912	4.73086	-5.31539	-5.00186	-6.27974	-3.84199	-3.44386	-5.19177	-6.8678	-4.69342	0.183042	-0.420357	-1.33589	-0.557075	-4.59747	-3.52377	-5.24395	-5.86769	-4.61339	-4.86722	-3.04528	-4.15346		0.143115	16	16	11	58
O95159	O95159	Zinc finger protein-like 1	ZFPL1	-3.62892	-5.0031	-5.38298	-4.86962	-5.87263	-4.48889	-4.19712	-4.83868	-3.84914	-4.32903	-5.47925	-4.21258	-3.20668	-3.46984	-6.13591	-4.73324	-1.26621	-1.65293	-1.25116	-1.77948	-0.94025	-5.07852	-1.36036	-1.54089	-1.86275	-0.100317	-2.60823	-4.84356	-6.06645	-4.85991	-2.93142	-4.42879	-4.55032	-3.89472	-4.29554	-4.25213	-4.41363	-4.53125	-4.53657	-5.49415	+	0.0224031	4	4	4	16.5
O95163	O95163	Elongator complex protein 1	IKBKAP	-3.97353	-3.57726	-4.40272	-1.6455	-4.31484	-3.02235	-3.00693	-2.45765	-4.53172	-4.2	-2.20111	-2.2577	-3.68041	-4.83208	-3.76325	-3.17936	2.52729	2.05794	2.44233	1.97523	1.19258	1.00104	0.389027	0.375294	0.935432	0.869326	0.231474	1.21341	-0.801193	-2.06688	-0.574806	-2.94751	0.175112	0.923504	-0.253626	-1.64307	-0.221285	-0.411705	-0.213377	-0.97027	+	0.000103093	17	17	17	19.3
O95166;Q9H0R8	O95166;Q9H0R8	Gamma-aminobutyric acid receptor-associated protein;Gamma-aminobutyric acid receptor-associated protein-like 1	GABARAP;GABARAPL1	-0.314875	-0.469419	-0.458172	-0.220961	0.118696	-0.0122929	-0.0585461	0.136051	1.07353	0.36648	1.68675	1.10493	-5.33021	-1.44861	-1.55202	-1.24294	-1.77335	-1.06436	-1.80997	-1.77344	-1.58078	-1.29168	-1.23493	-1.12229	-4.11643	-4.0502	-5.79323	-3.99655	-0.866177	-1.38427	-0.772116	-1.77886	-1.37893	-5.23191	-1.41693	-4.52586	-3.32001	-2.21906	-4.20212	-4.33921	+	0.0209938	4	3	3	20.5
O95169	O95169	NADH dehydrogenase [ubiquinone] 1 beta subcomplex subunit 8, mitochondrial	NDUFB8	-3.66106	-4.31551	-2.16856	-5.65628	-5.75237	-5.51549	-5.75439	-4.74077	-1.83353	-2.91907	-3.54375	-2.25559	-4.35939	-4.89963	-4.41932	-3.23645	-5.40116	-6.39975	-4.50057	-4.12389	-3.19464	-1.90705	-2.29662	-3.65176	-4.6604	-4.49567	-6.32804	-3.8955	-6.0356	-4.2987	-5.82542	-2.73275	-4.32896	-4.2714	-4.74691	-4.37274	-0.229584	-1.87496	-1.39636	0.161749	+	0.0115758	1	1	1	10.2
O95182	O95182	NADH dehydrogenase [ubiquinone] 1 alpha subcomplex subunit 7	NDUFA7	-2.81361	-1.65933	-5.63887	-4.86728	-2.10267	-3.40818	-1.77293	-2.67989	-2.85847	-3.72544	-3.93336	-3.39061	-5.15952	-2.11249	-3.70631	-4.34216	-5.77068	-1.62825	-4.0748	-4.25989	-1.67361	-1.99314	-1.50579	-0.345781	-1.62746	-4.05178	-4.85209	-1.16135	-5.69684	-6.88108	-3.70368	-3.83947	-0.228304	-0.3395	-0.984213	-0.99238	0.986027	0.411686	1.17599	1.04118	+	0.00337872	7	7	7	66.4
O95183	O95183	Vesicle-associated membrane protein 5	VAMP5	-5.66414	-5.60101	-5.82681	-3.30832	-4.58535	-4.38489	-4.24463	-4.47725	-3.51749	-4.44163	-5.94462	-4.62947	-5.16491	-3.79385	-5.76391	-4.74079	-3.11385	-5.45144	-4.52561	-3.3855	-4.97257	-5.82353	-3.56689	-5.2727	-3.65857	-5.20252	-4.34358	-3.10009	-4.28109	-5.90425	-4.66601	-5.80138	-5.0686	-4.46112	-5.5646	-4.5045	-4.74786	-4.65599	-4.60278	-5.5768		0.888432	1	1	1	10.3
O95197	O95197	Reticulon-3	RTN3	1.40009	1.40892	0.68774	0.833193	-4.98499	-3.59034	-3.99382	-2.48594	-0.0781021	0.789328	0.842567	1.30538	-4.05422	-0.801727	-0.241222	-1.71092	4.30059	4.1278	4.3539	4.02816	1.46519	1.19622	1.31242	1.73031	1.25381	0.505657	0.691254	1.07776	2.37087	1.98305	2.28659	1.70781	0.755728	0.96455	-0.679682	-0.747364	0.753544	0.294581	-0.115896	1.10234	+	0.0115174	7	7	7	6.5
O95202	O95202	LETM1 and EF-hand domain-containing protein 1, mitochondrial	LETM1	-2.98149	-3.07507	-4.14255	-1.26423	-4.60605	-4.81741	-4.14569	-4.36699	0.919157	1.28054	0.973232	1.31828	-4.96216	-4.85655	-4.38027	-5.87693	0.328346	1.1469	0.475756	0.23218	1.29491	1.40755	1.37279	1.28841	1.09435	1.09273	-0.0166092	1.91283	-2.51284	-0.408354	-0.522842	0.160467	1.19484	1.08929	1.68829	1.24288	1.464	1.77916	3.44163	3.01668	+	0.00154696	14	14	14	27.2
O95208	O95208	Epsin-2	EPN2	-2.12415	-1.67266	-4.50786	-4.56248	-1.07996	-1.06548	-0.918768	-4.53216	-1.89266	-3.78162	-3.85829	-4.15406	-5.22553	-3.83017	-4.8892	-6.23029	-1.61695	-4.88341	-5.25148	-1.00245	-5.05214	-2.43292	-5.48955	-4.54345	-2.8079	-3.58506	-4.51346	-5.29535	-4.45314	-4.65561	-5.27828	-4.41605	-6.14097	-4.85332	-4.0484	-4.981	-5.49757	-4.58095	-4.69202	-4.24321		0.306175	1	1	1	1.9
O95218	O95218	Zinc finger Ran-binding domain-containing protein 2	ZRANB2	-2.29199	-3.30929	-5.58468	-4.72596	-5.28199	-4.20675	-4.29219	-5.45244	-4.44524	-2.85183	-2.42628	-2.62876	-5.05399	-4.13494	-4.13074	-4.69635	-1.85874	-0.38138	-1.52421	-0.694458	-2.06188	-3.07416	-2.14536	-2.74671	-0.618687	0.252237	1.02215	0.117807	-0.537865	-0.826086	-1.1459	0.0499134	-2.43105	-2.5948	-2.15356	-2.32432	-5.08404	-2.48289	-3.19477	-3.12177	+	0.000235988	4	4	4	18.2
O95219	O95219	Sorting nexin-4	SNX4	-2.51036	-4.12635	-5.13262	-5.52402	-6.39899	-1.47929	-4.42632	-1.57571	-3.4725	-5.59297	-2.84568	-3.81535	-5.35586	-4.29006	-5.11685	-3.42585	-4.55329	-6.10542	-3.3226	-4.25068	-0.93619	-1.98671	-1.75499	-2.47382	-1.18231	-4.77772	-1.28289	-0.668985	-3.60425	-1.52476	-2.77351	-3.94859	-3.43984	-4.5964	-5.07107	-5.40132	-4.76942	-2.43444	-0.84502	-1.11825		0.125829	6	6	6	14
O95232	O95232	Luc7-like protein 3	LUC7L3	-0.764397	-1.71545	-2.24889	-2.09426	-3.98584	-4.01396	-5.42751	-5.24301	-0.143974	-4.83237	-2.08628	-1.98672	-5.05008	-6.37701	-1.8976	-5.23911	-1.97968	-1.65345	-2.21388	-1.86747	-0.471592	-0.771017	-0.614407	-2.16626	0.5198	0.217569	-1.56257	0.0733414	0.684422	-0.281849	0.603109	0.0554275	0.397924	-0.0344868	0.307852	0.659041	-1.71149	-3.69773	-5.13899	-0.501404	+	0.00526715	8	8	8	25.9
O95235	O95235	Kinesin-like protein KIF20A	KIF20A	-0.833815	-1.31082	-0.982925	-0.326872	-1.03465	-1.17215	-2.25767	-0.671741	0.0567303	0.36487	0.965977	0.715385	0.179403	0.22706	-0.729853	0.0217285	-0.549036	0.0036087	-0.0119896	-0.860745	3.27697	3.39265	3.16729	3.46842	1.79138	-0.321464	-0.188835	2.28353	0.758511	-0.826195	-0.193464	-0.266518	4.65341	4.35083	4.32846	4.56557	-1.40668	-0.858246	0.375738	-0.396395	+	0.000668008	30	30	30	47.3
O95239;Q2VIQ3	O95239	Chromosome-associated kinesin KIF4A	KIF4A	0.635363	0.303057	0.413864	1.26675	0.464844	1.42054	1.32605	2.56612	0.870691	1.80811	1.72892	2.22927	-2.40262	-2.48305	-0.118181	-4.31994	-0.837231	-0.906626	0.327213	-0.894192	2.86868	3.12351	2.74727	2.65894	5.66071	4.69326	5.40854	5.87326	1.57788	0.928619	1.77387	1.69756	5.71584	5.67443	5.19842	5.46359	0.709169	2.29898	3.47837	2.73751	+	0.0138751	63	63	62	56.6
O95248	O95248	Myotubularin-related protein 5	SBF1	-4.25326	-1.91748	-1.28375	-1.35476	-5.12049	-4.55557	-3.03164	-3.78423	-4.25013	-5.52462	-3.47873	-3.28304	-4.39018	-4.45847	-5.37129	-5.84769	1.45537	0.632397	0.704487	1.07005	-2.31415	-4.4649	-4.23999	-3.1668	-4.75926	-2.1233	-3.02495	-0.0863342	1.10381	0.498135	0.63415	0.378221	-1.10537	-1.33433	-2.37135	-1.79985	-1.77943	-2.9892	-2.34103	-2.64045	+	0.0217992	13	13	13	9.8
O95249	O95249	Golgi SNAP receptor complex member 1	GOSR1	-2.7055	-2.15061	-4.74318	-0.630413	-5.44318	-3.73207	-4.98871	-1.41067	-0.254547	0.0349484	-0.265669	0.100958	-4.44517	-3.7931	-5.58857	-5.15264	-0.779798	0.162643	-0.898348	-0.302933	-4.98301	-1.76207	-4.84377	-5.20354	0.174477	-1.86919	-0.215021	-0.25128	-2.13372	-0.528616	-0.902716	-0.190603	-3.08922	-3.65842	-4.12889	-3.65148	-3.80697	-4.44239	-4.55482	-1.33896		0.230786	2	2	2	10.8
O95274	O95274	Ly6/PLAUR domain-containing protein 3	LYPD3	-4.89604	-5.18511	-4.16272	-5.5199	-5.03117	-5.08443	-4.19896	-3.79177	-5.1067	-3.93079	-4.79622	-5.02395	-4.78687	-5.23212	-4.42209	-5.20906	-4.84618	-5.4032	-2.82966	-4.65691	-5.92173	-5.45221	-4.76972	-5.73778	-5.78232	-0.906904	-4.61306	-5.68184	-5.23575	-4.44342	-5.81999	-4.75563	-6.07487	-4.63257	-3.93108	-7.10759	-3.72776	-4.70807	-4.09612	-4.52447		0.597602	2	2	2	8.7
O95292	O95292	Vesicle-associated membrane protein-associated protein B/C	VAPB	-2.10866	-0.0232029	-0.925507	0.120317	-1.86362	-3.54947	-3.86059	-1.68107	1.39941	-0.639973	0.553869	-0.459333	-1.56906	-0.130123	0.843823	-0.0773067	5.41789	5.09243	5.37016	5.21575	2.46248	2.48386	2.59796	2.57756	3.49066	2.66944	2.32739	4.56761	2.60546	2.35548	2.94771	2.92796	2.86894	2.98019	3.14135	2.64672	3.45019	2.77042	3.3436	3.72535	+	3.14961e-05	14	13	13	60.5
O95297	O95297	Myelin protein zero-like protein 1	MPZL1	4.48081	4.20135	4.11437	3.95993	2.86809	2.3143	2.30008	2.72257	3.44715	2.62936	3.64109	3.50144	2.31873	1.59341	1.56946	2.43395	3.21215	3.66358	3.39501	3.79507	3.2323	2.92045	4.27043	4.04659	2.40058	2.92859	1.44965	2.11079	3.26524	3.57242	3.60741	3.34758	2.98658	2.73376	3.17333	2.97978	0.870665	0.130846	0.554131	0.614422	+	0.00235934	12	12	12	37.2
O95298	O95298	NADH dehydrogenase [ubiquinone] 1 subunit C2	NDUFC2	-4.26865	-5.15147	-4.31616	-5.16198	-4.55156	-5.3295	-3.67472	-4.74334	-4.34404	-4.10195	-3.79955	-4.83105	-4.528	-4.98991	-5.45547	-3.94517	-3.66354	-4.72097	-4.06377	-3.71371	-4.66116	-1.27078	-2.99319	-1.53435	-5.26749	-3.95281	-5.16354	-6.03676	-5.70105	-4.38785	-2.71871	-4.83382	-4.71722	-4.10309	-2.23901	-5.15551	-0.856184	-1.47307	-6.01902	0.0557995		0.0901631	3	3	3	16.8
O95299	O95299	NADH dehydrogenase [ubiquinone] 1 alpha subcomplex subunit 10, mitochondrial	NDUFA10	-2.07187	-4.02801	-5.33981	-5.88624	-0.691952	-0.372818	-4.87821	-0.583506	-1.2861	-2.30043	-0.0759544	-0.0960503	-4.48377	-6.45825	-5.73421	-5.36551	-3.78755	-0.515858	-4.30337	-1.4893	0.602509	0.586866	-0.120489	0.112751	-0.477087	-1.35094	-0.218744	-1.35298	-3.97448	-3.71066	-3.50789	-1.22696	-0.401728	-0.677795	0.710249	0.627869	1.16153	0.988115	2.10734	2.50324	+	0.0144148	11	11	11	26.2
O95302;Q75LS8	O95302	Peptidyl-prolyl cis-trans isomerase FKBP9	FKBP9	-5.73299	-3.93347	-4.54159	-4.70593	-6.51882	-4.11915	-4.70537	-5.40511	-5.08005	-5.00788	-4.57597	-5.34901	-2.83385	-3.97209	-5.39372	-2.21479	-5.36076	-5.61905	-5.34599	-5.1877	-2.26617	-1.85727	-1.19546	-0.765902	-5.49366	-4.32956	-5.1172	-3.85734	-4.75708	-5.66422	-5.20859	-5.724	-4.2304	-4.61333	-4.33488	-5.48815	1.5646	1.90946	1.78093	1.80987	+	0.000112	7	7	7	13.5
O95336	O95336	6-phosphogluconolactonase	PGLS	-0.598747	-2.36747	-2.20743	-1.28745	-4.05105	-0.84528	-2.12285	-0.79504	-2.14734	-1.2012	-2.42875	-3.09592	-3.50637	-4.78962	-6.53828	-4.34607	0.547922	1.11943	0.913069	1.00934	0.77309	-0.31764	-1.40123	-0.76742	-2.20579	-2.11004	-4.97205	-5.19796	0.932159	0.110119	0.528061	0.225039	-3.36851	-4.04732	-1.88169	-1.88218	-4.63207	-2.78712	-1.00123	-2.85005		0.0834694	7	7	7	49.2
O95340	O95340	Bifunctional 3-phosphoadenosine 5-phosphosulfate synthase 2;Sulfate adenylyltransferase;Adenylyl-sulfate kinase	PAPSS2	-2.10037	-0.701397	-0.890863	-1.28078	-3.30761	-5.20916	-3.49609	-4.13216	-4.69205	-5.36655	-3.83161	-3.54062	-4.56521	-4.87893	-5.38421	-4.32684	-2.56675	-4.45631	-2.04795	-4.15983	-1.31132	-2.54743	-2.4091	-1.57398	-5.39523	-5.94679	-5.6596	-6.51723	-4.05309	-3.25062	-3.40121	-4.76407	-5.1702	-1.22319	-5.77571	-4.6277	-4.54763	-2.39394	-4.07922	-2.80461		0.938791	5	5	5	14.5
O95347	O95347	Structural maintenance of chromosomes protein 2	SMC2	2.98207	3.02038	3.02407	2.87184	1.48675	1.09895	1.16671	1.71143	1.78844	1.45264	1.79706	1.42671	-0.503958	-0.219961	0.890474	0.0572033	1.21704	0.417069	0.962673	0.63541	3.03167	3.14442	3.05381	3.16146	3.45749	3.59009	2.75412	3.31443	0.866684	1.12783	1.20258	1.64145	3.51408	3.44455	3.17244	3.12567	0.0128193	-0.0896244	0.401762	0.887764	+	0.0302141	40	40	40	40.3
O95352	O95352	Ubiquitin-like modifier-activating enzyme ATG7	ATG7	-3.26311	-6.39771	-4.91852	-3.43005	-4.86883	-5.31986	-5.45584	-4.48354	-4.72514	-3.98734	-0.84017	-1.03284	-3.28062	-3.04588	-3.69471	-2.09857	0.127605	-0.608866	-0.358423	-1.38775	-2.52801	-3.93723	-3.09784	-3.51959	-0.0011673	-1.12969	-1.85086	0.183586	-1.30562	-1.6949	-1.45981	-2.11144	-1.84693	-2.37505	-2.26257	-1.00006	-2.87037	-2.64231	-2.856	-1.93276	+	0.0133671	7	7	7	13.4
O95359	O95359	Transforming acidic coiled-coil-containing protein 2	TACC2	-4.13852	-1.60232	-1.98791	-2.28239	-1.35639	-1.43389	-1.11827	-1.48125	-4.39991	-3.7527	-5.43289	-4.99381	-4.81646	-4.10871	-5.67363	-5.45156	-4.4809	-3.48018	-1.28844	-0.417397	-3.39866	-3.49324	-4.05323	-2.61807	-2.13822	-3.72656	-6.62645	-1.44548	0.983822	0.880398	1.13119	0.520649	-5.52161	-3.73641	-2.84314	-4.38229	-5.49545	-5.31331	-1.8662	-5.00195		0.217556	8	8	8	3.2
O95361;Q309B1	O95361	Tripartite motif-containing protein 16	TRIM16	-1.17159	-0.510204	-1.36021	-0.966517	-3.14808	-4.24804	-3.27644	-3.43651	-4.17951	-2.09501	-3.00335	-6.61798	-1.56004	0.250301	0.332125	-1.65446	0.152916	0.187895	-0.301023	-1.07331	1.8708	2.30232	2.55894	2.14648	0.802996	0.970097	-0.619614	1.64173	1.61706	0.83223	0.900524	0.627836	0.651169	1.05254	0.540857	0.0318203	1.43697	0.915707	0.55965	1.06925	+	0.00109688	16	16	16	42.2
O95372	O95372	Acyl-protein thioesterase 2	LYPLA2	1.50886	1.42458	1.41945	1.25192	2.08631	0.987263	0.746569	0.756924	1.82448	1.36322	1.01341	1.35031	-3.24021	-0.938406	-0.71814	0.0430164	1.5627	2.13722	1.92003	1.45397	1.99883	2.463	2.80782	2.4661	-0.269077	0.102585	0.703003	0.508076	2.41634	2.20866	2.78127	2.38557	-1.10964	-3.75836	-2.65659	-1.02452	1.2946	1.11861	1.24068	1.24091	+	0.0031835	6	6	6	31.6
O95373	O95373	Importin-7	IPO7	2.46527	2.15823	2.24864	2.0364	0.75164	1.82649	1.15126	1.67823	0.870789	0.338858	0.44055	0.287104	1.47623	0.888163	1.16458	0.648079	1.2512	1.50778	1.19612	1.20677	1.89708	2.12953	2.06719	2.33229	2.05181	1.70072	1.50817	1.70325	2.87905	2.28979	2.19263	2.26138	1.53357	1.90046	1.34904	-0.94578	1.01411	0.762783	0.702105	0.904099		0.0752009	14	14	13	15.9
O95376	O95376	E3 ubiquitin-protein ligase ARIH2	ARIH2	-4.40932	-5.05708	-3.86342	-3.91875	-6.2038	-4.81457	-5.85801	-4.38598	-4.18283	-4.84919	-4.36254	-3.93852	-5.32173	-4.78471	-4.42141	-5.3689	-3.40383	-5.1649	-4.9474	-5.25184	-5.0726	-4.0614	-5.46595	-2.84364	-2.08995	-2.18374	-2.23442	-1.56916	-5.92631	-4.11333	-6.31099	-2.91662	-4.69602	-6.3385	-5.51281	-5.19633	-4.33198	-2.36873	-3.55186	-4.39586		0.170991	4	4	4	8.5
O95394	O95394	Phosphoacetylglucosamine mutase	PGM3	-1.05255	-1.22948	-2.53595	-1.29752	-0.234423	-0.804359	-3.53619	-2.21505	0.373283	0.29744	0.827663	1.10677	-1.33574	-0.630032	0.400589	-0.0367069	1.68404	1.76068	1.9236	1.88322	0.0341835	0.999773	1.07447	0.678583	0.215725	-0.201111	-0.699745	-0.778255	0.816141	0.799162	-0.0386105	0.118298	-4.39577	-3.21675	-3.42829	-2.76917	-1.18794	0.817366	-1.20115	-0.260027	+	0.00108609	10	10	10	20.3
O95395	O95395	Beta-1,3-galactosyl-O-glycosyl-glycoprotein beta-1,6-N-acetylglucosaminyltransferase 3	GCNT3	5.6217	5.4623	5.28173	5.261	-3.57046	-5.41803	-2.19049	-5.90754	-2.60409	-4.81974	-5.68097	-2.15739	-2.34524	-3.71501	-4.20009	-5.52106	-4.04907	-2.77109	-4.1433	-4.71474	-4.10224	-4.02016	-4.56021	-2.48714	-4.08043	-3.96613	-4.84526	-6.29507	-3.92038	-6.12287	-4.74326	-4.39476	-4.4586	-4.82095	-5.0431	-4.75432	-5.04973	-5.81693	-3.40309	-5.07685		0.156482	31	31	31	57.3
O95396	O95396	Adenylyltransferase and sulfurtransferase MOCS3;Molybdopterin-synthase adenylyltransferase;Molybdopterin-synthase sulfurtransferase	MOCS3	-4.21873	-3.74151	-5.06183	-4.79759	-5.91639	-4.18857	-2.77852	-5.44128	-3.71269	-4.32048	-3.15377	-4.7878	-3.34666	-4.28458	-4.53241	-5.52515	-0.20661	-0.377106	0.071928	-0.612177	-6.17469	-4.06433	-3.64315	-4.33393	-5.1436	-4.49325	-5.04126	-5.13558	-5.93849	-4.4114	-4.19803	-4.71154	-3.73792	-4.21137	-4.53321	-3.95112	-4.81696	-4.94248	-5.54126	-6.31639		0.375993	3	3	3	11.5
O95425	O95425	Supervillin	SVIL	-3.46885	-2.98507	-3.5283	-5.3517	-4.52389	-3.56344	-3.20397	-3.4314	-3.96325	-3.87786	-4.29293	-3.29445	-5.19703	-3.13361	-4.20055	-4.26731	0.375177	0.913858	0.452043	0.341711	-4.64217	-1.00329	-0.849918	-1.79188	0.614901	1.22708	-3.5204	-0.362986	-5.29361	-6.11202	0.0873108	-4.0368	-0.670454	-3.05217	-1.90958	-2.00591	-2.03692	-2.15429	-2.48823	-0.388239	+	0.0345934	13	13	13	8.3
O95433	O95433	Activator of 90 kDa heat shock protein ATPase homolog 1	AHSA1	-1.68616	-0.196838	-2.30127	-1.30063	-3.99869	-1.44811	-1.13217	-1.54684	-0.195793	-1.90566	-2.03494	-1.08024	-1.33955	-5.23641	2.06237	-1.97605	1.07428	2.07462	2.11769	1.12527	1.6741	1.16012	1.46444	1.4327	2.65362	2.90735	3.29271	2.34963	2.50817	2.81814	2.17472	2.43669	0.648438	0.696722	1.14702	0.966579	-1.09069	-1.4995	-0.520674	-1.21715	+	0.000102041	13	13	13	53.3
O95445	O95445	Apolipoprotein M	APOM	3.20364	1.94979	0.0647659	1.7264	1.89665	2.29869	1.7006	2.15109	2.84877	1.75647	2.54443	2.25605	3.18789	2.40164	1.80105	2.88092	1.74144	1.47455	0.987873	1.57933	2.51843	0.969999	1.6728	0.154844	2.16759	-0.631935	-1.33722	2.42786	0.941528	1.10637	1.51378	2.00995	2.52124	3.25461	3.00525	3.54368	2.81248	3.05861	2.10432	1.83922	+	0.0225337	3	3	3	14.4
O95450	O95450	A disintegrin and metalloproteinase with thrombospondin motifs 2	ADAMTS2	-4.6819	-5.48618	-5.10781	-4.42668	-5.16581	-6.21451	-5.85813	-5.57202	-5.24421	-3.7275	-5.12931	-5.39535	-1.5396	-2.42302	-2.74313	-4.80233	-5.52436	-5.37013	-6.12374	-4.59854	-5.73553	-6.22759	-5.24958	-4.13794	-5.73952	-3.95115	-4.05526	-4.24593	-5.27817	-5.01437	-4.40816	-3.4551	-5.03672	-5.50016	-2.35155	-5.84432	-3.72996	-4.20911	-5.08272	-4.43562		0.827391	2	2	2	2.6
O95456	O95456	Proteasome assembly chaperone 1	PSMG1	-3.36646	-6.14609	-2.69988	-5.60101	-5.39141	-4.81243	-4.81175	-5.04953	-2.98386	-4.22876	-3.85628	-3.83874	-4.56581	-5.23059	-6.13011	-4.34838	-5.07194	-3.8659	-4.71719	-5.78788	-2.02469	-2.67025	-1.28058	-3.25771	-4.14657	-1.40851	-6.30814	-2.14406	-2.2811	-3.3555	-3.69834	-4.68523	-4.14022	-3.08637	-2.34659	-1.73966	-1.57999	-4.87077	-3.59743	-3.87545		0.17109	4	4	4	18.8
O95466	O95466	Formin-like protein 1	FMNL1	2.29662	2.66418	2.21505	2.36249	4.19322	3.86298	4.09249	4.30657	-4.01117	-4.90223	-5.10925	-3.13226	-3.54508	-4.42955	-4.02854	-4.84751	-4.65732	-4.73155	-4.39375	-3.58649	-1.84205	-5.38394	-3.67355	-4.4761	-4.75006	-4.79538	-6.93341	-4.34502	-5.21791	-5.57447	-6.22696	-4.80501	-4.79293	-4.71297	-5.22544	-3.42494	-5.06935	-4.47535	-5.33454	-4.94079	+	0.0152161	19	19	18	19.5
O95470	O95470	Sphingosine-1-phosphate lyase 1	SGPL1	-4.45097	-3.39812	-4.9598	-4.82226	-4.89588	-5.53223	-5.14555	-5.22316	-2.73833	-0.774496	-1.76004	-1.58773	-4.49951	-5.34741	-5.38981	-5.12446	-0.834406	-0.682341	-1.27154	-0.992481	-0.0640335	0.497755	0.073307	0.0865879	1.0536	-1.22287	-0.552712	0.539856	-3.86129	-3.20624	-2.93783	-2.20328	-1.92664	-3.02057	-1.46495	-2.03324	-1.21147	-0.34276	-0.128563	-0.789881	+	0.0012587	7	7	7	17.4
O95471	O95471	Claudin-7	CLDN7	1.51196	1.38395	1.36646	1.69463	-5.17019	-6.2984	-4.45939	-3.58473	-4.83625	-4.24632	-5.15225	-5.2742	-6.05404	-4.14003	-4.94582	-4.94429	2.08649	2.74008	2.77935	2.66988	2.78458	1.81504	2.09087	1.84159	0.329948	1.21781	-0.0672188	-0.710478	2.21463	1.51508	1.98149	1.85526	2.23649	2.68411	2.85309	2.40697	-5.28097	-1.93957	-4.57345	-6.33588	+	0.000236686	2	2	2	13.3
O95478	O95478	Ribosome biogenesis protein NSA2 homolog	NSA2	-4.83154	-4.27545	-4.55824	-7.0943	-4.41172	-4.97214	-5.02101	-4.03942	-4.14144	-5.39741	-5.07336	-4.20938	-2.76552	-5.14864	-2.47771	-5.63552	-5.95551	-6.27028	-3.50709	-4.3986	-4.47818	-4.0094	-3.03561	-5.77667	-4.11366	-3.92746	-5.02808	-3.5371	-3.0474	-6.01759	-3.99722	-5.8675	-5.44291	-2.32228	-4.0385	-4.30851	-3.33808	-3.36754	-3.78163	-4.68911		0.612295	1	1	1	4.2
O95486	O95486	Protein transport protein Sec24A	SEC24A	-5.17036	-4.09465	-4.62173	-5.44887	-5.33129	-5.15663	-5.1282	-5.07322	-3.75757	-5.99624	-2.97834	-5.43092	-5.11827	-5.0278	-5.65919	-4.91828	-5.73	-5.13787	-4.58493	-4.95465	-4.85979	-5.12538	-5.34485	-4.30099	-3.74221	-2.80267	-4.9954	-2.76249	-3.4427	-5.2155	-2.09322	-1.75397	-3.80682	-3.58046	-4.96916	-2.57902	-3.93029	-5.0943	-5.76551	-5.90792		0.179656	2	2	2	2
O95487	O95487	Protein transport protein Sec24B	SEC24B	-4.14084	-4.40142	-5.10043	-5.54817	-4.73701	-4.95283	-6.19444	-5.94774	-3.56473	-2.98395	-4.12449	-4.31191	-3.61655	-5.98566	-5.03351	-3.41579	-5.31725	-4.4988	-4.04674	-3.09873	-1.73027	-5.30281	-1.82395	-1.97843	-1.92545	-4.8981	-5.70416	-2.71032	-4.8201	-2.12155	-1.95033	-1.94703	-2.53277	-6.17227	-4.64663	-5.37424	-3.86441	-4.261	-6.66474	-3.53204		0.165037	4	4	4	2.5
O95490	O95490	Latrophilin-2	LPHN2	-6.00327	-5.10779	-4.54566	-4.68038	-6.40933	-3.86912	-6.05465	-3.87611	0.991184	1.1985	0.51928	1.29255	1.25343	1.30318	1.35283	1.77851	-1.88431	-1.10102	-1.37898	-2.30752	-4.26003	-4.17294	-4.79679	-4.13496	-4.19317	-5.13035	-5.21343	-6.03669	-5.76902	-3.51222	-3.95549	-4.71953	-3.84542	-6.25237	-5.05152	-5.97588	-4.02193	-4.3282	-3.46684	-5.15074		0.139445	7	7	7	6.4
O95497	O95497	Pantetheinase	VNN1	-0.516174	-1.48307	-1.58989	-1.95006	-1.47745	-0.830595	-1.71195	-0.293558	-0.0275936	-2.53711	-0.513277	-1.34922	0.243086	0.420431	-1.27806	-0.182455	-0.86009	0.113844	-1.81177	-1.1112	-0.136766	-4.09152	-1.40264	-1.50919	1.17968	1.17754	-0.271782	0.287615	0.370628	0.0200577	0.301041	0.947557	1.06243	2.34801	1.95385	2.14349	-0.436272	0.583843	-0.39994	-0.242277	+	0.0171692	3	3	3	7.8
O95498	O95498	Vascular non-inflammatory molecule 2	VNN2	-0.484209	-2.0886	-2.56289	-3.89905	-5.64406	-5.62785	-4.53402	-1.88889	-0.904526	-1.47472	-1.49866	-1.27917	-4.05979	-4.07015	-4.36699	-5.05865	-5.05806	-2.07136	-4.01381	-3.42834	-2.74915	-4.04705	-2.02543	-4.60942	-2.31384	0.139139	-1.07695	-2.57494	-4.69796	-5.53777	-4.46498	-5.74111	-0.573263	0.292313	-0.0308418	0.172037	-4.13547	-5.69172	-5.72182	-3.66116	+	0.0262954	1	1	1	2.7
O95571	O95571	Persulfide dioxygenase ETHE1, mitochondrial	ETHE1	-5.21276	-5.58113	-3.09081	-2.12318	-3.29896	-4.50637	-5.3497	-5.90522	-4.18192	-3.5864	-3.08322	-3.31077	-5.18034	-4.50617	-3.25622	-5.34184	0.55357	0.628149	-0.250097	0.136292	-0.13859	-0.626814	-1.22445	-1.37507	0.852415	0.185835	0.489971	-0.568577	-0.566608	-0.690445	-2.66739	0.318626	-4.33826	-5.22739	-4.45011	-3.23096	-1.21549	-0.556831	2.47292	1.05672	+	0	4	4	4	29.1
O95573	O95573	Long-chain-fatty-acid--CoA ligase 3	ACSL3	2.48312	2.41058	2.21132	2.26049	2.22426	2.28315	2.11341	2.76184	2.09767	2.40167	2.60788	2.73584	-2.04998	0.82976	0.994862	-1.92681	3.93816	3.93379	3.91605	3.62113	3.41326	3.24833	3.349	3.08175	2.31159	3.09057	2.84854	2.90489	0.359478	-0.137035	0.482645	0.40464	1.40475	0.490236	0.135347	0.492922	2.69554	2.59308	3.32312	3.37755		0.136618	30	30	27	47.1
O95602	O95602	DNA-directed RNA polymerase I subunit RPA1	POLR1A	-2.58102	-4.51499	-1.87701	-5.0173	-5.67596	-4.77818	-4.43285	-5.34504	-3.94538	-4.61702	-5.22071	-5.16577	-3.46268	-1.76183	-4.842	-1.46351	0.366308	-1.62293	-0.149101	-1.24191	-4.87427	-3.52798	-2.78175	-3.75093	-2.93559	-2.20544	-4.54773	-1.37895	-0.750746	-0.716719	0.0654087	0.0690994	-5.03231	-6.59541	-2.54584	-4.58675	-4.03498	-4.83771	-3.97692	-4.81902	+	0.0154871	7	7	7	6.5
O95622	O95622	Adenylate cyclase type 5	ADCY5	-5.35315	-6.11193	-3.84602	-4.92826	-4.99791	-6.13563	-3.67842	-4.21832	-5.30517	-4.60403	-3.85139	-2.73621	-5.36872	-4.71865	-3.28797	-4.35102	-3.25069	-2.47531	-2.72865	-2.53894	-4.95598	-6.09629	-5.89484	-4.85357	-3.86889	-5.36914	-4.89957	-5.88734	-3.57715	-3.00231	-3.00834	-3.1611	-5.65066	-5.22779	-4.62488	-4.05883	-2.94128	-4.29399	-5.9273	-4.96906		0.645307	4	1	1	3.9
O95630	O95630	STAM-binding protein	STAMBP	0.261942	1.06187	1.37697	1.27621	2.02202	1.92517	1.64029	1.38935	-0.000598908	-0.919084	-0.878468	-0.117239	-3.80875	-4.45415	-3.86231	-4.61292	0.386326	0.92082	0.73254	1.47388	-3.20865	-1.77499	-2.08316	-5.28796	0.133944	-1.27413	-2.91844	-1.73314	0.35224	0.157618	-0.249786	0.328814	-3.35451	-1.35213	-4.4819	-7.18593	-2.01261	-1.37358	-1.15614	-3.00011		0.120817	12	12	12	31.1
O95631	O95631	Netrin-1	NTN1	-5.2582	-6.645	-4.17139	-4.66635	-2.0933	-2.83025	-2.76672	-4.53646	-3.74911	-3.80709	-2.00897	-5.40305	-3.82981	-5.09242	-4.6229	-5.06589	0.57428	0.952557	1.1412	0.990919	-5.40794	-3.44388	-5.79688	-4.74224	1.80286	0.986174	-0.547527	2.20221	2.49597	1.45124	1.8697	1.97085	-0.88727	-2.49225	-3.94336	-4.67934	-4.43262	-2.49161	-4.54592	-5.92613	+	0.00649917	20	20	20	32.5
O95671	O95671	N-acetylserotonin O-methyltransferase-like protein	ASMTL	-3.6596	-5.13119	-4.32492	-5.51517	-4.79523	-4.0912	-4.3483	-5.09929	-0.863377	-1.32641	-1.11623	-0.877031	-2.90123	-5.29844	-6.24889	-3.96027	-1.42452	-0.960237	-1.16887	-3.27228	0.0208263	-0.221916	-0.417786	-0.148405	-1.12521	-1.43561	-1.39775	-2.64768	-0.224545	-1.45597	-0.867115	-0.663012	-3.39833	-2.21415	-2.6787	-4.13526	-4.37486	-4.40511	-2.31121	-1.49507	+	0.00657449	7	7	7	17.2
O95684	O95684	FGFR1 oncogene partner	FGFR1OP	-4.21204	-4.60394	-3.82986	-6.36563	-5.6635	-4.43725	-4.89916	-5.57755	-4.46753	-3.65459	-4.14571	-4.00911	-4.49605	-5.16967	-6.2974	-5.19138	-4.71191	-4.60224	-5.0559	-4.13464	-5.17485	-4.89095	-3.04474	-5.413	-4.47135	-3.93828	-5.6128	-3.29109	-5.14149	-4.14595	-4.95744	-3.4369	-4.80333	-4.77766	-4.71809	-3.41272	-4.91677	-5.19626	-4.8663	-4.87145		0.65652	1	1	1	4.8
O95685	O95685	Protein phosphatase 1 regulatory subunit 3D	PPP1R3D	-4.08002	-4.67369	-3.78896	-4.38719	-3.42271	-3.59388	-3.63805	-3.63455	-5.84267	-5.69691	-4.26555	-3.80999	-4.52234	-5.31368	-4.17645	-3.28701	-2.61843	-6.86654	1.8549	-1.39867	-3.39691	-4.44933	-5.32873	-4.66332	-4.92391	-3.88776	-6.26126	-5.19095	-6.61005	-2.49395	-6.00181	-6.42154	-5.14859	-4.36925	-4.91543	-4.78634	-4.56944	-2.62274	-3.56426	-4.93421		0.927799	3	3	3	13.4
O95714;Q9BVR0	O95714	E3 ubiquitin-protein ligase HERC2	HERC2	-2.63244	-4.1407	-2.40677	-2.15001	-4.88155	-4.98424	-4.53705	-3.87949	-3.76822	-4.75741	-5.00945	-4.66695	-4.8481	-4.28755	-3.45154	-5.38251	0.1488	-1.94967	-0.210024	-1.00125	-4.90426	-2.70436	-4.6969	-6.63544	-4.26266	-4.11384	-4.82843	-3.03573	-4.70158	-4.2178	-2.80446	-3.23	-3.51406	-3.89672	-5.29723	-5.18195	-3.72365	-5.80408	-5.68826	-3.20279		0.409844	5	5	5	1.6
O95716;P20337;Q96E17	O95716	Ras-related protein Rab-3D	RAB3D	-5.27518	-4.85055	-3.68831	-3.97989	-5.56764	-3.43627	-5.0703	-5.24988	-2.11328	-4.9084	-2.52652	-3.8865	-3.4241	-4.5466	-3.73302	-3.25321	4.08655	4.27009	4.26727	4.17712	1.60467	1.32274	1.47693	1.21931	-0.680317	-1.97203	-0.811867	-3.94577	0.495144	1.15551	0.933092	0.501452	2.94363	2.94451	2.74757	1.87967	-2.13874	-3.94863	-1.97302	-2.66017	+	2.7972e-05	12	11	8	68
O95721	O95721	Synaptosomal-associated protein 29	SNAP29	0.421328	0.0501499	0.188499	-0.0379391	-0.822573	-0.691999	-5.0113	-0.620173	-2.9539	-3.46915	-2.3675	-3.10216	-3.92117	-3.43635	-2.44001	-4.24892	0.320356	-0.0332756	-0.280588	-0.0256729	0.541855	-0.398708	0.549585	0.387722	-1.92628	-2.86726	-2.70162	-2.59738	-1.4971	-1.07641	-1.14613	-1.30802	-0.0247402	-2.43997	-0.755333	-1.64603	-3.35208	-2.69342	-2.23833	-2.1152		0.210764	7	7	7	33.3
O95727	O95727	Cytotoxic and regulatory T-cell molecule	CRTAM	-0.0664616	-0.847494	-0.476717	-0.467312	-0.0946312	-0.478979	-1.1967	-0.821138	-1.4114	-1.62549	-1.48019	-1.49853	-5.02879	-4.28222	-4.98399	-5.07898	-3.04711	-4.24302	-4.16858	-5.69357	-1.51656	-0.533257	-0.351818	-0.706976	-1.90066	-4.42448	-5.12087	-4.87669	0.382126	0.148176	0.230587	0.104998	-3.07645	-1.53753	-4.37655	-4.7871	-4.23321	-4.90131	-4.01639	-4.56751		0.241653	2	2	2	5.3
O95747	O95747	Serine/threonine-protein kinase OSR1	OXSR1	0.70562	1.18101	1.23715	1.65761	0.535517	0.163288	0.164007	1.06676	-3.12186	-1.57115	0.113419	0.171171	-1.62495	0.587446	0.0850639	-2.42637	-0.86389	0.450745	-0.39776	-0.668144	1.15317	0.981957	1.06601	0.759195	-0.275114	1.95598	-0.394745	0.417034	2.27589	2.02776	1.2127	1.96188	0.976875	1.19655	0.402948	0.768189	0.416979	0.485777	0.290041	1.25419		0.380412	16	16	14	38.5
O95757	O95757	Heat shock 70 kDa protein 4L	HSPA4L	0.34215	0.750227	0.472902	0.0675354	0.990877	-0.141199	-0.597538	0.186289	0.104433	-1.57795	-2.23978	-2.88347	-5.0669	-5.42265	-3.61019	-5.21309	-0.446735	0.167896	-0.270168	-0.39683	0.738508	0.777863	0.478516	0.799986	-0.898281	-0.939039	-0.948669	-0.970583	0.955313	0.746695	0.366943	0.327959	-1.36899	-0.162697	-0.0376511	-0.535446	-1.15589	-5.61401	-2.65826	-0.546625		0.116168	15	12	12	27.5
O95758	O95758	Polypyrimidine tract-binding protein 3	PTBP3	-4.26526	-4.27399	-4.72726	-5.31938	-4.77409	-5.99534	-4.39678	-4.33765	-4.47876	-3.46107	-5.17451	-5.57639	-5.28813	-3.68017	-4.94921	-4.66828	-1.06941	-0.998196	-1.00787	-1.00098	-0.945892	0.390327	0.456245	-0.774918	-3.72505	-4.82383	-4.82202	-3.15534	-5.88669	-3.77697	-5.65151	-3.26201	-3.11715	-4.90824	-2.49874	-2.29306	-2.63124	-3.17255	-2.24049	-1.22004	+	0.0253007	7	6	6	16.7
O95782	O95782	AP-2 complex subunit alpha-1	AP2A1	0.988173	1.23496	0.999945	1.1767	4.30162	4.40821	1.70586	1.04767	4.81986	4.25464	4.40245	4.43643	-0.569374	-0.820377	0.554216	-4.14623	2.8467	2.66529	2.70452	2.62218	3.51451	2.81518	3.16826	2.81876	2.86306	3.11765	3.11673	2.53545	4.3295	3.72165	3.98105	4.07661	2.23046	2.37319	2.07079	0.73781	1.83507	1.31405	1.50138	0.958914		0.229266	47	47	34	43.9
O95793	O95793	Double-stranded RNA-binding protein Staufen homolog 1	STAU1	-1.96766	-2.51545	-1.44795	-1.09364	-0.898535	-2.14812	0.798193	-1.49083	-2.8371	-1.75082	-4.9321	-0.310515	-4.15084	-5.99182	-4.9719	-5.7905	3.24125	2.67617	2.86166	2.82841	-1.45202	-0.039587	-1.00602	-0.909029	2.12883	2.82905	2.49524	2.27842	-0.651897	-0.215868	-0.648064	-0.238243	-1.56037	-4.73003	-0.933451	-4.7059	-1.63309	-1.82866	-1.34335	-0.700132	+	0.00392331	20	20	19	39.7
O95801	O95801	Tetratricopeptide repeat protein 4	TTC4	-3.96556	-4.67711	-3.75688	-4.01394	-6.18768	-6.46556	-5.30448	-4.19212	-1.17999	-3.87531	-3.69835	-1.8861	-5.02486	-4.47598	-4.12259	-3.60001	-4.67198	-3.2919	-5.81514	-2.66387	-4.00951	-4.05988	-3.78274	-5.51425	0.0637798	-0.850052	-1.11711	0.0210609	-5.70799	-5.52403	-5.6338	-5.14592	-5.91728	-4.21906	-5.08748	-4.33531	-3.75672	-5.65857	-5.42647	-4.82337		0.525327	6	6	6	24.8
O95807	O95807	Transmembrane protein 50A	TMEM50A	-4.28467	-4.99377	-5.31545	-5.05966	-5.44882	-3.23766	-4.58057	-5.482	-2.71654	-2.42401	-2.01377	-2.65551	-5.62549	-5.57986	-6.36095	-5.27578	-4.62003	-5.47858	-5.1448	-4.68738	-5.71525	-5.39581	-3.32864	-3.77356	-3.69224	-3.77847	-5.01122	-4.48109	-6.09358	-4.92645	-3.75133	-4.46808	-4.95	-5.06613	-4.18786	-5.75031	-4.24126	-3.0759	-4.5036	-4.19123		0.703044	1	1	1	5.1
O95810	O95810	Serum deprivation-response protein	SDPR	-3.59809	-2.95605	-3.722	-4.02622	-5.45293	-4.93466	-4.35429	-4.6789	-4.44743	-3.81236	-4.86882	-4.53991	-5.3967	-3.31966	-5.3148	-5.51138	-4.49507	-4.0393	-6.15785	-3.84094	-5.29879	-2.8043	-6.10309	-2.75237	-4.95242	-4.83904	-5.12195	-4.64268	-5.03838	-5.61812	-5.24515	-3.2515	-4.11867	-5.19207	-4.79013	-4.78153	-2.51075	-0.54954	-4.01781	-0.624847	+	0.0119678	2	2	2	6.4
O95816	O95816	BAG family molecular chaperone regulator 2	BAG2	3.26169	3.16441	3.25316	3.29429	2.03651	1.88304	1.97636	1.84823	2.80245	3.1125	2.67244	2.9413	1.59428	2.04667	1.87658	1.99729	-0.66605	-0.334452	-0.1476	-0.494451	2.14864	2.3965	2.34641	2.48271	3.57201	3.90748	3.27765	3.73055	-6.47704	-6.59441	-4.45923	-5.19437	1.3223	1.61177	1.69198	1.3688	-5.21367	-3.80124	-3.2744	-2.99881	+	0.015575	14	14	14	77.3
O95817	O95817	BAG family molecular chaperone regulator 3	BAG3	-1.35718	-1.31506	-0.999292	-1.49095	-1.00615	0.493576	0.199028	0.549175	-0.252758	-0.340921	-0.355425	0.177238	-2.09021	-2.96132	-2.12452	-0.906122	-4.35446	-1.36358	-4.5083	-3.70285	-4.37543	-1.03554	-0.532267	-2.55747	2.70313	2.98245	2.19114	2.15875	-0.891817	-2.24015	-0.486649	-1.37913	1.50016	0.955725	1.64025	0.75215	-3.03032	-3.38626	-3.68038	-3.48208		0.0684949	23	23	23	53.9
O95819	O95819	Mitogen-activated protein kinase kinase kinase kinase 4	MAP4K4	3.96447	1.62366	1.85706	1.45591	0.807695	0.120106	0.760286	0.729204	-2.25018	-5.05006	-4.76668	-4.51676	-2.5957	-0.836716	-1.66764	-3.08554	-0.78746	-1.974	-1.98444	-1.51552	0.758532	0.856274	0.269199	0.366047	0.437174	-2.69623	-0.181522	0.267767	-2.06032	-5.56962	-3.13984	-5.22315	-2.73394	-0.351753	-1.94737	-2.51752	-1.36712	-1.08655	-0.37595	-1.63522		0.879811	34	21	19	28.4
O95831	O95831	Apoptosis-inducing factor 1, mitochondrial	AIFM1	-1.68239	-0.28632	0.55938	0.620014	-5.02605	-5.24161	-5.45413	-3.46474	1.85397	2.10634	2.54471	2.5896	-2.51737	-1.67118	-2.5093	-3.68005	1.55082	2.32598	1.88637	1.96093	2.17866	2.19688	2.3952	2.42984	2.44393	0.973438	0.557089	2.71906	0.586183	0.732384	1.11033	0.778498	2.10542	1.85236	2.71282	2.2698	2.54761	2.38313	2.95459	3.22655	+	0.00743975	21	21	21	38.8
O95832	O95832	Claudin-1	CLDN1	-3.32354	-3.55245	-3.94171	-4.23404	-3.77143	-4.29041	-3.99092	-3.1198	-4.7374	-3.45901	-4.61592	-4.34506	-4.00046	-5.25833	-4.25162	-5.31192	-1.91169	-3.30575	-2.70322	-3.39244	0.550154	-0.72481	-0.440412	0.461472	-4.98119	-6.02705	-4.72227	-5.70221	-7.24172	-5.69975	-4.36304	-5.76098	-4.03506	-4.72729	-4.88302	-6.18441	-5.33892	-3.38722	-5.57479	-6.86046		0.380639	2	2	2	9.5
O95833	O95833	Chloride intracellular channel protein 3	CLIC3	0.134182	1.06869	0.851961	1.03539	-4.20403	-5.36985	-4.56004	-3.30823	-3.87156	-5.12859	-5.73187	-3.95419	-3.59315	-5.12823	-4.58332	-3.94704	3.71318	3.76167	3.74944	3.76323	-0.857424	-2.15042	-4.81997	-1.83962	2.20981	2.30861	2.37589	3.02802	1.25076	0.229651	0.293085	0.138617	-5.10868	-3.20969	-5.35518	-5.31202	0.922127	0.789837	1.37598	-0.600658	+	0.00289655	14	14	14	68.6
O95834	O95834	Echinoderm microtubule-associated protein-like 2	EML2	-3.57466	-2.91463	-4.74936	-3.4915	-5.10617	-5.45185	-1.48466	-2.54825	-2.75007	-4.79403	-4.72921	-2.30188	-3.96153	-4.01026	-3.2206	-4.53231	-1.48744	-2.17763	-7.16259	-1.79846	-0.201004	-0.334158	-0.613096	-0.759432	-1.97713	-4.27248	-0.312859	-0.715984	-0.801817	-2.24469	-0.448299	-2.07263	-3.78228	-3.83457	-5.21003	-1.02896	-1.44622	-0.614628	-0.112951	0.23814	+	0.0141613	6	6	6	13.6
O95837	O95837	Guanine nucleotide-binding protein subunit alpha-14	GNA14	-4.96416	-4.75285	-5.10317	-5.12102	-0.550068	-5.98295	-0.442211	-0.877071	-3.36808	-2.97926	-6.37045	-2.22848	-2.00354	-4.51347	-1.84324	-3.94725	1.74474	1.89532	1.63875	2.18519	-4.48561	-5.76678	-5.47407	-5.52302	-4.31174	-3.35274	-4.35387	-5.10037	-3.24572	-5.08656	-2.57464	-5.76405	-4.53429	-6.34149	-4.65944	-4.67655	-2.0868	-5.37495	-1.82345	-5.48917		0.644828	12	9	9	45.9
O95857	O95857	Tetraspanin-13	TSPAN13	-6.98647	-5.01366	-2.82103	-5.22784	-4.39323	-4.97924	-4.51786	-4.7164	-4.25491	-4.53479	-4.04969	-5.85303	-4.10471	-4.20575	-4.20365	-4.82639	3.36056	2.65297	3.42852	3.21779	0.0140343	-2.34215	-2.46668	-2.88769	-5.78728	-2.09452	-4.3932	-4.78378	-0.451084	-2.35634	-1.43942	-2.07554	0.777096	0.732164	-0.836609	0.0267582	-3.51886	-3.61328	-4.47047	-3.48296	+	0.00497644	4	4	3	18.1
O95858	O95858	Tetraspanin-15	TSPAN15	1.35285	0.958191	1.18943	1.26684	-1.44408	-2.34094	-4.45834	-1.64938	-3.82592	-4.73792	-5.34861	-4.47586	-4.44796	-5.59233	-4.33949	-3.95305	2.21003	2.68803	2.47839	2.55139	1.77385	1.2411	1.81224	0.395576	-0.122725	-0.154421	-1.38237	-2.37943	3.35698	3.52558	3.92155	3.8846	0.351196	0.970474	1.14265	1.23834	-4.1917	-3.23126	-4.73944	-5.54224	+	0.00118425	6	6	6	15
O95861	O95861	3(2),5-bisphosphate nucleotidase 1	BPNT1	0.408203	-1.05117	-0.418617	-0.621986	0.751211	0.280004	0.0489063	0.52301	-3.1612	-1.54488	-3.42613	-1.68713	-4.20958	-5.10453	-3.89257	-4.37842	1.42433	1.519	1.8827	1.60242	1.94014	2.41549	2.52282	1.94002	-1.31563	-0.993616	-3.62596	-1.57564	3.07822	2.68216	2.90009	2.71795	-5.61197	-2.98831	-1.93179	-2.40905	0.100948	0.383263	0.62291	0.454117	+	0.0082369	14	14	14	47.7
O95865	O95865	N(G),N(G)-dimethylarginine dimethylaminohydrolase 2	DDAH2	-0.444786	0.766625	0.593111	0.182161	0.117722	-0.841423	-0.881657	-0.264988	-2.51379	-0.607363	-0.772398	-0.62586	-0.212894	-0.0663509	0.0680561	0.684975	0.292973	0.9429	0.594263	0.276463	-0.890389	-0.796005	-0.697407	-1.59687	-0.971035	-0.667849	-1.54409	-2.29723	1.08904	1.72881	1.5103	1.38807	-1.84236	-0.5389	-0.62672	-2.34493	-1.96795	-0.365248	-1.77079	-1.48893		0.164877	6	6	6	33.3
O95881	O95881	Thioredoxin domain-containing protein 12	TXNDC12	-1.19671	-0.477568	-0.150785	0.240339	-1.76	-4.86584	-4.29257	-4.03686	0.670313	1.21043	1.9999	1.96702	-3.00066	-3.05231	-2.90672	-3.31588	-4.90928	-1.42609	-3.85559	-3.89026	1.49606	1.74848	1.56007	1.16971	-1.80275	-4.36388	-4.63708	-4.25811	-6.44299	-4.61693	-4.31811	-5.35184	-0.973515	-2.73015	-1.39209	-2.55466	1.16826	1.38891	1.79668	1.86002		0.105462	9	9	9	70.3
O95983	O95983	Methyl-CpG-binding domain protein 3	MBD3	-2.41569	-1.35677	-4.44169	-1.54141	-5.00557	-2.59008	-4.69728	-5.36142	-1.16551	-2.28797	-5.68947	-1.72691	-5.2305	-3.92761	-4.71805	-5.41397	-2.03896	-1.83247	-1.96348	-2.89039	-3.28157	-4.60166	-3.1416	-4.13277	-1.0181	-5.61503	-0.303066	-3.00593	-3.09653	-5.22239	-2.21821	-2.69831	-4.48416	-4.43046	-4.25758	-2.55457	-6.8054	-4.43862	-3.63205	-3.02552		0.444877	1	1	1	5.5
O95994	O95994	Anterior gradient protein 2 homolog	AGR2	0.106319	-0.29796	-0.0617695	0.0487347	-5.08036	-4.93038	-5.05745	-3.86475	-4.63962	-5.59906	-5.66833	-4.11448	-5.5605	-4.05264	-4.56055	-4.54561	2.99254	3.54985	3.37266	3.09178	2.92021	2.85425	2.75076	2.90373	-5.91896	-4.30454	-5.17746	-2.90096	1.18086	0.887482	1.85278	1.87535	-2.94189	-5.48504	-5.53124	-1.26538	-4.45208	-4.41987	-3.1605	-4.19104	+	0.00982	12	12	11	64.6
O95995	O95995	Growth arrest-specific protein 8	GAS8	-5.9349	-4.49035	-5.51257	-4.16263	-3.69402	-5.22493	-5.62241	-5.25842	-3.93713	-3.27029	-2.48705	-2.20668	-3.64512	-4.30168	-4.62682	-5.31979	-5.68736	-6.08017	-4.47696	-4.78278	-5.32003	-5.14449	-5.08588	-5.91905	-4.68158	-5.87879	-6.02123	-5.94332	-4.80389	-3.81869	-4.30036	-5.05182	-5.05073	-5.28575	-3.29134	-5.63117	-5.73033	-4.91593	-4.6174	-5.40678		0.22407	1	1	1	3.3
O96000	O96000	NADH dehydrogenase [ubiquinone] 1 beta subcomplex subunit 10	NDUFB10	-1.00067	-0.459352	-0.854506	-0.00334549	-2.01945	-2.56288	-3.22116	-2.76796	0.695377	0.643854	-0.68203	1.23584	-3.83667	-3.06899	-6.23676	-1.46115	0.253054	1.32592	0.797646	0.472635	1.07058	0.98707	0.723021	1.15917	0.874081	-0.541899	0.496229	0.322062	-1.53692	-0.525026	-0.604954	-0.12476	1.60803	1.80229	1.13959	1.20158	2.44973	2.15435	2.96524	2.61984	+	0.00242707	8	8	8	43
O96005	O96005	Cleft lip and palate transmembrane protein 1	CLPTM1	-4.8552	-4.75847	-5.26875	-3.03895	-6.02947	-5.02107	-5.63027	-5.51509	-2.44987	-1.2512	-1.1613	-1.38163	-3.80836	-6.00734	-4.55976	-4.02892	-0.654345	-1.60966	-1.59278	-1.40765	0.454782	0.158312	-0.295309	-0.0376549	-0.86516	-0.259367	-0.740645	-0.544806	-5.5831	-4.72197	-4.96567	-4.98223	-3.87705	-6.5997	-6.989	-3.81379	-6.06195	-4.16423	0.437561	-0.709156	+	0.0451902	5	5	5	12
O96008	O96008	Mitochondrial import receptor subunit TOM40 homolog	TOMM40	-4.84862	-1.72327	-1.55455	-1.41338	-3.9883	-4.78651	-5.1648	-4.57877	-4.39678	-2.26124	-0.81592	-0.87925	-6.22508	-3.48356	-5.55581	-3.58875	-2.25448	-1.57082	0.313467	-1.50925	0.963455	2.06233	1.03369	1.04837	-1.03052	-0.46298	-0.213591	0.0914345	-5.08729	-5.90402	-1.38582	-4.88453	-0.202229	-1.78594	-1.62834	-1.07327	1.984	1.70478	2.27827	2.24256	+	0.00711041	6	6	6	44.6
O96013;Q9P286	O96013	Serine/threonine-protein kinase PAK 4	PAK4	-1.56919	-2.53897	-3.79857	-3.03093	-2.07899	-3.73989	-3.20764	-2.29361	-4.4793	-5.64775	-3.88751	-4.67862	-4.3125	-5.89941	-4.47313	-2.98423	1.91708	1.93762	1.68183	1.98526	-0.018816	-0.203423	0.146242	-0.398251	-1.25226	-5.42816	-3.31783	-5.40792	1.28722	1.2918	1.21594	1.15838	-1.83372	-0.675823	-2.61181	-1.30589	-5.39913	-3.06919	-3.29836	-6.95805	+	0.00441016	13	13	13	34.7
O96019;O94805	O96019	Actin-like protein 6A	ACTL6A	-5.17542	-0.805996	-0.237268	-0.291409	-2.22996	-2.73733	-1.23344	-1.31448	-1.26842	-5.44954	-4.18491	-3.27786	-4.86858	-1.36997	-0.970013	-4.68867	-0.475266	-2.36203	-1.88469	-0.667192	0.405024	-1.01571	-0.767311	-1.18308	1.75261	1.63522	1.6681	0.620535	0.564894	0.102493	-1.66461	0.162832	-2.7073	0.678982	-0.524366	-1.45032	-3.60746	-0.823427	-0.940283	-5.0325	+	0.0310298	8	8	8	28
P00167	P00167	Cytochrome b5	CYB5A	-1.37489	-1.4952	-2.38442	-1.81517	-6.22582	-5.47024	-3.73627	-4.89017	-2.39381	-4.34125	-4.60674	-3.65319	-3.93651	-5.78406	-6.8959	-5.51839	1.23644	1.26477	1.63343	1.20002	1.3976	1.27117	1.82292	1.65789	0.0902519	-0.24082	-1.23579	0.473553	-0.818743	0.636978	0.055315	0.562788	0.0222874	0.563724	-0.858902	-3.30025	-1.36837	-0.0639515	1.04818	1.15031	+	9.35673e-05	5	5	5	52.2
P00338;P07864	P00338	L-lactate dehydrogenase A chain	LDHA	6.76752	6.844	6.78333	6.80464	7.07934	7.08868	7.14871	7.47817	4.92166	4.44241	4.46813	4.63415	5.4983	5.81977	5.54394	5.29206	5.47883	5.99758	5.82608	6.02372	6.42743	6.13704	6.37929	6.25752	7.42772	6.87459	7.09336	7.81301	8.02397	7.37919	7.30029	7.06544	5.013	5.20238	4.84823	5.25267	7.06496	7.03134	6.72569	6.47472		0.0542243	36	36	31	78.6
P00367;P49448	P00367;P49448	Glutamate dehydrogenase 1, mitochondrial;Glutamate dehydrogenase 2, mitochondrial	GLUD1;GLUD2	4.02079	3.21591	2.89507	3.10135	1.20127	1.21726	0.227989	1.35168	4.519	2.92781	3.36592	3.42788	-0.666603	-0.182835	0.213648	-0.079916	4.26484	4.50172	4.43499	4.45183	3.52363	3.9037	4.14442	3.94952	3.49128	2.59541	2.69399	3.82271	1.18781	0.76688	1.62747	0.986929	3.06027	3.43496	3.5656	3.03841	5.5606	5.52142	5.94134	5.96323	+	0.0126873	29	29	29	52.3
P00374;Q86XF0	P00374	Dihydrofolate reductase	DHFR	-5.07902	-2.72587	-3.47255	-5.62513	0	0.449598	-0.637255	-0.416271	-3.49026	-3.19389	-4.61863	-3.92673	2.08012	2.4386	2.17178	2.36254	-3.35457	-3.7663	-2.71036	-6.65388	1.58243	2.51003	1.67782	2.32826	0.161041	-2.20322	-0.049509	1.09288	0.837372	0.728445	1.13841	0.593721	0.181444	1.1708	0.920832	0.230923	-1.5904	-4.48944	-4.85884	-4.3173		0.193648	7	7	7	46.5
P00387	P00387	NADH-cytochrome b5 reductase 3;NADH-cytochrome b5 reductase 3 membrane-bound form;NADH-cytochrome b5 reductase 3 soluble form	CYB5R3	1.07558	0.611481	0.6474	1.40218	0.650337	-0.95233	-0.665844	0.372093	2.42341	2.59018	2.71324	3.01403	1.24427	1.5076	1.8048	1.54699	3.40057	3.6825	3.48786	3.52933	3.1156	3.0933	3.11279	3.25491	2.49	2.19748	1.73149	1.98883	0.123415	0.614609	1.14898	1.19766	0.908579	0.32896	0.53228	1.00574	3.60343	4.04635	5.06872	4.6356	+	0.00416716	13	13	13	56.8
P00390	P00390	Glutathione reductase, mitochondrial	GSR	-0.560656	0.250835	-0.549824	0.100203	-1.35787	-3.11879	-2.03907	-1.93057	-0.604441	-0.293297	-1.03974	-0.571806	-1.90067	-2.45938	-3.5717	-0.630302	3.11163	3.34981	3.3089	3.16804	2.79092	3.40886	3.41668	2.97246	1.87067	1.73596	0.326296	1.76582	3.24408	2.81701	3.12237	2.60062	2.33641	2.21653	1.85171	1.88724	3.50715	3.48369	2.67723	3.58168	+	0	18	18	18	41.6
P00403	P00403	Cytochrome c oxidase subunit 2	MT-CO2	-4.15622	-5.1724	-3.68431	-4.92067	-5.79765	-4.74706	-4.77269	-4.06274	-1.59509	-1.87975	-1.94526	-0.891123	-5.35315	-5.92456	-4.79375	-6.0524	-5.89083	0.26009	0.0957107	-1.74137	1.29956	-0.878504	-0.40411	-0.864454	0.725918	-0.559879	0.338823	-0.523768	-5.41408	-4.33373	-5.77287	-4.45007	-0.707495	0.646332	-0.294281	1.60489	0.269106	0.0788612	2.99548	1.22115	+	0.00545648	2	2	2	16.3
P00441	P00441	Superoxide dismutase [Cu-Zn]	SOD1	3.04398	3.10226	3.35867	3.45939	4.08155	3.42812	3.72381	3.296	2.43652	2.37711	2.01823	1.79866	2.13005	2.98928	3.07132	2.65828	5.64281	5.41084	5.15799	5.46215	3.98411	4.3413	4.51373	3.94573	4.50913	4.29247	3.99123	4.62036	5.3162	5.25216	5.07953	4.59253	3.53227	2.7387	2.35323	1.81677	4.95024	4.38673	3.50424	4.14393	+	0.000107623	15	15	15	89
P00450	P00450	Ceruloplasmin	CP	-0.760052	-0.936401	-1.0157	-0.414732	-0.862831	-4.11783	-4.79618	-0.79915	0.488144	0.730738	0.693783	0.568415	-5.14914	-2.02426	-0.943396	-4.71277	0.137793	-0.0576992	0.677282	0.00569725	2.40146	2.66899	2.71396	2.13769	2.33916	2.89721	2.34901	0.679623	0.811447	1.11526	0.790699	1.22738	0.0133114	0.78113	-0.337673	0.669661	-0.655329	-0.91625	0.928743	-0.742165	+	0.00710615	12	10	10	18.7
P00488	P00488	Coagulation factor XIII A chain	F13A1	-3.3481	-4.78885	-2.54256	-3.04132	-4.9998	-5.14694	-3.35002	-3.77649	-4.06986	-5.44049	-6.06652	-3.03089	-4.11882	-1.99642	-1.07673	-5.51929	-3.92928	-4.49064	-5.28445	-3.89877	-1.39703	-5.75768	-6.18742	-4.9496	-5.70032	-0.65634	1.28498	-3.46101	-0.864277	-5.74295	-4.09872	-5.66364	-1.52829	-1.48025	-1.0998	-1.07329	-2.4802	-1.61016	0.0212974	-4.17368		0.132106	4	4	4	6.1
P00491	P00491	Purine nucleoside phosphorylase	PNP	1.4668	1.84251	1.3582	1.1843	0.878111	0.846083	0.174103	0.805697	-4.07365	-1.69635	-3.93439	-1.20026	-4.72323	-5.51792	-4.55363	-4.98136	-0.095089	-0.666952	-0.0496616	0.708864	3.19422	3.25349	3.08851	3.09977	0.143156	0.911388	1.04274	-1.66428	3.65816	3.31038	3.55521	3.37299	-3.52577	-0.228552	-1.35102	-2.2748	-2.95338	-1.14157	-0.300549	-0.395452	+	0.0284066	15	15	15	63.3
P00492	P00492	Hypoxanthine-guanine phosphoribosyltransferase	HPRT1	0.72452	1.20309	-0.23028	1.09364	1.92702	1.41827	0.897253	1.89671	0.501974	-1.05259	0.627867	0.528877	-4.75265	-2.60554	-1.66809	-4.6535	0.948372	1.34782	0.584963	1.32374	2.40659	1.98074	2.13165	1.59615	2.22993	2.07335	2.64987	2.15414	1.36215	0.768799	0.523678	0.895214	-0.690941	1.03216	0.268059	1.26734	-0.173925	-0.286758	0.0210495	-0.639149		0.0690073	11	11	11	61.5
P00505	P00505	Aspartate aminotransferase, mitochondrial	GOT2	0.587912	0.91119	-0.808365	1.62231	-0.819046	-1.84712	-1.27071	-0.696951	2.26973	2.20645	2.48839	2.64203	-3.10756	-3.28359	-2.44384	-1.58732	1.89869	2.81773	2.14549	2.53086	4.88214	5.14771	5.14612	4.92463	4.06674	4.24661	3.42427	4.2517	3.23679	3.14229	3.76919	3.67749	2.93012	2.50251	2.76929	2.63303	4.59927	4.64875	5.31898	5.49352	+	0.000169381	28	28	28	66.5
P00533	P00533	Epidermal growth factor receptor	EGFR	4.97018	5.28956	5.22534	5.13382	5.79661	5.62588	5.63048	5.72606	3.25494	3.44898	3.07998	3.88124	3.41203	3.73657	3.5381	3.22264	-4.24558	-2.63324	-4.31421	-3.68288	4.2319	3.89308	3.91462	4.06988	2.78222	2.71409	1.52688	2.33092	4.08604	3.75776	3.89671	3.71404	-3.52339	-2.52382	-3.94575	-2.82301	1.78012	1.95295	2.6082	1.93984	+	0.00254253	48	44	44	39.7
P00558;P07205	P00558	Phosphoglycerate kinase 1	PGK1	6.59674	6.51012	6.41307	6.46095	7.29002	7.37118	6.97586	7.20279	6.02208	5.14895	4.99113	5.07202	4.99761	5.2205	5.44085	5.21506	7.15436	7.13322	7.15655	7.25694	7.15343	7.43173	7.41616	7.23027	6.63691	6.03599	6.55178	6.86446	7.4666	7.20063	7.39774	7.04671	5.56991	5.43746	4.93796	5.29027	6.82905	6.58621	6.32238	6.71418	+	0.00480228	40	40	40	85.6
P00568	P00568	Adenylate kinase isoenzyme 1	AK1	-0.205507	0.892904	0.939747	0.88806	1.11437	1.1782	1.3211	0.92384	0.100269	-0.538616	-3.28814	-3.12459	-0.733063	-0.360651	0.335148	-1.4186	0.809038	0.576666	0.568041	-0.244867	1.30462	1.34859	1.24978	0.955278	-1.20313	-1.7386	-0.40628	0.178087	1.3948	0.869932	1.59282	1.19204	-2.4128	-0.842323	-1.86325	-2.57588	2.19256	1.50916	1.161	1.61388	+	0.0195952	11	11	11	57.7
P00740	P00740	Coagulation factor IX;Coagulation factor IXa light chain;Coagulation factor IXa heavy chain	F9	1.54448	1.53558	1.04208	0.947603	0.493275	0.258432	1.22792	0.273523	1.89522	1.21278	1.1819	1.80372	1.04218	1.95726	1.72189	2.89422	-1.08701	-1.51488	-1.48321	-1.4824	0.350294	1.34571	1.48146	0.378317	1.07828	1.24202	1.66754	0.920094	-0.0537796	0.0387878	0.936464	0.618631	-0.476133	0.735876	1.46693	1.02368	2.44301	2.08631	0.408495	2.10609		0.0604734	4	4	4	7.6
P00742	P00742	Coagulation factor X;Factor X light chain;Factor X heavy chain;Activated factor Xa heavy chain	F10	1.57071	1.95088	2.44502	1.01643	2.96208	3.15904	3.4442	3.0906	3.25803	3.24175	3.99185	3.35304	3.39977	4.02779	5.05958	3.42145	0.640594	0.270073	0.210203	0.76029	0.458881	1.94906	0.646133	0.222065	4.08272	4.20352	5.16073	4.09393	3.0138	2.51566	2.81878	2.54307	3.99685	3.91608	3.76235	4.0587	3.1679	3.27462	4.48562	2.75469		0.139654	11	11	11	17.4
P00746	P00746	Complement factor D	CFD	-0.922451	-0.358444	-0.752346	-3.95514	-4.85495	-5.98678	-4.21938	-6.63479	-3.12788	-1.31979	-1.14372	-1.51025	-3.94015	-5.89078	-1.66608	-0.669685	-3.20488	-6.27753	-2.66385	-2.27712	-1.27476	-1.55892	-5.57984	-1.2079	-1.57676	-1.48152	1.51203	-3.23756	-1.61178	-6.25197	-5.05413	-5.35072	-3.8737	-4.23717	-4.47199	-0.312002	-1.37602	0.254047	-0.960096	-1.15343		0.46423	2	2	2	7.1
P00749	P00749	Urokinase-type plasminogen activator;Urokinase-type plasminogen activator long chain A;Urokinase-type plasminogen activator short chain A;Urokinase-type plasminogen activator chain B	PLAU	5.63961	5.50807	4.79188	5.29275	6.1887	6.24735	6.2484	6.11774	3.70361	2.9728	3.08258	3.13771	3.37194	2.45865	2.58964	3.14432	-2.0038	-5.24769	-0.801405	-0.997656	1.46765	0.836157	1.11392	1.52028	2.10372	1.63845	-0.875849	1.47102	-1.11218	-2.56408	0.470837	-6.45664	-4.91859	-5.0226	-4.57008	-4.50753	1.30893	0.336721	-0.16016	1.03782	+	2.5974e-05	24	24	24	55.9
P00750	P00750	Tissue-type plasminogen activator;Tissue-type plasminogen activator chain A;Tissue-type plasminogen activator chain B	PLAT	4.33149	3.98586	4.24919	4.15954	1.69881	1.96187	1.60288	1.42622	-4.94375	-4.28121	-4.7718	-4.54664	0.630039	0.196247	-0.419207	-0.333956	-4.93432	-3.60322	-4.53528	-6.18431	3.1393	2.68323	2.83882	2.85364	5.21159	5.82723	5.28099	4.47225	-5.26	-5.70343	-4.24928	-5.52653	-4.79133	-2.95938	-4.89554	-5.33533	-5.74058	-4.25278	-5.0094	-4.78283		0.132043	28	28	28	53.7
P00813	P00813	Adenosine deaminase	ADA	-5.52772	-3.46839	-4.97723	-4.59169	-5.57452	-4.00637	-5.93648	-6.41822	-4.15455	-4.21745	-4.45509	-3.75952	-5.758	-4.1288	-4.65422	-4.53227	-4.70327	-4.88855	-4.16403	-3.78776	-5.19417	-3.84745	-4.09263	-3.92423	-5.72082	-4.73921	-7.63296	-3.07115	-4.78192	-5.58905	-5.44421	-3.83855	-4.57608	-5.6931	-4.32907	-4.69084	0.16531	0.102261	-1.06312	-0.328089	+	0.000104803	2	2	2	5.2
P00918	P00918	Carbonic anhydrase 2	CA2	-3.21568	-5.04859	-3.84854	-4.09894	-6.79077	-4.49697	-6.08282	-4.57953	-5.24466	-4.75631	-3.05476	-4.88753	-5.67725	-5.52954	-5.26997	-4.89331	0.970535	1.91608	1.66767	1.53867	-4.79497	-6.05877	-4.12582	-4.19624	-3.11954	-2.84141	-4.50019	-5.70182	-5.21043	-6.27889	-5.85625	-5.12253	-6.20449	-5.01891	-5.64745	-4.2256	-0.579658	-0.676071	-0.3459	-0.672497	+	0.0386539	6	6	6	34.6
P00966	P00966	Argininosuccinate synthase	ASS1	0.316046	-0.231132	0.409523	-1.57398	-2.88901	-1.65342	-1.01199	-3.88356	-0.944647	-0.948013	-0.601677	-0.743051	-0.148842	0.1847	-0.262016	0.413363	-1.03137	-1.4648	-1.60599	-1.7063	4.49404	4.83435	4.69513	4.61944	4.17394	3.79463	4.39193	4.46678	4.25349	4.28354	4.76113	4.14448	1.06455	2.15541	1.96447	1.82625	3.38793	3.67693	2.7898	3.32059	+	0.0032739	21	21	21	61.7
P01008	P01008	Antithrombin-III	SERPINC1	-3.73859	-4.15356	-4.66002	-5.85721	-3.96634	-3.53117	-5.77892	-5.44022	-4.28086	-1.28215	-5.01219	-4.13424	-5.50697	-5.20368	-4.69864	-5.49135	-2.65237	-1.42948	-2.93297	-5.03547	-6.60353	-5.6544	-4.81688	-5.3358	-5.29797	-4.33609	-4.46125	-4.14375	-3.78188	-4.04083	-5.24681	-2.15482	-5.4889	-1.1627	-4.35995	-4.16017	-4.79989	-3.64694	1.43547	-4.95741		0.506657	4	1	1	10.8
P01023	P01023	Alpha-2-macroglobulin	A2M	1.32396	0.908514	-0.150063	-0.171848	-0.133375	-0.341007	0.570047	2.02499	-0.640171	-5.01957	-5.5533	0.109158	-4.21487	-3.59145	-4.6288	1.43785	-5.50682	-7.25309	-4.19669	2.79887	-6.1487	-3.29536	-3.03859	-5.72597	-5.452	-3.81339	-6.29166	-4.68602	-6.02236	-5.01296	-0.115414	-3.52422	0.373381	4.55015	-3.35992	1.34197	2.91759	1.65201	1.1153	0.0338192	+	0.0118031	15	7	7	12.2
P01024	P01024	Complement C3;Complement C3 beta chain;C3-beta-c;Complement C3 alpha chain;C3a anaphylatoxin;Acylation stimulating protein;Complement C3b alpha chain;Complement C3c alpha chain fragment 1;Complement C3dg fragment;Complement C3g fragment;Complement C3d fragment;Complement C3f fragment;Complement C3c alpha chain fragment 2	C3	-4.00476	-2.28404	-4.7911	-1.5237	-4.09308	-5.34447	-0.309351	-5.54638	0.107756	-1.72762	-0.740301	-4.47425	0.721395	-1.04994	-0.494082	-5.87725	0.0028038	0.168505	0.072649	0.314028	-1.52545	-0.636333	-5.77688	-0.6775	-0.585924	1.16112	3.4177	0.504944	0.219347	-0.948917	-2.06789	-0.661806	-0.307009	0.230505	-0.319422	0.676191	3.56229	3.34084	2.82171	2.1428	+	0.00654847	26	17	17	17.8
P01033	P01033	Metalloproteinase inhibitor 1	TIMP1	-1.12864	-5.31687	-1.96155	-1.46121	-6.42452	-1.06231	-1.49888	-1.58395	-3.50763	-5.19067	-4.6277	-4.82018	-4.1488	-4.8221	-1.68538	-3.2358	-4.75584	-3.69312	-3.78671	-3.96094	-4.37735	-3.2701	-4.0884	-5.57744	-5.91432	-3.89132	-4.39167	-5.84892	-6.44655	-5.55528	-6.10303	-4.86986	-5.34632	-3.00553	-4.07804	-5.25233	-5.52235	-4.57013	-6.13636	-5.0641		0.0802036	1	1	1	9.2
P01034	P01034	Cystatin-C	CST3	-0.705412	-4.57298	-1.2427	-0.0416317	-2.46319	-1.5287	-5.84288	-1.14588	-5.14564	-2.21698	-4.3396	-1.3087	-5.16398	-5.48123	-5.08391	-3.85754	-5.18198	-4.8042	-4.11491	-4.69208	-3.72295	-6.01523	-5.37766	-5.51031	-4.75166	-4.08135	-4.39307	-5.62257	-4.89045	-3.95745	-4.84218	-5.11697	-4.30635	-5.12551	-1.37794	-2.58981	-0.67473	-4.95232	-4.66587	-1.95512		0.107649	2	2	2	24
P01037;P01036;P09228	P01037;P01036	Cystatin-SN;Cystatin-S	CST1;CST4	-3.17624	-3.93125	-4.90577	0.570974	-3.90548	-4.60395	-4.97748	-5.2506	-5.15697	-4.54024	-3.92174	-5.50051	-4.78602	-4.60995	-3.91873	-5.49252	-3.18153	-4.60628	-5.18583	-4.77941	-4.11969	-5.28725	-4.0223	-5.6111	-4.90531	-5.5012	-4.52153	-5.67126	-5.81419	-6.25152	-5.28324	-2.60218	-2.95187	-5.75047	-4.24541	-4.33249	-3.98664	-4.51	-4.98999	-5.1704		0.695645	3	3	3	32.6
P01040	P01040	Cystatin-A;Cystatin-A, N-terminally processed	CSTA	-4.40659	-4.90651	-4.44131	-3.27646	-4.55778	-3.72913	-5.89775	-3.95908	-5.44713	-4.76619	-3.35197	-5.23842	-4.95508	-4.98017	-3.94414	-5.35168	-4.14602	-4.08401	-3.42642	-3.92679	-0.570335	-0.456497	0.852056	0.700296	-3.15674	-3.30212	-5.30505	-5.09946	-3.67413	-3.11639	-4.19888	-2.34671	-0.28128	-3.12579	-0.493687	-1.63031	-0.0191727	0.937365	-1.10455	-0.621309	+	0.00243275	3	3	3	44.9
P01111	P01111	GTPase NRas	NRAS	1.66108	2.26867	2.35161	2.39738	2.91034	2.36077	2.85838	2.75045	2.82743	2.14479	2.56127	2.03926	1.33547	1.52073	1.0217	1.35964	-0.415924	-0.356024	-0.485481	-0.231558	1.64954	1.99159	2.0554	2.10296	-0.132649	-1.7228	-0.14958	-0.51899	2.61478	1.89101	2.2232	2.06589	5.1397	4.81545	4.5511	4.30939	0.850145	1.14024	0.365507	1.07271	+	0.000626804	16	7	6	64
P01112	P01112	GTPase HRas;GTPase HRas, N-terminally processed	HRAS	4.24681	5.07	4.78655	4.7346	4.81945	4.9045	4.77721	5.05618	3.45335	3.36878	4.65741	2.97179	2.84382	3.58181	3.67462	3.31543	5.04584	5.32988	5.06173	5.32233	4.33146	3.65843	3.9645	4.47739	2.4479	0.562532	1.36371	1.86045	5.76716	5.15719	5.96505	5.53134	4.76362	5.61496	5.42616	5.82828	3.54783	3.10314	3.18202	2.99242		0.255662	19	19	9	76.2
P01116	P01116	GTPase KRas;GTPase KRas, N-terminally processed	KRAS	2.89437	3.01902	3.03236	3.17566	3.23723	3.14359	3.32663	3.37973	0.519547	0.697744	1.06308	0.709011	-3.80075	-0.257534	-0.588749	-4.81677	3.27718	3.42525	3.39615	3.6619	0.973316	0.860319	1.21916	1.01156	-0.403942	-0.708206	-1.06036	1.019	3.33137	2.40964	2.19709	2.67598	2.67515	2.22385	1.62609	1.92148	1.17865	1.04269	0.0121117	-5.42737		0.366149	12	7	7	55
P01127	P01127	Platelet-derived growth factor subunit B	PDGFB	-3.87626	-4.40712	-5.23593	-4.73009	-4.98173	-5.0758	-6.70224	-5.22931	-5.03051	-4.6932	-4.48402	-4.7062	-5.17371	-4.87715	-5.52492	-4.78242	-0.317991	0.825913	0.320898	0.664701	-5.71917	-5.35135	-4.96047	-5.866	-5.80471	-6.20523	-5.86168	-2.32017	-1.62211	-3.99423	-5.02957	-3.98313	-0.308105	-0.733414	-0.840828	-1.57894	-4.04469	-5.84517	-3.83849	-5.19942	+	0.0271479	4	4	4	16.6
P01130	P01130	Low-density lipoprotein receptor	LDLR	4.22489	3.74957	3.94256	3.6479	3.96981	4.02925	4.05977	3.99013	2.92729	3.2249	3.02416	3.04863	-3.25878	-1.76382	-5.28915	-4.33854	0.234083	0.738754	0.667515	0.750847	-0.0748692	-2.05895	-2.6427	-1.47947	-1.1708	-0.771746	-0.372469	-1.02608	-1.60045	-1.53763	-1.58343	-2.06333	-3.95528	-1.99002	0.0587959	-0.575016	-1.24655	-1.44674	0.0457134	-0.440182		0.0645625	19	19	19	25.8
P01135	P01135	Protransforming growth factor alpha;Transforming growth factor alpha	TGFA	-1.81472	-2.52052	-2.29102	-2.18498	-1.26232	-1.2315	-1.35706	-1.40683	-4.24695	-4.09958	-5.31849	-4.39549	-3.94281	-5.61491	-4.99264	-5.26811	-3.97988	-4.72347	-4.7636	-3.73351	-5.29274	-4.18849	-6.18442	-4.91386	-3.05072	-5.075	-4.78841	-6.49847	-4.8708	-6.18756	-5.41486	-5.32679	-4.20381	-4.05907	-5.21048	-4.83909	-3.80109	-4.23686	-4.5858	-5.38223	+	0.0486231	1	1	1	12.5
P01137	P01137	Transforming growth factor beta-1;Latency-associated peptide	TGFB1	-1.08544	-1.44087	-0.488821	-1.01234	-5.16592	-4.16624	-5.79693	-6.12998	-1.98726	-2.23304	-1.92023	-1.15977	1.80332	2.66588	2.96387	2.74968	-2.12624	-1.53157	-1.87492	-1.5641	-2.34116	-2.99125	-4.69381	-5.37714	-1.46188	-5.17191	-5.12957	-0.442802	-1.8373	-6.41257	-2.06699	-2.03142	-4.82846	-0.915747	-5.52569	-6.4976	-2.17318	-3.50429	-4.51261	-4.24537		0.21105	7	6	6	26.4
P01891;P30511	P01891	HLA class I histocompatibility antigen, A-68 alpha chain	HLA-A	-1.19717	-1.80617	-1.6465	-1.92802	-3.93152	-3.86308	-5.43483	-5.40357	-4.31193	-5.05834	-3.888	-4.11017	0.116947	-1.14294	-4.66904	-1.86509	-3.55497	-5.71023	-4.95143	-5.42122	-5.28402	-5.61366	-3.77791	-4.62287	1.50223	0.801899	1.00896	1.36739	-5.65406	-6.66139	-4.50677	-4.68849	-3.95495	-4.22378	-4.98142	-5.13256	-4.07328	-5.17091	-5.5161	-4.15925		0.620966	26	3	2	67.7
P01892	P01892	HLA class I histocompatibility antigen, A-2 alpha chain	HLA-A	5.37348	4.7462	4.58818	4.6446	6.7182	6.52973	6.32409	6.85902	3.97495	3.56628	3.45939	3.59423	3.88372	2.53407	1.53323	0.844982	1.54254	1.67441	1.3818	1.21668	2.3088	0.927547	0.536745	0.790476	3.20213	4.25327	3.10334	2.44525	0.2164	-0.521124	-0.950277	-0.0272331	1.14232	0.968252	0.840572	0.623354	-2.02184	-2.24261	-3.05591	-1.11181	+	0.000171617	35	35	2	71
P01903	P01903	HLA class II histocompatibility antigen, DR alpha chain	HLA-DRA	-5.12583	-6.24594	-5.5179	-3.99711	-0.0944252	-0.417963	0.624313	0.566183	-3.68512	-4.31384	-5.27624	-3.08133	-5.38355	-5.65869	-7.1593	-5.951	-5.29972	-4.33044	-5.56833	-4.63629	0.80579	-0.208353	0.203014	0.0381069	-5.38984	-5.7202	-4.83208	-3.05903	-5.86565	-3.20519	-5.21776	-3.79337	-4.89039	-3.95553	-5.85911	-5.29861	-5.535	-3.87513	-3.87818	-5.23333		0.731441	4	4	4	19.3
P02144	P02144	Myoglobin	MB	-3.79744	-4.8509	-5.58105	-5.63902	-4.32939	-5.23017	-6.59198	-4.92775	-4.10612	-4.54841	-3.72229	-3.87747	-4.26371	-6.78733	-4.31785	-3.20064	-2.3922	-1.74028	-1.73397	-2.92061	-5.83426	-5.98987	-4.99478	-4.9244	-3.9835	-5.08739	-5.07801	-5.67133	-0.134836	-2.05317	-0.248701	-1.04217	-3.98149	-3.38377	-5.60163	-6.66457	-4.47331	-2.91318	-6.70205	-6.72646		0.192128	4	4	4	39.6
P02452;CON__Q862S4	P02452	Collagen alpha-1(I) chain	COL1A1	2.29783	2.60486	1.86567	3.10239	4.2238	4.4498	4.49624	3.85445	4.77836	5.7304	5.02482	5.27229	11.0547	11.2027	11.186	10.9971	0.659532	1.58722	0.56879	0.986054	1.62287	2.50918	1.76553	3.9762	2.42602	4.75878	2.54868	2.38979	2.95328	3.49394	3.21925	4.29727	3.63753	3.92381	4.19665	4.76853	4.33612	6.88912	4.14927	7.91525	+	0.0414868	96	96	94	77.6
P02458	P02458	Collagen alpha-1(II) chain;Collagen alpha-1(II) chain;Chondrocalcin	COL2A1	-0.806301	-2.24379	-4.28226	-1.82889	-4.0288	-1.85159	-1.74494	-2.74045	-1.83838	-2.18814	-4.58254	-2.3849	1.17067	1.062	-0.430536	-1.48079	-4.89957	-3.06385	-3.42843	-5.16639	-2.23424	-3.98192	-5.03645	-4.09941	-1.89448	-1.52241	-1.05346	-2.15076	-0.288345	0.246964	0.239714	0.161171	-4.49269	-0.900738	-4.78241	-1.0306	-2.08094	-1.56476	0.443115	0.612329		0.47446	5	3	3	5.5
P02461	P02461	Collagen alpha-1(III) chain	COL3A1	2.49245	2.53291	2.43637	2.84419	2.57842	2.57695	3.1774	2.83994	5.16313	5.82462	5.05837	5.05438	9.45315	9.68483	9.73209	9.52935	-0.493317	0.623589	-1.65622	-0.271978	1.35181	1.28712	1.69714	1.57273	1.16893	1.10466	1.69783	1.59441	1.33536	1.26681	1.27394	2.95077	1.09059	2.91503	2.63889	3.21352	2.09061	3.80799	3.44325	5.30918	+	0.00655207	50	50	32	35.5
P02462	P02462	Collagen alpha-1(IV) chain;Arresten	COL4A1	4.8112	4.59073	4.66016	5.20594	3.3653	3.22203	3.46345	2.96257	0.143635	0.371681	1.36861	0.900572	3.79864	4.30838	3.99839	3.29465	-1.35694	-0.575218	-1.11199	-0.763576	-4.05021	-3.06809	-1.40315	-3.31183	2.09565	2.12288	2.28259	4.35968	0.372492	-2.842	0.396067	-2.66953	2.2215	-0.496223	1.86753	2.0232	1.515	2.07488	1.54655	3.03812	+	0.00634179	9	9	8	4.9
P02545	P02545	Prelamin-A/C;Lamin-A/C	LMNA	5.13602	5.00119	5.21685	5.27077	4.63945	4.59136	4.1391	4.78643	3.42945	2.61685	2.80153	2.78748	3.73941	3.42922	3.33546	3.66695	2.05485	3.43956	2.29344	2.83333	5.33813	5.1016	5.15682	5.07743	6.31144	5.9687	5.60106	6.53191	4.82148	4.21018	4.36113	4.32868	4.67391	4.68818	4.92036	5.08438	6.18988	6.48454	6.28341	6.26652		0.0551632	73	73	73	78.5
P02647	P02647	Apolipoprotein A-I;Proapolipoprotein A-I;Truncated apolipoprotein A-I	APOA1	-3.31206	-3.49568	-4.73211	-6.43041	-3.40179	-3.07386	-4.4479	-3.91485	-3.28401	-4.71291	-3.95428	-6.13373	-4.82211	-6.78845	-4.17168	-5.96732	-5.95659	-4.21685	-4.5258	-4.1683	-4.54026	-4.27851	-3.60031	-3.85364	-1.87187	-1.56656	-3.23882	-1.94286	-7.03918	-3.58684	-4.49879	-4.95494	0.399437	0.772688	0.54406	0.766441	2.18559	1.92855	2.61491	1.84416	+	0	7	6	6	37.1
P02649	P02649	Apolipoprotein E	APOE	-5.00333	-5.23195	-1.84093	-5.09821	-3.86717	-4.83125	-5.06026	-6.9999	1.34026	-0.446846	-1.25234	-0.773869	-5.50711	-4.75966	-4.70622	-4.42298	-3.6179	-2.90514	-5.10011	-5.06784	-2.37642	-3.69332	-3.07234	-3.80882	-3.94827	-3.37632	-4.17335	-2.93108	-4.96272	-4.39113	-5.28945	-5.30194	-0.153753	-0.928896	-0.507114	-0.77322	-4.98226	-3.10457	-4.90369	-4.23682		0.0527541	11	7	7	37.9
P02656	P02656	Apolipoprotein C-III	APOC3	1.20538	0.0382977	0.300943	0.1481	1.12984	0.980433	0.628052	0.899054	1.31057	0.698208	1.29308	0.958685	2.05358	-0.247267	0.365763	-0.158966	1.19907	1.25206	1.38802	1.12208	1.71423	0.193682	0.402435	0.298801	2.46053	4.22902	3.39344	0.712831	0.14119	0.932585	0.425734	1.31208	1.35839	1.67023	1.2114	1.67313	0.775846	0.784195	2.44451	1.33831		0.374715	1	1	1	16.2
P02679	P02679	Fibrinogen gamma chain	FGG	0.590309	0.586801	0.814745	0.843756	-0.445257	0.00459671	1.30627	-0.789869	1.29586	0.0233078	0.266632	0.315952	1.48448	0.838501	1.82143	1.14771	-1.83883	-2.64455	-2.12711	-1.93918	-0.228533	1.25155	0.350489	-1.14337	0.399174	2.71183	0.0312977	0.80591	-1.01717	-1.24077	-0.556801	0.20624	0.641256	0.493456	0.59341	1.26253	2.00679	1.87793	1.75401	2.2259	+	0.0219129	2	2	2	6
P02686	P02686	Myelin basic protein	MBP	1.31558	1.09113	1.46537	1.34842	0.838968	0.713324	0.923737	1.32599	-3.31821	-3.59175	-4.96939	-4.71783	-5.80794	-5.2588	-5.20413	-4.53388	-4.78042	-4.065	-3.14904	-4.46772	0.553009	-0.199469	0.369944	0.29978	-4.35419	-5.46511	-6.13431	-2.07497	-2.48636	-5.54283	-1.99426	-2.40459	-4.59674	-4.45725	-4.55801	-3.86557	-3.71287	-5.15832	-5.7019	-5.44982		0.214562	3	3	3	15.1
P02751	P02751	Fibronectin;Anastellin;Ugl-Y1;Ugl-Y2;Ugl-Y3	FN1	11.1177	10.6985	10.5635	10.8659	11.538	11.3954	11.433	11.3683	10.481	10.7003	10.3462	10.3413	14.494	14.3591	14.3043	13.841	4.59813	6.63559	4.53134	4.96563	9.24132	8.88383	8.84071	9.523	8.46424	9.48621	8.65848	8.68642	11.8505	11.6694	11.6123	11.6536	8.80663	8.58622	8.9013	10.0489	11.6717	12.542	12.5012	12.5954	+	0.0105632	255	255	255	70.9
P02753	P02753	Retinol-binding protein 4;Plasma retinol-binding protein(1-182);Plasma retinol-binding protein(1-181);Plasma retinol-binding protein(1-179);Plasma retinol-binding protein(1-176)	RBP4	1.99162	1.79702	2.14825	2.21185	2.16025	2.59804	2.41417	2.60749	2.70999	2.41942	3.00484	1.6395	1.76681	2.47167	2.38864	1.89018	1.6749	2.28087	1.31013	1.46559	2.04855	1.18292	1.04968	1.43311	2.24329	2.99666	1.82116	3.33347	2.20271	1.72511	2.32665	2.8948	3.92483	4.03822	3.79304	3.7658	3.70343	4.02328	2.635	3.85391	+	0.000522936	6	6	6	25.4
P02786	P02786	Transferrin receptor protein 1;Transferrin receptor protein 1, serum form	TFRC	4.79713	4.8215	4.6645	4.64062	4.52873	4.3273	4.37544	4.62855	6.02872	6.11743	6.31838	6.45787	3.55545	3.30914	3.53477	2.80772	5.33033	5.47241	5.47139	5.66718	5.9962	5.44509	5.76171	5.7904	4.43673	4.999	4.21802	4.28888	6.86077	6.32809	6.78843	6.81573	5.90748	6.06116	6.17703	6.04947	3.44817	3.45455	4.35381	3.61012	+	0.0190139	53	53	53	59.1
P02794	P02794	Ferritin heavy chain;Ferritin heavy chain, N-terminally processed	FTH1	-0.791927	1.18092	1.13279	1.02798	-1.47692	-0.81218	-1.66768	-1.13388	2.45128	1.77742	1.39665	2.23239	1.26041	0.312113	2.30049	1.13965	-1.64666	-4.75509	-2.0997	-2.2955	0.209717	-1.3392	-0.556435	-1.61028	-0.951708	-4.57119	-6.90239	-4.69275	-2.65737	-2.6086	-2.03583	-2.24064	0.350733	-0.579184	0.13686	-0.0788345	3.11902	2.76998	2.5336	1.94816	+	0.000621677	9	9	9	69.4
P02795;P13640;CON__P67983;Q8N339;P80294;P04731	P02795;P13640	Metallothionein-2;Metallothionein-1G	MT2A;MT1G	-3.75998	-6.59398	-3.62936	-4.31117	-2.57946	-2.29381	-2.07924	-2.59925	-6.151	-6.50851	-4.26428	-4.17932	-3.62709	-3.28633	-0.606577	-2.70565	0.227184	-3.85574	-3.78888	-0.879358	-2.24168	-3.00442	-2.20593	-2.65131	-4.76901	-6.50946	-2.78582	-4.10726	-6.12054	-5.06592	-4.53353	-4.88931	-4.69787	-4.7781	-4.32399	-3.51691	-1.16443	-2.22509	-1.40697	-5.36945		0.653257	5	5	1	67.2
P03928	P03928	ATP synthase protein 8	MT-ATP8	-5.31187	-3.82142	-4.8593	-4.66076	-4.68502	-4.79586	-5.68792	-3.01423	-4.39626	-3.0387	-5.19334	-1.12216	-5.6158	-5.22396	-5.21259	-4.73449	-1.85031	-1.04005	-0.867146	-1.25052	-0.995035	-2.13512	-1.53363	-3.44935	-3.93972	-3.84257	-4.18939	-4.09237	-4.65011	-6.0631	-3.23834	-5.36286	-0.727417	-0.173067	-3.50878	-1.41234	-0.499201	-2.3487	1.22165	0.650572	+	0.00494429	3	3	3	52.9
P03973	P03973	Antileukoproteinase	SLPI	-5.30377	-6.56454	-4.58219	-5.3882	-4.9703	-4.6405	-5.59092	-3.47372	-3.73584	-6.07505	-4.22032	-5.10503	-4.73087	-4.83928	-4.26401	-5.34151	-4.91638	-4.89412	-6.04733	-4.57118	-2.92999	-3.49469	-2.24128	-3.91869	-0.397596	-0.463884	-6.0186	-0.871189	-2.97753	-3.16299	-2.54251	-3.26574	-5.01888	-4.5807	-5.20588	-6.28704	-4.30345	-2.50949	-4.22093	-2.06886	+	0.039736	3	3	3	20.5
P04004	P04004	Vitronectin;Vitronectin V65 subunit;Vitronectin V10 subunit;Somatomedin-B	VTN	-5.93466	-5.06068	-5.73066	-5.36774	-3.97079	-4.55466	-0.350668	-6.63723	-4.36769	-5.68262	-4.06804	-3.81971	-1.94292	0.829029	-2.70545	-4.72175	-4.88397	0.415796	-0.810587	-4.6085	0.147221	-0.256725	-2.23583	-0.529841	-4.03841	-2.84551	-4.66926	0.125708	1.18047	-1.44442	0.854252	-0.0806694	0.0344563	-0.61116	0.0294609	1.16497	0.709681	1.08932	0.107901	-4.52861	+	0.0201498	9	5	5	16.9
P04040	P04040	Catalase	CAT	-1.17167	0.479309	0.721233	0.907665	-0.456274	0.308735	0.0914783	0.36569	0.282768	0.287529	1.03639	-5.48381	-5.03999	-0.557383	-1.32098	-1.67711	0.814924	1.59667	1.12714	0.774136	3.08593	3.7458	3.93097	3.68125	2.16186	1.78171	1.9227	2.36392	0.213244	0.998877	1.60178	1.47508	1.17835	1.52999	1.67123	0.560196	2.36623	2.44666	2.15436	2.60759	+	0.00614334	17	17	17	37.2
P04049	P04049	RAF proto-oncogene serine/threonine-protein kinase	RAF1	-3.53846	-3.87756	-2.4603	-1.27917	-0.867432	-1.39894	-0.164106	-0.829643	-3.18459	-5.80256	-3.98235	-4.48489	-4.91702	-2.38158	-2.64499	-2.65376	-1.40952	-1.20635	-1.71972	-0.740871	-2.14958	-2.83732	-2.05934	-2.72944	-5.01933	-5.16685	-3.73444	-2.00042	-5.09185	-2.57877	-3.49797	-5.45015	0.0114059	-0.94919	-0.243433	-0.340563	-2.55596	-4.30245	-2.84985	-4.86219		0.0904236	5	3	2	9.4
P04062	P04062	Glucosylceramidase	GBA	-5.4129	-4.505	-4.64048	-5.4649	-4.15787	-3.7054	-5.15099	-4.44726	-1.88531	-1.74377	-1.56575	-1.25709	-4.70226	-3.6095	-4.91364	-4.35715	-1.51552	-1.12483	-1.16128	-2.66647	-2.36504	-6.22064	-4.2565	-5.17226	-6.10208	-2.80663	-3.28905	-4.30734	-4.89917	-4.82224	-4.78409	-3.43596	-5.07796	-1.25427	-5.45476	-2.8404	-5.35595	-4.96074	-2.03269	-3.08184		0.994297	4	4	4	15.3
P04066	P04066	Tissue alpha-L-fucosidase	FUCA1	-4.92897	-2.72539	-4.60879	-6.43971	-4.67553	-5.74605	-3.64666	-5.64404	-4.44753	-4.85578	-4.61219	-5.86445	-4.66532	-4.82781	-4.64025	-5.47481	-2.11999	-0.913935	-1.82601	-1.44269	-4.8713	-4.64855	-4.59443	-4.37291	-4.02914	-4.23114	-4.21406	-5.12519	-5.63109	-6.04579	-5.62582	-5.49557	-5.9526	-4.70068	-6.54287	-6.53804	-5.34058	-3.6099	-4.41461	-5.20303		0.187325	1	1	1	3.9
P04075	P04075	Fructose-bisphosphate aldolase A	ALDOA	6.54187	6.62434	6.39111	6.73551	6.75085	6.58792	6.68034	6.77007	5.6062	5.52669	5.15217	5.27852	5.16376	5.54664	5.41168	5.1484	8.83896	8.84614	8.91514	9.00397	7.58413	7.64616	7.71954	7.41578	6.63633	6.27134	6.22004	6.87545	8.9695	8.75534	8.90374	8.57551	7.9527	7.68244	7.44515	7.6604	7.80653	7.59699	7.61974	7.44871	+	0.000913043	45	45	40	93.4
P04080	P04080	Cystatin-B	CSTB	2.27613	2.65706	2.73165	2.6663	3.81855	3.575	2.86804	3.31707	3.35349	3.69611	3.60753	3.77978	-0.0813084	-0.149658	0.787992	-1.25197	2.2088	2.8492	2.58078	2.44941	2.43184	2.971	3.10922	2.97513	1.50723	2.18327	1.65855	3.94677	3.40175	2.51269	2.71999	2.06464	1.44956	1.14635	0.855587	1.03995	3.54575	3.5628	2.39348	2.55933		0.256169	7	7	7	85.7
P04083	P04083	Annexin A1	ANXA1	6.19588	6.31273	6.07163	6.09572	7.29984	7.18713	7.2389	6.94234	5.33981	5.50109	5.38292	5.48595	5.78356	5.96661	6.16235	6.08357	-1.94949	-1.87534	-4.37594	-2.00779	7.52663	7.5375	7.63987	7.22969	6.90218	6.49189	6.97687	6.99066	-0.490261	-0.0693436	0.320221	0.326458	0.397476	0.0756302	0.631885	1.25975	8.42229	8.03238	7.91832	8.14504	+	0.0175784	39	39	39	85.3
P04114	P04114	Apolipoprotein B-100;Apolipoprotein B-48	APOB	1.95887	1.97817	1.7754	1.68246	2.56112	2.4192	2.64362	2.54954	0.479448	1.15537	1.75204	1.52288	1.58803	1.4538	1.94503	2.31843	0.0554009	0.643326	-0.924009	-0.224697	1.62243	0.692144	1.06999	1.13388	1.91506	2.16073	2.67713	1.13014	0.192146	0.0243816	0.472444	0.837702	2.00336	2.1658	2.39797	2.61997	0.75032	1.54274	0.6705	0.698381	+	0.0157132	11	8	8	3
P04150;P08235	P04150	Glucocorticoid receptor	NR3C1	-1.86271	0.144873	-0.0958633	0.448187	-1.80309	-0.0888042	0.219849	-0.411131	-1.04358	-2.90846	-0.416277	-2.71682	0.331173	-0.483776	-0.583998	-1.44722	-0.0741215	-3.11937	-0.961477	-2.95873	0.508032	-0.752918	-2.43049	0.0525875	-3.16927	-5.01581	-4.39736	-1.12584	-1.09528	-2.43987	-0.319679	-0.822954	0.927736	-0.736252	0.332806	0.19902	-0.33647	1.48729	0.782808	0.170074		0.0589073	4	4	4	7.9
P04155	P04155	Trefoil factor 1	TFF1	-5.32912	-3.84145	-3.34813	-4.91906	-5.32532	-6.17728	-3.21474	-5.85725	-4.06729	-5.19355	-4.74306	-4.05191	-3.19831	-3.32399	-4.65448	-3.94733	0.751905	1.39805	1.18925	0.885595	-4.54533	-5.62649	-6.23095	-3.84605	-6.97343	-4.69473	-4.94266	-4.775	-5.45724	-3.87327	-5.07498	-5.56056	0.600176	0.773859	1.20003	1.46157	-5.42052	-5.69024	-5.34377	-5.24316	+	0.00881711	3	3	3	32.1
P04156	P04156	Major prion protein	PRNP	0.634899	-0.146578	-0.280168	-0.0570107	2.56287	1.87577	1.9807	2.34632	2.07578	1.25273	1.05482	0.836515	-0.188826	-2.94524	-2.18525	-1.16391	-5.78076	-5.96619	-2.81481	-4.31607	-5.19416	-3.6283	-3.35815	-5.72682	-1.09189	-0.514963	-1.23458	-2.46058	-4.32795	-4.5354	-4.98203	-2.22718	-4.38979	-4.95874	-3.36677	-3.31406	-2.06178	-2.1741	-2.35589	-3.6051	+	0.00034375	3	3	3	15.4
P04179	P04179	Superoxide dismutase [Mn], mitochondrial	SOD2	-3.22982	-5.04049	-4.21993	-2.96442	-4.7467	-3.46223	-5.22983	-4.11365	3.68371	4.33265	4.21585	4.15141	-4.21846	-5.8811	-3.97586	-2.83549	-4.07111	-2.4943	-1.78307	-3.31474	-0.323538	-0.162313	0.307024	1.05611	0.885313	-0.103363	0.355661	1.64551	-3.42894	-1.85516	0.11636	-1.65421	-3.52484	-1.18018	-1.24235	-4.15149	2.20557	0.376528	1.69524	2.41821		0.235996	8	8	8	41.4
P04180	P04180	Phosphatidylcholine-sterol acyltransferase	LCAT	-5.56581	-5.01314	-5.4063	-4.98447	-0.345774	-0.237469	0.108654	-5.30692	-4.08353	-4.67088	-3.58961	-4.69925	-0.3405	-0.647905	0.13064	0.360138	-5.66282	-3.70412	-5.42877	-4.83901	-4.43927	-0.0638866	0.0624542	-0.314577	-4.4617	-5.25234	-4.68131	-5.3022	-6.13771	-5.43497	-1.48801	-6.13718	-3.47767	-5.73731	-4.36489	0.318525	0.00953865	0.332327	-0.4664	-0.363653		0.142844	1	1	1	2.5
P04181	P04181	Ornithine aminotransferase, mitochondrial;Ornithine aminotransferase, hepatic form;Ornithine aminotransferase, renal form	OAT	-0.895493	-0.754902	-2.68503	-0.132135	-2.39415	-3.06564	-3.97515	-4.63705	2.65912	3.21015	3.2494	3.7364	-0.999603	-2.00651	-1.17243	-5.35594	3.3851	3.87825	3.16895	3.42207	4.94012	4.38819	4.44295	4.51035	2.49094	2.56414	2.03958	2.61871	1.47372	2.07273	2.17139	2.50365	-1.38103	-2.59285	-2.19778	-2.81864	1.07953	1.70797	3.56669	3.15761	+	0.00153635	21	21	21	62.4
P04183	P04183	Thymidine kinase, cytosolic	TK1	-3.71172	-1.69481	-2.70603	-0.997303	-2.97763	-2.4703	-3.22514	-2.2566	-4.01203	-5.55529	-5.41827	-6.10233	-4.00915	-3.06455	-3.11848	-2.76378	-4.28225	-2.99664	-3.7086	-3.17324	1.17824	1.11413	0.386135	0.950323	2.16599	1.83405	0.45904	2.03609	2.55839	1.11949	1.49027	1.22126	-0.329948	0.675232	0.212168	-0.470661	-6.25413	-4.28081	-5.15696	-5.48405	+	0.000872458	16	16	16	51.3
P04216	P04216	Thy-1 membrane glycoprotein	THY1	-3.49486	-4.09812	-4.014	-5.28881	-4.30866	-6.1377	-4.17269	-5.33739	5.9794	5.75462	5.56539	5.75368	5.05732	4.13919	4.49352	4.2879	-5.63111	-5.62232	-4.54426	-5.86888	-6.51371	-5.01439	-4.56866	-5.69296	-3.27941	-4.95439	-4.86616	-5.3608	-5.6475	-6.18451	-4.35454	-5.98289	-3.88035	-3.81045	-6.16795	-2.22696	-5.34489	-4.636	-4.46971	-4.66478	+	0.0159802	7	7	7	28.6
P04350;A6NNZ2	P04350	Tubulin beta-4A chain	TUBB4A	-4.84582	-3.25137	-5.96202	-2.24886	-0.717203	-1.01574	-2.82022	-0.701014	1.15159	0.0943394	0.448736	1.50688	0.636507	1.08871	0.717028	-1.22627	-5.30734	-2.87882	-5.21315	-5.71755	-4.11081	-0.250635	-2.05703	-1.53753	1.2528	0.60071	0.38489	0.0589447	-3.13475	-6.59558	-1.9549	-2.37697	0.535128	0.281033	0.234583	-0.916271	1.21715	-0.147808	-0.319019	0.131262		0.195906	43	4	0	74.1
P04406;O14556	P04406	Glyceraldehyde-3-phosphate dehydrogenase	GAPDH	8.02745	8.06888	7.99922	7.96935	8.35028	8.34682	8.31416	8.31244	8.16028	7.14689	7.32797	7.28727	6.99771	7.25868	7.37723	7.24319	8.90231	8.91295	9.05548	9.01024	9.15725	9.13556	9.16064	9.23872	8.98511	8.48475	8.59749	8.62121	9.75692	9.39856	9.64174	9.40333	8.44923	8.68661	8.68642	8.39993	8.48611	7.96746	8.16018	8.33243	+	9.43396e-05	35	35	35	92.2
P04424	P04424	Argininosuccinate lyase	ASL	-3.75902	-3.81885	-3.00952	-3.06743	-5.83507	-5.32795	-5.85071	-5.61588	-4.86796	-5.17441	-4.64231	-3.54343	-4.93186	-3.66229	-4.93375	-5.45703	-1.49694	0.00399208	0.334768	0.158827	-0.83316	-0.232515	-4.61362	-0.976059	-3.87988	-3.26669	-0.303206	-4.18253	1.58932	0.93899	1.4979	0.250544	-3.92372	-3.55414	-4.54096	-3.02924	-1.25511	1.03781	-1.28099	-0.231358	+	0.000521739	8	8	8	17.7
P04439;P01893	P04439	HLA class I histocompatibility antigen, A-3 alpha chain	HLA-A	-5.86592	-4.92666	-5.14072	-2.7347	-5.39245	-4.05345	-4.75603	-5.38706	-2.7362	-4.06514	-4.84011	-4.40478	1.47137	1.38212	1.21236	-0.662821	-4.79796	-4.29666	-4.01292	-3.52193	-4.78079	-7.58894	-4.96585	-4.38719	1.22398	0.295073	0.805023	-0.233166	-5.83513	-4.80068	-4.97448	-5.25356	-0.4384	-5.6565	-5.16265	-4.80324	-5.85584	-4.44847	-5.56509	-3.08822		0.804251	25	7	3	67.7
P04626;Q15303	P04626	Receptor tyrosine-protein kinase erbB-2	ERBB2	2.89379	3.33372	2.95131	3.08261	1.36182	1.97385	3.25107	2.44089	3.22408	2.90004	2.77907	2.92669	1.34137	1.47992	1.13235	1.32142	10.2348	10.4848	10.3404	10.429	8.98149	8.64008	8.73528	8.55736	4.00282	3.73711	3.49783	3.69194	9.36949	9.26903	9.03048	9.2073	3.53016	3.36734	3.17493	3.05969	0.215406	-0.112385	-2.84011	0.203659	+	0	83	83	78	53.8
P04632	P04632	Calpain small subunit 1	CAPNS1	1.62528	1.84374	1.45589	1.81903	1.90116	1.13027	0.7274	1.54699	1.01129	1.45349	0.201448	1.14148	0.406675	-1.47159	-3.68909	-0.940651	1.19464	-0.00205612	0.157847	0.803248	3.57568	2.87508	3.22102	2.3446	3.06955	3.58733	2.34412	2.27198	3.61179	3.27295	3.0378	3.4645	-0.338425	0.15065	-0.417435	-0.0636997	1.6719	2.04923	2.99406	2.53751	+	0.014521	13	13	11	65.7
P04637	P04637	Cellular tumor antigen p53	TP53	-2.36771	-2.77874	-0.403706	-0.984802	-3.09582	-3.89356	-2.90091	-3.83763	-3.85627	-4.81439	-4.23493	-4.33748	-4.09603	-5.78545	-5.6082	-4.01452	-6.43317	-5.01366	-4.83055	-6.5161	-2.18152	-2.53735	-2.18643	-3.58055	-0.752369	0.428515	-1.01373	-0.0319157	-5.72551	-5.16363	-5.4673	-3.82784	-3.84558	-5.5802	-4.85983	-4.21851	-2.80005	-3.20515	-6.43667	-3.53581		0.778957	7	7	7	18.6
P04792	P04792	Heat shock protein beta-1	HSPB1	2.08088	2.20828	2.26385	2.42826	-0.934319	-0.0924435	0.0536594	-0.663134	3.55511	3.85687	3.6443	4.01466	4.61794	4.714	4.88706	5.10872	6.7612	6.63547	6.7335	6.76321	6.55781	6.51495	6.47099	6.42057	6.27174	6.00143	6.07787	5.99854	7.2269	6.71514	7.07653	7.08096	7.37616	7.73935	7.35803	7.52435	5.87694	5.83861	6.31283	6.22095	+	9.66184e-05	21	21	21	79
P04843	P04843	Dolichyl-diphosphooligosaccharide--protein glycosyltransferase subunit 1	RPN1	2.74812	2.99645	3.20321	3.42895	-0.757229	-0.406771	-0.592247	0.0124397	3.97233	4.0657	4.737	4.69015	0.238913	1.25908	2.44462	2.19845	3.38678	3.45003	3.61034	3.73394	5.5652	5.49186	5.12127	5.66221	4.88162	4.57261	4.97144	5.47783	2.99946	2.81495	2.73801	2.63709	4.41089	3.91639	4.11448	4.17971	4.99504	5.12216	6.04919	5.43779	+	0.0126363	41	41	41	70.3
P04844	P04844	Dolichyl-diphosphooligosaccharide--protein glycosyltransferase subunit 2	RPN2	-1.14355	-0.287178	-0.177629	0.377438	-2.40482	-2.4211	-2.46337	-1.44447	0.616043	1.53791	1.93298	2.44749	-0.962885	-2.53289	-2.59004	-5.61225	-0.739496	0.318033	0.40675	-0.872822	2.90222	2.36856	2.46912	2.67269	3.25013	3.8855	3.46187	2.09706	-0.677113	0.470514	-0.30047	-0.350685	0.753187	0.867687	0.476597	-0.109587	2.0319	2.51252	2.91928	2.78101	+	0.0250427	15	15	15	39.1
P04899	P04899	Guanine nucleotide-binding protein G(i) subunit alpha-2	GNAI2	6.33877	6.23781	5.81615	6.17703	7.04045	6.60768	6.5723	6.82028	5.22998	5.05299	5.03946	5.32199	6.24228	5.95471	5.85082	5.73658	5.92839	6.0719	5.90961	6.00788	5.82639	5.64613	5.91816	5.68242	5.32672	5.53145	5.16592	4.70704	5.69912	5.47904	5.31142	5.49655	6.24573	5.85137	5.98634	6.08933	5.44217	5.65836	5.98614	5.68175		0.245419	29	27	18	68.2
P04920	P04920	Anion exchange protein 2	SLC4A2	-2.48428	-2.88288	-3.87426	-4.41993	-1.85907	-0.752069	-4.05024	-1.74122	-2.25914	-4.75465	-5.11078	-4.82953	-5.57339	-3.94744	-5.22083	-3.71476	-5.53072	-1.73936	-4.89716	-6.02329	-2.61802	-4.37444	-5.4288	-5.49669	-1.59384	-1.15661	-1.88207	-4.58683	-1.98763	-3.6746	-4.4291	-4.89016	-3.33641	-0.807325	-1.91995	-0.13163	-3.10054	-4.45997	-4.18952	-5.71729		0.175902	4	4	4	5
P05023;P20648	P05023	Sodium/potassium-transporting ATPase subunit alpha-1	ATP1A1	8.13602	8.44699	8.19639	8.36875	8.36583	8.26117	8.24544	8.3424	6.66819	7.06335	7.13226	6.99945	6.87246	7.1971	7.00711	7.16866	8.5266	8.64894	8.69953	8.72686	8.25628	8.29834	8.43457	8.17807	6.40197	6.10428	5.75292	6.49947	9.85463	9.77843	9.53489	9.59333	9.50569	9.11797	9.28344	9.28192	8.06557	8.16219	7.86881	8.05755		0.137248	88	88	62	53.3
P05026	P05026	Sodium/potassium-transporting ATPase subunit beta-1	ATP1B1	4.96424	5.51191	5.16613	5.21798	4.02373	4.41559	4.41906	4.59168	-0.874939	-1.48943	-1.16937	-2.09945	-5.51118	-2.35774	-2.04009	-4.08636	5.01098	5.47654	4.92511	5.25568	5.64942	4.96641	4.81437	4.82587	2.13776	2.47781	1.94324	2.24995	7.0613	6.29138	5.71096	6.26221	5.17469	5.16199	4.80801	4.50342	3.53049	3.74285	3.67143	2.91419		0.0532946	16	16	16	50.8
P05062	P05062	Fructose-bisphosphate aldolase B	ALDOB	-0.440275	0.408098	0.121483	-6.1526	-1.79013	-1.89399	-1.7079	-4.37132	0.503742	0.766945	0.698734	-0.248243	0.647062	-1.39207	0.566814	-1.22382	-0.975391	-1.37953	-2.24268	-1.45568	-3.08083	-0.879108	-2.14792	-0.882021	-0.849443	-2.82338	0.714519	-1.59791	-1.63825	-2.29843	-0.701904	-3.99714	-2.30467	1.2919	0.919386	1.22935	1.15309	1.13115	0.857067	0.207838		0.106752	4	3	3	16.2
P05067	P05067	Amyloid beta A4 protein;N-APP;Soluble APP-alpha;Soluble APP-beta;C99;Beta-amyloid protein 42;Beta-amyloid protein 40;C83;P3(42);P3(40);C80;Gamma-secretase C-terminal fragment 59;Gamma-secretase C-terminal fragment 57;Gamma-secretase C-terminal fragment 50;C31	APP	0.457638	-0.869616	-1.53223	-2.4599	0.0531445	-1.62397	-0.280144	0.222841	1.20369	1.13862	1.37561	1.5678	-0.695213	0.264833	0.928017	-1.58247	1.89621	2.0811	2.14922	1.74011	0.306231	-0.308153	-0.204771	0.171476	0.456339	1.18438	-0.479652	0.670713	-0.219748	-1.54417	-4.69775	0.0497742	1.08868	-0.433731	0.529013	0.384838	-0.703205	-0.551014	0.858936	-0.242811		0.907508	11	11	11	20.9
P05091	P05091	Aldehyde dehydrogenase, mitochondrial	ALDH2	-1.31519	-1.26382	-1.81029	-0.240912	-4.44686	-5.30726	-5.3778	-6.06535	-5.19166	-3.97931	-1.97019	-4.46562	-4.06359	-4.61637	-5.46846	-4.81913	3.05543	3.44719	3.24248	3.01583	-4.87702	-5.2607	-4.76167	-4.51627	1.55895	0.841198	0.745857	1.92531	2.19719	2.43207	3.00248	3.10774	-4.26552	-6.21897	-4.25673	-4.91936	-4.47061	-4.03126	-4.72473	-5.70838	+	0.00424409	18	17	17	40.2
P05106	P05106	Integrin beta-3	ITGB3	3.59745	4.06184	3.8297	3.8894	5.3459	5.21732	5.44074	5.41013	5.21922	5.11058	5.16085	5.04267	5.62117	5.40699	5.55258	5.42147	0.707857	1.82702	1.1396	1.80498	1.41482	1.88723	1.95071	2.00946	5.43396	5.56893	5.46634	5.4988	4.82254	4.73157	4.49135	4.6948	5.62128	5.63498	5.52427	5.73242	4.59795	4.47583	5.03796	4.25437	+	0.0371634	28	28	28	35.4
P05109	P05109	Protein S100-A8;Protein S100-A8, N-terminally processed	S100A8	-1.39197	-2.0028	-3.3013	0.0906048	-4.4867	-4.40749	-3.93414	-2.75468	-4.59929	-5.00558	-2.6635	-4.22248	-3.06571	-4.35308	-4.08781	-5.8315	-5.21801	-4.40987	-5.41549	-4.57988	4.20007	4.21829	4.28914	4.27237	-3.4464	-3.83616	-5.98859	-3.53826	2.7372	1.08236	2.77669	1.19256	-2.01415	-5.94324	-3.35518	-4.8835	-4.29864	-5.64811	-5.27686	-4.52784		0.0911291	10	10	10	54.8
P05114	P05114	Non-histone chromosomal protein HMG-14	HMGN1	-5.14165	-5.4874	-4.4688	-3.36267	-3.8807	-5.27895	-4.78782	-5.11315	-4.09189	-4.79891	-6.0751	-3.76529	-3.39971	-4.56595	-4.71539	-4.73358	-1.95192	-1.93556	-2.36985	-1.64892	-1.77868	-2.58962	-0.999594	-1.60539	-5.3185	-3.16321	-2.67249	-4.77258	-2.43352	-2.14928	-2.1353	-1.7823	-1.12654	-5.68969	-0.694965	-1.0314	-4.65058	-5.81748	-4.67858	-3.61942	+	0.00319568	1	1	1	34
P05120	P05120	Plasminogen activator inhibitor 2	SERPINB2	-4.60051	-4.17387	-6.13311	-3.74216	-4.89875	-5.20791	-3.90505	-4.91148	-4.63094	-5.10332	-3.96616	-4.25531	-4.3042	-5.84842	-4.13853	-4.41556	-4.2165	-4.46081	-4.34257	-3.45791	-1.45172	-1.88587	-2.32688	-2.00093	-4.56775	-5.24877	-5.18419	-4.62809	-4.58232	-5.57669	-6.15624	-5.95238	-3.66369	-5.23271	-4.89058	-4.72786	0.570253	-0.503258	-0.940926	-3.25309	+	0.00613834	3	3	3	13.3
P05121	P05121	Plasminogen activator inhibitor 1	SERPINE1	-1.67892	-2.19382	-3.48889	-1.6816	-5.16351	-5.30405	-4.1276	-4.01276	-4.37171	-4.59586	-4.82224	-5.28095	-1.20088	-2.90283	-0.651165	-2.28912	-4.24295	-4.02809	-5.21258	-5.61878	-4.52725	-6.15969	-2.91571	-5.37488	2.36421	3.0606	2.36201	0.486637	-1.93371	-6.45804	-3.58696	-2.11247	-5.90481	-2.846	-2.26118	-2.43604	-2.58806	-0.825329	-0.550157	-2.32912		0.695457	13	13	13	33.1
P05141;Q9H0C2	P05141	ADP/ATP translocase 2;ADP/ATP translocase 2, N-terminally processed	SLC25A5	2.45925	3.18464	3.99876	4.37303	0.511904	0.716833	1.97977	1.74676	3.7058	4.69529	4.85694	4.69625	-0.0683651	0.489624	1.03586	0.315302	2.99845	2.91931	3.14992	3.3427	5.69922	5.44171	4.98443	5.44817	4.6966	4.74638	4.4432	5.40241	3.20904	3.12355	3.45248	3.78242	5.57649	5.12535	5.51093	5.49605	4.8788	4.86328	5.83463	5.51888	+	0.00859314	20	20	11	46.6
P05156	P05156	Complement factor I;Complement factor I heavy chain;Complement factor I light chain	CFI	-3.40279	-4.97679	-5.0369	-4.69351	-5.90596	-5.44699	-4.792	-6.41914	-4.49731	-5.46718	-4.27454	-5.52306	-4.01312	-3.6067	-3.71611	-5.27845	-5.04737	-3.96062	-5.02402	-6.06741	-2.09145	-1.5292	-0.996946	-1.67711	-4.81468	-5.61216	-4.13742	-5.83765	-5.04517	-5.21296	-6.26791	-5.69669	-5.512	-5.40177	-5.0597	-4.89422	-5.78262	-3.97154	-5.10657	-4.27982		0.682727	3	2	2	6.9
P05161	P05161	Ubiquitin-like protein ISG15	ISG15	0.24213	1.70594	0.748653	0.37945	-0.0781555	-0.301498	0.8132	-0.283094	-2.70006	-2.89873	-2.57993	-4.6314	-4.32096	-3.43243	-4.62494	-4.65258	-4.6997	-4.96141	-5.67892	-4.46909	-2.91391	-4.98969	-4.76703	-6.10599	-1.78153	-1.97426	-5.18909	-1.95173	-5.95582	-6.04666	-5.72358	-4.87794	-5.13258	-5.13929	-5.56662	-5.72623	-3.67875	-5.10046	-4.37227	-5.27273	+	0.00893461	3	3	3	20.6
P05165	P05165	Propionyl-CoA carboxylase alpha chain, mitochondrial	PCCA	-5.58044	-4.03038	-5.41464	-4.65591	-4.81943	-4.98401	-2.82471	-3.8195	-3.52951	-4.79297	-3.72635	-3.9768	-4.84058	-4.5018	-4.38706	-4.95931	-1.62733	-0.927883	-1.05885	-1.62336	-2.67073	-2.94251	-2.44416	-5.32008	-2.7683	-2.54454	-3.47998	-2.44556	-2.73238	-2.00992	-1.30597	-1.66838	-5.54418	-3.47771	-6.18896	-2.25273	-0.343054	-0.799852	0.036274	-0.110954	+	0.000180556	4	4	4	8.1
P05166	P05166	Propionyl-CoA carboxylase beta chain, mitochondrial	PCCB	-3.75638	-5.60504	-5.50543	-4.28823	-4.93254	-5.93107	-3.75043	-5.17626	-4.44054	-5.43302	-5.32302	-5.66331	-5.82309	-5.22661	-4.11389	-3.83933	-4.05417	-2.80557	-3.22121	-3.18724	-4.6554	-5.64698	-3.79272	-3.5756	-3.82258	-1.63295	-1.9227	-5.81328	-6.54803	-6.01806	-3.09048	-5.14528	-3.44215	-3.52437	-3.53039	-4.95958	-5.9191	-4.91601	-4.79812	-1.01699		0.379448	3	3	3	8.3
P05186;REV__Q86WI3	P05186	Alkaline phosphatase, tissue-nonspecific isozyme	ALPL	-6.43428	-4.08132	-3.29442	-3.46872	-3.64642	-5.95133	-4.8762	-4.13006	-2.87483	-6.14969	-0.808754	-2.98214	2.23028	2.59839	2.42816	1.99479	-5.4936	-5.21282	-5.74462	-3.68638	-6.04477	-6.44394	-6.2816	-1.88099	-3.70119	-4.46708	-3.46178	-5.40093	-5.05698	-4.74144	-6.38377	-3.75687	-4.52257	-4.62037	-4.30626	-4.79566	-5.02902	-3.42315	-5.17642	-5.25824		0.118025	8	8	8	24
P05187;P10696;P09923	P05187;P10696	Alkaline phosphatase, placental type;Alkaline phosphatase, placental-like	ALPP;ALPPL2	-5.16253	-4.80961	-5.939	-4.86265	-4.73505	-5.64365	-2.99819	-5.04225	-5.32618	-4.43028	-4.06266	-4.47045	-5.1988	-4.60714	-4.84601	-4.0863	-4.27448	-3.98459	-5.03904	-4.9992	0.811314	0.58395	0.794045	0.267851	0.195154	0.780697	0.121929	-1.00594	0.661476	0.162226	0.696451	0.866484	-4.34729	-4.00968	-5.19531	-4.12722	0.594276	0.439287	1.10179	-0.352165	+	0.00021519	9	9	9	24.1
P05198	P05198	Eukaryotic translation initiation factor 2 subunit 1	EIF2S1	2.02711	2.399	1.5583	2.02262	1.88686	1.52941	1.54241	2.401	2.53395	2.20864	2.15462	2.29355	0.351725	-6.30167	0.795946	-0.0701027	2.10591	2.00365	2.14402	2.22817	3.36376	3.10933	3.44185	3.07576	3.86464	3.55208	3.00706	3.69016	2.85516	2.74788	2.51688	2.54625	1.07233	1.52068	1.94538	0.820457	1.55337	1.52453	1.59031	2.0861		0.0939011	18	18	18	60.3
P05204	P05204	Non-histone chromosomal protein HMG-17	HMGN2	-2.04193	-1.4267	-1.43746	-1.84685	-3.16645	-4.23121	-3.0862	-3.00672	-5.15067	-3.85704	-4.25866	-3.32513	-3.7361	-3.00447	-2.92837	-3.65301	-4.46245	-4.36949	-5.4153	-4.16084	-3.53466	-3.39042	-5.3127	-2.55616	-4.57369	-8.326	-4.24005	-3.89289	-5.03673	-3.86018	-3.69879	-3.46665	-1.58133	-1.47768	-0.833643	-5.32791	-4.76534	-4.21187	-5.20175	-6.54496	+	0.0325113	1	1	1	28.9
P05362	P05362	Intercellular adhesion molecule 1	ICAM1	-1.54852	0.515616	0.602957	0.163416	-2.00963	-4.359	-1.1941	-0.628706	-2.51124	-1.04032	-2.52665	-1.97563	-3.98178	-4.8215	-5.18324	-3.29003	-4.91501	-5.40776	-5.32799	-4.10933	2.07845	2.47315	2.62975	2.18911	1.87342	2.80481	2.48166	1.93903	-2.4794	-6.02485	-6.0054	-5.24041	-0.928581	-1.90516	-2.61214	-2.0353	-1.39194	-4.2916	-5.3347	-2.9573		0.695268	13	13	13	31.2
P05386	P05386	60S acidic ribosomal protein P1	RPLP1	3.44812	3.55647	3.42218	3.30209	3.55579	3.65892	2.51498	3.25653	3.33819	3.10088	2.80377	3.56153	2.29397	1.72747	2.20075	1.79846	0.033041	2.66951	0.291779	2.70501	4.21865	2.96848	3.34071	3.80477	4.02203	3.62683	4.06216	3.10458	3.74536	3.42195	4.11859	3.47776	2.76049	3.77265	4.31464	4.1438	3.857	3.05797	3.48792	3.1862		0.632048	3	2	2	66.7
P05387	P05387	60S acidic ribosomal protein P2	RPLP2	5.6807	5.6961	5.33969	5.23693	5.22964	4.80771	4.79012	4.91403	4.24307	4.50292	4.50181	4.74458	4.58781	4.51599	5.13784	4.4983	5.15683	4.89504	5.20257	4.8529	6.08281	6.11655	6.04776	6.00798	5.80335	5.77087	5.93377	5.71628	6.0761	5.81385	6.13147	6.09751	5.51771	5.40313	5.73729	5.29817	5.23547	5.12456	4.98264	5.07036	+	0.00471648	12	12	11	100
P05388;Q8NHW5	P05388;Q8NHW5	60S acidic ribosomal protein P0;60S acidic ribosomal protein P0-like	RPLP0;RPLP0P6	4.03483	4.76666	4.27675	4.52366	3.47496	3.3538	3.77752	3.93277	3.57215	3.03244	3.28502	3.04138	2.5306	3.19751	3.36369	2.72213	4.01284	3.87818	4.05707	3.52503	5.49681	5.20004	4.76898	5.39361	4.71291	4.93889	4.82797	4.70553	5.00143	4.01973	4.94792	4.45097	4.31482	4.69882	4.62436	4.72627	3.51295	4.02658	4.19741	3.73839	+	0.0055093	19	19	19	65.9
P05455	P05455	Lupus La protein	SSB	0.985897	0.530304	1.35333	1.22341	-1.2153	-4.21336	-1.95916	-0.750542	3.05459	-0.597284	-0.815758	0.357735	-0.287556	0.620241	1.58919	0.277328	2.25471	2.10746	2.36676	2.0808	2.56072	2.55608	2.71262	2.76114	3.23323	2.59627	2.11472	3.27821	2.64986	2.18734	3.00627	2.77561	1.55203	2.08758	1.62437	1.20103	2.23643	2.39135	1.93797	2.24566	+	0.00154483	20	20	20	46.1
P05534;P30447	P05534;P30447	HLA class I histocompatibility antigen, A-24 alpha chain;HLA class I histocompatibility antigen, A-23 alpha chain	HLA-A	1.8548	2.12719	3.66655	2.95785	0.534786	0.344305	0.604252	0.569763	-0.661848	-0.25123	-0.799988	-0.734377	3.91188	3.43848	3.23676	1.63383	-1.72664	-1.88877	-0.962427	-2.10739	2.89329	1.03538	1.64839	1.46626	0.834333	1.51726	0.955538	0.155359	-3.67766	-3.72743	-5.33666	-2.39654	-5.84062	-4.72067	-5.3915	-3.85512	-3.60009	-5.5179	-4.40044	-3.68162	+	0.000822642	29	14	7	68.2
P05556	P05556	Integrin beta-1	ITGB1	8.35505	8.15433	8.08829	8.00453	9.14129	9.03695	8.78398	8.9837	6.99684	7.33471	7.40234	7.29703	7.25612	7.2541	7.46762	7.29675	6.12162	6.2243	6.22435	6.12161	7.35609	7.14208	7.30953	7.27384	6.00215	5.67118	5.58546	5.67138	5.01116	4.90519	5.26105	5.04397	6.16947	6.10179	6.26988	6.15606	7.00457	7.02082	7.26731	6.91405	+	0.000552017	48	48	48	52.8
P05771	P05771	Protein kinase C beta type	PRKCB	-2.70256	-4.90676	-4.9158	-4.85446	-3.55901	-4.48056	-1.60778	-3.40164	-4.86843	-5.676	-3.15663	-3.38597	-4.68677	-5.2774	-2.60736	-5.17536	-5.18664	-6.30133	-3.94212	-4.35259	-1.2485	-1.67381	-1.35871	-1.73258	-0.371433	0.0640984	0.966013	-2.57312	-1.01591	-1.27739	-1.96441	-1.89372	-1.17523	-5.15282	-5.33516	-4.24141	-5.17248	-5.12023	-3.13965	-5.82903	+	0.0421514	8	8	3	12.2
P05783;CON__H-INV:HIT000015463	P05783	Keratin, type I cytoskeletal 18	KRT18	5.78782	5.87296	5.83288	5.97545	2.58365	2.0064	1.83845	2.49981	1.57821	1.07332	1.15735	-2.22804	-2.53708	-1.39489	-3.70392	2.01233	8.66849	9.15096	8.98579	8.87337	8.30022	8.02999	7.77301	7.96048	9.13719	8.63531	8.76652	9.14336	6.95632	6.66739	7.07017	6.90301	8.6467	8.90682	8.56565	8.66457	6.12104	6.27852	7.67657	7.12707	+	9.56938e-05	71	71	50	93
P05976;P08590	P05976;P08590	Myosin light chain 1/3, skeletal muscle isoform;Myosin light chain 3	MYL1;MYL3	0.997778	0.827242	0.464422	0.806383	0.557884	-0.385763	-0.192057	0.977781	-3.58017	-4.54348	1.5343	-3.70342	0.476469	0.106091	-0.344376	-0.395403	1.52863	2.37611	2.15573	1.86743	2.66406	1.47224	1.54798	1.98516	2.82446	0.862255	-5.92806	2.33518	3.08827	3.28114	3.05941	3.48105	2.25213	2.53311	2.58682	2.09169	1.62457	3.1785	2.78956	2.2124	+	0.0440368	2	2	2	8.2
P05997	P05997	Collagen alpha-2(V) chain	COL5A2	-0.268011	-0.611223	0.505154	0.210745	-0.610313	-0.77968	-1.15816	-0.874752	0.00965118	-1.14145	0.520351	1.71355	2.76804	3.88219	3.75035	3.64789	-2.14118	-2.52545	-2.36831	-3.61614	-1.28558	-2.04804	-1.18789	-1.72666	-5.76366	-4.88605	-4.50379	-3.54628	-1.61488	-0.388382	-1.97947	0.184343	-5.1103	-3.15171	-5.20689	-4.85509	-5.08261	-2.17741	-1.4952	-1.02012	+	0.00132132	13	13	13	12.2
P06213	P06213	Insulin receptor;Insulin receptor subunit alpha;Insulin receptor subunit beta	INSR	-1.85102	-1.03033	-2.33885	-2.27273	-0.748713	-2.92894	-1.54019	-1.72026	-2.19657	-5.67861	-1.93077	-2.71057	-5.37028	-2.84226	-5.09101	-3.11102	3.27386	3.61478	3.59545	3.17683	-1.36448	-5.03144	-1.14456	-3.61561	-5.21561	-5.58307	-4.91426	-4.30692	1.08848	0.42902	0.774544	0.605612	-0.524626	0.386051	-0.115454	-0.284567	-2.46877	-3.3927	-3.93714	-3.14601		0.213159	25	25	24	21.2
P06239	P06239	Tyrosine-protein kinase Lck	LCK	-4.68051	-3.59235	-5.45059	-3.45589	-5.77577	-4.03456	-4.54655	-2.82658	-4.6887	-3.02701	-3.13482	-5.12555	-4.65421	-3.86144	-4.18854	-4.54562	-2.86946	-1.70458	-2.50782	-2.54795	-3.28562	-5.15577	-3.90237	-5.91721	-4.38197	-5.90508	-5.08015	-4.80654	-2.36654	-2.6597	-3.08242	-2.90794	-4.73274	-4.04055	-3.43061	-5.39428	-3.48403	-4.51532	-4.17404	-4.52583		0.61343	3	1	1	4.3
P06241	P06241	Tyrosine-protein kinase Fyn	FYN	-2.9219	-2.78593	-2.68324	-3.00961	-6.0235	-3.27974	-5.47586	-5.68283	-3.82102	-4.13448	-3.07096	-4.81465	-3.84724	-4.56907	-3.91642	-4.09495	-4.3878	-5.1028	-5.04019	-6.43403	-3.02167	-5.86449	-6.54068	-4.46072	-3.96436	-4.78651	-4.15678	-4.06869	-3.94915	-5.04753	-5.88804	-5.14779	-4.735	-4.46443	-4.72136	-5.0126	-3.90341	-5.11581	-4.79843	-4.91929		0.236065	12	1	1	17.1
P06396	P06396	Gelsolin	GSN	0.943851	0.702484	1.35209	1.20146	-0.832521	-0.533722	-0.609182	0.749703	-4.94514	-4.44003	-3.13846	-5.31762	-4.72126	-4.34024	-5.11129	-4.85508	3.8946	3.59102	3.81408	3.80405	2.10377	1.33251	1.73925	1.63221	1.70534	1.02479	0.673803	2.00325	1.85364	1.52249	1.66597	1.18241	-0.753836	0.746324	-1.95205	-1.15454	2.10203	1.73131	2.58592	1.72424	+	0.00160108	45	15	15	49.9
P06454	P06454	Prothymosin alpha;Prothymosin alpha, N-terminally processed;Thymosin alpha-1	PTMA	-0.0810986	0.75845	0.812519	0.683298	-0.29294	-0.824919	-0.514864	-0.588505	-0.443703	-0.319952	-0.561682	-0.855455	-0.598253	-0.0136871	0.249144	-0.243387	-0.223982	-0.148739	-0.443897	-0.0687637	1.30132	0.815899	1.28978	0.869625	0.219507	0.299818	1.0716	0.737818	2.30933	1.66139	2.02463	1.03645	1.94146	1.26732	1.06501	1.09005	1.03911	1.12988	0.770519	0.793409	+	0.00784544	4	4	4	26.1
P06493;Q00526;Q00534;Q96Q40;O94921;Q07002;Q14004	P06493	Cyclin-dependent kinase 1	CDK1	2.63129	2.29016	2.34316	2.43472	2.73044	2.69885	2.77656	2.695	2.42021	2.12453	1.36381	2.26583	-0.335007	0.477486	0.941751	0.447193	2.71966	2.81002	2.49851	2.75443	3.26952	3.11425	3.1867	2.99864	3.09899	3.23164	2.41352	2.9833	2.53782	2.3908	2.1434	2.60584	2.90874	2.27589	2.21164	2.24976	0.652254	0.649511	0.233234	1.69068	+	0.007104	14	14	12	45.8
P06576	P06576	ATP synthase subunit beta, mitochondrial	ATP5B	3.56366	3.45077	3.59347	3.93504	2.32162	1.52069	-0.274176	1.33758	5.06819	5.62114	5.6221	5.63536	2.80194	2.43984	2.76853	2.98881	5.83479	6.15446	6.09934	5.85405	6.58626	6.53183	6.44393	6.43961	4.91123	4.84376	4.84156	4.9686	4.55898	4.9545	5.57945	5.27547	6.63221	6.42478	6.76438	6.26023	6.79573	6.66436	7.8033	7.48283	+	0.000544681	38	38	38	62.4
P06702	P06702	Protein S100-A9	S100A9	-6.18303	-4.05981	-4.68673	0.668749	-5.7453	-3.97273	-5.25635	-2.08133	-4.33592	-4.55744	-4.32602	-4.32996	-4.45911	-4.85199	-4.82434	-4.72415	-3.98791	-5.46712	-5.31979	-6.0161	4.83655	4.88974	5.14303	5.32995	-6.28651	-2.16991	-3.11158	-4.02746	3.61811	3.21615	4.22633	3.19621	-0.892748	-3.25716	-5.42743	-3.16512	-4.41769	-6.22608	-6.39119	-6.08639	+	0.0399716	7	7	7	68.4
P06703	P06703	Protein S100-A6	S100A6	1.84238	1.78313	1.91343	1.78335	2.82729	2.91271	2.44778	2.7999	0.0469132	1.11643	0.488749	-0.279846	-0.183784	0.175081	0.264839	-0.479925	-3.49498	-4.64455	-4.89771	-2.69604	1.32136	-0.999039	0.715618	0.418917	2.70188	1.45672	2.44394	1.84966	5.14035	3.59846	3.63021	3.77902	-2.1699	-4.63724	-6.52329	-4.71659	3.52834	3.27577	3.79276	3.6335	+	0.00814656	7	7	7	60
P06730	P06730	Eukaryotic translation initiation factor 4E	EIF4E	1.84905	1.94703	2.2664	2.23752	2.03429	2.30719	1.83866	2.18411	1.71092	0.142082	1.61897	1.50492	-4.82911	-0.0679417	0.446558	0.961487	2.36231	1.70624	2.01217	1.90391	1.50604	2.26792	2.2587	1.7413	0.952793	0.570629	1.03018	1.74186	2.34671	2.20936	2.32654	1.86085	1.86564	1.38078	1.28906	0.722187	1.47247	1.60334	0.863913	1.3801		0.631745	9	9	9	52.1
P06733	P06733	Alpha-enolase	ENO1	7.02724	7.25204	7.41779	7.38592	7.98607	8.13641	8.05407	8.23626	7.82145	7.33871	7.50774	7.34489	6.97742	7.6313	7.51293	7.36622	7.72873	7.59003	7.78812	7.76436	8.29625	8.11446	8.05293	8.25308	6.36857	5.73687	6.66966	6.73532	9.01484	8.49958	8.77247	8.25754	7.31047	7.34998	7.17335	6.86286	8.17662	7.68987	7.68961	7.5202		0.611494	51	51	46	84.3
P06737	P06737	Glycogen phosphorylase, liver form	PYGL	-0.431662	0.0473518	0.934689	0.991694	1.9939	2.2451	2.29686	1.61725	-0.679869	-0.783083	-1.74168	-1.39201	-1.0962	-0.236231	0.380156	-0.644871	-0.0660953	0.290865	0.417492	0.443609	1.16291	2.06106	1.89431	1.98826	1.33988	1.71483	2.75465	1.83064	2.28074	2.11228	2.21096	1.56458	1.33366	0.252638	0.609072	0.521998	2.26837	1.95356	1.39652	1.71532	+	0.0458868	26	20	19	35.1
P06744	P06744	Glucose-6-phosphate isomerase	GPI	4.64149	4.57243	4.58833	4.61365	4.47002	4.73762	4.42495	4.86648	2.81068	3.12403	3.08615	2.72475	2.12479	2.38035	2.76982	2.31414	5.24972	5.54284	5.48094	5.45928	5.56979	5.71004	5.92574	5.56315	4.89815	4.65952	4.76764	4.97121	7.29514	7.07222	7.14405	6.82939	5.0866	5.18155	5.16219	5.22376	5.42791	5.36962	5.12186	5.29361	+	0.0011619	35	35	28	65.2
P06748	P06748	Nucleophosmin	NPM1	5.75536	4.99156	4.96229	4.55331	3.39202	3.07379	3.3732	3.43436	5.9843	4.25911	4.60101	4.10037	5.50393	5.26694	4.79516	4.79296	3.89775	4.11832	3.25881	3.08602	5.51213	4.78942	5.27756	4.50486	7.68747	7.6374	7.66313	7.3412	4.19825	4.49448	4.5115	3.93708	6.06011	6.3352	6.33603	6.06884	5.17373	4.78579	5.38738	5.29207		0.260489	20	20	20	63.9
P06753	P06753	Tropomyosin alpha-3 chain	TPM3	4.55059	4.60665	4.53252	4.79768	4.61344	4.3824	4.46235	4.7856	2.48124	1.88097	2.54258	1.62452	1.13371	1.49009	1.37634	1.20418	3.76966	3.58957	3.8805	3.78535	4.95544	5.25836	5.33091	5.62659	4.12905	3.42651	2.33393	4.42047	4.84427	4.82063	5.03543	4.71436	3.89251	3.64286	3.30304	3.30032	5.15059	5.45966	4.69261	4.75304		0.0693592	23	8	7	61.4
P06756	P06756	Integrin alpha-V;Integrin alpha-V heavy chain;Integrin alpha-V light chain	ITGAV	5.05478	4.88553	5.24605	5.06542	4.77831	4.64931	4.57327	4.97175	4.52336	4.56822	4.79579	4.78781	4.6395	4.83097	5.02006	4.00056	5.58487	5.91579	5.64424	5.76309	6.55	5.91079	6.03855	6.16994	3.37254	3.75433	2.68524	2.28334	6.91278	6.11167	6.81935	6.63946	4.53272	4.55614	4.68734	4.48235	4.21677	4.36669	4.71342	4.04402		0.31262	62	62	62	51
P06865	P06865	Beta-hexosaminidase subunit alpha	HEXA	-3.17459	-4.52651	-5.55848	-5.11163	-3.90877	-4.77935	-3.96179	-4.52389	-3.50497	-3.73853	-4.68906	-2.94603	-5.30201	-4.62634	-4.66256	-4.30912	-4.41841	-2.71571	-4.09078	-4.30218	-4.56538	-4.84807	-4.12025	-6.17087	-4.62708	-3.74825	-4.8755	-4.99229	-4.3302	-4.30781	-2.49857	-4.85484	-4.99753	-2.83073	-1.23249	-1.8232	-1.99933	-2.04066	-4.23114	-4.39688		0.0651951	3	3	3	8.3
P07093	P07093	Glia-derived nexin	SERPINE2	1.8026	1.95721	1.67846	2.32409	-0.95306	0.366224	0.416523	0.386852	0.444134	-0.516409	-0.502457	0.551254	2.5856	2.70271	2.62056	2.67408	0.136978	-0.71911	-0.582649	0.0347424	-1.52991	-0.978413	-1.02096	-0.920845	1.00845	1.61233	0.597515	-3.42023	-2.09872	-1.18343	-1.3868	-0.960136	-4.24566	-4.89327	-4.44609	-4.01177	0.424894	0.194115	0.383236	0.881807	+	0.000110236	12	12	12	32.2
P07099	P07099	Epoxide hydrolase 1	EPHX1	0.409561	-0.155663	-1.01848	-0.562901	-4.56887	-5.55133	-5.02257	-4.82677	-0.844372	0.277206	0.492371	0.425743	-5.05028	-4.06976	-1.6782	-4.02001	1.86867	2.73774	2.44462	2.30736	4.55032	4.24468	4.18578	4.13695	2.10322	2.69941	1.94696	1.98769	2.85302	2.09757	2.58093	2.50096	-3.71117	-6.16652	-4.45681	-4.01812	2.82422	3.35121	3.09798	2.84542	+	0	20	20	20	42.4
P07108	P07108	Acyl-CoA-binding protein	DBI	3.06012	2.86324	3.34648	3.0746	3.19132	3.47595	2.86811	3.28095	2.23323	2.062	2.59159	2.56074	-0.364084	1.71283	1.36706	0.876291	3.64025	4.32442	3.76059	3.90697	4.45678	4.68032	5.05463	5.12799	2.77128	2.25517	2.41948	2.78886	5.18706	4.67745	4.88961	4.38532	4.12872	3.48482	2.8622	3.10834	3.51515	3.83486	2.10091	2.4618	+	0.0176653	6	6	6	73.6
P07148	P07148	Fatty acid-binding protein, liver	FABP1	-1.37634	-0.933098	-0.247005	-1.25831	-1.53793	-0.791799	-1.28034	-1.12294	-4.84158	-1.20413	-0.745596	-0.978783	-1.36516	-0.643223	0.0940971	0.0540466	-0.626642	-1.06424	-1.14269	-0.507404	-0.516596	-1.2959	-0.89402	-0.955889	-0.745342	-0.0624428	0.157341	-0.540222	-1.45263	-5.84784	-1.33271	-4.8192	-5.58055	1.0425	0.359135	0.166746	0.504223	1.07501	0.328917	-0.950848		0.529799	3	3	3	22.8
P07195	P07195	L-lactate dehydrogenase B chain	LDHB	5.5357	5.64295	5.7027	5.79248	5.2816	5.17185	5.27412	5.34957	3.5054	3.55533	4.14791	3.70506	2.77922	4.04802	3.75353	3.28307	2.75999	3.07647	2.84344	3.13909	0.739193	-0.00737762	-1.52425	-1.06705	4.66853	4.56709	5.2371	5.26136	6.4257	5.4234	5.59564	5.19194	1.14125	1.03606	0.942814	2.01439	5.41179	5.56434	5.09026	4.5318		0.0580483	22	19	19	47
P07199	P07199	Major centromere autoantigen B	CENPB	-4.4411	-2.92963	-5.5651	-4.5655	-6.39914	-3.62342	-5.9163	-4.67911	-1.8522	-2.42262	-2.75678	-1.91837	-4.65449	-4.72606	-4.58329	-3.95022	-5.15666	-5.92685	-5.48015	-5.30988	-5.63055	-4.30482	-5.03796	-4.41968	-4.82407	-4.53936	-4.9642	-5.5406	-5.6896	-4.1065	-5.52989	-4.53912	-3.66453	-5.33725	-4.93415	-1.95875	-4.7238	-3.72746	-5.27893	-4.94729		0.191715	1	1	1	2.5
P07203	P07203	Glutathione peroxidase 1	GPX1	-4.21295	-4.69237	-4.88901	-5.66616	-4.97929	-3.98046	-4.51501	-4.91309	0.244274	-4.51767	-5.07311	-4.14227	-5.12313	-3.49393	-3.80882	-4.64769	-3.98264	-5.11781	-5.47328	-5.21745	-1.91651	-1.10864	-2.52973	-3.07167	-6.00136	-4.15916	-4.88974	-5.1101	-4.70665	-5.28593	-5.04355	-5.03597	-4.3676	-4.66491	-4.5885	-4.30747	1.73539	1.90077	2.60607	2.9576	+	5e-05	5	5	5	45.8
P07237	P07237	Protein disulfide-isomerase	P4HB	4.89918	4.99496	5.16291	5.36278	3.59251	3.21248	3.29413	3.25251	5.0541	5.21168	5.34383	5.35882	4.42732	4.10457	4.0716	4.64114	5.85861	6.18298	6.10123	6.09926	6.70704	6.99354	7.18252	7.09502	5.09028	4.55069	4.27908	5.19722	5.3947	5.55612	5.71761	5.76433	5.91325	5.76459	5.9435	6.14692	7.60078	7.29343	7.91123	7.97374	+	0.000320856	46	46	46	68.7
P07305	P07305	Histone H1.0;Histone H1.0, N-terminally processed	H1F0	2.70985	4.29012	4.97615	4.46396	3.37755	3.43218	2.57897	3.06717	1.64338	1.31337	1.00259	1.44711	2.67136	3.41284	4.40339	3.00252	3.85315	4.3387	4.90103	5.86625	2.64059	2.78559	3.20362	3.49971	1.21479	0.987936	0.356134	0.945303	1.56938	1.58945	1.59833	3.57293	5.26252	4.61109	4.9409	5.12288	-2.15868	-0.65176	1.55911	0.932161	+	0.00942816	12	12	12	36.1
P07311	P07311	Acylphosphatase-1	ACYP1	-1.27038	-1.41996	-1.67269	-1.63347	-0.430525	-0.923075	-0.773113	-1.1362	-0.363819	-0.165306	-1.03109	-0.664623	-3.85602	-5.22279	-3.55457	-4.40552	-5.2187	-3.48424	-3.40562	-3.07002	-4.94523	-4.66874	-3.86595	-5.6372	-5.5812	-4.79804	-4.97592	-3.94689	-4.99105	-3.21118	-2.63801	-4.16325	-4.13473	-5.16796	-4.57125	-3.49633	-2.60715	-5.00222	-3.48109	-4.5878	+	0.0032848	2	2	2	29.3
P07339	P07339	Cathepsin D;Cathepsin D light chain;Cathepsin D heavy chain	CTSD	1.66416	1.53891	1.42729	1.66469	0.369864	1.42178	-0.834677	0.561632	1.14611	-0.158054	0.634733	0.558395	0.227819	1.01954	-0.654114	0.968016	6.35775	6.48332	6.56023	6.3098	2.4067	2.34978	2.44956	2.82714	0.594562	0.345879	0.0843811	0.297253	3.41985	3.23276	4.14311	4.03097	1.54253	2.63592	2.77086	2.41574	3.86301	3.25408	3.90792	3.62662	+	0.0139473	19	19	19	57.3
P07355;A6NMY6	P07355;A6NMY6	Annexin A2;Putative annexin A2-like protein	ANXA2;ANXA2P2	8.84352	8.49648	8.50287	8.48894	8.60859	8.52405	8.51572	8.70578	7.36756	7.38944	7.15185	7.51263	7.73378	7.99613	7.85938	7.85866	6.27617	6.29845	6.31987	6.30184	9.2401	9.15157	9.35664	9.06069	8.74859	8.72083	8.72619	8.78995	7.53404	7.20258	7.1846	7.28438	7.05223	7.02811	6.82188	6.47267	10.5179	10.3095	10.8792	10.5978	+	0.00192839	51	51	51	81.4
P07357	P07357	Complement component C8 alpha chain	C8A	-1.60738	-0.712322	-0.770281	-0.843271	-6.27823	-4.17937	-5.09468	-5.29127	-1.48873	-5.37106	-4.8611	-1.67071	-3.8568	-3.94022	-2.4107	-4.13355	-5.16733	-4.56734	-3.38559	-5.43355	-5.22054	-5.11485	-0.481617	-0.538107	-5.10025	-4.31021	-7.03977	-4.31278	-3.51507	-0.880432	-4.2319	-0.913961	-3.60559	-3.79896	-2.32133	-3.46482	-5.41665	-4.08599	-5.78997	-4.40791		0.588171	2	2	2	4.1
P07358	P07358	Complement component C8 beta chain	C8B	-2.82044	-1.62681	-2.35811	-1.35418	-4.66479	-4.49978	-2.27874	-4.92829	-1.80788	-5.11977	-1.98101	-4.64188	1.38985	-0.493175	-1.18544	-0.931736	-3.41268	-2.01459	-2.41793	-6.27382	-0.897762	-1.23457	-1.90635	-2.10751	-0.396458	-1.36612	0.245945	-0.491627	-2.81611	-2.64519	-2.07082	-0.733736	-0.0853729	-0.451311	-0.640114	-0.881546	-1.16342	0.47328	0.921579	0.6255		0.0932717	5	5	5	8
P07384	P07384	Calpain-1 catalytic subunit	CAPN1	1.51354	1.52319	1.35376	1.68013	0.182291	-0.0978317	-0.203718	0.56826	-1.74383	-0.56113	-1.90711	-1.77963	-4.5418	-3.27138	-1.31416	-2.83542	0.972256	1.1188	1.47552	0.828808	4.9751	4.66235	4.82859	4.65803	3.46906	2.95758	3.75137	3.19678	3.9964	4.19966	3.93109	3.80885	1.55445	1.28692	2.25744	1.90597	1.88409	2.84358	3.16041	2.88287	+	0.000581053	32	32	32	50.3
P07437	P07437	Tubulin beta chain	TUBB	4.98836	5.18966	5.06051	4.87271	4.24082	3.1566	4.28551	3.34105	5.8517	5.19329	5.1673	5.7037	4.42635	3.75217	3.09628	3.03321	4.6637	4.64861	4.67509	3.98734	6.23451	5.63645	5.57835	5.69431	7.01923	7.37542	7.1848	6.53064	5.49812	5.50922	5.46812	5.58321	5.18336	5.97572	6.23592	5.86057	3.92541	4.89093	6.02072	5.31373	+	0.0402519	48	11	9	76.1
P07476	P07476	Involucrin	IVL	-5.04854	-3.93129	-3.35295	-4.23375	-3.96089	-4.03505	-4.47734	-5.31997	-3.91769	-4.70436	-5.32444	-0.883182	-5.32775	-4.70762	-4.94993	-5.6616	-4.28815	-6.37008	-3.83372	-3.21654	-3.72074	-5.36221	-3.28633	-3.89793	-0.755611	-0.149689	-0.654425	-0.210297	-0.529629	0.0595341	0.381733	0.0607376	-4.16583	-3.24883	-5.02269	-4.62713	1.26871	0.336296	1.20546	1.07879	+	0.00235655	8	8	8	21.9
P07550	P07550	Beta-2 adrenergic receptor	ADRB2	-5.59495	-4.28861	-4.80502	-5.64096	-1.44801	-2.67299	-2.14098	-1.56039	-4.78047	-4.24833	-3.14519	-4.8929	-6.03786	-3.73205	-4.84697	-6.42406	-6.30316	-5.13061	-5.24576	-5.29953	-5.14658	-2.99875	-5.62345	-5.37781	-4.70321	-4.75658	-4.6613	-4.44944	-3.94611	-5.03609	-4.46302	-3.97419	-4.92906	-4.53219	-3.56722	-4.47105	-4.46792	-3.50588	-4.04784	-5.0767		0.58194	1	1	1	3.4
P07585	P07585	Decorin	DCN	-5.39672	-5.4773	-4.09704	-5.13659	-4.06822	-5.35733	-7.02678	-4.26694	-4.17624	-4.96396	-4.34061	-2.52035	3.06426	3.43947	2.58565	3.07002	-5.78316	-3.9534	-4.61567	-4.90329	-4.67782	-1.99667	-3.49984	-2.27972	-4.14698	-4.77207	-5.44805	-4.01483	-4.24676	-4.41006	-5.01656	-4.46759	-5.43211	-4.72251	-3.81991	-2.4904	-4.78585	-0.826937	-5.10977	-5.19691		0.569489	8	8	8	30.4
P07602	P07602	Prosaposin;Saposin-A;Saposin-B-Val;Saposin-B;Saposin-C;Saposin-D	PSAP	0.312332	0.587738	1.00923	1.2816	1.27848	1.25864	0.702772	0.285595	0.131508	1.22947	2.51249	2.0916	-1.68429	-1.85213	0.216829	-5.66362	2.41265	2.79392	2.92784	2.9797	1.52354	2.0006	2.04129	2.08793	3.36547	3.07337	2.37891	3.73646	2.08104	2.18172	2.56009	1.64648	2.94132	2.28666	1.91868	2.71317	5.03064	4.87179	4.70909	4.62627	+	0.00124884	16	16	16	37
P07686	P07686	Beta-hexosaminidase subunit beta;Beta-hexosaminidase subunit beta chain B;Beta-hexosaminidase subunit beta chain A	HEXB	-0.676325	-1.64681	-3.40615	-4.56953	1.082	0.998898	0.44899	0.951538	-0.852583	-1.17204	-0.00521278	0.190802	-2.28329	-4.77834	-1.53033	-1.12451	0.692636	0.976833	1.05274	0.125561	0.575083	0.658011	-0.416614	0.484051	-1.66568	-2.14845	0.0254307	-2.32578	-0.371	-2.94582	0.519451	-0.178309	-0.575132	0.657745	-0.144976	0.152378	-0.433319	-0.188898	0.504211	-0.440794		0.460693	14	14	14	33.5
P07711	P07711	Cathepsin L1;Cathepsin L1 heavy chain;Cathepsin L1 light chain	CTSL	-3.52438	-4.63497	-5.03245	-6.07755	-5.04315	-5.60696	-4.21343	-4.396	-0.426872	-0.173473	0.440668	0.504448	-4.79732	-4.04859	-4.81627	-5.81649	-4.49356	-3.45647	-4.3995	-3.64958	-4.41668	-4.3645	-5.57561	-4.47096	-5.36405	-5.2861	-4.47469	-3.95146	-3.04458	-4.69561	-4.58148	-5.06509	-4.73499	-4.06165	-4.63678	-3.29587	-5.24412	-4.48164	-2.03434	-4.76763		0.670384	5	5	5	24.9
P07737	P07737	Profilin-1	PFN1	6.90674	7.01442	7.28578	7.17344	7.37294	7.38973	7.30613	7.24672	6.46907	6.85635	6.73694	6.57074	5.72991	6.14974	6.20174	6.34921	6.37571	6.19887	6.31127	6.46294	6.42266	6.84669	6.91515	6.70065	5.90374	5.28313	5.96772	6.31563	6.76467	6.99773	7.20287	6.79603	6.14671	5.96738	5.7633	5.72128	6.77386	6.46381	5.80349	6.26862		0.0728245	21	21	12	99.3
P07738	P07738	Bisphosphoglycerate mutase	BPGM	-4.98063	-5.908	-3.6607	-3.43789	-4.94678	-5.58339	-4.97061	-4.35251	-4.58526	-4.1671	-4.12235	-4.49464	-5.663	-4.44408	-3.04161	-3.00877	-5.98779	-5.9362	-3.77586	-2.77774	-3.64069	-4.23912	-5.0872	-4.49295	-5.73327	-4.51708	-4.81509	-3.96563	-4.08896	-6.00596	-4.58693	-4.57628	-3.88084	-5.5983	-4.85008	-5.55727	-3.00038	-3.10999	-3.4493	-3.87722		0.176526	1	1	1	5.4
P07741	P07741	Adenine phosphoribosyltransferase	APRT	1.10086	0.973934	0.100544	0.251297	-1.51052	-0.24082	-4.02177	-1.05422	1.99366	-0.378191	-0.419369	-0.0301571	0.611393	-0.594868	-4.59159	-4.70783	-1.52296	-0.561895	0.558752	-1.04385	1.89716	2.00249	1.57916	1.80395	3.95402	4.08844	3.85783	3.11366	1.08019	0.556639	1.05364	1.95157	3.21643	3.11349	2.99942	2.08491	1.36573	2.40618	1.85014	2.61836	+	0.01452	14	14	14	60
P07814	P07814	Bifunctional glutamate/proline--tRNA ligase;Glutamate--tRNA ligase;Proline--tRNA ligase	EPRS	5.38772	5.77611	5.99496	5.68571	3.68765	3.27482	2.98244	3.76979	4.32217	4.47217	4.4673	4.65382	5.17804	5.18497	5.72538	4.93026	7.12642	6.13046	6.58596	6.48485	5.60801	5.4949	5.56102	5.37627	6.64233	6.64045	6.30116	6.6387	6.11929	5.71502	6.18692	6.14469	5.84214	6.22569	5.97035	6.042	4.635	4.75876	4.89419	5.01156	+	0.0021353	101	101	101	64.6
P07858	P07858	Cathepsin B;Cathepsin B light chain;Cathepsin B heavy chain	CTSB	-0.11412	0.116749	0.254259	0.132771	0.855551	0.694826	-0.0967922	1.22997	2.71493	2.707	2.8882	2.60276	0.389196	0.844135	0.767687	1.02682	1.118	1.38909	1.41974	1.21611	-1.49503	-4.66504	-3.82593	-4.04384	0.54212	1.81387	0.601021	1.50031	-2.25362	-2.88331	-2.527	-2.30289	-4.94988	-2.53704	-2.38431	-2.77968	2.94303	2.15382	1.58264	2.7693	+	0.00550663	7	7	7	27.1
P07900;Q14568;Q58FG0;Q58FG1	P07900	Heat shock protein HSP 90-alpha	HSP90AA1	6.13837	6.50223	6.31333	6.267	6.91619	6.74378	6.73098	6.81635	7.10277	5.70378	5.98162	6.22951	5.69233	6.0734	6.0788	6.05576	7.07913	7.3245	7.23623	7.18218	7.48639	7.80353	7.76438	7.57091	5.82894	5.66869	6.03727	6.33889	8.47766	8.17592	8.34403	7.96369	7.67644	7.47918	7.55206	7.39601	6.62923	6.698	6.34444	6.61038	+	0.0177211	75	57	57	68.9
P07910;P0DMR1;O60812;B7ZW38;B2RXH8	P07910	Heterogeneous nuclear ribonucleoproteins C1/C2	HNRNPC	4.50031	4.75129	4.60343	4.51624	3.89543	2.87359	2.86084	3.18348	5.30802	3.81039	4.57787	3.41723	3.73474	3.79108	3.53628	3.34375	5.95367	5.21556	5.34233	5.70321	5.28601	4.83816	4.60267	4.17164	5.83905	5.58695	5.06344	5.31723	3.91	3.28312	4.19568	4.19831	4.86585	5.67374	5.24231	4.91446	4.40934	4.54599	5.11741	5.22739	+	0.0226812	26	26	26	60.5
P07919;A0A096LP55	P07919	Cytochrome b-c1 complex subunit 6, mitochondrial	UQCRH	-4.74033	-5.36166	-4.20246	-5.28464	-4.1383	-4.091	-4.15185	-4.23003	-0.650744	-1.92041	-2.83252	-1.60485	-5.5028	-3.99011	-5.42178	-5.19647	0.403748	0.463949	0.65979	0.321505	-2.12614	-1.28674	-1.63047	-3.04525	-0.0134602	-1.07668	-2.73547	-0.560789	-3.81246	-4.94832	-3.9462	-4.09215	1.12426	0.33927	-1.40198	-0.339968	-2.04458	-2.20547	1.39718	0.818016	+	0.00746292	5	5	5	79.1
P07942	P07942	Laminin subunit beta-1	LAMB1	5.96092	5.87539	5.74555	5.76721	5.79058	5.96965	5.18505	5.73919	3.99785	4.05398	4.12668	4.08226	9.64332	9.62167	9.59687	9.32981	3.6599	3.52113	3.63433	3.76505	5.6783	5.01227	5.31521	5.29316	5.55713	5.70908	4.66521	4.78814	-0.320946	-0.772703	-0.382835	1.52662	4.8981	5.49661	5.57026	5.43125	5.46757	5.94671	5.90072	6.33185	+	0.0466571	107	107	107	54.6
P07947	P07947	Tyrosine-protein kinase Yes	YES1	4.18845	4.28683	3.78595	4.05465	3.62737	3.44887	3.23597	3.48042	3.0058	2.79386	2.65421	2.98879	1.99008	0.521522	0.774967	-0.16258	4.44501	4.85311	4.80309	4.77809	4.80599	4.60094	4.83009	4.49124	2.06709	2.33035	1.77332	2.09777	4.52094	4.31958	4.24783	4.35431	5.10724	4.72871	4.77043	4.79339	2.24756	2.64328	2.64874	3.02929	+	0.0450415	31	31	16	57.5
P07948	P07948	Tyrosine-protein kinase Lyn	LYN	1.64894	2.15638	1.48407	2.09903	1.82627	1.56021	2.08551	2.10575	0.925573	0.711004	1.02832	1.04658	-1.40092	-2.36926	-2.09974	-4.15508	0.370958	0.623854	0.522156	0.843164	3.15586	2.80537	3.00443	2.7257	3.01714	2.17207	2.41015	2.46867	-2.319	-2.6186	-5.3223	-5.77829	-6.14248	-1.32803	-2.23229	-5.14431	-0.957876	0.708071	1.26008	0.591658		0.104605	22	20	17	50.2
P07949	P07949	Proto-oncogene tyrosine-protein kinase receptor Ret;Soluble RET kinase fragment;Extracellular cell-membrane anchored RET cadherin 120 kDa fragment	RET	-4.95788	-2.84598	-4.16541	-4.49053	-4.59381	-5.22344	-5.49512	-4.9429	-5.60375	-4.18224	-6.17708	-3.32557	-4.8191	-4.07241	-3.7824	-5.9759	-1.32936	-1.37782	-1.07685	-1.19925	-4.75674	-6.59385	-7.3983	-3.45893	-2.66875	-0.767389	-5.13926	-3.36546	-5.52897	-6.15543	-4.72278	-3.42124	-4.60121	-5.61979	-5.07693	-3.82997	-3.2598	-5.43019	-2.60125	-4.77045		0.49146	4	4	4	4
P07951	P07951	Tropomyosin beta chain	TPM2	-0.269989	-2.161	-1.6059	-0.390097	2.01477	-0.163658	1.62149	1.55546	1.32549	0.128029	1.39317	0.747671	1.83177	1.22807	-0.169464	0.759563	1.78334	2.01155	1.99821	1.29351	0.66667	-0.124382	0.86714	0.822231	-0.634493	-1.0836	0.352173	0.410194	1.6908	0.929264	0.260798	1.8137	-0.0325775	0.599441	0.991287	-4.86058	0.888435	1.00178	2.7349	1.86199		0.200192	22	7	1	53.5
P07954	P07954	Fumarate hydratase, mitochondrial	FH	1.50759	1.62275	1.39316	1.84057	0.85688	0.902552	-0.00859451	0.852875	1.15529	1.94273	2.14039	1.49598	-1.3975	-0.807814	0.157793	-0.138048	2.06688	2.47657	2.53615	2.17403	3.7334	3.94544	3.76757	3.84657	2.25013	1.14778	2.23135	2.11331	2.10609	2.59635	2.89122	2.27514	1.38734	0.603357	1.906	0.544071	3.0177	2.4103	2.81202	2.72657	+	0.00209406	19	19	19	54.1
P07996	P07996	Thrombospondin-1	THBS1	9.09471	8.96101	8.56985	8.71357	7.82659	8.31583	7.49808	7.90607	5.94956	6.14074	6.39555	6.02247	10.2052	10.517	10.1832	9.76405	2.34407	2.69067	1.92074	2.14422	7.98905	7.53205	7.3683	7.91639	6.36868	6.93706	6.21356	6.52256	7.19096	6.38147	7.17668	6.865	6.32933	6.65391	6.99759	6.9248	8.0305	7.69775	7.89851	6.8092	+	0.0483923	95	95	31	55.9
P08069	P08069	Insulin-like growth factor 1 receptor;Insulin-like growth factor 1 receptor alpha chain;Insulin-like growth factor 1 receptor beta chain	IGF1R	-0.506022	-1.68489	-1.31659	-0.955444	1.26893	-0.364914	-0.214373	0.655577	-0.951511	-3.1137	-4.01707	-1.11757	-4.67214	-3.28759	-4.49108	-4.80702	2.338	2.96678	2.91748	2.77792	-0.103805	-0.148231	0.101643	-0.374521	-3.16134	-3.01683	-6.4386	-6.23852	-1.92611	-0.776022	-1.47713	-1.85794	4.07349	3.86312	4.11476	3.68142	-2.01132	-0.851747	-4.44724	-1.63721	+	0.020667	21	20	20	25.2
P08123	P08123	Collagen alpha-2(I) chain	COL1A2	0.975477	0.572409	1.25833	0.885927	1.0629	1.30133	1.44536	1.6831	4.18024	4.3636	3.59612	3.73136	10.3439	10.2521	10.2938	10.0584	-0.579597	-0.0458889	-1.14054	-2.60241	-0.493191	-1.00578	-0.712885	0.683868	0.564913	2.92632	2.18223	0.77425	1.85	1.25453	0.396597	3.01945	2.07616	1.91092	2.35102	3.05159	1.96742	4.49963	2.95713	6.49628	+	0.0484153	63	63	63	54.8
P08133	P08133	Annexin A6	ANXA6	4.69866	4.6229	4.56845	4.75987	6.01729	5.59701	5.63075	5.97737	4.48698	4.73537	4.87291	4.79393	7.04522	7.01479	6.73719	6.77098	7.79962	7.97849	7.82501	7.97635	-0.83602	-1.20401	-0.363407	-0.591816	1.17884	1.2458	1.38429	0.808279	7.63624	7.08851	7.32709	7.38549	5.98558	6.15202	6.1327	6.06919	-0.851135	-0.386292	1.23222	1.0876		0.0542786	73	73	73	80.2
P08134	P08134	Rho-related GTP-binding protein RhoC	RHOC	2.4457	2.47534	2.52529	2.30287	2.51585	1.87073	1.83262	2.34709	2.18009	2.16731	1.67818	2.44596	2.42645	2.14112	1.36967	1.28238	2.14243	2.10295	2.13813	2.197	2.54516	2.04888	1.85229	2.25535	0.577093	0.093504	0.696657	0.232216	2.05969	2.16542	1.81214	2.36762	1.6644	0.908295	1.05552	0.838125	0.777927	1.31243	1.17185	1.34774		0.0564486	9	3	3	32.1
P08174	P08174	Complement decay-accelerating factor	CD55	3.50275	4.31113	4.52275	4.56309	5.01569	4.90081	5.03198	5.1494	0.229799	-0.687717	-0.592041	-1.059	0.902773	1.79672	2.3662	1.03302	1.70992	1.88082	1.97471	2.23256	1.99079	1.72648	0.0158005	1.85176	-1.07301	2.13541	-0.615934	-1.45375	2.49982	1.3088	2.14601	0.835568	3.97944	3.61683	3.46841	3.27329	1.33079	1.75965	1.85339	-1.3381		0.141328	13	13	13	49.3
P08195	P08195	4F2 cell-surface antigen heavy chain	SLC3A2	7.05301	7.17944	6.69705	6.74995	7.23322	7.05928	6.87443	7.16088	6.16156	6.31367	6.58505	6.56823	6.63877	6.71649	6.58689	6.19567	7.60038	7.90897	7.74674	7.56288	8.59724	8.03067	7.9982	8.07316	7.26841	7.3404	7.03785	6.99185	8.80607	8.35749	8.32808	8.47521	9.77642	9.91476	9.86484	9.93212	6.83316	6.90094	7.21522	6.57527	+	0	46	46	46	55.9
P08237	P08237	ATP-dependent 6-phosphofructokinase, muscle type	PFKM	-0.853985	-1.43907	-1.11658	-0.157562	-2.27513	-2.76082	-2.11279	-2.01058	-3.98714	-2.2989	-3.70362	-2.173	-3.63735	-3.32649	-4.18349	-4.12078	-0.0741539	0.148727	0.0381527	0.0713158	-0.0509701	0.193172	-0.618635	0.0731468	-1.85482	-2.51191	-1.43023	-1.48509	1.8333	1.46114	1.82364	1.70365	2.42024	1.13346	0.450384	1.3569	-4.17712	-2.77303	-1.31745	-1.44633	+	0.00102069	13	12	12	23.8
P08238	P08238	Heat shock protein HSP 90-beta	HSP90AB1	8.43498	8.48042	8.36661	8.42232	7.96108	7.65525	7.75678	7.97934	8.42342	7.85966	8.08196	8.25826	8.20848	8.19317	8.22375	8.00603	9.46594	9.77073	9.6529	9.69505	9.06036	9.20328	9.21418	9.06453	9.71352	9.38024	9.40103	9.90455	9.28552	9.18787	9.04111	9.06055	8.81062	8.60815	8.53029	8.66357	7.43899	7.65433	7.21479	7.65901	+	0	84	84	42	69.8
P08240	P08240	Signal recognition particle receptor subunit alpha	SRPR	-2.66215	-1.02664	-1.53671	-0.689911	-4.5944	-3.80085	-6.19568	-3.03424	-1.72302	-0.929222	-2.43593	-3.83374	-4.34063	-3.34404	-4.67226	-4.051	-4.34196	-4.40898	-5.65489	-4.06095	-1.4829	-3.70301	-0.748545	-7.23782	-0.249975	-3.07915	-2.04433	-2.19969	-2.64651	-1.11331	-6.13676	-0.273905	-5.16832	-5.59538	-3.69319	-6.01146	-2.42894	-3.25516	-0.825008	-3.21753		0.322713	5	5	5	8
P08243	P08243	Asparagine synthetase [glutamine-hydrolyzing]	ASNS	1.97836	2.07366	1.95659	2.01278	0.933834	-0.343313	0.694073	0.976265	1.65501	1.338	1.04186	1.41257	-0.773645	-1.05689	0.11768	-0.713366	1.42477	1.44267	1.43704	1.68186	2.0317	2.04221	1.78346	1.91397	0.324394	-0.448811	-0.436104	-0.78669	1.47297	1.77824	1.17097	1.46795	1.33787	0.588808	0.710085	1.085	-3.35651	-4.17335	-1.65303	-1.28152	+	0.0014032	16	16	16	43.1
P08253	P08253	72 kDa type IV collagenase;PEX	MMP2	-2.15595	-1.41953	-1.37414	-2.30222	-3.26295	-1.99356	-1.45266	-3.22252	-3.14573	-4.86503	-1.58178	-4.35637	5.3652	5.80323	5.56539	4.99147	-4.47337	-3.58234	-3.15783	-3.10384	-5.71548	-3.83682	-6.23804	-4.51532	-3.47803	-0.306963	-4.61397	-2.91682	-3.93067	-3.58554	-5.71652	-4.25024	-5.58203	-2.50488	-2.45754	-3.33736	-0.197521	0.90975	0.276592	0.99674	+	0.0319618	23	23	23	48.6
P08294	P08294	Extracellular superoxide dismutase [Cu-Zn]	SOD3	-0.796181	-3.29881	-5.85909	-1.23013	-1.75244	-1.406	-0.373245	-1.69773	-4.42773	-6.39543	-3.85638	-3.87014	-5.81472	-4.27456	-5.78219	-5.3093	-5.34392	-5.06883	-5.15758	-5.08163	-3.58343	-4.70784	-5.2112	-3.50016	-4.73239	-4.98314	-5.28728	-3.60584	-1.98799	-1.53124	-1.9436	-1.4359	-4.75337	-4.90958	-5.38195	-4.75829	-4.36004	-4.73772	-5.18119	-2.96818		0.597688	3	3	3	19.2
P08473	P08473	Neprilysin	MME	-5.31145	-3.78377	-6.39342	-4.37274	-4.16561	-4.32919	-3.97304	-4.41757	-6.01876	-4.71793	-5.29185	-4.28349	-4.57555	-4.00585	-3.85791	-4.14635	-2.43776	-5.38748	-3.57951	-3.32078	-0.272198	1.32415	0.612404	0.100447	-4.24458	-5.46119	-3.6055	-4.84227	-5.71603	-5.08629	-4.15548	-4.82596	-5.37299	-6.09317	1.54876	-5.86127	2.78716	3.19021	3.26648	2.6926	+	0.00105085	15	15	15	27.6
P08476	P08476	Inhibin beta A chain	INHBA	-4.34259	-5.15509	-4.52048	-5.60071	-3.91432	-3.56846	-3.01538	-4.20332	-4.29113	-3.77135	-4.23643	-4.42002	-0.987619	0.840998	0.232529	-1.43406	-5.83985	-5.03909	-5.00086	-3.36061	-3.35797	-4.56476	-5.1704	-5.6747	-6.07697	-5.14314	-5.14173	-2.74446	-4.63595	-3.88796	-3.98412	-5.08699	-3.49938	-5.08977	-5.2014	-5.10999	-4.57879	-5.69594	-4.79214	-4.32367		0.131007	2	2	2	7.5
P08493	P08493	Matrix Gla protein	MGP	-3.87019	-4.66035	-4.59171	-4.59943	-3.50924	-5.28472	-4.10513	-5.07633	-0.330811	-2.55625	-0.586315	-4.26176	0.340645	0.269251	0.31978	0.540678	-2.83408	-2.15415	-2.90929	-1.6105	3.60398	3.50137	2.44846	3.2735	-1.56818	-1.36662	-1.2531	-0.542116	-1.1542	-3.27434	-1.34971	-0.724255	0.334711	0.0447235	-0.25593	0.249809	-4.99013	-2.02978	-1.49437	-2.11539		0.105572	7	7	7	47.6
P08514	P08514	Integrin alpha-IIb;Integrin alpha-IIb heavy chain;Integrin alpha-IIb light chain, form 1;Integrin alpha-IIb light chain, form 2	ITGA2B	1.2546	1.04755	0.574593	0.363565	1.21802	1.00385	1.34618	1.28397	2.045	1.7537	1.61179	2.15483	1.40776	1.24737	1.43329	1.26419	-1.65688	-1.20282	-1.71287	-4.81397	-0.419418	-1.87256	-1.14574	-4.15474	1.48482	2.42604	-0.542265	3.80625	1.58485	0.958038	0.329996	0.858488	2.03352	1.8537	1.44115	2.11456	0.113174	0.548557	1.38184	0.910685		0.0753546	1	1	1	1.1
P08559;P29803	P08559	Pyruvate dehydrogenase E1 component subunit alpha, somatic form, mitochondrial	PDHA1	-4.77748	-4.4949	-4.26172	-2.7178	-2.87586	-4.31405	-4.43182	-4.3484	-1.39687	-0.824556	-1.73228	-1.63085	-3.71569	-4.95494	-4.78237	-4.84631	-0.321011	0.643133	-1.22144	-1.51628	0.821712	0.955204	0.379196	0.290035	0.116427	-0.368595	0.728787	1.00907	0.262279	-0.537838	-2.63677	0.64049	-0.50028	-2.38657	0.181334	-2.09568	-3.87969	2.18907	1.7509	0.132669	+	0.000869245	8	8	8	24.4
P08567	P08567	Pleckstrin	PLEK	-4.5832	-3.60543	-2.80618	-3.21902	-5.59898	-3.53047	-0.617765	-2.56066	-0.567083	-1.00976	-0.547541	-1.47067	0.762604	0.0597515	0.0456867	-0.879204	-5.0313	-3.30721	-5.57024	-4.17357	-1.89109	-2.16135	-3.97332	-3.99676	0.220621	-0.423603	2.44497	-0.85227	-1.07631	-1.76626	-1.8449	-1.10496	0.115528	-1.7794	-4.32245	-1.71305	-2.83303	-4.94327	0.233093	-2.34044		0.967353	2	2	2	6.3
P08572	P08572	Collagen alpha-2(IV) chain;Canstatin	COL4A2	6.93115	6.48694	6.41242	6.5852	6.73262	6.67076	6.70354	6.4979	1.89051	2.87097	2.25224	2.56247	4.68169	4.7807	5.02525	4.47007	-2.42389	-1.54469	-2.19182	-2.01625	-2.34516	-2.49031	-1.13744	-2.1538	3.25328	3.1255	2.32573	3.85999	-0.308422	-1.23557	0.58416	-0.32873	2.07829	1.16959	1.80676	2.02549	6.39841	6.31537	5.6045	6.78198	+	0.000116667	17	17	16	15.3
P08574	P08574	Cytochrome c1, heme protein, mitochondrial	CYC1	-4.33403	-4.1507	-4.31962	-4.19273	-4.52448	-5.59911	-4.87192	-4.76455	-0.915144	0.210856	0.769016	0.980255	-4.22708	-5.33128	-4.95427	-4.62	0.937635	1.94404	1.02254	0.882873	0.0328827	-0.522535	-0.511118	-0.273535	0.628691	1.60976	1.32649	0.630032	-4.38971	-3.14845	-1.88898	-0.783857	-0.37293	0.814781	0.850569	0.906206	0.593767	1.74821	2.6027	2.22397	+	0.00222816	9	9	9	30.5
P08581;Q9H3Y6	P08581	Hepatocyte growth factor receptor	MET	4.6217	4.45499	4.17997	4.06796	-0.154535	0.23782	0.268043	0.681026	0.167635	0.484703	0.78347	0.107542	0.175411	0.682842	-2.34637	0.727942	-5.42935	-4.78651	-5.53901	-5.75074	1.38818	1.4044	1.66115	1.32946	-2.12369	-3.82026	-5.30428	-2.285	-3.75041	-0.761337	-0.0884132	-0.0778236	-0.833355	-3.53495	-3.4748	-0.500141	-5.37924	-5.31029	-5.47001	-3.4653	+	0.0069082	27	27	26	29.2
P08582	P08582	Melanotransferrin	MFI2	2.21435	3.00526	3.29196	3.11689	2.81223	2.97301	2.61032	2.79832	-4.6841	-5.83652	-4.69239	-2.54376	1.02484	1.55539	1.51345	1.09477	-2.3703	-3.57723	-2.96044	-2.85448	-3.2163	-2.00466	-2.37865	-2.2513	-3.02697	-4.28204	-5.79291	-5.39757	-1.8901	-1.41613	-1.34985	-1.78066	-0.0377255	0.0557976	-1.58391	-1.17359	3.10135	2.96822	2.69867	1.81919	+	0.00709295	20	20	20	43.2
P08621	P08621	U1 small nuclear ribonucleoprotein 70 kDa	SNRNP70	3.05385	3.08116	3.39771	3.38542	1.93648	1.67258	1.29976	1.52777	1.78622	1.34261	1.4535	1.18897	1.34859	1.99248	2.29106	2.29111	4.19153	3.91274	3.97293	4.39366	2.87906	3.31216	3.3112	3.42885	3.08552	2.78086	3.36713	3.56975	3.19671	2.73048	3.24777	3.45447	3.22751	2.85745	2.86823	2.40727	2.5984	2.64129	1.27973	2.42433	+	0.0024	12	12	12	27.2
P08648	P08648	Integrin alpha-5;Integrin alpha-5 heavy chain;Integrin alpha-5 light chain	ITGA5	4.08182	4.18597	4.09967	3.87844	4.76492	4.57294	4.60306	4.85787	2.83394	2.64371	2.99009	2.9683	4.59965	4.5121	4.60309	4.31368	1.48021	0.974466	1.61508	2.33731	-0.0484657	-2.16997	-1.28647	-2.18055	0.506058	0.518477	0.120281	-0.163923	-0.131863	-0.202459	-0.41255	-1.13868	-4.10975	-2.07206	-0.706909	2.37997	4.10627	4.16946	4.08435	3.98264	+	0	27	27	27	30.2
P08670;P41219;P07197;P07196;P12036	P08670	Vimentin	VIM	6.07185	6.13041	5.93503	6.20493	7.29284	7.11075	6.62468	7.38795	7.49881	7.71038	7.41945	7.65863	7.56961	7.38135	7.6848	7.8708	1.54888	0.660686	1.74926	0.875454	2.66204	1.89908	2.16526	2.13829	1.91027	0.886322	1.65592	1.33632	-1.06979	0.277985	0.340509	1.56699	1.71962	1.96824	1.9776	0.784779	2.47727	2.5549	3.98425	5.37083	+	0	62	59	54	91.6
P08708	P08708	40S ribosomal protein S17	RPS17	3.02363	3.34533	3.42944	3.49504	2.32316	2.56586	2.10645	2.41563	4.0651	3.16069	3.88825	3.3187	2.2633	2.34817	2.27686	2.96088	3.14783	3.48599	3.47174	3.16593	3.96813	5.03196	5.00848	5.08606	4.00064	3.80149	3.57763	4.8669	4.47506	4.30291	5.04098	4.93577	3.62788	3.76216	3.8325	3.59265	3.68459	4.14712	3.37165	4.74464	+	0.00522404	12	12	12	73.3
P08754;P11488;A8MTJ3	P08754	Guanine nucleotide-binding protein G(k) subunit alpha	GNAI3	4.36409	4.33124	5.08892	4.67726	3.96838	3.86351	4.04626	4.41928	3.7563	3.26276	3.46591	3.6977	3.63895	3.59879	3.78924	2.96812	5.09631	5.32947	5.14091	5.52624	5.26497	4.23893	4.79309	4.77097	2.01316	1.6286	1.34257	1.54683	5.31058	4.62163	4.61834	4.79048	5.65712	5.61148	5.51797	5.70662	3.66034	3.75975	4.11536	3.17606		0.150651	24	14	13	54.8
P08758	P08758	Annexin A5	ANXA5	6.06648	6.04182	5.83193	6.15748	6.70636	6.38435	6.53134	6.57448	5.63308	5.88441	6.40188	6.20282	5.95661	6.38803	6.33752	6.11532	4.70345	5.01747	4.8746	4.97656	5.44167	5.92501	6.19129	5.79716	5.64926	5.28117	5.36445	5.92259	5.30184	4.77883	4.83947	4.8967	5.19674	4.76536	5.04708	4.73473	6.77104	6.76309	6.53339	6.71422	+	8.74317e-05	32	32	32	67.5
P08865	P08865	40S ribosomal protein SA	RPSA	3.85791	3.71348	3.56149	3.81007	3.12423	3.08098	2.79223	3.24189	4.52934	3.79336	4.17773	4.10604	3.90162	3.35979	3.24692	3.21534	4.15732	3.65193	3.84258	3.16459	5.32551	5.28123	5.36072	4.96539	5.76648	5.51636	5.22499	5.36655	4.82758	4.45378	5.06091	4.89942	2.31597	3.42547	3.20316	2.15728	3.5428	3.13979	3.89222	3.98364	+	0.000882353	23	23	23	69.2
P08962	P08962	CD63 antigen	CD63	3.09241	3.31683	2.74391	2.46954	4.31969	4.68661	3.41294	4.07136	1.96399	4.07904	3.83528	4.35565	1.58984	2.42935	2.36733	2.1499	2.76201	3.14073	2.87053	3.02252	1.69103	1.78754	1.79096	1.41407	-1.2817	0.0864048	-5.37256	-1.006	1.63722	1.60101	2.56804	2.33658	0.343065	0.631453	1.03763	1.00125	-0.604004	0.170828	-0.132595	-0.0452385	+	0.0170492	4	4	4	22.3
P09001	P09001	39S ribosomal protein L3, mitochondrial	MRPL3	-5.95081	-5.51725	-3.9985	-4.269	-5.49784	-2.64031	-4.49469	-5.38424	-2.09873	-1.40534	-1.9327	-3.93216	-4.8306	-4.75878	-5.96678	-5.02964	-4.52684	-5.47821	-3.74125	-5.49924	-3.37549	-4.12114	-2.83937	-6.37525	-4.9861	-1.91285	-2.2163	-2.22777	-4.82847	-4.12321	-2.48226	-2.02704	-0.673984	-0.43524	-0.18911	-2.41723	-1.82763	-2.59391	-2.15964	0.376314	+	0.0116588	3	3	3	13.5
P09012;P08579	P09012;P08579	U1 small nuclear ribonucleoprotein A;U2 small nuclear ribonucleoprotein B	SNRPA;SNRPB2	-0.757336	-0.892494	-0.859194	-1.01184	-1.86677	-2.0557	-6.64646	-1.70326	-2.20801	-2.3205	-4.58422	-1.62833	-3.96554	-4.14768	-5.89174	-5.31626	-4.42289	-1.41451	-5.10017	-5.42033	-3.95081	-2.59297	0.103394	-3.417	0.390858	0.867413	-4.95523	-2.55803	-2.59124	-1.07336	-0.790388	-0.503658	-1.4036	-1.73686	-3.35519	-4.81914	-0.43371	-4.63101	-6.15577	-0.567461		0.924917	2	2	2	10.3
P09104	P09104	Gamma-enolase	ENO2	-2.00903	-3.75497	-0.519627	-0.651092	0.216425	0.434338	0.0917988	1.17732	-0.904192	-4.65524	-3.49267	-4.13642	-5.7607	-5.0774	-5.18321	-5.18365	-3.97187	-4.85613	-3.43817	-3.38614	-5.71652	-6.11169	-1.31395	-4.1109	-4.49465	-5.08713	-5.63034	-4.16577	-0.338392	-4.12324	-5.33881	-4.45354	-3.3023	-1.45829	-5.52078	-5.09418	-4.61982	-4.87442	-5.00068	-4.60148		0.182346	9	4	3	24.7
P09110	P09110	3-ketoacyl-CoA thiolase, peroxisomal	ACAA1	-6.02843	-2.98416	-2.97295	-4.38983	-1.54831	-4.69227	-4.26896	-4.78166	-1.92217	-4.12035	-4.50364	-4.73241	-4.9907	-3.68543	-5.57947	-5.24312	-0.85457	-0.229157	-1.047	-0.215816	1.16316	1.18992	1.03316	0.619017	1.14424	0.469913	0.402983	0.962334	2.69647	2.6942	3.12268	3.25737	-1.81866	-2.47452	-1.19997	-2.36439	1.65813	1.13247	2.56032	2.77018	+	0	10	10	10	32.1
P09132	P09132	Signal recognition particle 19 kDa protein	SRP19	-4.4069	-5.16776	-3.88296	-5.54356	-5.69315	-4.81924	-5.52062	-3.43408	-1.89432	-1.78796	-2.45742	-5.29463	-1.0032	-2.56618	-2.40458	-4.54642	-3.36627	-1.60615	-1.69628	-1.44758	-7.09592	-3.10182	-4.45471	-2.76052	-1.29225	-0.421144	-1.54116	0.550642	-6.31804	-4.62061	-4.83393	-6.55145	-1.48479	-1.61996	-2.02231	-3.63894	-1.96972	-1.29988	-1.82243	-2.5893		0.384105	5	5	5	46.5
P09211	P09211	Glutathione S-transferase P	GSTP1	4.44051	4.53312	4.42372	4.56686	3.2516	3.39267	3.37609	3.47632	4.60183	3.76233	3.75564	3.82217	4.0568	4.16619	4.01827	3.52328	1.20492	0.084465	-0.262873	0.62241	-0.224558	-1.65139	-2.10396	-2.53856	5.32259	4.25132	4.89698	4.79197	-0.562424	-0.882425	-1.29922	0.0365677	-2.23902	-0.358221	0.0887051	-1.61782	6.25575	6.26348	6.22485	6.07511	+	0.000442308	18	18	18	76.2
P09234	P09234	U1 small nuclear ribonucleoprotein C	SNRPC	-0.0856075	-0.82542	0.320959	-0.108536	-3.98502	-3.15503	-2.7754	-5.41385	1.58878	1.59808	1.40291	1.70851	-4.7714	-4.906	-0.404003	-5.92464	-1.15841	-0.897615	-5.39464	-1.28522	0.208401	-0.354416	-0.297068	0.759985	-0.296795	-1.44277	-0.360367	0.757269	-0.988871	-1.4324	-6.17704	-4.61649	-0.64262	-1.07053	-1.56336	-3.80404	-5.16137	-0.239811	-5.16828	-3.17318		0.657098	3	3	3	19.5
P09237	P09237	Matrilysin	MMP7	0.0512085	-0.109739	-0.0424957	0.554674	-4.12214	-5.12703	-5.35199	-3.01773	-5.31839	-4.47047	-5.04905	-5.14837	-3.27977	-3.97891	-5.8703	-4.32082	-4.66964	-4.35834	-4.76472	-4.94608	-4.59187	-5.07661	-3.8041	-4.85019	-5.21695	-4.31689	-5.0074	-4.24235	-4.58008	-5.21216	-5.23192	-4.62842	-1.554	-3.67973	-4.51854	-4.03889	-4.78195	-4.65365	-4.07894	-5.82405		0.219646	3	3	3	13.5
P09327	P09327	Villin-1	VIL1	3.57914	3.51294	3.93149	3.83853	-4.86126	-2.79662	-5.47407	-4.13241	-3.33229	-4.51921	-5.52231	-6.10529	-4.49632	-3.99772	-5.42178	-3.90932	-5.25677	-3.70277	-5.38823	-5.90362	-4.77776	-4.80568	-5.27809	-4.68434	-5.5588	-4.56079	-3.73509	-3.53703	-5.4276	-5.48137	-1.91983	-5.77788	-4.73317	-4.89487	-5.0133	-5.83893	-3.0198	-4.21714	-5.6915	-3.95526		0.217782	19	19	19	28.1
P09382	P09382	Galectin-1	LGALS1	4.43485	4.24334	3.84469	4.23523	5.32047	4.99408	5.35968	5.65823	5.73558	5.40519	5.76728	5.77287	7.54857	7.27927	7.21872	6.94353	2.42026	3.14086	2.64828	2.6608	4.95885	4.13524	4.16888	4.18323	6.37481	6.0936	5.82402	6.61534	3.33651	3.10207	2.55914	3.34183	1.15747	1.7638	1.18735	3.31777	6.48786	6.90825	7.17343	6.75935	+	0.00149304	13	13	13	70.4
P09417	P09417	Dihydropteridine reductase	QDPR	-5.04825	-1.47539	-1.05139	-0.347639	-1.19969	-2.63415	-2.28951	-1.12649	-0.127569	-3.4916	-3.60713	-5.21389	-2.09827	-0.441011	-4.74953	-2.04548	2.14601	1.70724	1.86512	1.584	0.592579	1.62641	1.48092	1.64817	-0.354067	-3.8114	-1.47146	-1.02147	-2.13818	-3.16252	-0.517836	-3.38173	-0.661194	-2.13389	-1.23451	-4.5905	0.650066	0.749424	1.02983	0.899643	+	0.0394305	10	10	10	54.9
P09429;B2RPK0	P09429	High mobility group protein B1	HMGB1	2.72501	2.3657	1.66254	1.248	2.25099	1.81321	3.66219	1.3094	3.97153	3.25349	3.71651	2.97846	2.10928	2.23319	2.5375	2.69816	2.33929	2.5465	1.07347	1.9576	2.27809	3.60115	3.1776	2.65551	3.91329	4.41976	4.12823	3.70172	2.73756	3.00741	2.57761	2.95971	3.11655	4.55881	3.57445	3.84485	3.9588	3.71074	3.20354	3.99112		0.0886687	11	11	9	38.6
P09455	P09455	Retinol-binding protein 1	RBP1	-4.10941	-4.68224	-4.02638	-5.11522	-5.34152	-5.67762	-5.3034	-4.42955	-2.2417	-1.31024	-2.05071	-2.9561	-3.38551	-4.1234	-5.37963	-5.09014	-0.563574	-0.589903	-0.500877	-0.899832	1.74253	1.07745	1.19806	2.35505	-3.54928	-3.60824	-0.262425	-4.98535	-3.42582	-4.23277	-3.19414	-6.00422	-5.21357	-6.11494	-3.79135	-2.90705	-3.80921	-3.41822	-4.99028	-5.38128	+	0.0365609	13	13	13	78.5
P09467	P09467	Fructose-1,6-bisphosphatase 1	FBP1	-1.91128	-1.8566	-1.19817	-1.40632	-4.1911	-2.58626	-2.45151	-4.92377	-2.805	-3.01605	-3.98594	-4.63936	-2.43259	-1.85934	-1.95421	-2.74689	-0.682157	-0.224733	-0.585775	-0.432995	-5.71127	-2.90047	-2.83698	-5.43436	-2.49164	-1.24149	-1.0112	-4.73061	3.99934	3.56584	3.75361	3.41249	4.07665	4.00139	3.50175	3.59822	-1.77437	-1.811	-2.30955	-1.93449	+	0.00784888	15	15	14	48.2
P09471	P09471	Guanine nucleotide-binding protein G(o) subunit alpha	GNAO1	-6.47325	-4.02587	-4.36928	-3.48097	0.00877953	-1.03652	-1.01507	-0.340363	-2.35003	-3.90728	-2.73001	-4.87459	0.465553	0.29558	-0.710735	-0.488504	-1.53789	-3.90074	-2.23616	-1.61927	-0.764526	-2.50459	0.23937	-0.299402	0.420589	0.49946	-1.38342	0.13105	-3.33094	-3.35268	-3.88938	-6.64722	-4.80026	-4.91712	-5.67048	-4.9194	-4.42284	-5.36713	-4.69578	-4.15624		0.0585188	6	3	3	20.6
P09486	P09486	SPARC	SPARC	-3.99195	-3.84029	-5.5843	-3.48936	-2.99086	-1.78784	-3.63229	-1.41526	1.13198	1.73823	1.05328	1.08549	1.81821	1.70367	2.5072	2.34384	-6.10089	-5.23777	-5.42405	-5.05909	-5.28941	-6.69312	-5.08296	-5.65115	-0.14793	1.88153	-0.725857	-1.93636	-5.47439	-5.55109	-5.23699	-4.48902	-3.88896	-3.21855	-4.07068	-4.45237	-4.95481	-6.00037	-4.55452	-5.33503	+	0.024705	7	7	7	29.4
P09493	P09493	Tropomyosin alpha-1 chain	TPM1	1.73848	1.46983	1.55203	1.57446	0.873653	1.38636	1.82342	1.39878	2.87279	2.71859	3.33976	3.27064	2.00109	2.13879	1.72556	2.15727	3.22045	3.6784	3.69056	3.38151	5.09777	5.15617	5.43486	5.4771	3.57229	3.5289	1.38472	3.99953	4.04727	4.21338	4.34458	4.09514	0.621078	-0.519215	0.181097	-0.00478363	4.38314	4.88196	4.38642	4.64667	+	0	24	17	8	63
P09496	P09496	Clathrin light chain A	CLTA	3.92441	3.94181	4.11695	4.24642	4.23572	4.33551	4.61342	4.3437	-1.5678	-1.94776	-2.31569	-1.07818	3.4838	3.71915	3.15266	3.62799	2.75052	2.49734	2.38139	2.67786	2.63022	2.59402	2.30145	2.57434	2.94007	1.34964	2.26824	3.20178	3.13134	2.33922	3.68234	2.20005	2.75075	3.10217	2.9613	2.97918	0.851803	0.868046	0.262318	0.179151		0.333534	7	7	7	22.2
P09497	P09497	Clathrin light chain B	CLTB	3.23576	3.53489	4.29498	4.13482	3.72752	3.19745	3.58484	3.51233	-4.33952	-3.17541	-1.33487	-0.211126	0.182426	0.899628	0.905165	-0.688944	0.276594	1.02528	0.58738	-0.164406	0.517384	1.88751	0.373415	2.45601	2.152	-2.03062	1.56653	2.71897	3.57621	1.87016	4.19756	3.3121	2.44568	2.09241	2.2329	1.58994	3.24644	3.01463	2.86003	2.59736		0.682448	9	9	9	30.1
P09525	P09525	Annexin A4	ANXA4	4.48597	3.98434	3.86158	4.10147	0.800116	2.06845	1.40047	1.84982	2.3428	3.07603	2.4908	2.73689	3.21551	2.18882	2.08091	2.69427	4.521	4.81528	4.39591	4.59051	5.05704	4.71096	4.64516	4.43585	2.81804	3.46552	3.37222	2.90961	5.00338	4.74702	5.09509	4.73214	2.91472	3.46594	3.56528	3.40564	4.57401	4.35997	5.00301	5.1347	+	0.00293363	28	28	28	67.1
P09529	P09529	Inhibin beta B chain	INHBB	-4.42572	-6.5589	-4.27195	-3.96789	-1.36312	-1.51627	-4.19322	-2.35809	-4.64632	-3.5418	-5.34649	-3.73923	-4.17897	-6.18892	-2.33149	-4.05739	-3.22988	-3.67929	-4.81191	-3.17955	-6.35412	-5.26549	-3.14827	-2.9321	0.786511	1.11175	0.373138	-0.40958	-1.32512	-1.63582	-0.0260353	0.218826	1.87439	0.762464	0.513618	0.665668	-5.197	-5.34368	-3.91621	-3.5015	+	0.00785483	7	7	7	17
P09543	P09543	2,3-cyclic-nucleotide 3-phosphodiesterase	CNP	4.52966	4.59023	4.59452	4.44455	4.94231	4.79108	4.95807	4.94247	8.05683	8.14714	8.08102	8.25447	2.95251	2.88431	3.23819	2.70547	4.10993	3.98015	4.0113	4.43272	5.1152	5.09784	5.27513	5.16221	1.50129	1.37874	1.058	1.67387	7.14221	6.97004	6.82246	6.6807	4.51905	4.23853	4.07051	4.23705	3.43073	3.30548	3.20925	3.11829		0.484986	44	44	44	69.8
P09619	P09619	Platelet-derived growth factor receptor beta	PDGFRB	-4.40825	-4.69963	-3.98664	-5.03611	-4.22038	-4.28129	-6.83104	-4.60645	-5.19689	-5.16442	-3.3868	-4.21066	1.38995	-1.17172	-1.73291	0.425236	-5.4269	-4.88778	-4.01597	-4.38457	-5.72946	-6.63061	-4.80236	-5.58708	-4.64133	-4.93733	-3.90654	-4.8153	-5.4234	-4.89856	-4.90197	-5.01405	-3.20304	-5.78954	-4.01322	-5.45574	-4.46174	-3.52809	-5.41469	-5.66334		0.229197	5	5	5	9.5
P09622	P09622	Dihydrolipoyl dehydrogenase, mitochondrial	DLD	-0.618578	0.299746	0.450041	1.17633	-0.444765	-4.15272	-4.2252	-4.31159	-0.185812	-0.431339	0.405228	0.201296	-1.42867	-2.08237	-1.09027	-0.233629	1.38312	1.80274	1.85617	1.57655	2.9299	2.63727	2.48035	3.10501	1.5662	1.79694	0.868256	2.23807	0.939634	1.2735	1.92717	1.73742	4.18578	3.7861	4.01599	3.63775	4.5933	4.04258	4.44149	4.56941	+	3.0303e-05	20	20	20	48.1
P09651;Q32P51	P09651;Q32P51	Heterogeneous nuclear ribonucleoprotein A1;Heterogeneous nuclear ribonucleoprotein A1, N-terminally processed;Heterogeneous nuclear ribonucleoprotein A1-like 2	HNRNPA1;HNRNPA1L2	3.73637	3.65888	3.61146	3.6974	2.55993	2.5013	2.0174	2.69283	4.83935	1.94858	2.07019	2.6754	2.4094	3.11883	3.06146	2.6442	2.19686	1.93088	1.80735	1.75172	3.83179	3.70007	3.41536	3.64343	4.91243	4.86077	4.77519	4.75781	2.58451	2.1352	1.97918	2.42324	2.50389	3.89714	3.11058	1.63983	3.42036	3.81734	3.8369	4.08769		0.586636	28	28	28	56.7
P09661	P09661	U2 small nuclear ribonucleoprotein A	SNRPA1	0.958963	0.121912	-1.4884	-2.17904	-1.23256	-1.94956	-4.84772	-5.36492	0.000600815	-4.65053	-3.56	-3.65448	-4.27269	-4.70582	-2.49396	-3.86829	-2.2761	-0.614014	-2.08503	-1.04694	-0.688944	-2.51941	-0.814177	-1.56082	0.868168	-2.24734	-5.26378	0.841425	-1.52761	-1.53579	-0.456898	-0.473995	-4.18206	-1.98113	-3.96296	-1.13261	-0.888399	-5.0955	-1.43216	0.00449562		0.326887	5	5	5	29.4
P09668	P09668	Pro-cathepsin H;Cathepsin H mini chain;Cathepsin H;Cathepsin H heavy chain;Cathepsin H light chain	CTSH	-2.01558	-0.230471	-0.382206	-0.975386	-3.44821	-3.97505	-5.82962	-3.45327	-4.28817	-5.29077	-4.00053	-4.54453	-3.57909	-3.88145	-4.86317	-5.4233	-0.341944	-0.806467	-0.329046	0.0795593	1.04486	1.92562	1.77605	0.673979	-3.41632	-4.22415	-1.65856	-2.86305	-6.12237	-4.19049	-4.6803	-2.47664	-1.07551	-2.0887	-4.92846	-2.86334	-1.0422	-0.267755	-1.67412	-1.22575		0.152928	5	5	5	22.7
P09669	P09669	Cytochrome c oxidase subunit 6C	COX6C	-3.9121	-5.60185	-4.42035	-3.17517	-4.42206	-4.79824	-5.57671	-3.51862	-5.73318	-1.33587	-3.04747	-4.3097	-4.78643	-6.34371	-4.77581	-4.45803	0.295311	-1.7915	0.202978	0.13847	0.544148	-4.77554	-4.14895	-2.2883	-8.30532	-4.65385	-4.53538	-4.37674	-3.95543	-4.50009	-4.60618	-5.83784	0.740507	0.337175	-0.746218	-0.151665	0.896652	0.280331	3.064	1.08482	+	0.00226442	5	5	5	50.7
P09758	P09758	Tumor-associated calcium signal transducer 2	TACSTD2	-0.315819	1.26102	1.20349	1.67624	3.54651	3.12532	3.1549	3.60131	-4.84306	-5.57347	-3.80655	-5.30453	-1.13799	-0.558895	-1.0193	-3.5312	6.00443	5.8524	5.91429	5.80209	8.50017	8.1561	8.12715	8.14748	5.70506	5.76401	5.42803	5.30396	7.41384	6.85635	7.27091	7.28638	6.8945	6.70361	6.56165	6.35116	5.29198	5.15438	5.03286	4.36048	+	8.98876e-05	24	24	24	48
P09874	P09874	Poly [ADP-ribose] polymerase 1	PARP1	4.58714	5.08814	5.43857	5.33126	4.16667	3.7032	3.29914	4.16767	5.46678	5.05799	4.57007	5.24746	2.26295	2.85874	2.69712	2.45405	5.92638	6.00996	6.28342	6.5178	4.6338	3.96563	4.59508	4.73575	6.19371	6.51691	5.4014	5.55524	5.63186	5.31235	5.69072	6.29845	6.87801	6.21005	6.70306	6.91309	3.28389	2.91864	3.39985	4.10854	+	0.00140525	62	62	62	58.1
P09884	P09884	DNA polymerase alpha catalytic subunit	POLA1	-5.70017	-2.93819	-5.46662	-2.27776	-4.60003	-4.00624	-3.5705	-3.13433	-3.93022	-4.04961	-3.43214	-4.08056	-3.58669	-4.26403	-4.17632	-5.40638	-3.6452	-5.10375	-5.96035	-0.298136	-5.86294	-3.84099	-5.07217	-4.01449	-4.10925	-3.5283	-4.0809	-4.00849	-5.51257	-4.86723	-4.46357	-4.52554	-3.86662	-4.10075	-4.67815	-4.88589	-5.583	-4.13652	-1.67559	-6.38302		0.924593	3	3	3	2.6
P09913	P09913	Interferon-induced protein with tetratricopeptide repeats 2	IFIT2	-0.494261	-0.194422	-0.00979424	0.534752	-5.00735	-5.34088	-3.43343	-4.50263	-5.62451	-4.59568	-3.77996	-4.64226	-4.1673	-5.1267	-5.37222	-2.83342	-4.97745	-4.5686	-5.69965	-5.95381	-4.16237	-4.95717	-4.43174	-4.96047	-0.98757	-1.4099	-3.03555	-3.32942	-5.86233	-4.3213	-4.96666	-5.95037	-4.55168	-5.07442	-5.64881	-3.70263	-3.91722	-4.71796	-4.15953	-4.12286		0.52403	6	6	6	14.6
P09914	P09914	Interferon-induced protein with tetratricopeptide repeats 1	IFIT1	0.517708	-0.0614738	-0.475447	-0.243538	-6.35122	-4.86548	-5.82523	-4.36148	-2.65179	-3.38775	-5.44239	-5.01079	-3.6427	-3.46415	-3.40461	-5.6342	-4.38728	-4.27659	-4.3465	-5.84312	-6.18775	-2.16011	-3.03695	-2.74758	-0.709847	-0.0838814	-1.17863	-1.22141	-7.34963	-6.36382	-6.03471	-4.03136	-5.05839	-3.69363	-5.69393	-5.42388	-4.33241	-4.73893	-4.19396	-4.1359		0.68181	4	4	4	11.5
P09936	P09936	Ubiquitin carboxyl-terminal hydrolase isozyme L1	UCHL1	-4.82365	-5.15355	-4.66838	-6.4659	-4.19759	-6.31524	-1.82359	-5.51043	4.44293	3.82837	4.21461	4.27367	-3.95601	-4.78995	-2.82188	-4.9021	0.306561	0.859753	0.836431	1.09265	-3.93944	-6.3146	-4.63143	-4.73498	5.13973	4.16727	5.332	5.40905	-1.03813	-3.8901	-1.8575	-6.31749	-1.15306	-4.7513	-2.96768	-3.91065	-3.74119	-5.83907	-4.58171	-1.5688		0.488059	18	18	18	69.5
P09960	P09960	Leukotriene A-4 hydrolase	LTA4H	-0.657537	-0.0132084	0.371584	-0.347746	0.182947	-0.896349	-0.981506	0.306545	-1.74276	-3.79914	-2.2927	-4.61232	-0.149815	-0.78401	-0.645012	-0.258945	1.60642	2.24133	2.07566	2.18388	2.11102	1.43053	1.4998	1.54418	1.68822	0.189173	1.10136	1.07216	3.15595	2.24853	2.46053	1.9145	0.703011	1.2647	-0.0980148	1.05548	1.85624	1.94434	1.61484	0.699749	+	0.000471698	19	19	19	44.4
P09972	P09972	Fructose-bisphosphate aldolase C	ALDOC	1.0248	1.71129	1.65848	2.51499	2.6749	2.63273	3.34525	2.83067	1.05058	-0.911015	1.54675	0.481708	0.400892	1.4557	2.0023	-2.84229	4.68638	4.89578	4.88151	4.7535	3.45777	4.10026	4.39802	3.97875	2.10456	2.44922	2.28737	2.94698	5.39774	5.3288	5.43176	4.99145	4.12948	3.84031	3.76598	3.31981	4.2445	4.24898	3.14819	3.56901	+	0.00182245	18	13	13	60.4
P0C0L5;P0C0L4	P0C0L5;P0C0L4	Complement C4-B;Complement C4 beta chain;Complement C4-B alpha chain;C4a anaphylatoxin;C4b-B;C4d-B;Complement C4 gamma chain;Complement C4-A;Complement C4 beta chain;Complement C4-A alpha chain;C4a anaphylatoxin;C4b-A;C4d-A;Complement C4 gamma chain	C4B;C4A	0.399614	-2.63909	-3.33921	-4.33287	-3.7873	-3.1878	-4.07701	-3.5817	-0.296694	-4.71825	-4.5789	-4.66918	-4.52927	-3.3969	-4.72848	-5.87657	-1.31628	-0.123159	-1.10779	-6.05617	0.0469704	-1.62112	-0.816923	-1.26448	1.93644	2.4903	1.71691	-1.25843	-0.14983	0.143433	-0.634995	-0.792088	0.0422268	0.990204	0.352808	-0.553142	1.75959	0.496004	2.309	0.0574284	+	0.00158704	15	6	6	8.7
Q71UI9;P0C0S5	Q71UI9;P0C0S5	Histone H2A.V;Histone H2A.Z	H2AFV;H2AFZ	6.47267	7.09128	7.10504	6.67511	4.87921	4.77998	3.94612	4.57694	6.47806	5.54785	5.57614	6.01244	4.47988	4.33977	4.36039	5.08385	5.06417	5.76957	5.98951	6.61207	5.03052	5.48511	6.04712	5.74717	2.90055	3.68676	2.98312	3.1008	5.18926	5.44353	5.42883	5.89169	6.71605	6.98331	7.20851	7.33069	2.9818	3.5363	3.42629	4.80853	+	0.0196439	11	9	8	44.5
Q99878;Q96KK5;P20671;P0C0S8	Q99878;Q96KK5;P20671;P0C0S8	Histone H2A type 1-J;Histone H2A type 1-H;Histone H2A type 1-D;Histone H2A type 1	HIST1H2AJ;HIST1H2AH;HIST1H2AD;HIST1H2AG	10.0675	10.196	10.2613	10.2472	8.95601	8.76103	8.15584	8.45113	10.315	9.68287	9.05541	10.1063	8.12934	8.07154	8.46374	8.88757	8.51179	8.95274	9.40143	9.53122	9.94975	9.51434	9.77558	9.75415	7.75899	8.73484	7.829	7.75156	8.55304	8.42293	8.71708	9.41801	11.0867	10.2515	10.6746	11.1187	8.51431	7.68889	8.68927	8.47812	+	0.0133654	15	15	0	48.4
P0C2W1	P0C2W1	F-box/SPRY domain-containing protein 1	FBXO45	-3.63129	-5.73025	-5.30228	-4.1992	-3.65543	-4.82357	-4.55144	-4.08304	-4.95174	-4.5247	-5.54148	-4.3171	-3.81468	-4.15271	-6.07824	-4.8118	-5.04345	-4.33223	-2.81541	-4.56548	-4.654	-5.80889	-4.88586	-5.26685	-4.73166	-3.56187	-5.05753	-5.55591	-2.30028	-2.82346	-1.76243	-2.39028	-5.20795	-3.44263	-4.2263	-3.21266	-4.13837	-4.96218	-5.25592	-4.92538		0.503742	1	1	1	6.6
P0CG47;P0CG48;P62987	P0CG47;P0CG48;P62987	Polyubiquitin-B;Ubiquitin;Polyubiquitin-C;Ubiquitin;Ubiquitin-60S ribosomal protein L40;Ubiquitin;60S ribosomal protein L40	UBB;UBC;UBA52	-2.10021	-0.119337	0.234667	0.111891	-2.8482	-4.09815	-3.12892	-4.4347	-5.22205	-4.3362	-4.58807	-1.94841	-4.46363	-4.03849	-4.99203	-5.52031	-6.39858	-5.07775	-4.76516	-4.23825	-5.12424	-3.4647	-2.39411	-3.82966	-4.91662	-3.12979	-6.02903	-5.15303	-1.6009	-3.55157	-2.09976	-2.93113	-5.40654	-4.38601	-2.68076	-5.03466	-4.2282	-5.06013	-4.07564	-4.05056		0.506008	16	2	2	98.7
P0DI83	P0DI83	Ras-related protein Rab-34, isoform NARR	RAB34	-6.71395	-4.31617	-5.76045	-4.37592	-3.48881	-4.27474	-4.708	-4.39371	-2.65083	-2.28974	-4.59522	-3.08976	-4.66317	-4.36633	-3.79363	-4.34424	-3.55754	-2.75331	-3.66495	-2.47263	-4.14457	-5.03794	-5.34608	-6.56943	-5.8678	-4.09255	-4.294	-4.90317	-4.23155	-3.43914	-5.65159	-3.92883	-5.77902	-5.26247	-4.13781	-4.34187	-4.96634	-6.37756	-4.96806	-3.10427		0.741716	2	2	2	17.2
P0DMN0;P0DMM9	P0DMN0;P0DMM9	Sulfotransferase 1A4;Sulfotransferase 1A3	SULT1A4;SULT1A3	-5.48698	-4.95063	-4.12009	-5.3032	-4.30377	-4.63386	-4.87164	-6.01454	-4.15917	-4.02282	-5.42603	-3.86763	-4.91649	-5.28443	-4.85483	-3.77172	-3.91284	-4.69583	-5.26883	-6.56025	-2.06052	-3.31592	-1.17552	-4.30222	-4.13707	-5.32283	-5.50598	-2.9484	-2.29229	-1.82678	-1.29052	-6.57317	-5.4976	-1.47876	-3.42059	-1.83357	-2.67795	-4.45552	-2.5213	-2.78828		0.169291	6	2	2	32.2
P0DMP2	P0DMP2	SLIT-ROBO Rho GTPase-activating protein 2B	SRGAP2B	-6.33995	-6.12352	-4.40643	-5.66097	-5.41114	-5.75246	-5.68051	-5.87397	-4.51281	-5.39595	-2.29225	-4.33	-4.17738	-5.75702	-4.24636	-5.1954	-4.50045	-6.10914	-4.14964	-5.70053	-2.25991	-5.07096	-1.76731	-3.21924	-1.18542	-5.11642	-4.93753	-5.55787	-5.20635	-5.62354	-1.12069	-1.32243	-3.52363	-5.25498	-4.12908	-6.05784	-5.80633	-2.88825	-4.34772	-4.50955		0.348013	9	1	0	24.5
P0DMV9;P0DMV8	P0DMV9;P0DMV8	Heat shock 70 kDa protein 1B;Heat shock 70 kDa protein 1A	HSPA1B;HSPA1A	6.61096	6.63953	6.53073	6.47458	6.66701	6.48565	6.35434	6.31332	9.02028	7.80492	7.74322	7.89479	6.26935	6.19841	6.00661	5.85094	8.52773	8.59974	8.67821	8.64924	7.29464	7.02912	7.0931	6.7041	8.4238	8.26324	8.10836	8.28879	7.12965	6.93176	6.92327	6.81257	7.37727	7.68527	7.49959	7.24627	4.83468	4.72081	5.94413	6.8542	+	0.0110805	56	50	35	72.4
P0DN76;Q01081;Q8WU68	P0DN76;Q01081;Q8WU68	Splicing factor U2AF 35 kDa subunit;Splicing factor U2AF 26 kDa subunit	U2AF1;U2AF1L4	0.239399	-0.0885544	-0.823812	-0.868896	0.111366	-0.620533	-0.87314	-0.300329	1.21042	0.109613	-0.235079	0.505331	-1.2814	-2.19477	-2.90685	-2.18706	0.387308	-0.163296	0.102106	0.386194	1.17054	0.848431	0.687347	0.553194	1.96694	1.30631	-0.160559	1.66902	-0.655882	-0.720079	-0.199556	-0.54649	1.34783	2.55539	1.87225	0.593626	0.267054	0.0902939	0.941093	1.06397	+	0.016042	6	6	6	26.7
P0DN79;P35520	P0DN79;P35520	Cystathionine beta-synthase	CBS	-5.00152	-3.54454	-4.30688	-4.72085	-4.94826	-4.39634	-4.71738	-3.5517	-0.875956	-6.25322	-2.39328	-3.95857	-2.34633	-1.12929	-1.58417	-1.52552	-0.250135	-0.174906	-0.273796	-0.253609	0.638441	1.21737	0.534681	0.585611	1.17426	1.65047	0.356747	1.7066	-6.83166	-7.13714	-6.00509	-4.07364	1.14663	1.04438	1.51236	0.734003	-4.60064	-3.53567	-3.13753	-4.3622	+	0.0265618	9	9	9	20.9
P10109	P10109	Adrenodoxin, mitochondrial	FDX1	-5.2685	-4.38196	-5.19928	-4.46502	-4.78607	-4.79326	-4.68253	-5.52069	-4.41529	-4.60021	-3.88869	-3.98215	-5.3088	-4.30888	-5.06874	-4.71187	-2.57971	-5.00148	-5.20635	-4.68628	-3.57198	-3.20034	-3.26479	-3.45245	-4.66644	-1.1742	-4.89926	-2.74457	-4.67962	-6.10316	-4.48008	-4.03387	-3.99261	-4.63589	-4.70375	-4.44783	-2.30228	-1.33868	-1.09666	-0.0713558	+	0.00109091	3	3	3	16.8
P10114	P10114	Ras-related protein Rap-2a	RAP2A	-4.58425	-3.73647	-4.28191	-4.43748	-5.67494	-4.19739	-4.2781	-4.70466	-1.32558	-4.48533	-4.65205	-2.02465	-4.00341	-5.0239	-4.94695	-5.26527	-5.24674	-4.28537	-0.828457	-5.0826	-5.51406	-4.29532	-4.56825	-3.89168	-5.87448	-4.04729	-6.59658	-3.61431	-3.76623	-1.32525	-0.508598	0.595032	-3.36822	-1.25483	-4.42297	-1.43912	-5.21704	-5.58018	-6.2952	-5.34176		0.19531	6	2	2	49.2
P10124	P10124	Serglycin	SRGN	-6.22397	-4.09222	-3.56039	-5.22886	-2.26978	-1.49024	-4.66318	-0.582163	-3.67913	-4.05097	-4.91038	-3.1976	-0.0358658	-0.59325	-0.271324	-0.882006	-6.728	-6.48309	-4.61394	-4.33359	-4.00764	-5.29119	-4.3978	-4.83366	-4.00518	-4.61949	-6.00648	-5.08238	-6.20474	-4.44248	-7.14987	-6.12141	-3.84451	-6.24913	-4.19101	-5.33254	-3.92201	-4.90272	-5.53264	-5.1142	+	0.0179918	2	2	2	19
P10155	P10155	60 kDa SS-A/Ro ribonucleoprotein	TROVE2	-0.454813	-1.80596	-0.359777	-1.35381	3.38549	2.78269	2.07661	2.96954	2.35246	1.36765	0.882278	1.49639	-4.34731	-1.47568	-6.28396	-4.77207	-4.47839	-1.86772	-2.93223	-3.8769	-2.58697	-3.71621	-4.01661	-4.0518	-1.63707	-2.74678	-3.04619	-5.8019	-0.640335	0.246018	-1.03198	-0.731953	-4.69521	-4.46642	-3.53477	-4.89709	-5.24309	-4.32752	-4.50936	-0.837275	+	0.0340985	15	15	15	35.3
P10253	P10253	Lysosomal alpha-glucosidase;76 kDa lysosomal alpha-glucosidase;70 kDa lysosomal alpha-glucosidase	GAA	-3.92177	-3.62115	-3.8585	-5.37052	-4.30279	-3.66521	-4.56542	-4.16631	-4.93609	-5.71006	-2.91551	-5.24526	-4.09875	-3.29775	-5.27223	-5.69097	-0.835844	-0.240955	-1.01634	-0.83552	-2.82021	-4.78859	-4.51828	-6.44789	-3.98671	-5.62494	-3.61497	-4.19886	-4.44478	-4.23989	-2.7748	-3.79211	-0.908333	-1.45113	-0.67428	-1.21223	-5.69975	-5.12108	-5.61676	-4.06294	+	0.0120027	2	2	2	3.8
P10301	P10301	Ras-related protein R-Ras	RRAS	1.43039	1.79824	1.27659	1.53482	2.48623	1.23224	1.84623	2.4164	0.268051	0.95281	0.659687	1.17547	1.28742	-0.0559616	-1.24643	-2.48198	1.57076	2.36036	1.91666	1.95141	1.07948	-0.206076	-0.936604	-0.474844	-0.133545	-1.16271	-1.12052	-4.79289	2.15267	1.341	1.46996	2.07723	-2.40241	-1.78203	-4.51502	-1.86277	-0.265381	1.3884	2.04936	1.27459	+	0.0348478	13	11	11	60.1
P10316	P10316	HLA class I histocompatibility antigen, A-69 alpha chain	HLA-A	-4.80932	-5.53732	-2.30043	-4.07725	-3.13064	-5.36783	-6.53001	-4.63493	-4.26048	-4.5348	-4.5904	-3.49564	0.702026	0.0474873	-1.04979	-0.747036	-4.58247	-4.53791	-3.83668	-4.13745	-5.4007	-5.7303	-4.00721	-4.57503	1.94351	3.05351	-2.11896	0.557671	-5.43704	-4.53443	-4.02164	-6.09215	-4.27143	-4.97585	-4.12823	-3.86942	-5.2228	-3.62857	-1.81806	-4.30591		0.92471	34	3	0	70.7
P10321	P10321	HLA class I histocompatibility antigen, Cw-7 alpha chain	HLA-C	-5.72722	-5.20446	-1.39879	-3.08133	-2.95699	-3.91334	-2.66157	-0.496073	-5.24593	-6.46124	-3.99359	-5.95731	-3.24815	-2.91282	-0.70289	-3.7931	-3.4966	-4.92908	-1.4612	-0.965714	-1.09214	-4.69782	-5.55561	-5.08313	-4.12099	-6.26346	-5.20547	-3.71588	-4.94784	-4.85923	-4.26107	-5.77067	-1.82736	-6.00429	-4.37133	-4.63925	-4.11321	-4.45309	-1.16936	-5.2196		0.878211	12	2	2	42.9
P10398	P10398	Serine/threonine-protein kinase A-Raf	ARAF	-2.92985	-2.99253	-2.35068	-2.00407	0.66848	0.226366	-1.2788	-0.0333405	-2.14109	0.870939	0.783737	-2.15625	-5.54662	-1.90348	0.120592	-5.12954	1.51772	0.0147133	2.42045	0.212091	-1.14675	-0.24892	-0.127293	0.71382	-2.10631	-2.89406	-4.24969	0.394348	0.0768051	0.764957	0.724169	-1.84384	0.0239582	-0.327274	-0.972589	0.510393	-3.46831	-3.55509	-0.900591	-4.20808		0.126444	7	7	5	11.6
P10412;P22492	P10412	Histone H1.4	HIST1H1E	8.01258	8.92718	9.25458	9.19453	7.82404	7.50077	7.12984	7.64604	6.69239	6.75625	6.79312	6.95064	7.22827	8.34972	8.44662	7.62182	6.497	7.61776	7.76129	8.4225	7.49819	7.49439	7.92882	7.89893	4.7294	5.03828	2.52688	5.13088	5.63666	4.96232	5.04326	7.09836	9.68729	8.86455	9.43887	9.25936	5.64183	5.69486	6.75788	6.07679	+	0.00984177	18	18	3	38.8
P10515	P10515	Dihydrolipoyllysine-residue acetyltransferase component of pyruvate dehydrogenase complex, mitochondrial	DLAT	-1.60996	-2.33404	-3.05215	-0.562656	-3.15432	-3.81297	-2.30427	-3.73462	0.230608	-0.828743	0.644547	-0.0941162	-4.9411	-4.62794	-5.28296	-4.84673	1.1885	1.07864	0.817368	0.933191	2.5391	2.75265	2.49783	2.36465	0.999218	0.413786	0.609257	1.167	1.62172	1.84394	2.57896	2.26525	0.700285	0.32399	1.24553	0.929041	2.1265	1.31256	2.17443	2.00688	+	0.000117647	16	16	16	41.4
P10586	P10586	Receptor-type tyrosine-protein phosphatase F	PTPRF	-0.1353	0.646059	0.611517	1.12072	-0.121862	-1.11944	-1.11525	-1.43004	0.46138	0.122797	0.185896	-0.260201	-2.33315	-3.02919	-0.616068	-0.708386	4.12803	4.6338	4.17172	4.35105	3.73076	2.74607	3.13487	2.55944	0.957628	1.17734	0.556478	-0.202963	4.34915	4.30911	3.78989	4.19063	4.27805	4.06358	4.05013	4.00159	-5.53516	-2.81093	-5.39882	-1.11523	+	0	46	46	36	36.2
P10599	P10599	Thioredoxin	TXN	6.2849	5.83775	5.96912	5.71509	5.70272	5.55429	5.53305	5.60274	3.2673	3.41627	3.30554	3.144	2.72513	2.60626	3.34996	3.07877	5.38881	5.85798	5.67588	5.86768	4.99688	5.05032	5.24189	5.20256	4.94455	5.10947	4.79896	5.02787	4.88295	4.52585	4.59853	4.35302	3.54188	3.88015	3.58432	3.38173	4.76671	4.70003	4.30356	4.3045		0.155654	10	10	10	89.5
P10600	P10600	Transforming growth factor beta-3;Latency-associated peptide	TGFB3	-4.51888	-3.65086	-4.19287	-4.89034	-5.11782	-3.78156	-3.65206	-5.02149	-4.97565	-4.7139	-5.40157	-5.17291	-3.32868	-4.56364	-4.64201	-5.19341	-1.32651	-2.4827	-1.72822	-6.14713	-4.53049	-4.30554	-4.4402	-5.76266	-5.90276	-4.25241	-5.97917	-2.18613	-0.855518	-0.415283	0.523941	-0.431078	-4.85478	-5.67373	-3.97404	-5.34217	-4.74415	-4.62173	-3.43579	-5.41254		0.165494	6	6	6	22.1
P10606	P10606	Cytochrome c oxidase subunit 5B, mitochondrial	COX5B	-0.512207	-0.286049	-0.11208	0.992529	-0.388882	-2.63463	-0.65855	-4.63884	-2.39928	0.538014	0.881781	0.853827	-4.5381	-1.10931	-1.24282	-2.05932	1.27743	1.96292	1.72898	1.7913	2.36262	2.63246	1.60025	2.6187	-0.841583	-1.33713	-2.66764	1.11177	-3.32264	-5.42047	-0.0816364	-2.70751	2.88843	2.86085	3.28373	2.92393	3.97569	3.86252	4.32091	4.01447	+	0.00727014	7	7	7	45.7
P10619	P10619	Lysosomal protective protein;Lysosomal protective protein 32 kDa chain;Lysosomal protective protein 20 kDa chain	CTSA	-1.49431	-1.09052	-1.70968	-1.12264	-2.20656	-2.55946	-5.00089	-2.8966	-4.01975	-2.81776	-0.767435	0.00768471	-3.68776	-4.84157	-4.88685	-4.80343	1.89629	2.07025	2.22785	2.09669	-0.453245	-2.57824	-0.682573	-0.8755	-0.643475	0.235342	-0.705763	-0.538462	0.145048	-0.345686	-0.645962	-9.53674e-05	-1.82406	-0.481945	-2.0672	-4.64556	-1.61991	0.230286	0.48941	-2.32065	+	0.00770186	6	6	6	16.5
P10620	P10620	Microsomal glutathione S-transferase 1	MGST1	-1.35413	-3.63449	-2.50443	-1.34687	-4.50025	-5.99034	-4.89882	-5.06332	-5.13537	-3.68965	-3.76004	-4.60089	-4.5298	-4.2787	-3.75074	-6.51117	-5.05251	-4.75382	-6.52757	-5.60855	1.14287	1.7592	1.5655	1.30204	1.04209	1.37807	1.17386	0.261824	-1.81838	-3.27697	-1.82184	-4.39962	-1.17831	-3.04949	-1.42238	-5.3542	2.33481	2.16074	2.70875	2.74039	+	0.00657002	6	6	6	22.6
P10643	P10643	Complement component C7	C7	-5.6392	-0.663145	-5.38101	-0.954359	-4.4076	-1.74046	-5.62128	-1.88329	-2.63597	-0.999456	-0.386877	-0.519173	-1.30042	0.67531	0.464043	-3.35049	-5.19014	-4.54606	-4.79998	-6.5207	-5.50592	-4.66143	-3.05199	-4.81826	-4.98118	-4.50271	-1.83935	-3.77848	-4.80888	-6.41485	-3.8803	-2.44217	0.168816	-0.0508385	-0.823927	-4.53005	-4.18009	-5.14235	-6.2489	-6.68995	+	0.0117951	7	1	1	6.5
P10644;P31321	P10644	cAMP-dependent protein kinase type I-alpha regulatory subunit;cAMP-dependent protein kinase type I-alpha regulatory subunit, N-terminally processed	PRKAR1A	-2.35455	-1.50669	-0.0140762	-0.398691	0.0210438	0.0260372	0.259399	0.274834	0.835449	1.76038	1.282	1.51608	0.419168	0.819824	1.40015	1.12503	1.04771	0.0729752	1.0264	0.7819	0.848927	1.21661	0.890165	0.683868	-0.168688	-0.814472	-1.02564	0.190391	-0.0125675	-0.531891	-0.53898	-0.633505	-4.67058	-0.459211	-0.63669	-0.587313	0.0344601	-0.303362	-1.78356	-0.360361		0.0879849	10	10	10	26
P10645	P10645	Chromogranin-A;Vasostatin-1;Vasostatin-2;EA-92;ES-43;Pancreastatin;SS-18;WA-8;WE-14;LF-19;Catestatin;AL-11;GV-19;GR-44;ER-37;GE-25;Serpinin-RRG;Serpinin;p-Glu serpinin precursor	CHGA	-6.26798	-4.57578	-3.31655	-4.7046	-4.82376	-5.31527	-5.1971	-5.1005	-4.30158	-4.35642	-4.76987	-4.49887	-3.28316	-4.56163	-4.78829	-5.09503	-4.94875	-5.60025	-5.06344	-4.94301	-6.03983	-4.54496	-4.04287	-3.90147	-4.92215	-5.22205	-5.98221	-5.24415	-5.64474	-4.45664	-5.00305	-5.79353	1.54352	2.07102	2.2907	1.68554	-3.339	-4.03505	-4.99469	-6.05255	+	0	3	3	3	8.8
P10646	P10646	Tissue factor pathway inhibitor	TFPI	-0.551428	0.107693	0.220364	0.388802	0.807146	1.07074	0.178228	0.739008	-3.27545	-5.15841	-3.43282	-4.66948	2.09545	1.91086	1.34651	1.68095	-3.50586	-3.65337	-4.26391	-4.74859	-3.13193	-4.84428	-2.98053	-4.13748	0.450161	0.337398	-1.48532	-1.84296	-4.14852	-6.7972	-5.01387	-4.83921	-4.90395	-4.40501	-4.80567	-3.90255	-5.57202	-4.13745	-6.07356	-4.45946	+	0.00639798	9	9	9	36.2
P10768	P10768	S-formylglutathione hydrolase	ESD	1.46118	1.30073	1.36675	0.801388	0.667829	0.579346	0.714249	0.369642	2.42165	1.18053	1.51245	1.86483	0.870125	0.838652	0.81176	0.969229	-1.41932	-3.81078	-1.16863	-0.767424	-7.17164	-3.04601	-3.40892	-3.97257	0.394171	-0.537706	0.17436	0.938671	1.70531	0.6688	0.461565	0.743624	2.40483	2.4739	3.06337	2.92476	2.52609	0.856743	1.21241	2.34433	+	0.00646617	8	8	8	33
P10809	P10809	60 kDa heat shock protein, mitochondrial	HSPD1	5.63555	6.16369	6.32211	6.63638	4.18966	3.7051	3.52606	3.63007	6.20596	6.20033	6.22139	6.36187	4.06201	4.20777	4.60622	4.89537	6.03062	6.44928	6.38863	6.22022	7.24821	7.50264	7.42937	7.48787	7.69804	7.64429	7.68246	8.35526	5.44652	5.53575	6.43101	5.99317	7.8081	7.83545	8.06794	8.13772	8.25608	7.96585	8.5792	8.38948	+	0.000537313	52	52	52	70.5
P10909	P10909	Clusterin;Clusterin beta chain;Clusterin alpha chain	CLU	0.24881	1.23273	2.00932	1.30195	-1.21134	-0.420469	-1.55784	-1.01889	1.64629	1.87491	1.52214	1.16019	0.884346	1.21691	1.89185	1.25442	5.70305	5.26433	5.45611	5.21817	0.925045	0.413412	-0.56669	-0.279884	1.31855	1.21066	1.12621	-0.539869	4.0656	2.57331	3.51873	3.50847	5.9419	6.32805	5.65571	5.65454	-1.09357	-1.76269	-1.37655	-2.06879	+	0.0011187	17	17	17	30.5
P11021	P11021	78 kDa glucose-regulated protein	HSPA5	6.01675	6.21286	6.32527	6.46556	4.67934	4.59365	3.78149	4.38187	6.52494	6.59036	6.7816	6.87012	4.60488	4.56883	5.10032	5.21365	5.73435	5.9691	6.0237	5.84064	7.01871	7.3408	7.32868	7.26072	5.963	5.27594	5.80743	6.12408	3.99759	4.08508	4.51126	4.34296	6.22049	5.80311	5.82278	5.6044	7.44786	7.31105	7.50427	7.64356		0.0836544	56	55	55	63.9
P11047;Q9Y6N6;REV__Q9NQS7	P11047	Laminin subunit gamma-1	LAMC1	6.03001	6.85524	6.74048	6.76478	6.89034	6.19661	7.05623	7.31496	3.71509	4.23356	3.96565	3.73697	9.43061	9.57494	9.52979	9.25569	4.47487	4.72123	4.58579	4.72433	5.9387	5.49125	5.60284	5.64663	5.18456	5.76835	4.92144	4.83756	0.524311	0.530436	-0.536018	1.29178	5.28663	5.79276	6.10008	5.72042	5.25696	6.0434	6.00725	6.55057	+	0.045224	95	95	95	53.6
P11086	P11086	Phenylethanolamine N-methyltransferase	PNMT	2.19727	2.40869	3.07715	-4.70697	2.80029	-5.90862	-4.64282	-2.38916	-4.2336	-5.22921	-2.27929	-1.82776	-3.68471	-5.01815	-3.21722	-5.13756	4.17997	4.54484	4.3304	4.41214	-5.30729	-4.46765	-3.36059	-2.88278	-5.36135	-3.29655	-3.3807	-3.88576	-3.18182	-6.06761	-6.36329	-3.92664	-5.558	-4.64873	-3.3794	-4.83537	-4.11099	-4.42333	-5.25722	-3.49061		0.582946	11	11	11	53.2
P11117	P11117	Lysosomal acid phosphatase	ACP2	-3.24899	-3.6641	-5.218	-3.80745	-4.29041	-5.54122	-4.09689	-4.94904	-3.48092	-3.16574	-4.51369	-5.42216	-3.38439	-5.91717	-4.47857	-4.37855	-0.282211	-0.132376	-0.213316	0.152193	-4.18151	-3.69681	-5.49995	-5.18847	-5.02345	-5.54624	-3.85007	-3.72589	-4.16334	-6.18657	-3.78178	-5.59509	-5.21792	-3.85026	-1.65018	-3.18378	-2.75111	-3.56149	-4.88336	-3.28625		0.654877	4	4	4	10.2
P11142	P11142	Heat shock cognate 71 kDa protein	HSPA8	8.89739	8.75443	8.65789	8.63085	9.33289	9.16796	9.22837	9.16099	9.62035	9.93903	9.47963	9.71285	8.10944	7.72496	7.7938	7.78342	8.558	8.23572	8.32948	8.4064	8.17719	8.11591	8.16534	7.92687	8.34979	8.21804	7.96498	8.22872	8.77818	8.7973	8.70774	8.81398	8.04077	8.00375	7.88974	7.92144	7.29495	7.29215	7.15754	7.36586	+	0.00328984	56	56	41	72.9
P11166	P11166	Solute carrier family 2, facilitated glucose transporter member 1	SLC2A1	7.26146	7.37846	7.06386	7.06241	5.78949	5.32096	5.48111	5.68558	1.39514	1.19963	0.535057	0.537809	4.35703	3.60985	2.78001	2.87263	2.17976	2.24191	1.96441	2.2967	5.65557	4.30132	4.91021	4.0852	4.72931	4.99236	4.62582	3.72012	6.18939	6.00454	6.10788	6.34812	4.09323	3.95611	4.28716	4.49768	0.034523	1.00615	2.66626	1.13715		0.141456	16	16	16	16.7
P11169;Q8TDB8	P11169;Q8TDB8	Solute carrier family 2, facilitated glucose transporter member 3;Solute carrier family 2, facilitated glucose transporter member 14	SLC2A3;SLC2A14	-1.48383	-1.93329	-3.31682	-1.96985	1.32359	1.04932	0.352633	1.48631	-4.06411	-5.02345	-4.71989	-4.33539	-5.62476	-4.98923	-3.33112	-6.22963	-3.51603	-5.09928	-4.60106	-3.61356	-5.66584	-2.94961	-5.49643	-4.96802	-1.52528	0.435928	-1.01197	-5.83376	-4.77326	-4.42858	-5.77197	-4.72028	-4.19941	-5.58534	-4.59234	-6.04511	-3.09924	-3.78623	-4.30688	-4.73405		0.307866	3	3	3	8.5
P11171	P11171	Protein 4.1	EPB41	-3.25613	-2.93419	-3.82994	-4.3829	-1.98266	-4.88663	-4.83609	-6.20313	-2.84736	-2.07421	-2.97776	-4.30571	-1.32199	-5.18799	-0.910854	-1.63057	0.00934792	0.165651	-0.373707	0.442337	-0.755783	-0.258419	0.00350189	0.00475311	0.360426	0.088459	-0.245298	-0.580656	0.398716	0.221476	0.282108	-0.669176	0.570284	0.291832	-0.022646	0.680496	-1.59321	-2.12819	-1.96155	-0.625313	+	8.69565e-05	9	8	8	10.9
P11172	P11172	Uridine 5-monophosphate synthase;Orotate phosphoribosyltransferase;Orotidine 5-phosphate decarboxylase	UMPS	1.41349	-0.213335	0.917728	1.24992	-0.820108	-2.69678	-1.40613	0.287365	0.250481	0.516399	0.569244	1.23791	-0.525995	0.0698719	-1.77883	-3.23597	1.26729	1.0522	1.34625	0.967348	1.38267	1.54866	1.60988	1.39079	1.47905	1.38536	1.22499	1.60261	1.56878	-0.21974	0.509508	0.975824	1.39174	0.49308	1.36679	1.80383	-6.12699	-0.558264	0.235085	0.504715	+	0.0278019	13	13	13	31.2
P11177	P11177	Pyruvate dehydrogenase E1 component subunit beta, mitochondrial	PDHB	-0.403618	-0.259533	-0.334848	0.206219	-1.65322	-4.23095	-3.79291	-2.53049	1.2404	1.41267	1.5027	0.646841	-3.8154	-4.47194	-3.41532	-5.30478	1.44937	0.893745	1.10125	0.533571	2.34583	2.16966	2.03604	1.48566	1.91448	1.16765	0.219168	1.57667	-0.619682	1.1769	0.671431	1.72045	1.4964	0.528202	2.58637	1.51459	1.37604	1.18082	2.52701	2.36809	+	0.00572378	11	11	11	34.8
P11182	P11182	Lipoamide acyltransferase component of branched-chain alpha-keto acid dehydrogenase complex, mitochondrial	DBT	-2.99221	-4.32702	-4.76386	-3.9552	-6.74707	-4.40426	-4.66546	-5.66469	-3.98523	-6.09026	-5.17327	-4.82712	-5.04084	-5.81477	-5.49253	-5.50587	-1.88156	-0.759899	-1.01771	-1.6778	-1.47465	-0.300503	-1.43044	-1.59532	-4.40618	-4.09707	-6.42378	-4.90778	-2.43971	-2.36189	-2.2348	-3.48099	-5.31903	-3.07067	-3.32354	-5.6641	-2.15969	-2.30864	0.131174	-1.2943	+	0.00300441	3	3	3	12.2
P11216	P11216	Glycogen phosphorylase, brain form	PYGB	3.98364	4.45031	4.12134	4.29925	3.54717	3.78451	3.28837	3.60946	0.76206	1.60807	1.6367	1.22347	1.46478	1.40351	2.6555	0.908558	3.10921	2.84345	2.93819	2.36445	0.602186	0.589491	0.361382	-0.338854	1.67119	1.49069	2.83629	1.55138	4.36794	4.1961	3.73578	3.69799	-2.36159	-0.512404	-0.897043	0.101334	6.2219	6.33742	6.26274	5.90005	+	0.000521348	45	45	38	64.5
P11233	P11233	Ras-related protein Ral-A	RALA	4.1419	3.9401	3.93466	3.5012	2.85009	2.99465	2.75128	3.0033	2.87289	2.60863	2.24162	1.54588	1.34065	1.71894	1.71699	1.79367	4.16794	4.60831	4.3406	4.63338	3.47251	3.62479	3.70842	3.59163	1.70091	0.500896	1.51791	1.00649	5.25088	5.01632	4.36348	4.30344	4.15227	3.80591	4.04208	3.9053	3.75362	3.73472	3.35722	3.46049		0.254041	12	7	7	58.3
P11234	P11234	Ras-related protein Ral-B	RALB	3.38076	4.13643	4.33245	4.13104	3.13637	2.91647	3.11161	3.33903	1.5067	1.81808	2.25853	1.33199	2.05569	1.69872	3.20011	1.02182	5.31885	5.74471	5.56318	5.61401	4.97068	4.69083	4.10781	3.71523	2.71185	2.56922	1.57129	3.01644	6.40374	5.79474	5.68942	5.61468	4.70944	4.50171	4.30943	4.63697	4.05492	3.87058	4.07623	2.50993	+	0.0196	14	14	9	64.1
P11274	P11274	Breakpoint cluster region protein	BCR	-4.51054	-6.02883	-4.96323	-4.8366	-5.97584	-4.71329	-3.19377	-4.85147	-3.82084	-5.29828	-4.13966	-5.43983	-4.29696	-3.009	-6.16131	-4.64988	-2.57904	-2.66185	-2.63927	-2.39524	-3.11346	-1.55773	-1.58755	-2.18896	-5.29657	-4.04175	-5.61633	-5.42648	-2.09325	-1.19344	-1.08067	-2.64157	-2.87072	-2.80597	-1.8791	-3.54362	-4.85553	-4.32245	-5.07425	-5.56102	+	0.00908559	6	5	5	7.5
P11279	P11279	Lysosome-associated membrane glycoprotein 1	LAMP1	2.7995	3.67788	2.9848	3.31381	2.83111	3.16015	3.84429	2.85415	3.83259	4.46983	4.28167	4.3016	2.5913	3.09236	3.0771	2.96837	4.31395	4.13949	4.2053	4.31387	1.76836	2.00444	1.97044	2.03384	2.23218	1.66059	2.15939	2.85895	4.0558	3.27992	3.73858	3.56621	3.59854	3.47194	3.35034	3.28023	4.13117	4.23118	4.59449	4.05987		0.181011	5	5	5	8.2
P11310	P11310	Medium-chain specific acyl-CoA dehydrogenase, mitochondrial	ACADM	-1.26171	-0.423056	-1.25057	-1.2604	-4.99076	-5.54044	-3.26722	-5.12664	1.15175	1.02047	0.522299	0.876125	-5.5188	-4.57193	-1.15614	-5.40204	0.375454	0.215189	0.274759	0.711266	1.61189	1.03476	0.773052	0.987467	-1.76012	-4.56699	-4.47092	-4.16179	-1.024	0.259848	0.0015583	0.634255	-1.66126	-0.779303	-5.30273	-0.623158	2.87107	2.3299	3.76781	3.49277	+	0.0252999	16	16	16	41.3
P11387;Q969P6	P11387	DNA topoisomerase 1	TOP1	5.64182	6.55141	7.09866	6.76945	4.4062	4.51226	3.65512	4.39143	3.65433	3.64936	3.18792	3.92709	3.14331	3.28286	3.56752	3.37877	3.45428	3.88472	4.1752	4.61544	4.50592	4.73813	5.26248	5.17702	3.2627	3.58252	2.57652	3.31568	2.5641	2.22705	2.41418	3.57799	6.05634	5.93535	6.05699	5.81429	1.30021	1.47936	2.84088	2.53146	+	0.00810406	51	51	51	58.2
P11388	P11388	DNA topoisomerase 2-alpha	TOP2A	1.72605	1.96948	2.04772	2.38154	0.456417	0.365839	0.640455	0.876837	1.42235	1.8649	2.06379	2.15665	-0.307953	0.29896	0.393602	-0.314789	-0.386383	0.667566	0.0452805	-0.11924	2.37084	2.92918	2.863	2.96322	3.08167	2.82363	2.34553	2.85435	4.0442	3.98931	4.15049	4.25907	2.24704	2.229	2.89911	2.45402	-1.51798	0.627316	-0.133835	0.830862	+	0.0283436	43	43	36	33.6
P11413	P11413	Glucose-6-phosphate 1-dehydrogenase	G6PD	3.93128	3.37862	3.34402	3.43315	3.37771	3.26694	3.1493	3.3481	2.90344	2.29144	2.38779	2.5802	2.96278	2.68247	2.35593	2.61765	5.37196	5.09596	5.24446	5.30643	5.92852	5.40345	5.53455	5.28575	4.86621	5.112	4.35211	4.46336	6.31174	5.92878	5.75543	5.82688	5.58053	5.42218	5.52788	5.66119	2.79791	3.07588	2.75457	3.46104	+	0	40	40	40	76.9
[truncated: 3,769 more rows]
[truncated: 7 more columns]
