# Supplementary material for: Proteomic profiling of extracellular vesicles allows for human breast cancer subtyping
Source: Commun Biol. 2019 Sep 3;2:325. doi: 10.1038/s42003-019-0570-8 (PMC6722120; doi:10.1038/s42003-019-0570-8)
Supplement: Supplementary file 4 — Supplementary Data 2 [file 42003_2019_570_MOESM4_ESM.xlsx]

## Sheet: Phosphosites_EVs
Supplementary Dataset 3. All phosphosites quantified with a localization probability >0.75 across all EV samples
Intensity BT549 Biol. repl. 1	Intensity BT549 Biol. repl. 2	Intensity BT549 Biol. repl. 3	Intensity BT549 Biol. repl. 4	Intensity Hs578T Biol. repl. 1	Intensity Hs578T Biol. repl. 2	Intensity Hs578T Biol. repl. 3	Intensity Hs578T Biol. repl. 4	Intensity LM2 Biol. repl. 1	Intensity LM2 Biol. repl. 2	Intensity LM2 Biol. repl. 3	Intensity LM2 Biol. repl. 4	Intensity MDAMB231 Biol. repl. 1	Intensity MDAMB231 Biol. repl. 2	Intensity MDAMB231 Biol. repl. 3	Intensity MDAMB231 Biol. repl. 4	Intensity HCC1419 Biol. repl. 1	Intensity HCC1419 Biol. repl. 2	Intensity HCC1419 Biol. repl. 3	Intensity HCC1419 Biol. repl. 4	Intensity HCC1954 Biol. repl. 1	Intensity HCC1954 Biol. repl. 2	Intensity HCC1954 Biol. repl. 3	Intensity HCC1954 Biol. repl. 4	Intensity JIMT1 Biol. repl. 1	Intensity JIMT1 Biol. repl. 2	Intensity JIMT1 Biol. repl. 3	Intensity JIMT1 Biol. repl. 4	Intensity SKBR3 Biol. repl. 1	Intensity SKBR3 Biol. repl. 2	Intensity SKBR3 Biol. repl. 3	Intensity SKBR3 Biol. repl. 4	Intensity MCF7 Biol. repl. 1	Intensity MCF7 Biol. repl. 2	Intensity MCF7 Biol. repl. 3	Intensity MCF7 Biol. repl. 4	Intensity MCF10A Biol. repl. 1	Intensity MCF10A Biol. repl. 2	Intensity MCF10A Biol. repl. 3	Intensity MCF10A Biol. repl. 4	Amino acid	Charge	Reverse	Potential contaminant	Multiplicity	Localization prob	PEP	Score	Delta score	Score for localization
BT549	BT549	BT549	BT549	Hs578T	Hs578T	Hs578T	Hs578T	LM2	LM2	LM2	LM2	MDAMB231	MDAMB231	MDAMB231	MDAMB231	HCC1419	HCC1419	HCC1419	HCC1419	HCC1954	HCC1954	HCC1954	HCC1954	JIMT1	JIMT1	JIMT1	JIMT1	SKBR3	SKBR3	SKBR3	SKBR3	MCF7	MCF7	MCF7	MCF7	MCF10A	MCF10A	MCF10A	MCF10A
NaN	0.0827084	NaN	NaN	NaN	NaN	0.0105343	NaN	-0.545767	-1.19304	-0.821835	NaN	-1.27612	NaN	NaN	NaN	-0.734327	-0.498053	0.0379333	-0.578674	0.124489	NaN	NaN	NaN	NaN	NaN	0.145664	0.97452	NaN	0.30224	NaN	0.130472	0.0803299	-0.730074	NaN	-0.305409	NaN	-0.0582295	0.455135	NaN	S	4			___1	0.764325	1.47736e-08	75.047	65.666	75.047
-0.604216	-1.44852	-0.419327	NaN	-0.205996	0.0751572	0.662157	0.934717	-1.27592	-0.914341	-1.55217	-1.21588	0.446711	0.41781	0.651409	0.512022	-3.74986	NaN	-3.23697	NaN	-0.344986	-0.563383	NaN	-0.395313	NaN	0.061861	1.15803	1.2332	NaN	NaN	NaN	0.311674	NaN	1.5339	1.60153	0.790031	NaN	NaN	NaN	0.1938	S	4			___1	0.995259	2.02024e-05	81.151	69.899	81.151
NaN	NaN	NaN	NaN	NaN	NaN	NaN	NaN	NaN	NaN	NaN	NaN	NaN	NaN	NaN	NaN	-2.22969	-1.29219	-1.28551	-1.78761	NaN	NaN	NaN	NaN	NaN	NaN	NaN	NaN	NaN	NaN	NaN	NaN	NaN	NaN	NaN	NaN	NaN	NaN	NaN	NaN	S	2			___1	0.797846	0.000240661	85.837	64.465	85.837
NaN	NaN	NaN	NaN	NaN	NaN	NaN	NaN	NaN	NaN	NaN	NaN	-2.32885	NaN	-2.30223	NaN	-1.04578	-0.530817	-0.592037	-0.784962	-0.0862865	0.642193	0.587015	0.62546	NaN	NaN	NaN	NaN	-0.793829	NaN	-0.197096	NaN	NaN	NaN	NaN	NaN	NaN	NaN	NaN	NaN	S	2			___1	0.999998	0.000597382	90.653	63.867	90.653
NaN	NaN	NaN	NaN	NaN	NaN	NaN	NaN	NaN	NaN	NaN	NaN	NaN	NaN	NaN	NaN	-0.941505	-0.72514	NaN	-1.15356	-0.777794	0.0402145	-0.308348	-0.690086	NaN	NaN	NaN	NaN	NaN	NaN	-1.3902	-1.01973	NaN	NaN	NaN	NaN	NaN	NaN	NaN	NaN	S	3			___1	0.999964	0.00062387	58.373	49.442	58.373
NaN	NaN	NaN	NaN	NaN	NaN	NaN	NaN	NaN	NaN	NaN	NaN	NaN	NaN	NaN	NaN	NaN	NaN	NaN	NaN	NaN	-0.469206	-0.968426	-0.871807	NaN	NaN	NaN	NaN	NaN	NaN	-0.186932	-0.787638	NaN	NaN	-1.1436	NaN	NaN	NaN	NaN	NaN	S	2			___1	0.998065	1.90238e-10	122.31	111.4	122.31
-2.83217	-1.91114	-1.91856	-2.50547	-1.24208	-1.95067	-1.16471	-1.55117	-1.16975	-1.39131	NaN	-1.80446	-2.74663	-2.3853	NaN	NaN	-0.985166	-1.15828	NaN	-1.19203	NaN	-1.40904	-1.56306	-2.08433	NaN	NaN	NaN	NaN	0.745991	0.191811	-0.542595	-1.27606	-0.73456	-0.73563	-0.795618	-1.342	NaN	NaN	NaN	NaN	S	3			___1	0.966954	7.20489e-06	119.88	96.169	104.41
NaN	NaN	NaN	NaN	NaN	1.57455	NaN	2.35657	NaN	NaN	NaN	NaN	NaN	NaN	NaN	NaN	NaN	NaN	1.27555	NaN	NaN	-0.493536	-0.0807762	NaN	NaN	NaN	NaN	NaN	NaN	NaN	NaN	NaN	1.9779	2.57375	2.89813	2.8259	NaN	NaN	NaN	NaN	S	4			___1	0.999408	4.64035e-30	121.61	117.65	121.61
NaN	NaN	NaN	NaN	NaN	NaN	NaN	NaN	NaN	NaN	NaN	NaN	NaN	NaN	NaN	NaN	0.924202	0.816254	1.15547	0.553036	NaN	NaN	NaN	NaN	NaN	-2.35135	-1.8469	NaN	0.102776	NaN	NaN	0.52141	NaN	NaN	NaN	NaN	NaN	NaN	NaN	NaN	S	3			___1	0.971219	0.000147943	72.755	61.448	70.449
NaN	NaN	NaN	NaN	NaN	NaN	NaN	NaN	NaN	NaN	NaN	NaN	NaN	NaN	NaN	NaN	-0.164833	0.199402	0.181948	0.159655	NaN	NaN	NaN	NaN	NaN	NaN	NaN	-2.20268	NaN	NaN	NaN	NaN	NaN	NaN	NaN	NaN	NaN	NaN	NaN	NaN	S	2			___1	0.990634	0.00104939	84.365	65.74	84.365
NaN	NaN	NaN	NaN	NaN	NaN	NaN	NaN	NaN	NaN	NaN	NaN	NaN	NaN	NaN	NaN	0.818199	0.761747	1.17006	1.09133	NaN	NaN	NaN	NaN	NaN	NaN	NaN	NaN	0.951885	NaN	1.04844	NaN	NaN	NaN	NaN	NaN	NaN	NaN	NaN	NaN	S	3			___1	0.887554	3.66673e-05	93.407	86.455	79.177
-1.35983	-0.825996	NaN	-0.676331	NaN	NaN	NaN	NaN	NaN	NaN	NaN	NaN	-1.39663	-1.56537	-2.09245	-2.07749	1.25053	0.748129	1.23028	0.236458	-3.06431	NaN	-2.33548	NaN	NaN	0.40398	NaN	NaN	-0.731817	NaN	NaN	NaN	NaN	NaN	NaN	NaN	NaN	NaN	NaN	NaN	S	2			___1	1	0.00133301	98.902	48.548	82.85
NaN	NaN	NaN	NaN	NaN	NaN	NaN	NaN	NaN	NaN	NaN	NaN	NaN	NaN	NaN	NaN	NaN	-2.2576	NaN	NaN	NaN	NaN	NaN	NaN	1.64396	2.07108	1.85956	0.271177	NaN	NaN	NaN	NaN	0.904291	1.50158	1.0356	1.3402	NaN	NaN	NaN	NaN	S	2			___1	1	8.59629e-34	208.38	179.05	157.58
-1.57702	NaN	NaN	-2.6171	NaN	NaN	NaN	NaN	NaN	NaN	NaN	NaN	NaN	NaN	-2.02247	-1.66293	-0.361868	NaN	-0.427675	-0.591278	-2.60949	NaN	NaN	NaN	-1.25409	NaN	-0.478416	0.0112209	NaN	-1.09639	NaN	-0.20569	NaN	NaN	-0.183403	-0.295898	-2.71242	NaN	NaN	-0.76997	S	2			___1	1	1.9725e-14	143.93	119.07	72.891
NaN	NaN	NaN	NaN	NaN	NaN	NaN	NaN	NaN	NaN	NaN	NaN	-0.699064	-0.703218	-0.729733	NaN	NaN	NaN	NaN	NaN	-0.382793	NaN	NaN	-0.219858	1.13589	0.708544	1.02219	1.36302	-0.428274	-0.361616	NaN	-0.582527	NaN	-0.77729	0.488462	-0.47595	NaN	NaN	NaN	NaN	S	3			___1	0.999978	2.75346e-19	127.59	122.53	123.31
-0.843903	-0.821081	-0.850004	-1.18258	NaN	NaN	NaN	NaN	NaN	NaN	NaN	NaN	NaN	NaN	NaN	NaN	NaN	NaN	NaN	NaN	NaN	NaN	NaN	NaN	NaN	-2.41587	NaN	NaN	NaN	NaN	NaN	-2.1738	NaN	NaN	NaN	NaN	NaN	NaN	NaN	NaN	S	2			___1	1	0.0110266	70.399	64.36	70.399
-2.00199	-2.04392	-1.48763	-1.55628	NaN	NaN	NaN	NaN	NaN	NaN	NaN	NaN	NaN	NaN	NaN	-3.92572	-2.98989	-3.50378	NaN	-4.6647	NaN	NaN	NaN	NaN	-2.70731	-2.31125	NaN	NaN	-2.18597	-2.14892	-2.94326	-2.12452	-3.10985	-2.59198	-2.49143	NaN	NaN	NaN	NaN	NaN	S	2			___1	0.994393	0.00331556	55.337	46.149	53.585
NaN	NaN	NaN	NaN	NaN	NaN	NaN	NaN	NaN	NaN	NaN	NaN	NaN	NaN	NaN	NaN	1.83113	1.58385	1.61824	1.48473	-0.906567	-0.218418	0.0262852	0.179794	NaN	NaN	NaN	NaN	1.60286	NaN	NaN	1.24753	NaN	NaN	NaN	NaN	0.391649	-0.383537	0.0933743	0.568293	S	3			___1	0.889526	0.000158219	82.609	47.188	70.094
NaN	NaN	NaN	NaN	NaN	NaN	NaN	NaN	NaN	NaN	NaN	NaN	NaN	NaN	NaN	NaN	-0.175589	NaN	NaN	NaN	NaN	NaN	NaN	NaN	NaN	NaN	NaN	NaN	-0.550936	-0.812626	-1.01467	NaN	NaN	NaN	NaN	NaN	NaN	NaN	NaN	NaN	S	3			___1	0.99001	0.000438014	57.981	47.652	57.981
NaN	NaN	NaN	NaN	NaN	NaN	NaN	NaN	-0.244993	-0.0608769	NaN	-0.459913	-0.305094	NaN	NaN	-0.256086	NaN	NaN	NaN	NaN	NaN	NaN	NaN	-0.939173	NaN	NaN	NaN	NaN	NaN	NaN	NaN	NaN	NaN	NaN	NaN	NaN	0.153915	NaN	-0.818943	NaN	S	3			___1	0.999539	0.000530404	50.261	41.118	40.463
-0.135849	-1.3459	-0.401411	NaN	NaN	NaN	NaN	NaN	NaN	NaN	NaN	NaN	NaN	NaN	NaN	NaN	NaN	NaN	NaN	NaN	NaN	NaN	NaN	NaN	NaN	NaN	NaN	NaN	NaN	NaN	NaN	NaN	NaN	NaN	NaN	NaN	NaN	NaN	NaN	NaN	S	3			___1	0.999614	0.00104687	58.848	55.71	58.848
NaN	NaN	NaN	0.417171	-1.11109	NaN	NaN	NaN	0.101275	-0.0192661	NaN	-0.474424	-0.127148	-0.545801	-0.396103	0.0311699	1.32798	2.34646	1.62322	1.75679	0.0540543	-0.492321	-0.187584	-0.000860214	0.174004	0.330578	0.245884	-0.498936	2.14516	0.575087	0.96166	1.63793	0.0853634	-0.153805	0.255354	0.0273209	-0.141863	1.0366	0.367174	-0.215103	S	2			___1	1	1.37556e-38	226.23	202.51	207.97
-2.24018	-1.98092	-1.93572	-2.72676	NaN	NaN	NaN	NaN	NaN	-2.11065	NaN	NaN	-2.23282	-1.91024	-1.50492	-1.70725	NaN	NaN	-0.46273	-0.650135	NaN	NaN	NaN	-3.2002	-1.12457	NaN	-1.82413	-1.55515	NaN	NaN	NaN	NaN	NaN	-2.01331	-2.40916	-2.37961	-1.24465	-2.28042	NaN	NaN	S	3			___1	0.917368	0.00920578	40.237	35.254	40.237
NaN	-0.576889	-0.438656	-0.349749	NaN	NaN	NaN	NaN	-1.03239	NaN	NaN	NaN	NaN	NaN	NaN	NaN	NaN	NaN	NaN	NaN	NaN	NaN	NaN	NaN	NaN	-2.45622	NaN	NaN	NaN	-1.57091	NaN	-0.171202	NaN	NaN	NaN	NaN	NaN	NaN	NaN	NaN	S	3			___1	0.965401	4.20925e-06	74.369	66.436	69.755
NaN	NaN	NaN	-0.0275421	NaN	1.49984	1.20445	1.92815	NaN	-0.21566	0.689651	0.873188	0.0123615	0.197397	-0.370413	-0.831633	3.48305	1.16423	0.0916824	0.356976	0.650402	2.98871	3.08516	1.4099	-0.723845	2.7191	0.685968	NaN	NaN	0.428505	NaN	-0.288727	0.272381	0.399353	0.221397	0.686337	2.50492	3.23375	NaN	0.356544	S	3			___1	0.999999	2.92642e-210	251.34	231.17	218.27
0.975914	-0.0191345	-0.26791	0.194555	0.767235	-0.305452	-0.244198	-0.445202	NaN	NaN	NaN	NaN	-0.273294	-1.17499	-0.801266	-0.0271492	-1.25875	-0.659697	-0.810888	-1.25606	2.44984	2.0468	1.73582	2.11553	1.8531	1.14938	1.60048	1.69655	0.659626	1.10171	0.871899	1.03737	NaN	NaN	NaN	0.560982	NaN	NaN	2.58516	2.75411	S	2			___1	0.999869	0.000279364	128.35	43.605	111.06
-2.65354	NaN	-2.92716	-2.14403	NaN	NaN	NaN	NaN	NaN	NaN	NaN	NaN	-2.08748	NaN	-2.74662	NaN	-2.18878	-0.668282	NaN	NaN	-1.1305	NaN	-2.27064	-2.30725	0.274967	1.69648	0.984398	-0.750544	1.89443	1.02883	NaN	1.14288	-1.71917	-0.904442	NaN	-0.91441	NaN	-2.49166	NaN	NaN	S	2			___1	0.999551	7.63013e-25	205.28	184.99	205.28
-0.458311	-0.799093	-0.398779	-0.248495	NaN	-2.93655	NaN	NaN	NaN	NaN	NaN	-1.09798	-0.589567	-0.952745	-0.98226	NaN	0.2764	1.02251	0.904821	0.307213	0.866716	-0.449358	-0.452917	-0.0981617	-0.709003	-0.549196	-0.142595	-1.11547	1.80854	1.69343	0.866871	1.36753	0.56584	1.0582	0.595472	0.856489	-1.00937	-0.471985	-0.520086	-0.855902	S	2			___1	1	3.89683e-18	180.09	150.18	111.82
-0.55245	-0.534426	-0.582458	-0.587215	0.660397	-0.674856	-0.564936	-0.492434	-1.38331	-0.872545	-0.656124	-0.562147	2.07001	1.73142	1.70485	1.80032	-0.318995	0.321638	0.251671	-0.0284233	3.22051	2.08959	2.19809	2.25178	2.92588	2.91891	3.0567	2.20545	4.62995	4.05379	2.9373	3.77214	4.39419	4.17101	3.91817	4.00367	NaN	-1.24959	-0.373161	-1.3647	S	2			___1	1	0.000448618	107.79	55.072	104.22
0.520517	0.338955	0.944561	0.936819	1.99206	2.21205	1.84916	2.19166	1.12102	0.6779	0.341379	1.0855	2.73142	2.77286	2.422	2.47243	2.11831	3.19406	2.80932	2.88207	3.48525	2.81391	3.01156	2.97535	0.335031	0.738352	1.00887	0.599463	4.98074	4.42807	3.68436	4.03135	1.67434	2.35071	2.62016	2.60536	-0.57155	0.0816517	-0.309708	-0.678907	S	2			___1	1	0	400.27	380.5	321.68
-0.763313	-0.804073	-0.735216	-1.12985	NaN	-0.111814	-0.969584	-0.322287	0.861729	0.166319	NaN	NaN	-1.58272	NaN	-0.282505	-0.61787	-0.614008	-1.09769	-0.500505	NaN	NaN	NaN	-0.522736	NaN	1.10241	0.676948	0.915926	1.6349	-0.551462	-0.281103	0.14411	0.34981	NaN	NaN	NaN	NaN	NaN	NaN	NaN	NaN	S	3			___1	0.980412	0.00011983	73.405	60.691	73.405
NaN	NaN	NaN	-1.23687	NaN	NaN	NaN	NaN	NaN	NaN	NaN	NaN	NaN	NaN	NaN	NaN	-1.18786	-1.56675	-1.66408	-1.30972	NaN	NaN	NaN	NaN	NaN	NaN	NaN	NaN	NaN	-2.49198	NaN	NaN	NaN	NaN	NaN	NaN	NaN	NaN	NaN	NaN	S	2			___1	1	0.0123432	72.652	58.656	72.652
NaN	NaN	NaN	NaN	NaN	NaN	NaN	NaN	NaN	NaN	NaN	NaN	NaN	NaN	NaN	NaN	NaN	-2.15112	-2.57899	-2.52069	-1.45607	NaN	NaN	NaN	NaN	-1.68375	NaN	NaN	NaN	NaN	NaN	NaN	NaN	NaN	NaN	NaN	NaN	NaN	NaN	NaN	S	2			___1	0.810799	0.0136747	54.501	39.528	54.501
0.967112	0.489826	0.759314	-0.163303	NaN	1.25676	1.83398	0.954409	0.420961	NaN	0.754879	0.465954	1.95775	1.54971	0.461964	0.06003	2.63418	2.06243	2.06631	1.98116	1.65125	1.91318	2.55918	0.744265	1.51906	1.98928	1.34044	1.15176	0.229324	1.3594	1.17983	1.6779	0.867969	2.06364	1.60357	1.94439	0.689413	0.880848	1.0078	0.843084	S	3			___1	0.990377	1.03177e-181	275.58	261.12	275.58
-1.83606	-2.15153	-1.14121	-1.32911	-2.43357	NaN	-0.874254	NaN	-1.76469	NaN	-2.44151	-1.82967	-1.24157	-1.48884	-1.68805	-1.41428	-0.142296	1.48072	0.762426	0.551926	0.358597	NaN	-0.843037	-0.819002	-0.532207	0.295946	-0.539831	-1.0012	1.07247	-0.400543	-0.23354	0.245235	NaN	NaN	NaN	NaN	0.13727	0.778793	0.169704	-0.401779	S	2			___1	1	2.59912e-13	146.79	131.81	133.98
-2.09213	NaN	NaN	NaN	NaN	NaN	-2.8218	NaN	NaN	NaN	NaN	NaN	NaN	NaN	NaN	NaN	-0.939934	-0.771635	NaN	-1.07645	NaN	NaN	-1.02989	NaN	NaN	NaN	NaN	NaN	NaN	-4.07657	NaN	NaN	-2.05567	-0.364578	NaN	-0.162474	NaN	NaN	NaN	-1.00465	S	3			___1	0.800932	0.00755778	40.798	30.422	40.798
1.83992	1.98418	2.08302	2.55132	0.330053	1.20793	4.08843	1.79606	-0.0561657	-0.768326	-0.187143	0.598858	1.78792	1.60306	1.46265	1.83452	3.35823	3.26778	3.71604	3.51953	5.79816	4.44984	4.85606	5.12194	5.52398	7.55483	6.07293	5.31453	3.19073	4.06851	3.2224	4.19223	2.92549	3.06245	3.56787	3.77567	3.4687	3.8926	5.18983	4.29869	S	3			___1	1	0	422.46	391.68	297.22
0.721485	1.07896	NaN	1.87846	NaN	0.207819	0.833006	1.30881	0.958137	0.979252	0.948318	0.825167	1.80688	2.38392	2.30757	2.41193	3.40831	3.51305	4.28562	3.76729	3.41079	5.49181	5.02726	5.1835	0.447765	NaN	0.421133	5.01627	3.56029	3.45254	3.53901	2.73008	2.1655	1.77709	2.15428	1.34798	5.37942	5.26667	3.7544	5.05663	S	3			___1	0.999993	8.00236e-133	258.9	234.86	218.55
0.255032	NaN	NaN	NaN	0.727623	NaN	NaN	NaN	1.59892	2.15171	NaN	NaN	3.71193	3.68237	3.53767	3.47534	NaN	-1.13519	NaN	-0.958693	1.5062	2.04624	NaN	2.08485	0.724207	0.860144	1.1503	1.32933	NaN	NaN	NaN	NaN	1.4293	1.86805	NaN	NaN	NaN	1.34203	NaN	NaN	S	3			___1	0.962611	6.97586e-220	288.7	282.13	275.01
1.066	0.962084	0.822046	0.751816	-0.273933	-1.49087	-1.77869	-1.72469	2.05356	1.59663	1.96571	1.88718	2.13708	1.45353	1.83183	1.79682	1.67928	1.83721	2.14965	1.43514	NaN	-0.3817	-0.399759	-0.743153	-1.72702	-1.54287	-1.41912	NaN	1.64347	1.69894	2.32825	2.55696	0.696302	0.701866	1.00477	0.956156	-3.86956	NaN	-1.99798	NaN	S	2			___1	1	1.78906e-19	164.92	137.01	140.33
NaN	NaN	NaN	NaN	NaN	NaN	NaN	NaN	NaN	-0.444756	NaN	-0.315855	-1.45581	-1.62556	-1.29044	-0.844421	NaN	NaN	NaN	NaN	NaN	NaN	NaN	NaN	NaN	NaN	NaN	NaN	NaN	NaN	NaN	NaN	NaN	NaN	NaN	NaN	NaN	NaN	NaN	NaN	S	3			___1	0.998741	0.00314604	47.392	39.303	47.392
-0.621988	-0.930809	-0.755613	-0.760284	NaN	-1.81014	-0.575081	-0.700964	-1.48776	-1.61892	NaN	NaN	NaN	NaN	-1.66706	-1.67846	0.689497	-0.147886	0.664122	0.349495	NaN	NaN	-2.06239	NaN	-0.135975	0.258455	0.750982	0.434685	-1.29507	-1.46655	-1.1456	-0.971455	-0.868792	-0.208372	-0.0214233	-0.447439	NaN	-1.75213	NaN	-1.42034	S	2			___1	1	5.7311e-05	107.6	95.317	107.6
NaN	NaN	NaN	NaN	NaN	-2.3782	NaN	-1.92093	NaN	NaN	NaN	NaN	NaN	NaN	NaN	NaN	NaN	NaN	NaN	NaN	-0.80306	NaN	-1.19654	-0.998905	-1.03079	-2.80417	-1.73768	-0.779993	-2.50013	NaN	NaN	NaN	NaN	NaN	NaN	NaN	NaN	NaN	NaN	NaN	S	2			___1	1	0.00316827	67.234	50.292	67.234
NaN	NaN	NaN	NaN	NaN	NaN	NaN	NaN	NaN	NaN	NaN	NaN	-3.42975	NaN	NaN	NaN	-2.41431	NaN	-2.05405	-2.8623	-1.32729	NaN	NaN	NaN	-1.08767	-0.333939	-0.610083	NaN	-2.24068	-2.36659	-2.31994	-1.10268	NaN	NaN	-3.41637	NaN	NaN	NaN	-2.11364	NaN	S	2			___1	0.998794	0.0395568	59.35	36.278	59.35
NaN	NaN	NaN	NaN	NaN	NaN	NaN	NaN	NaN	NaN	NaN	NaN	NaN	NaN	NaN	NaN	-1.89864	-1.62628	-1.53686	NaN	NaN	NaN	NaN	NaN	-1.05713	0.708134	-0.835548	-2.02731	NaN	-3.4916	NaN	NaN	NaN	NaN	NaN	NaN	NaN	NaN	NaN	NaN	S	2			___1	1	0.000734692	166.11	113.53	166.11
1.40574	1.45633	1.88367	1.80878	NaN	NaN	NaN	0.786789	NaN	NaN	NaN	NaN	NaN	NaN	NaN	NaN	NaN	NaN	NaN	NaN	NaN	NaN	NaN	NaN	-1.00378	NaN	NaN	NaN	NaN	NaN	NaN	NaN	NaN	NaN	NaN	NaN	NaN	NaN	NaN	NaN	S	4			___1	0.929904	6.21801e-16	100.25	95.297	95.353
NaN	NaN	NaN	NaN	NaN	NaN	NaN	NaN	2.34036	1.91676	NaN	2.12198	1.09835	0.780043	1.19401	1.0406	NaN	NaN	NaN	NaN	NaN	1.37048	0.777943	0.45023	NaN	NaN	NaN	NaN	NaN	NaN	NaN	NaN	NaN	NaN	NaN	NaN	2.34402	1.74431	1.40518	2.14153	S	4			___1	0.971332	1.14704e-15	98.363	87.731	98.363
1.82085	0.285259	0.509605	NaN	NaN	-0.836163	NaN	NaN	-0.906633	NaN	-0.152361	NaN	NaN	NaN	NaN	NaN	NaN	NaN	NaN	NaN	NaN	NaN	NaN	NaN	NaN	NaN	NaN	NaN	NaN	NaN	NaN	NaN	NaN	NaN	NaN	NaN	NaN	NaN	NaN	NaN	S	3			___1	0.845401	8.00668e-05	76.765	66.343	64.532
NaN	-1.20841	NaN	0.0570355	NaN	NaN	NaN	NaN	NaN	NaN	NaN	NaN	NaN	NaN	NaN	NaN	NaN	NaN	NaN	NaN	NaN	NaN	NaN	NaN	-0.148493	NaN	0.904457	0.161386	NaN	NaN	NaN	NaN	NaN	-0.926298	NaN	NaN	NaN	NaN	NaN	NaN	S	2			___1	0.999639	2.47461e-40	157.24	145.16	133.45
2.71528	2.26841	2.76217	3.1227	NaN	NaN	NaN	NaN	0.977362	1.03083	1.17227	1.64494	1.30893	1.05521	1.07055	0.812851	-0.116133	0.737795	-0.0823479	0.394812	1.1686	0.995651	0.631962	1.10069	NaN	NaN	NaN	NaN	2.27768	1.36065	1.31151	1.21475	1.37967	1.5697	1.50983	1.7029	0.880829	1.60777	0.750267	0.962904	S	3			___1	0.999999	1.26779e-53	176.7	176.7	114.9
NaN	NaN	NaN	NaN	NaN	NaN	NaN	NaN	NaN	NaN	NaN	NaN	NaN	NaN	-0.861307	-1.0917	NaN	NaN	NaN	NaN	NaN	-0.956545	-1.1833	-1.38782	-1.82123	-2.17221	NaN	-0.90736	NaN	-0.488407	-0.663214	NaN	-0.606836	NaN	-1.33244	-1.61541	NaN	NaN	NaN	NaN	S	3			___1	0.854009	0.00371025	46.702	41.249	45.047
NaN	NaN	NaN	NaN	NaN	NaN	NaN	NaN	NaN	NaN	NaN	NaN	NaN	NaN	NaN	NaN	NaN	NaN	NaN	NaN	NaN	NaN	NaN	NaN	-0.760935	-1.30113	-0.905329	NaN	NaN	-0.907967	NaN	NaN	NaN	NaN	-2.35835	NaN	NaN	NaN	NaN	NaN	S	2			___1	0.86923	0.00238743	69.602	54.4	69.602
0.595907	0.832655	NaN	0.323101	NaN	NaN	NaN	NaN	NaN	NaN	0.671421	0.54343	0.496786	0.694599	NaN	NaN	NaN	NaN	-1.05431	-0.926298	-0.112312	NaN	1.36963	NaN	NaN	NaN	NaN	NaN	NaN	NaN	-0.82757	-0.309618	NaN	NaN	NaN	NaN	NaN	NaN	NaN	NaN	S	3			___1	0.990008	0.00259271	50.653	43.614	50.653
NaN	NaN	NaN	NaN	NaN	NaN	NaN	NaN	NaN	NaN	NaN	NaN	NaN	NaN	NaN	NaN	NaN	NaN	NaN	NaN	NaN	NaN	NaN	NaN	NaN	NaN	NaN	NaN	-2.86405	-2.09471	-2.10197	-1.66281	NaN	NaN	NaN	NaN	NaN	NaN	NaN	NaN	S	2			___1	0.947612	0.0143493	59.418	23.766	59.418
NaN	NaN	2.10909	1.95037	1.89581	2.07516	1.55043	1.61889	NaN	NaN	-0.131762	NaN	0.588974	0.799166	0.804092	1.07415	4.19122	3.89892	4.44698	4.22636	2.59383	2.59387	2.78434	2.35082	2.15592	2.42777	2.11929	2.05448	1.25329	1.94087	2.07969	2.42706	3.60866	3.92255	4.07132	4.15465	1.95136	2.32109	3.54225	2.63598	S	2			___1	1	8.09368e-287	345.41	326.37	174.22
-0.0381012	0.287699	0.131455	-0.139648	NaN	NaN	0.991075	NaN	0.229513	-0.0322819	-0.471945	-0.318636	-0.340107	NaN	0.103836	0.0015831	-1.09428	-0.455948	NaN	-0.570541	-0.478077	0.0195961	NaN	-2.78383	-0.84288	-1.05662	-0.69734	-1.26562	NaN	-1.25713	0.0884209	-0.550169	NaN	-2.85782	NaN	NaN	-1.234	-1.5228	NaN	-2.6519	S	2			___1	1	0.00603822	63.216	36.774	56.729
NaN	NaN	NaN	NaN	NaN	NaN	NaN	NaN	NaN	NaN	NaN	NaN	NaN	NaN	NaN	NaN	NaN	NaN	NaN	NaN	NaN	NaN	NaN	NaN	NaN	NaN	NaN	0.182575	3.26447	2.09437	2.29975	0.761341	NaN	NaN	NaN	NaN	NaN	NaN	NaN	NaN	S	2			___1	0.999992	3.2495e-19	164.2	124.47	105
NaN	NaN	NaN	NaN	NaN	NaN	NaN	NaN	NaN	NaN	NaN	NaN	NaN	NaN	NaN	NaN	-0.903923	-0.633192	-0.707741	NaN	NaN	NaN	NaN	NaN	NaN	NaN	-1.50765	-1.1489	NaN	NaN	NaN	NaN	NaN	NaN	NaN	NaN	NaN	NaN	NaN	NaN	S	3			___1	0.90095	0.000417699	58.877	48.375	58.877
0.846016	-0.517853	NaN	-0.920114	NaN	NaN	NaN	NaN	NaN	NaN	NaN	NaN	NaN	NaN	NaN	-0.967753	NaN	NaN	-0.563633	NaN	NaN	NaN	NaN	-0.656822	1.27044	0.0812855	NaN	NaN	NaN	-1.15017	NaN	NaN	NaN	NaN	NaN	NaN	NaN	NaN	NaN	NaN	S	3			___1	0.995025	8.2716e-14	121.96	113.67	82.593
NaN	NaN	NaN	NaN	NaN	NaN	NaN	NaN	NaN	NaN	NaN	NaN	NaN	NaN	NaN	NaN	NaN	NaN	NaN	NaN	NaN	NaN	NaN	NaN	-0.12446	-0.654427	-0.248756	-0.176174	NaN	NaN	NaN	NaN	-1.27259	NaN	-0.976318	-0.553154	NaN	NaN	-1.15415	-1.06099	S	3			___1	0.996368	0.00558041	43.349	28.033	42.254
NaN	NaN	NaN	NaN	NaN	NaN	NaN	NaN	NaN	NaN	NaN	NaN	NaN	NaN	NaN	NaN	NaN	NaN	NaN	NaN	NaN	NaN	NaN	NaN	-1.15694	-1.40052	-1.11322	-0.511498	NaN	NaN	NaN	NaN	NaN	-2.0936	-1.51168	-1.22629	NaN	-1.515	-1.55432	-0.830265	S	2			___1	0.999993	0.000146576	98.507	80.699	77.593
NaN	NaN	NaN	NaN	NaN	NaN	NaN	NaN	NaN	NaN	NaN	NaN	NaN	NaN	NaN	NaN	NaN	NaN	NaN	NaN	NaN	NaN	NaN	NaN	-1.15694	-1.40052	-1.11322	-0.511498	NaN	NaN	NaN	NaN	NaN	-2.0936	-1.51168	-1.22629	NaN	-1.515	-1.55432	-0.830265	S	2			___1	0.999994	0.000145695	98.507	80.699	82.59
NaN	NaN	-0.34927	-0.791683	NaN	NaN	NaN	NaN	NaN	NaN	NaN	NaN	NaN	NaN	NaN	NaN	NaN	NaN	NaN	NaN	NaN	NaN	0.0448112	0.0288315	3.08566	3.48214	NaN	3.23857	NaN	NaN	NaN	NaN	NaN	0.372005	NaN	0.55868	NaN	NaN	NaN	NaN	S	3			___1	0.943811	9.89617e-62	172.64	162.31	152.77
NaN	NaN	NaN	NaN	NaN	NaN	NaN	NaN	NaN	NaN	NaN	NaN	NaN	NaN	NaN	NaN	NaN	NaN	NaN	NaN	-1.3456	-1.07575	-1.46481	-0.972155	NaN	NaN	NaN	NaN	-1.09574	-0.939667	-2.57956	NaN	NaN	NaN	NaN	NaN	NaN	NaN	NaN	NaN	S	2			___1	0.872548	0.000328575	89.26	72.163	89.26
NaN	NaN	NaN	NaN	NaN	NaN	NaN	NaN	0.641849	0.0609398	0.249811	1.20582	1.24365	1.17996	1.17273	1.44634	NaN	NaN	NaN	NaN	NaN	NaN	NaN	NaN	0.334909	0.485161	NaN	NaN	NaN	NaN	NaN	NaN	NaN	NaN	NaN	NaN	NaN	NaN	NaN	NaN	S	3			___1	0.825904	1.19393e-133	214.12	202.68	214.12
NaN	NaN	NaN	NaN	NaN	NaN	NaN	NaN	0.783447	1.31874	NaN	1.38693	NaN	NaN	-0.944767	-1.53253	NaN	NaN	NaN	NaN	NaN	NaN	NaN	NaN	NaN	NaN	NaN	NaN	NaN	NaN	NaN	NaN	NaN	NaN	NaN	NaN	NaN	NaN	NaN	NaN	S	2			___1	0.999992	0.0140623	53.756	23.192	53.756
NaN	NaN	NaN	NaN	NaN	NaN	NaN	NaN	NaN	NaN	NaN	NaN	1.79402	1.65376	1.8677	1.79437	0.358139	0.535729	0.50984	0.64015	-0.0462933	-0.0569572	0.293537	0.357401	NaN	NaN	-2.27988	-1.74981	0.592874	0.0035553	0.816347	NaN	0.365618	-0.321613	0.120972	0.0674706	NaN	-1.65611	NaN	NaN	S	2			___1	0.998845	1.16369e-05	112.08	94.175	93.766
NaN	NaN	NaN	NaN	NaN	NaN	NaN	NaN	NaN	NaN	NaN	NaN	-1.17367	-1.00714	-0.972465	NaN	NaN	-2.61533	-2.11024	NaN	NaN	NaN	NaN	NaN	NaN	NaN	NaN	NaN	-2.10429	NaN	-1.36859	-2.06927	NaN	NaN	NaN	NaN	NaN	NaN	NaN	NaN	S	1			___1	0.999911	0.00160684	78.759	66.565	67.207
NaN	NaN	NaN	NaN	NaN	NaN	-3.48982	-1.53405	NaN	NaN	NaN	NaN	NaN	NaN	NaN	NaN	NaN	NaN	-0.923632	-1.04697	NaN	NaN	NaN	NaN	0.608673	0.474793	0.176437	-0.41811	-0.502932	NaN	NaN	0.155006	NaN	NaN	-1.54306	NaN	NaN	NaN	NaN	NaN	S	3			___1	0.999865	8.04055e-11	120.64	107.7	120.64
NaN	NaN	NaN	NaN	NaN	NaN	NaN	NaN	NaN	NaN	NaN	NaN	NaN	NaN	NaN	NaN	NaN	-3.31396	NaN	NaN	NaN	NaN	NaN	NaN	-0.459555	-0.276297	0.111011	-0.0622044	NaN	NaN	-1.62985	-1.02975	NaN	NaN	NaN	NaN	NaN	NaN	-1.75711	NaN	S	2			___1	1	0.0116441	73.781	44.238	73.781
1.73395	1.21475	1.26249	1.00554	NaN	NaN	-2.67938	NaN	NaN	NaN	NaN	NaN	NaN	NaN	NaN	NaN	NaN	NaN	NaN	NaN	NaN	NaN	-0.714334	NaN	0.24752	1.45584	0.588638	-0.947021	NaN	NaN	NaN	NaN	-1.6798	-1.40416	-1.13889	-1.05821	NaN	-1.4506	NaN	NaN	S	2			___1	0.97445	1.71887e-33	156.73	117.34	101.72
-0.766098	-0.896051	-0.544628	-1.25995	NaN	NaN	NaN	NaN	NaN	NaN	NaN	NaN	NaN	NaN	NaN	NaN	NaN	NaN	NaN	NaN	NaN	NaN	NaN	NaN	NaN	NaN	NaN	NaN	NaN	NaN	NaN	NaN	NaN	NaN	NaN	NaN	NaN	NaN	NaN	NaN	S	3			___1	0.966993	0.0020109	50.255	37.327	50.255
1.76073	1.44901	1.55153	1.13556	NaN	NaN	NaN	NaN	NaN	-1.19213	-1.86947	NaN	NaN	NaN	NaN	NaN	NaN	NaN	NaN	NaN	NaN	NaN	NaN	NaN	NaN	NaN	NaN	NaN	NaN	NaN	NaN	NaN	-1.80919	NaN	NaN	NaN	NaN	NaN	NaN	NaN	S	3			___1	0.833332	5.04068e-07	111.38	95.652	86.625
NaN	NaN	NaN	NaN	NaN	NaN	NaN	NaN	NaN	NaN	NaN	NaN	NaN	NaN	NaN	NaN	NaN	NaN	NaN	NaN	NaN	NaN	NaN	NaN	-0.990766	-0.805948	-0.314337	NaN	NaN	NaN	NaN	NaN	NaN	NaN	NaN	NaN	NaN	NaN	NaN	NaN	S	2			___1	1	0.00979078	72.325	24.234	72.325
NaN	NaN	NaN	NaN	NaN	NaN	NaN	NaN	NaN	NaN	NaN	NaN	NaN	NaN	NaN	-0.767109	NaN	NaN	-1.0767	NaN	NaN	NaN	0.40093	-1.20995	NaN	NaN	0.591886	1.42526	-0.184303	1.62515	0.918438	1.06913	NaN	NaN	NaN	NaN	NaN	NaN	NaN	NaN	S	2			___1	0.999981	9.69921e-16	134.88	105.14	87.49
NaN	NaN	NaN	NaN	NaN	NaN	NaN	NaN	NaN	NaN	NaN	NaN	NaN	NaN	NaN	-1.30276	NaN	NaN	NaN	NaN	NaN	NaN	NaN	NaN	1.83495	NaN	NaN	2.58632	NaN	NaN	NaN	NaN	1.93847	1.05823	NaN	-1.6348	NaN	NaN	NaN	NaN	S	3			___1	0.778209	6.34007e-111	200.01	187.52	185.05
NaN	NaN	NaN	NaN	NaN	NaN	NaN	-4.41784	NaN	NaN	NaN	NaN	NaN	NaN	NaN	NaN	NaN	NaN	NaN	NaN	NaN	NaN	NaN	NaN	0.826635	1.86227	0.720814	NaN	NaN	-3.70822	NaN	NaN	-2.93194	NaN	NaN	NaN	NaN	NaN	NaN	NaN	S	3			___1	1	0.000711024	94.781	70.429	58.04
NaN	NaN	NaN	NaN	NaN	NaN	NaN	NaN	NaN	NaN	NaN	NaN	NaN	NaN	NaN	NaN	NaN	NaN	NaN	NaN	NaN	NaN	NaN	NaN	0.470684	-0.827324	0.690002	1.13207	NaN	NaN	NaN	NaN	NaN	NaN	NaN	NaN	NaN	NaN	NaN	NaN	S	3			___1	1	0.000230585	76.768	43.364	53.779
NaN	NaN	NaN	NaN	NaN	NaN	NaN	NaN	NaN	NaN	NaN	NaN	NaN	NaN	NaN	NaN	NaN	NaN	-1.96133	-1.97169	NaN	NaN	NaN	NaN	3.57686	3.42539	3.65812	2.17285	-1.41828	-0.71629	-1.65734	-0.327595	NaN	NaN	-1.00582	NaN	NaN	NaN	NaN	-1.96412	S	3			___1	1	2.03367e-11	130.01	117.86	112.67
NaN	NaN	NaN	NaN	NaN	NaN	NaN	NaN	NaN	NaN	-0.881859	-0.138319	NaN	NaN	NaN	NaN	-0.071373	NaN	0.715172	0.0664978	2.19758	1.39816	1.08631	1.55001	2.93208	2.25321	3.61784	3.35804	2.46187	2.23009	1.78494	1.90257	2.50669	2.35863	2.26571	2.93465	0.937449	3.55826	4.45998	3.30023	S	3			___1	1	1.14175e-52	245.4	190.91	148.09
NaN	NaN	NaN	NaN	NaN	NaN	NaN	NaN	NaN	NaN	NaN	NaN	NaN	NaN	NaN	NaN	NaN	NaN	NaN	NaN	-2.0335	NaN	NaN	NaN	0.672916	0.618959	1.81789	1.23274	-0.606049	-0.985594	-1.52729	-1.36933	NaN	-1.98531	-1.40208	NaN	NaN	NaN	NaN	NaN	S	2			___1	1	0.000662649	121.5	45.281	55.549
NaN	-1.54806	-0.966711	-1.83177	NaN	NaN	NaN	NaN	NaN	-2.12632	NaN	-1.81055	NaN	NaN	NaN	NaN	NaN	NaN	NaN	NaN	-1.03816	-0.598223	-1.06216	-1.1917	NaN	-0.984831	1.25787	1.62285	-1.2906	-0.712902	-0.719185	-0.685602	0.361156	NaN	-0.717728	NaN	NaN	-0.68111	-0.503586	-1.08527	S	3			___1	0.959409	0.000149762	80.545	69.025	80.545
NaN	NaN	-0.558107	-0.480871	NaN	NaN	NaN	NaN	NaN	NaN	NaN	NaN	NaN	NaN	NaN	NaN	NaN	NaN	NaN	NaN	NaN	-0.213942	-0.288811	NaN	1.50909	NaN	2.24143	3.29677	0.893635	0.0135498	0.0983639	-0.518448	NaN	1.31415	0.893511	0.869923	0.078085	2.09031	1.83501	1.29781	S	2			___1	1	3.79298e-05	108.34	94.919	78.513
NaN	NaN	NaN	NaN	NaN	NaN	NaN	NaN	NaN	NaN	NaN	NaN	NaN	NaN	NaN	NaN	NaN	NaN	NaN	NaN	NaN	NaN	NaN	NaN	-0.209017	-0.0737305	-0.351519	-0.763659	NaN	NaN	NaN	NaN	NaN	NaN	NaN	NaN	NaN	NaN	NaN	NaN	S	2			___1	1	1.98643e-35	183.6	157.95	87.932
NaN	-2.44107	NaN	-2.78279	NaN	NaN	NaN	NaN	NaN	NaN	NaN	NaN	NaN	NaN	NaN	-2.33252	-2.61172	NaN	-2.40072	NaN	0.213833	NaN	-0.905275	-0.891237	1.99246	3.1655	2.31173	0.959887	-1.44609	-1.15659	-1.22411	NaN	NaN	0.0471325	-0.637724	0.286352	NaN	-0.930693	-0.0769634	NaN	S	3			___1	1	1.62717e-13	137.39	101.63	137.39
NaN	NaN	NaN	NaN	NaN	NaN	NaN	NaN	NaN	NaN	NaN	NaN	NaN	NaN	NaN	NaN	0.402449	1.11228	0.174748	-0.140299	NaN	-1.35543	-1.63797	NaN	NaN	NaN	NaN	NaN	-0.00269508	-0.491211	NaN	0.654266	NaN	NaN	NaN	NaN	NaN	NaN	NaN	NaN	S	3			___1	1	0.00618886	53.038	29.803	53.038
-0.241741	-0.182779	0.411114	-0.431084	0.0544872	NaN	0.479096	-0.0014286	NaN	NaN	-0.249649	NaN	NaN	NaN	-0.660942	NaN	-0.160189	NaN	0.188458	NaN	-0.544075	-1.08036	NaN	NaN	1.25979	1.13402	0.930231	1.26847	-1.54764	NaN	0.249302	0.102556	NaN	NaN	-0.119381	NaN	-0.0822983	NaN	NaN	-0.144701	S	3			___1	0.961777	4.97356e-14	130.49	119.11	130.49
NaN	NaN	NaN	NaN	NaN	NaN	NaN	NaN	NaN	NaN	NaN	NaN	NaN	NaN	NaN	NaN	NaN	NaN	NaN	NaN	NaN	NaN	NaN	NaN	1.32779	1.2076	1.6186	1.0164	-0.572344	-0.424467	-1.13052	-0.667482	-1.14204	-1.3345	-1.21126	NaN	NaN	NaN	NaN	-2.04309	S	3			___1	0.999998	1.12663e-68	222.06	207.29	213.15
NaN	NaN	NaN	NaN	NaN	NaN	NaN	NaN	NaN	NaN	NaN	NaN	NaN	NaN	NaN	NaN	NaN	1.19893	1.19695	1.44397	NaN	NaN	NaN	NaN	NaN	NaN	NaN	NaN	NaN	NaN	NaN	NaN	NaN	NaN	NaN	NaN	NaN	NaN	NaN	NaN	S	3			___1	0.816409	1.29033e-10	106.5	96.998	72.912
NaN	NaN	NaN	NaN	NaN	NaN	NaN	NaN	NaN	NaN	NaN	NaN	NaN	NaN	NaN	NaN	-1.77725	-0.900898	-0.799368	-0.884109	NaN	NaN	NaN	-1.08189	NaN	NaN	NaN	NaN	NaN	NaN	NaN	NaN	NaN	NaN	NaN	NaN	NaN	NaN	NaN	-1.79203	S	3			___1	0.999851	0.00327146	59.57	34.133	59.57
-2.28085	-2.07074	-1.66547	-1.81201	NaN	NaN	NaN	NaN	NaN	NaN	NaN	NaN	NaN	NaN	-3.49571	NaN	NaN	NaN	NaN	NaN	NaN	-2.40799	-2.87602	-2.35583	-1.05777	NaN	-1.29041	-1.15364	-1.71472	-1.76589	-1.43825	-1.47788	-2.83712	-2.81172	-2.7713	-2.16145	-3.16549	NaN	NaN	NaN	S	3			___1	0.999684	0.00594363	44.925	37.724	44.925
NaN	NaN	NaN	NaN	-0.73921	-3.87885	-1.00271	-0.815437	NaN	NaN	NaN	NaN	NaN	NaN	NaN	-2.77582	1.32515	1.23308	NaN	0.836187	NaN	NaN	-0.710665	NaN	-2.35479	NaN	-2.27431	NaN	-0.942116	NaN	NaN	0.390959	NaN	0.152803	-0.0376244	0.0814094	NaN	NaN	NaN	NaN	S	2			___1	0.981381	9.21135e-05	79.886	52.022	41.401
NaN	NaN	NaN	NaN	-2.14989	NaN	NaN	NaN	NaN	NaN	NaN	NaN	NaN	NaN	NaN	NaN	-1.36138	-1.71664	-1.35615	-1.16328	-1.92566	NaN	NaN	-2.40818	NaN	NaN	NaN	-1.71437	-1.18684	-1.5968	-0.645958	-0.680578	-1.41709	NaN	-1.43307	NaN	NaN	NaN	NaN	NaN	S	2			___1	0.950082	0.0427963	50.353	28.89	50.353
NaN	NaN	NaN	NaN	NaN	NaN	NaN	NaN	NaN	NaN	NaN	NaN	NaN	NaN	NaN	NaN	NaN	NaN	NaN	NaN	NaN	NaN	NaN	NaN	-2.35397	-1.84895	-2.42168	-4.41355	NaN	-3.09636	NaN	NaN	NaN	NaN	NaN	NaN	NaN	NaN	NaN	NaN	S	2			___1	0.850158	0.00360099	99.5	80.875	99.5
3.28691	3.44284	3.10677	2.69508	1.55014	1.38014	-0.249767	0.806028	3.11139	2.99851	3.10217	2.89994	2.53238	2.42717	2.8458	2.84122	0.93301	-0.892744	1.01633	0.707685	1.7133	1.92182	2.05962	0.913492	1.44234	0.524265	1.03929	1.28998	0.78089	3.50215	NaN	2.82384	1.27	0.726049	0.652624	0.874882	1.64714	0.648655	0.361696	0.632181	S	2			___1	1	7.53201e-14	162.32	154.34	162.32
NaN	NaN	NaN	NaN	NaN	NaN	NaN	NaN	NaN	-0.177238	-1.00269	-0.119522	-0.340763	-0.612602	-0.929834	-0.94904	NaN	1.0127	0.502352	0.792774	0.698673	0.305931	NaN	NaN	0.0960121	-1.26565	-0.0959873	NaN	1.8216	1.7371	1.72971	1.06791	NaN	NaN	NaN	1.20002	NaN	NaN	NaN	NaN	S	3			___1	1	3.73445e-09	115.42	90.722	57.482
NaN	NaN	NaN	NaN	NaN	NaN	NaN	NaN	NaN	NaN	NaN	NaN	NaN	NaN	NaN	NaN	-2.4399	-2.65912	-2.06658	-2.78947	NaN	NaN	NaN	NaN	NaN	-4.13271	-2.22337	NaN	0.120123	0.343069	-0.266556	0.11075	NaN	-3.87526	NaN	NaN	NaN	NaN	NaN	NaN	S	2			___1	1	0.00373096	88.596	58.853	74.944
NaN	NaN	NaN	NaN	NaN	NaN	NaN	NaN	NaN	NaN	NaN	NaN	NaN	NaN	NaN	NaN	-1.25002	-0.81189	-0.917393	-0.733154	-1.20226	NaN	NaN	-1.92086	-0.959392	-1.55973	-1.29376	-1.66028	-1.11607	-0.939028	-1.36949	-1.36417	NaN	NaN	NaN	NaN	NaN	NaN	NaN	NaN	S	2			___1	1	0.00060884	61.11	49.75	59.13
-0.176994	-0.380039	0.0915909	0.00323868	NaN	NaN	NaN	NaN	-1.35897	-0.162117	NaN	-0.22854	-0.957216	-0.95973	-1.37238	-0.610815	NaN	NaN	NaN	NaN	NaN	NaN	NaN	NaN	NaN	NaN	NaN	NaN	NaN	NaN	NaN	NaN	NaN	-1.11387	NaN	NaN	NaN	NaN	NaN	NaN	S	3			___1	0.988466	0.00238317	45.878	36.781	45.878
3.81247	3.86314	3.83324	3.52351	NaN	NaN	NaN	NaN	6.51844	6.54397	NaN	5.92903	4.76505	4.49949	4.58476	NaN	NaN	NaN	NaN	NaN	NaN	NaN	NaN	NaN	NaN	NaN	NaN	NaN	NaN	NaN	NaN	NaN	NaN	NaN	NaN	NaN	NaN	NaN	NaN	NaN	S	2			___1	0.999541	0.0315226	41.109	8.2497	41.109
4.67546	4.77376	4.50106	4.69038	4.40507	3.29799	NaN	3.39338	2.62259	2.12379	NaN	2.35025	2.89761	2.63512	2.90381	2.97611	4.6435	4.17462	4.8875	4.19385	3.41946	2.49643	2.85964	2.4958	3.99755	3.98182	4.10593	3.2779	3.23289	3.28248	3.65318	3.80444	3.05384	3.12569	2.87162	3.00905	1.37416	0.863821	2.48908	1.90195	S	2			___1	1	8.69083e-06	191.24	122.87	191.24
-1.21598	-1.00389	NaN	NaN	NaN	NaN	NaN	NaN	NaN	NaN	NaN	NaN	-2.08529	NaN	NaN	NaN	NaN	NaN	NaN	NaN	NaN	-1.56805	-1.43271	-1.33552	0.182667	-0.0379314	0.257624	-0.819727	NaN	NaN	NaN	NaN	NaN	NaN	NaN	NaN	NaN	-3.24907	-1.85651	-1.97474	S	3			___1	0.948435	0.000882965	60.032	50.111	60.032
NaN	-2.62472	-2.19392	-2.76293	-2.03529	NaN	-1.77198	NaN	NaN	NaN	NaN	NaN	NaN	NaN	NaN	NaN	NaN	NaN	NaN	NaN	-0.737543	NaN	NaN	NaN	NaN	-0.11342	-0.191376	NaN	NaN	-1.42088	-1.92571	-2.24307	NaN	NaN	NaN	-2.06762	NaN	NaN	NaN	-2.09228	S	2			___1	0.99999	0.00197099	84.743	16.361	84.743
NaN	NaN	NaN	NaN	0.837101	0.941513	1.49318	1.40493	NaN	NaN	NaN	NaN	NaN	NaN	NaN	NaN	-0.0978985	0.425306	0.312431	0.711922	0.766146	1.66248	1.82715	1.70254	-2.10082	NaN	NaN	-0.852089	-0.125626	NaN	NaN	-0.98003	-0.43236	NaN	-1.54817	NaN	-0.560288	NaN	NaN	-2.1993	S	3			___1	0.991904	4.79538e-05	81.448	47.652	57.328
NaN	NaN	NaN	NaN	NaN	0.404169	0.923412	0.7782	NaN	NaN	-0.521181	-0.784041	NaN	-0.240982	-0.207853	-0.490635	-0.206135	0.826067	0.51067	0.615856	NaN	NaN	1.83674	NaN	NaN	NaN	NaN	0.633633	NaN	1.16706	-2.40839	0.618862	NaN	NaN	-1.04257	NaN	0.408192	0.749836	NaN	-0.359938	S	3			___1	0.846242	6.58062e-36	156.67	151.86	63.165
-1.53733	NaN	NaN	NaN	1.01792	0.107327	0.0428123	-0.196361	NaN	NaN	NaN	NaN	NaN	NaN	NaN	NaN	NaN	-4.57764e-05	0.659521	0.0840435	NaN	2.13547	2.03225	NaN	-0.786289	NaN	-0.434755	-0.930994	NaN	2.78933	2.13937	2.77063	NaN	-0.203661	-0.110527	-0.508291	NaN	NaN	-0.714731	NaN	S	3			___1	0.992737	4.13539e-06	83.701	70.038	83.701
0.897482	-1.20146	1.14743	0.717838	NaN	NaN	NaN	-3.07952	NaN	-1.57221	NaN	-2.52588	NaN	-3.67274	-0.652992	-4.48632	NaN	-4.11672	NaN	NaN	-2.18659	NaN	-1.14868	NaN	-3.07216	-2.59918	-2.48671	-2.89594	-2.79874	-2.94407	-1.78709	-2.03208	NaN	NaN	NaN	NaN	NaN	NaN	NaN	NaN	S	3			___1	0.939538	0.000222892	72.815	52.082	72.815
-0.472303	NaN	NaN	-1.76308	NaN	NaN	NaN	NaN	-1.58363	NaN	-0.857109	NaN	NaN	NaN	NaN	NaN	NaN	NaN	NaN	NaN	-1.64238	-2.07635	-0.973616	-1.22539	NaN	NaN	NaN	-2.35087	-1.72986	-1.97051	-2.0693	-2.25429	-1.27435	0.00822067	-0.891529	-0.867275	-0.0608978	0.0720863	NaN	-0.332066	S	2			___1	0.958636	0.000214309	97.45	84.046	91.076
NaN	NaN	NaN	NaN	NaN	NaN	NaN	NaN	NaN	NaN	NaN	NaN	-0.562389	NaN	NaN	NaN	1.81048	0.878878	1.49045	1.26985	NaN	NaN	NaN	NaN	NaN	0.173794	0.26935	NaN	-0.552937	NaN	NaN	NaN	1.1427	1.06119	1.28388	1.43186	NaN	NaN	NaN	NaN	S	4			___1	0.983055	4.31368e-45	142.85	137.19	142.85
NaN	NaN	-2.20176	-2.46793	NaN	NaN	NaN	NaN	NaN	NaN	NaN	NaN	-1.7324	NaN	NaN	-1.97379	NaN	-2.86223	NaN	NaN	-1.19593	-0.820717	-1.07809	-0.550507	NaN	NaN	-1.84732	-1.54638	NaN	NaN	NaN	-1.4836	NaN	NaN	NaN	NaN	-0.959148	-0.25145	NaN	NaN	S	2			___1	1	0.00913795	58.37	14.6	48.981
NaN	NaN	NaN	NaN	NaN	NaN	NaN	NaN	NaN	NaN	NaN	NaN	NaN	NaN	NaN	NaN	-2.79664	NaN	-2.53359	NaN	-3.30895	NaN	NaN	NaN	NaN	NaN	NaN	NaN	-1.35957	-0.902231	NaN	-1.47132	NaN	NaN	NaN	NaN	NaN	NaN	NaN	NaN	S	2			___1	0.999765	0.025751	44.318	19.319	42.336
-0.468397	-0.690266	NaN	-0.45381	-0.111849	NaN	0.27919	0.00295067	NaN	NaN	NaN	0.399616	NaN	NaN	NaN	-0.150076	2.84254	2.50671	2.55499	2.42135	-1.17049	NaN	NaN	-0.608862	NaN	NaN	NaN	NaN	-0.205759	NaN	NaN	NaN	1.87257	1.69885	1.54689	1.49171	-0.0391827	NaN	-0.818338	-0.436867	S	4			___1	1	6.94282e-07	90.867	82.104	49.814
NaN	NaN	NaN	NaN	NaN	NaN	-0.704475	-1.1858	NaN	NaN	-1.28971	NaN	NaN	NaN	-0.433109	-0.778391	2.27243	1.65307	1.14685	1.32778	NaN	-0.564318	NaN	NaN	2.33798	3.64194	2.34385	NaN	0.178392	-0.103952	NaN	0.998152	-0.476028	NaN	NaN	NaN	NaN	-0.380251	NaN	NaN	S	4			___1	0.999144	1.4025e-34	150.94	139.84	150.94
NaN	NaN	NaN	NaN	NaN	NaN	NaN	NaN	NaN	NaN	NaN	NaN	NaN	NaN	-1.75742	-2.7729	-0.865603	-0.486494	-0.473226	-0.489349	NaN	NaN	NaN	NaN	NaN	NaN	NaN	NaN	-1.71096	NaN	-2.40165	NaN	-1.86138	-0.477737	NaN	NaN	NaN	NaN	NaN	NaN	S	3			___1	1	0.000176426	90.968	80.425	42.64
NaN	NaN	NaN	NaN	NaN	NaN	NaN	NaN	NaN	NaN	NaN	NaN	NaN	NaN	NaN	NaN	NaN	0.367542	NaN	NaN	NaN	NaN	NaN	NaN	-1.31752	-1.07626	-0.681341	-1.43025	-1.81776	NaN	NaN	NaN	NaN	-0.636805	-0.889999	-0.312345	NaN	NaN	NaN	NaN	S	4			___1	0.999984	1.24428e-05	82.849	69.911	82.849
-2.29855	-1.3772	NaN	-2.11226	-1.04666	-1.07754	-1.7117	-0.337137	NaN	NaN	NaN	NaN	NaN	-1.42034	-0.945286	-0.857325	NaN	1.9538	1.91057	2.12497	NaN	-2.02108	-0.561731	-0.0594883	-0.19215	0.192295	0.135244	-0.942925	NaN	-1.15828	-1.23657	-0.0805378	-0.435821	-0.0271454	NaN	-0.155651	NaN	NaN	-0.934103	-1.17539	S	4			___1	0.842834	4.47745e-13	134.04	121.97	134.04
3.77817	3.74415	4.07868	3.79333	0.676605	1.26308	0.97896	NaN	4.45077	4.24346	4.31109	4.54288	4.77554	4.59914	4.57374	4.573	2.75601	2.99493	2.96836	3.0128	2.3385	2.46051	2.60534	2.36802	NaN	NaN	NaN	NaN	0.159809	NaN	1.20383	NaN	NaN	2.09269	NaN	NaN	1.42759	2.29865	NaN	1.70561	S	3			___1	0.999993	2.0273e-82	199.39	185.28	192.85
-1.01536	NaN	NaN	NaN	NaN	NaN	-0.753477	NaN	NaN	-0.126034	0.101414	0.226141	NaN	NaN	NaN	NaN	NaN	NaN	NaN	NaN	NaN	NaN	NaN	NaN	NaN	NaN	NaN	NaN	NaN	NaN	NaN	NaN	NaN	NaN	NaN	NaN	NaN	NaN	NaN	NaN	S	3			___1	0.923587	1.43356e-06	96.338	87.009	79.663
NaN	-1.70611	NaN	NaN	NaN	-0.884975	-1.03497	-1.22063	-0.801928	-0.132666	-1.33955	-1.22131	-0.914293	-0.726852	-1.30964	-1.15488	-1.7575	-1.10331	NaN	NaN	-0.725773	-0.183838	0.426802	NaN	1.62949	1.23707	1.89626	2.25888	NaN	-1.3053	-0.997227	-1.79839	-0.611181	-0.681376	-1.25721	NaN	-1.9582	NaN	NaN	-1.96226	S	2			___1	1	9.01982e-05	123.62	108.92	117.52
-0.267239	NaN	-0.0817985	-0.539617	-3.10973	NaN	NaN	NaN	NaN	NaN	NaN	NaN	NaN	NaN	0.0366726	NaN	0.554291	-0.218784	0.384714	0.29665	NaN	NaN	-1.38659	-1.2819	-2.36179	NaN	-1.76762	-0.46695	-0.714628	-0.832878	-0.259891	-0.991715	0.0783901	-0.59144	-0.424355	-0.75658	-1.09074	-1.60301	NaN	-1.17097	S	2			___1	0.857854	4.2217e-45	173.37	161.85	126.19
0.133909	0.302834	0.153194	-0.0362835	NaN	NaN	NaN	NaN	NaN	-2.20784	NaN	-3.17932	NaN	-3.77883	NaN	NaN	-2.64249	NaN	-2.753	-3.01103	NaN	NaN	-2.30429	NaN	NaN	NaN	NaN	-2.0628	NaN	NaN	NaN	NaN	NaN	-2.8193	NaN	-3.86244	NaN	NaN	NaN	NaN	S	2			___1	1	8.10344e-13	134.49	123	134.49
NaN	NaN	-2.12577	NaN	NaN	NaN	NaN	NaN	NaN	NaN	NaN	NaN	-1.39636	-1.53382	NaN	-1.88969	1.12794	1.09851	1.45586	1.33922	0.476992	-0.347635	0.184328	-0.125696	NaN	-0.998465	-1.31866	-0.995251	NaN	NaN	-0.548204	-0.758274	-1.05445	NaN	-1.00886	-1.09618	-0.835753	-1.43439	-0.877815	-0.426262	S	2			___1	0.999998	2.68211e-13	152.38	103.87	152.38
NaN	NaN	NaN	NaN	NaN	NaN	NaN	NaN	NaN	NaN	NaN	NaN	NaN	NaN	NaN	NaN	NaN	NaN	NaN	NaN	-0.66206	NaN	NaN	NaN	-1.15442	-0.173792	-0.903864	NaN	NaN	NaN	NaN	NaN	NaN	NaN	NaN	NaN	NaN	NaN	NaN	-2.36466	S	3			___1	0.992733	2.31392e-14	125.51	108.64	52.79
3.91889	3.88884	4.01779	4.15959	NaN	-1.57213	-1.40937	NaN	4.85013	4.2828	4.81575	4.4965	3.82268	3.69103	3.64737	3.58626	0.278292	1.09207	NaN	0.689794	0.693262	NaN	0.299919	0.122	0.131207	0.46166	-0.292742	-0.432999	1.14508	0.357742	NaN	0.585817	-0.624014	NaN	NaN	0.0515118	-1.09238	-0.796226	-0.760174	-1.22401	S	3			___1	1	8.08672e-148	268.83	253.89	250.22
3.88657	3.79229	3.7915	3.37257	-1.40813	-2.72452	NaN	NaN	4.27651	4.03256	4.14588	4.07984	3.28355	2.92019	3.1866	3.08364	-1.29126	-1.08806	-0.805225	-1.21598	NaN	-1.03723	-1.13331	-1.37238	-1.36962	-2.15004	-1.81288	-2.05476	-0.301449	-0.825663	-0.569385	-0.782423	NaN	NaN	NaN	NaN	NaN	NaN	NaN	-1.40684	S	3			___1	0.999999	5.5391e-47	177.93	170.12	168.84
NaN	NaN	0.79178	NaN	NaN	NaN	NaN	NaN	NaN	NaN	NaN	NaN	NaN	NaN	NaN	NaN	NaN	NaN	NaN	NaN	NaN	NaN	NaN	NaN	NaN	NaN	NaN	NaN	NaN	NaN	NaN	NaN	2.44367	3.12271	2.79893	3.14983	NaN	NaN	NaN	NaN	S	4			___1	0.990379	1.69769e-133	213.15	204.74	213.15
NaN	NaN	NaN	NaN	NaN	NaN	NaN	NaN	NaN	NaN	NaN	NaN	NaN	NaN	NaN	NaN	NaN	NaN	NaN	NaN	NaN	NaN	NaN	NaN	NaN	-0.376072	-1.36122	-1.38904	NaN	NaN	NaN	NaN	NaN	NaN	NaN	NaN	NaN	NaN	NaN	NaN	S	3			___1	0.999832	7.07287e-05	75.646	66.827	75.646
-0.520512	-0.168659	0.130655	-0.282482	0.138796	-0.649395	-0.137194	NaN	-0.961912	-1.01257	NaN	-1.91199	-1.03512	NaN	NaN	-0.759752	-1.06062	-1.10797	NaN	NaN	0.919045	0.651485	1.33075	1.41504	1.72363	1.14381	1.40456	1.94893	0.704777	0.483061	0.593927	0.521053	-1.50532	-1.04707	-1.36985	-1.89779	-0.839632	-1.48136	-2.15851	-1.39036	S	3			___1	1	1.48599e-06	164.66	131.47	76.588
NaN	NaN	NaN	NaN	NaN	NaN	NaN	NaN	NaN	NaN	NaN	NaN	NaN	NaN	NaN	NaN	-0.441662	-1.73752	-0.236547	NaN	NaN	NaN	NaN	NaN	NaN	NaN	NaN	NaN	NaN	NaN	NaN	NaN	-0.795553	-0.143757	-1.34789	-1.09004	NaN	NaN	NaN	NaN	S	3			___1	0.99997	0.000189519	81.016	66.402	81.016
NaN	NaN	NaN	NaN	NaN	NaN	NaN	NaN	-0.119696	-0.878307	-0.952807	-0.32777	NaN	NaN	NaN	-0.987394	0.398352	0.301813	NaN	NaN	NaN	NaN	NaN	NaN	NaN	0.125231	NaN	NaN	NaN	NaN	NaN	NaN	NaN	NaN	NaN	NaN	-2.93484	NaN	NaN	NaN	S	3			___1	1	0.000105386	84.375	67.123	84.375
NaN	NaN	NaN	NaN	NaN	NaN	NaN	NaN	1.93644	NaN	2.11231	NaN	1.18758	NaN	NaN	1.29061	0.235001	0.310869	0.518593	NaN	NaN	0.8365	1.05634	1.00706	-0.073349	-0.363798	-0.209684	-0.212072	2.19419	1.80067	NaN	NaN	NaN	NaN	NaN	NaN	0.860958	0.648195	NaN	0.178646	S	2			___1	0.994768	9.07022e-65	252.84	240.4	205.02
NaN	NaN	NaN	NaN	NaN	NaN	NaN	NaN	NaN	NaN	NaN	NaN	NaN	NaN	NaN	NaN	-2.36576	NaN	-1.91226	-2.29668	NaN	NaN	NaN	NaN	NaN	NaN	NaN	NaN	-1.39817	-1.76943	-1.36171	-1.48303	NaN	NaN	NaN	NaN	NaN	NaN	NaN	NaN	S	2			___1	0.983459	0.0339545	48.981	40.027	48.981
NaN	NaN	NaN	0.418716	NaN	NaN	NaN	NaN	NaN	NaN	NaN	NaN	NaN	NaN	NaN	NaN	1.09362	2.20762	1.90149	1.76576	1.0784	0.62812	0.75547	1.14678	0.912489	1.06808	1.67043	1.41825	3.2056	2.38265	2.17492	2.13429	1.1833	1.51521	1.28484	1.62006	NaN	NaN	NaN	-1.19696	S	3			___1	1	3.49879e-92	238.7	206.62	193.64
NaN	NaN	NaN	NaN	NaN	NaN	NaN	NaN	NaN	NaN	NaN	NaN	NaN	NaN	NaN	NaN	0.226904	0.404308	NaN	0.315929	NaN	NaN	NaN	NaN	-2.08523	-0.956718	-1.25545	NaN	0.637917	0.68927	NaN	0.372454	NaN	NaN	-0.580708	NaN	NaN	NaN	NaN	NaN	S	3			___1	0.995213	2.03047e-219	324.43	303.19	202.14
NaN	1.76409	NaN	NaN	NaN	NaN	-0.450903	1.82883	NaN	NaN	NaN	1.02869	0.739954	NaN	NaN	NaN	4.34329	4.63434	4.77175	4.66442	3.55812	3.72323	3.63367	3.43431	2.68795	1.914	2.91264	3.21873	4.94272	5.11543	4.98168	4.5303	4.5697	4.27757	4.19071	4.08766	NaN	NaN	NaN	NaN	S	3			___1	0.998913	2.51188e-164	273.96	259.15	230.25
NaN	-2.77536	-2.68967	NaN	NaN	NaN	NaN	-3.38631	NaN	NaN	NaN	NaN	NaN	NaN	NaN	NaN	NaN	NaN	NaN	NaN	-1.48756	-1.48606	-1.22554	-0.765642	NaN	-3.00021	NaN	NaN	0.520384	0.122686	0.123346	-0.379435	NaN	NaN	NaN	NaN	-0.317652	NaN	-1.69611	-1.02767	S	2			___1	1	0.0254105	61.815	18.046	61.815
NaN	NaN	NaN	NaN	NaN	NaN	NaN	NaN	-0.208481	0.704145	1.07303	NaN	0.595005	0.811871	1.11263	NaN	1.70946	1.62877	1.4118	1.67196	1.19429	2.53107	2.91705	1.91524	-1.28077	NaN	NaN	NaN	1.24052	0.871515	0.975195	0.995504	1.12354	0.841436	0.63118	0.573296	NaN	NaN	NaN	NaN	S	3			___1	1	1.17186e-43	156.84	147.11	156.84
-2.44546	NaN	-1.4	NaN	NaN	NaN	NaN	NaN	NaN	NaN	NaN	NaN	NaN	NaN	NaN	NaN	NaN	NaN	NaN	NaN	NaN	-2.54011	-2.01387	NaN	-0.360954	0.501537	-0.619738	NaN	NaN	NaN	NaN	NaN	NaN	NaN	NaN	NaN	-2.55065	NaN	NaN	NaN	S	2			___1	1	0.000536654	84.054	71.698	77.533
NaN	NaN	NaN	NaN	NaN	NaN	NaN	NaN	NaN	NaN	NaN	NaN	NaN	2.60219	2.18259	2.28401	NaN	1.11982	NaN	NaN	-1.73354	NaN	-1.4599	NaN	NaN	NaN	NaN	NaN	NaN	NaN	NaN	NaN	NaN	NaN	2.95559	2.39709	NaN	NaN	NaN	NaN	S	3			___1	0.929567	1.73585e-69	181.05	163.05	181.05
NaN	NaN	NaN	NaN	NaN	NaN	NaN	NaN	NaN	NaN	NaN	NaN	2.95989	3.08017	3.37923	3.13802	0.466974	-1.25378	-0.379227	0.210506	NaN	-1.67075	NaN	-1.76484	NaN	NaN	NaN	NaN	NaN	0.139889	1.31486	-0.310827	4.175	2.84904	3.04996	2.70228	NaN	NaN	NaN	NaN	S	2			___1	1	2.00778e-69	249.58	241.84	249.58
NaN	NaN	NaN	NaN	NaN	NaN	NaN	NaN	NaN	NaN	NaN	NaN	2.56891	2.45749	2.19141	1.74906	-0.810827	-0.337511	NaN	-0.300312	NaN	NaN	-1.99367	NaN	NaN	NaN	NaN	NaN	NaN	NaN	-0.794474	-0.78941	0.809813	1.05287	1.45542	1.34942	NaN	NaN	NaN	NaN	S	2			___1	0.999662	6.65263e-13	115.45	98.517	85.676
NaN	-2.34002	-1.91413	-1.23105	-1.4378	-1.4106	-0.634249	-1.51305	NaN	NaN	NaN	NaN	-1.75481	NaN	NaN	NaN	-1.15818	-1.33028	-0.907442	-1.63057	0.254133	NaN	-0.830578	-0.764233	NaN	-0.516472	0.0419064	-0.289944	NaN	-0.85294	NaN	NaN	NaN	-1.12875	-0.884535	-1.34458	NaN	-1.53124	NaN	NaN	S	2			___1	0.950892	2.79845e-08	121.44	104.82	105.14
NaN	NaN	NaN	NaN	-1.10843	NaN	NaN	NaN	NaN	NaN	NaN	NaN	-2.36975	-1.44195	NaN	NaN	-0.449993	0.876938	-0.12261	0.434246	0.331549	NaN	-1.12595	-1.30955	0.442337	1.16307	1.07014	NaN	1.54473	1.17351	0.459114	0.915171	NaN	NaN	NaN	NaN	NaN	0.654102	0.806967	NaN	S	3			___1	1	1.93174e-105	263.2	233.03	44.788
NaN	NaN	NaN	NaN	NaN	NaN	NaN	NaN	NaN	NaN	NaN	NaN	NaN	NaN	NaN	NaN	NaN	NaN	NaN	NaN	NaN	NaN	NaN	NaN	-1.83456	-2.22977	-1.73566	NaN	NaN	NaN	NaN	NaN	NaN	NaN	NaN	NaN	NaN	NaN	NaN	NaN	S	2			___1	0.999988	0.004375	70.438	56.435	70.438
NaN	0.584408	NaN	0.083641	-1.61406	-1.55467	-0.453478	-1.91216	NaN	NaN	NaN	-2.5141	NaN	NaN	NaN	NaN	NaN	-3.03614	NaN	-1.96986	NaN	NaN	NaN	NaN	NaN	NaN	NaN	NaN	NaN	NaN	NaN	NaN	NaN	-1.80021	-1.85839	NaN	NaN	NaN	NaN	NaN	S	3			___1	0.800054	3.76962e-11	125.67	122.49	125.67
NaN	NaN	NaN	NaN	NaN	NaN	NaN	NaN	NaN	NaN	NaN	NaN	NaN	NaN	NaN	NaN	-0.683533	NaN	-0.594948	-0.989744	NaN	NaN	NaN	NaN	NaN	NaN	NaN	NaN	-0.99939	NaN	-0.495068	-0.68783	NaN	NaN	NaN	NaN	NaN	NaN	NaN	NaN	S	2			___1	0.999137	9.36141e-11	129.71	92.527	129.71
NaN	NaN	NaN	NaN	NaN	NaN	NaN	NaN	NaN	NaN	NaN	NaN	NaN	NaN	NaN	NaN	NaN	NaN	NaN	NaN	NaN	NaN	NaN	NaN	-0.801861	-1.43388	-0.911383	-0.537994	NaN	NaN	NaN	NaN	NaN	NaN	NaN	NaN	NaN	NaN	NaN	NaN	S	2			___1	0.999466	0.000989569	86.288	70.9	86.288
NaN	0.258371	NaN	NaN	NaN	NaN	NaN	NaN	NaN	-0.409397	0.092535	NaN	NaN	NaN	NaN	NaN	NaN	-0.135632	NaN	0.275852	NaN	NaN	0.307344	NaN	NaN	NaN	NaN	NaN	-0.253923	-0.0978127	0.727653	0.429064	NaN	NaN	NaN	NaN	NaN	NaN	NaN	NaN	S	3			___1	0.999035	9.87831e-51	162.24	143.09	162.24
NaN	NaN	NaN	0.115143	0.101221	-0.55859	NaN	NaN	NaN	NaN	NaN	NaN	-0.0316677	-0.343201	-0.861063	0.0444374	0.342848	0.0976677	0.448679	0.156597	2.60134	1.52411	1.88894	1.43871	1.8623	2.07912	1.93474	1.36981	0.853264	1.22969	0.190384	0.883766	0.155964	0.239544	0.332083	0.335394	0.919638	1.28801	1.54661	1.22046	S	3			___1	1	4.34369e-30	145.04	135.35	120.64
NaN	NaN	NaN	NaN	NaN	NaN	NaN	NaN	NaN	NaN	NaN	NaN	-0.928064	NaN	-0.664988	NaN	-2.2142	NaN	-2.85784	NaN	NaN	-1.54916	-1.00822	-1.41564	-0.509163	-1.23945	NaN	-0.323336	NaN	-2.26841	-1.88063	-2.53194	-1.12643	-1.30761	-2.16838	NaN	NaN	NaN	NaN	NaN	S	2			___1	0.96496	0.00116224	81.904	62.509	76.759
NaN	NaN	NaN	NaN	NaN	-0.487968	-0.599703	-0.228706	NaN	NaN	-0.918207	NaN	-2.44737	NaN	NaN	NaN	-1.6902	NaN	NaN	-3.04699	NaN	NaN	NaN	NaN	NaN	NaN	NaN	NaN	NaN	NaN	NaN	NaN	NaN	NaN	NaN	NaN	NaN	NaN	NaN	NaN	S	3			___1	0.998491	0.00136217	62.617	54.44	62.617
0.356361	-0.78248	-1.37883	-1.05276	NaN	NaN	-0.723638	NaN	-0.605291	NaN	0.574522	-0.0736523	NaN	NaN	NaN	-1.79482	NaN	NaN	NaN	NaN	NaN	-1.15115	-2.17073	NaN	NaN	NaN	2.8717	0.811144	NaN	NaN	-1.28597	-1.13408	NaN	NaN	NaN	NaN	NaN	NaN	NaN	0.984388	S	2			___1	0.999837	0.000976154	61.732	46.577	61.732
NaN	-1.10569	NaN	NaN	NaN	NaN	NaN	NaN	NaN	NaN	NaN	NaN	NaN	NaN	NaN	NaN	0.429182	0.583757	0.564144	0.411449	NaN	NaN	NaN	NaN	-1.82533	NaN	NaN	NaN	-0.390039	0.038784	0.469999	-0.108803	-1.50747	NaN	NaN	NaN	NaN	NaN	NaN	NaN	S	2			___1	1	1.7684e-07	123.02	98.243	49.418
-0.176779	-0.590689	-0.111776	-0.234356	NaN	NaN	NaN	NaN	NaN	NaN	NaN	NaN	NaN	NaN	NaN	NaN	-1.56314	-1.76407	-2.07112	-2.43193	-1.93324	NaN	NaN	NaN	-1.43333	-1.13226	-0.728827	-1.73292	NaN	NaN	NaN	NaN	NaN	NaN	NaN	NaN	NaN	NaN	-1.75595	NaN	S	2			___1	0.9993	0.00146932	63.257	50.22	63.257
2.53363	1.96997	1.59079	1.44115	NaN	-1.00003	NaN	NaN	0.099947	NaN	NaN	-0.438589	-0.446581	NaN	-1.02553	NaN	0.24881	0.235594	1.05716	-0.0481606	-0.11278	0.0757942	NaN	-1.64365	0.177685	0.00774193	0.220982	-0.575338	-1.75436	-1.05347	-1.26868	-0.833157	NaN	-0.457298	-0.24176	NaN	NaN	NaN	0.498592	0.0418911	S	3			___1	0.999966	1.20975e-31	155.04	142.55	142.25
NaN	NaN	NaN	NaN	NaN	NaN	NaN	NaN	-1.03097	-0.37006	-0.556076	-1.05225	-0.724329	-0.79225	-0.862284	-0.18672	NaN	NaN	NaN	NaN	NaN	NaN	NaN	NaN	NaN	NaN	NaN	NaN	NaN	NaN	NaN	NaN	NaN	NaN	NaN	NaN	NaN	NaN	NaN	NaN	S	2			___1	1	0.0234746	60.518	17.006	52.725
NaN	NaN	NaN	NaN	NaN	NaN	NaN	NaN	NaN	NaN	NaN	NaN	NaN	NaN	NaN	NaN	-2.29949	-3.1832	-2.16827	NaN	NaN	NaN	NaN	NaN	-0.630396	-0.965773	-0.683302	-3.04196	NaN	NaN	NaN	NaN	NaN	NaN	NaN	NaN	NaN	NaN	NaN	NaN	S	2			___1	0.996637	0.0166297	58.132	47.381	58.132
NaN	-1.24322	NaN	-1.66826	NaN	-0.787039	NaN	NaN	NaN	-0.917374	-0.321362	-0.395329	-1.53422	NaN	NaN	-0.79907	NaN	NaN	NaN	NaN	NaN	NaN	-1.05961	NaN	0.263128	NaN	0.886143	NaN	NaN	NaN	NaN	NaN	NaN	NaN	NaN	NaN	NaN	NaN	NaN	NaN	S	3			___1	0.999528	0.000106764	66.853	61.403	66.853
1.48981	NaN	NaN	0.962851	NaN	-0.564365	NaN	NaN	NaN	NaN	NaN	NaN	NaN	NaN	NaN	NaN	1.97799	2.29421	NaN	2.23213	2.21166	1.48776	1.68785	1.92046	2.21901	2.61572	2.56224	2.879	1.69077	1.84276	1.54195	1.60333	2.08614	2.48339	2.54291	2.46223	NaN	1.55334	1.82471	1.726	S	3			___1	1	1.29768e-113	222.71	209.9	222.71
NaN	NaN	-0.483812	NaN	NaN	0.25705	NaN	NaN	NaN	NaN	NaN	NaN	NaN	NaN	NaN	NaN	NaN	NaN	NaN	NaN	NaN	0.47784	NaN	NaN	NaN	NaN	NaN	0.171503	NaN	-0.747021	NaN	NaN	NaN	NaN	NaN	NaN	NaN	0.0128708	-0.385271	0.321636	S	3			___1	0.964355	0.000298839	63.573	47.873	63.573
NaN	NaN	NaN	NaN	NaN	NaN	NaN	NaN	NaN	NaN	NaN	NaN	NaN	NaN	NaN	NaN	NaN	NaN	NaN	NaN	NaN	NaN	NaN	NaN	-0.762848	-0.979771	-1.1296	NaN	NaN	NaN	NaN	NaN	NaN	NaN	NaN	NaN	NaN	NaN	NaN	NaN	S	2			___1	0.859348	0.000461503	82.007	62.683	74.12
NaN	-1.14569	NaN	NaN	NaN	NaN	NaN	NaN	NaN	NaN	NaN	NaN	NaN	-0.910107	NaN	NaN	0.199532	NaN	0.623482	0.753973	NaN	NaN	NaN	-0.197603	0.950083	NaN	NaN	2.39906	-0.323204	0.111637	NaN	NaN	NaN	NaN	NaN	NaN	NaN	NaN	NaN	NaN	S	2			___1	1	3.05159e-30	191.51	151.44	144.33
NaN	NaN	NaN	NaN	NaN	NaN	NaN	NaN	NaN	NaN	NaN	NaN	NaN	NaN	NaN	NaN	NaN	-1.43199	-0.311979	-0.672726	NaN	NaN	NaN	NaN	-0.972223	-0.857708	NaN	-1.15842	NaN	-2.84264	-1.66042	-1.42706	NaN	NaN	NaN	NaN	NaN	NaN	NaN	NaN	S	3			___1	0.934197	0.000485774	66.893	46.642	66.893
-2.31664	-2.20444	-2.30567	-1.758	NaN	NaN	NaN	NaN	NaN	NaN	NaN	NaN	NaN	NaN	NaN	NaN	NaN	NaN	NaN	NaN	NaN	NaN	NaN	NaN	NaN	NaN	NaN	NaN	NaN	NaN	NaN	NaN	NaN	NaN	NaN	NaN	NaN	NaN	NaN	NaN	S	2			___1	0.800452	0.0278122	68.44	44.691	68.44
NaN	NaN	NaN	NaN	NaN	NaN	NaN	NaN	NaN	NaN	NaN	NaN	NaN	NaN	NaN	NaN	NaN	NaN	NaN	NaN	-3.18204	NaN	NaN	NaN	NaN	NaN	NaN	NaN	NaN	NaN	NaN	NaN	NaN	NaN	NaN	NaN	NaN	-1.1326	-1.27405	-0.890387	S	2			___1	1	0.00122915	74.611	44.675	74.611
NaN	NaN	NaN	NaN	NaN	NaN	NaN	NaN	NaN	NaN	NaN	-1.35865	-0.500528	-0.979286	-1.03777	-1.37391	NaN	NaN	NaN	NaN	-1.51645	NaN	-3.11022	NaN	NaN	-0.124803	0.0188389	NaN	NaN	NaN	NaN	NaN	NaN	NaN	NaN	NaN	NaN	NaN	NaN	NaN	S	2			___1	0.994011	5.79566e-07	92.198	69.823	44.193
-1.75217	NaN	-2.08054	NaN	-0.542469	-0.44874	-1.7243	-0.832697	0.609745	0.00641632	0.641037	0.814249	3.28441	3.37867	2.97513	2.93981	1.35306	2.5938	2.0891	2.2006	-0.167271	-0.801142	-0.842215	NaN	1.08468	1.83049	2.10038	1.73702	NaN	NaN	NaN	NaN	NaN	NaN	-3.51488	NaN	-1.12174	-0.521429	NaN	-1.66618	S	2			___1	0.985566	0	387.62	357.06	102.39
1.23408	1.10539	1.52333	0.800466	1.9185	1.70582	1.49217	1.57583	0.864386	0.488182	1.56994	NaN	0.725262	0.613649	0.468391	0.810263	-0.450142	0.359083	NaN	0.0915031	0.804445	0.798281	0.401623	0.423088	2.37911	-1.17388	3.07966	2.70167	2.40823	2.12155	1.80356	2.09352	1.79347	1.59599	1.11534	1.38575	NaN	NaN	1.59146	1.30505	S	3			___1	0.999995	7.96572e-13	157.68	125.85	157.68
NaN	NaN	NaN	NaN	-0.835541	-1.64243	-1.20742	-1.8465	-1.09243	NaN	NaN	NaN	NaN	NaN	NaN	NaN	-0.619619	-1.64479	NaN	-1.93003	NaN	NaN	NaN	NaN	NaN	-0.224411	NaN	-1.88387	NaN	NaN	NaN	NaN	NaN	NaN	NaN	NaN	NaN	NaN	NaN	NaN	S	3			___1	0.999991	0.00144733	56.817	34.662	56.817
NaN	NaN	NaN	NaN	NaN	NaN	NaN	NaN	NaN	NaN	NaN	NaN	NaN	NaN	NaN	NaN	NaN	NaN	NaN	NaN	NaN	NaN	NaN	NaN	0.0962048	1.00301	0.14871	-2.4283	NaN	NaN	NaN	NaN	NaN	NaN	NaN	NaN	NaN	NaN	NaN	NaN	S	2			___1	1	0.000332852	110.53	70.49	110.53
NaN	NaN	NaN	NaN	NaN	NaN	-0.367277	-2.09654	NaN	-0.187933	NaN	0.601635	NaN	NaN	NaN	NaN	NaN	NaN	NaN	NaN	NaN	0.948595	1.36113	1.56105	1.02637	2.20471	2.07949	1.51277	NaN	NaN	NaN	NaN	-0.371428	0.8815	0.919208	0.858784	NaN	NaN	2.59017	1.91338	S	2			___1	0.968836	1.20515e-14	131.25	122.29	131.25
NaN	NaN	NaN	NaN	NaN	NaN	NaN	NaN	NaN	NaN	NaN	NaN	NaN	NaN	NaN	NaN	-0.693127	-0.909269	-0.368507	-0.717873	NaN	-4.08509	NaN	NaN	NaN	NaN	NaN	NaN	NaN	NaN	NaN	NaN	NaN	NaN	NaN	NaN	NaN	NaN	NaN	NaN	S	2			___1	0.999946	0.00301704	95.094	69.2	74.611
NaN	NaN	NaN	NaN	NaN	NaN	NaN	NaN	NaN	NaN	NaN	NaN	NaN	NaN	NaN	NaN	0.735031	0.639834	0.62586	0.428015	NaN	-1.46933	-2.12771	-2.14895	NaN	NaN	NaN	NaN	NaN	NaN	NaN	NaN	NaN	NaN	NaN	NaN	NaN	NaN	NaN	NaN	S	2			___1	0.806667	4.36036e-14	176.43	150.99	141.34
NaN	NaN	NaN	NaN	NaN	NaN	NaN	NaN	NaN	NaN	NaN	NaN	NaN	NaN	NaN	NaN	-3.05154	NaN	NaN	NaN	NaN	NaN	-3.2348	NaN	NaN	NaN	NaN	NaN	NaN	0.962534	0.56111	NaN	-1.6406	-2.35063	-1.29327	NaN	NaN	NaN	NaN	NaN	S	2			___1	1	9.48897e-57	230.97	207.5	230.97
1.37767	1.33666	1.67242	1.74968	1.3779	2.05248	1.62284	1.9117	3.2651	3.08068	3.51629	3.38007	2.90068	2.9254	2.77724	2.87105	1.97854	NaN	2.12862	NaN	4.10452	3.95888	4.27089	4.18148	3.19371	2.98107	3.60037	3.99141	NaN	3.21977	2.87956	2.87759	2.38903	2.47192	2.39217	2.46703	0.939739	0.943552	NaN	NaN	S	3			___1	0.999978	2.69279e-154	248.39	199.77	248.36
0.695158	0.819899	0.823065	0.675053	NaN	-0.708288	NaN	NaN	0.888161	1.06006	1.33367	1.07975	2.1372	2.05806	1.81237	1.58345	-0.550959	-0.294125	-0.179581	-0.180498	NaN	NaN	NaN	NaN	2.39119	3.76606	2.4549	1.6355	NaN	NaN	NaN	NaN	-0.553003	-0.706852	-0.350132	-0.299444	NaN	NaN	-0.828304	NaN	S	3			___1	1	9.15389e-103	242.43	202.08	46.399
NaN	NaN	NaN	NaN	NaN	NaN	NaN	NaN	NaN	NaN	NaN	NaN	NaN	NaN	NaN	NaN	NaN	NaN	NaN	NaN	NaN	NaN	NaN	NaN	-1.09467	-2.70723	-0.943075	-0.672735	NaN	NaN	NaN	NaN	-0.362043	NaN	-0.74649	NaN	NaN	NaN	NaN	NaN	S	3			___1	1	0.000179272	93.152	77.21	80.609
NaN	-0.0812569	-0.154364	-0.738035	NaN	NaN	NaN	NaN	-1.57251	-1.70672	-1.24851	-0.911017	NaN	NaN	NaN	NaN	-3.54416	NaN	NaN	NaN	-1.10817	-0.482485	-0.667168	-0.647881	1.66574	0.526619	1.75011	2.45147	NaN	-0.325294	-0.91332	-0.929621	0.627911	0.287134	0.0130997	NaN	-0.374422	0.0872593	0.106619	-0.0602856	S	2			___1	0.999888	0.000139987	104.06	61.458	104.06
NaN	NaN	NaN	NaN	NaN	NaN	NaN	NaN	NaN	NaN	NaN	NaN	NaN	NaN	NaN	NaN	NaN	-2.76091	NaN	NaN	NaN	NaN	NaN	-1.37344	NaN	NaN	NaN	NaN	0.685127	-0.436581	-1.20295	-0.858511	NaN	NaN	NaN	NaN	-1.41518	-0.367758	-1.52843	NaN	S	2			___1	0.999999	0.00103842	84.718	63.488	84.718
NaN	NaN	NaN	NaN	NaN	NaN	NaN	NaN	NaN	NaN	NaN	NaN	NaN	NaN	NaN	NaN	NaN	NaN	NaN	NaN	NaN	NaN	NaN	NaN	NaN	NaN	-0.975575	NaN	0.781056	-0.492147	-0.739601	-0.788967	NaN	NaN	NaN	NaN	NaN	NaN	NaN	NaN	S	2			___1	0.997371	6.85287e-07	117.08	106.32	117.08
NaN	NaN	NaN	NaN	NaN	NaN	NaN	NaN	NaN	NaN	NaN	NaN	NaN	NaN	NaN	NaN	NaN	NaN	NaN	NaN	NaN	NaN	NaN	NaN	NaN	NaN	NaN	NaN	-1.64152	-1.79037	-1.96925	-2.3415	NaN	NaN	NaN	NaN	NaN	NaN	NaN	NaN	S	3			___1	0.819035	0.00498014	45.723	34.191	45.723
-1.09809	NaN	-1.21996	-1.39938	-1.70417	-1.58946	0.78525	-1.70148	NaN	NaN	-2.37365	-2.41674	-0.682379	-1.22424	-1.63307	-2.0857	-0.233549	1.32712	0.140177	-0.0748463	0.796057	-1.04991	0.666597	-0.369211	1.75312	2.69039	2.38083	1.53823	1.02368	-1.13482	-0.48916	-0.602484	-1.49535	-0.090271	-0.586268	-0.0889759	0.959249	0.588337	-0.557118	-0.117868	S	3			___1	1	4.24059e-48	186.62	186.62	70.072
1.95523	1.06993	1.87281	1.12138	1.7599	1.41559	1.81681	1.49175	1.005	0.724274	-0.539938	0.781967	2.14086	1.35129	1.2086	0.899334	2.42687	NaN	NaN	2.49324	3.22185	2.14669	NaN	NaN	4.00085	4.59495	4.65902	4.79002	NaN	NaN	NaN	NaN	2.13887	NaN	-2.86676	3.69036	0.724375	2.05573	2.09782	1.76183	S	3			___1	1	6.24209e-50	192.1	177.67	85.932
NaN	NaN	NaN	NaN	NaN	NaN	NaN	NaN	NaN	NaN	NaN	NaN	NaN	NaN	NaN	NaN	NaN	NaN	NaN	NaN	NaN	NaN	NaN	NaN	NaN	-0.627939	-0.591404	-1.20445	NaN	NaN	NaN	NaN	NaN	NaN	NaN	NaN	NaN	NaN	NaN	NaN	S	3			___1	0.856919	8.70356e-31	153.83	131.99	153.83
-3.03239	NaN	-3.33621	NaN	NaN	NaN	-1.34434	NaN	NaN	NaN	NaN	NaN	NaN	NaN	NaN	NaN	-1.6212	-0.00579071	-1.37885	-1.76106	-0.64039	-1.89769	0.195309	-2.3391	NaN	1.04859	0.383076	-0.602909	0.237389	-2.16322	-1.36699	-2.14916	NaN	-1.17341	-1.69183	-1.57041	-0.0772705	-0.167303	-1.52838	-1.583	S	2			___1	1	2.56014e-07	131.69	94.5	62.408
0.283325	NaN	-0.105322	-0.142914	NaN	NaN	NaN	NaN	NaN	NaN	NaN	NaN	-0.148407	-0.224363	NaN	NaN	0.493013	2.49025	NaN	1.16308	1.94421	0.778902	0.520462	NaN	1.41255	3.78241	2.30768	1.40953	2.23289	NaN	0.094635	0.338129	-0.736933	NaN	NaN	NaN	NaN	0.984013	-0.248606	NaN	S	3			___1	1	1.24729e-164	268.22	253.76	49.793
NaN	NaN	NaN	1.35676	NaN	NaN	NaN	NaN	NaN	NaN	NaN	NaN	NaN	NaN	NaN	NaN	-1.849	-0.765097	NaN	-0.232977	NaN	NaN	-0.771242	NaN	NaN	NaN	NaN	NaN	NaN	NaN	0.0823841	NaN	0.101788	0.389349	NaN	NaN	NaN	NaN	NaN	NaN	S	3			___1	0.939538	1.06487e-05	77.322	62.363	53.865
NaN	-1.30492	-1.0581	-1.07321	NaN	NaN	NaN	NaN	NaN	NaN	NaN	NaN	-2.04873	NaN	NaN	-1.88788	NaN	-2.15751	NaN	NaN	-2.15417	NaN	-2.36052	-2.01025	-2.04048	-2.04693	NaN	-1.3377	-1.39339	NaN	NaN	NaN	NaN	NaN	NaN	NaN	NaN	NaN	NaN	NaN	S	2			___1	0.999993	0.00148221	66.595	56.181	66.595
NaN	NaN	NaN	NaN	NaN	NaN	NaN	NaN	NaN	NaN	NaN	NaN	NaN	NaN	NaN	NaN	NaN	NaN	-1.18806	-1.66388	NaN	0.550289	0.495293	0.166817	NaN	-0.89291	-0.772659	NaN	NaN	-0.467268	NaN	-0.618067	NaN	NaN	NaN	NaN	NaN	NaN	NaN	NaN	S	3			___1	1	3.87709e-05	74.516	67.323	74.516
NaN	NaN	NaN	NaN	NaN	NaN	NaN	NaN	NaN	NaN	NaN	-1.37106	NaN	NaN	NaN	NaN	0.838407	0.962654	0.97101	1.22009	NaN	NaN	NaN	NaN	0.376419	0.42893	-0.269461	0.172773	-0.261564	0.965401	0.107842	-0.262953	NaN	0.351133	0.248081	0.80356	NaN	NaN	-0.400227	-0.93491	S	3			___1	0.999977	3.42189e-19	130.9	117.44	121.23
NaN	NaN	NaN	NaN	-0.116598	0.109827	0.789061	NaN	NaN	1.1227	NaN	NaN	NaN	NaN	NaN	NaN	NaN	NaN	NaN	NaN	-0.810633	0.35082	0.0300789	0.348772	NaN	NaN	NaN	NaN	NaN	NaN	NaN	NaN	NaN	-0.573864	NaN	-1.31315	2.41811	2.43092	1.83511	2.46027	S	3			___1	1	1.08879e-35	178.43	169.02	173.21
NaN	NaN	NaN	NaN	NaN	NaN	NaN	NaN	NaN	NaN	NaN	NaN	NaN	NaN	NaN	NaN	-0.507606	-0.0855675	-0.208322	NaN	NaN	NaN	NaN	NaN	NaN	NaN	NaN	NaN	-0.14463	-0.701273	-0.56443	NaN	NaN	NaN	NaN	NaN	-0.92374	-1.2644	-0.91934	-0.694487	S	3			___1	0.754209	0.00359435	43.696	32.28	43.696
-2.95978	-1.50079	-1.42513	-1.6883	NaN	NaN	NaN	NaN	NaN	NaN	NaN	NaN	-1.24994	NaN	NaN	NaN	NaN	NaN	NaN	NaN	-0.467041	-0.267216	-0.179548	-0.271349	-1.32329	-1.17219	-0.395008	-0.424576	NaN	NaN	NaN	NaN	NaN	NaN	NaN	NaN	1.14479	1.03463	0.0896416	0.573383	S	2			___1	0.997878	0.00257932	79.286	58.509	73.781
-1.52653	-0.862619	-1.37063	-1.10617	NaN	NaN	NaN	NaN	-2.28602	-2.34813	NaN	NaN	NaN	NaN	NaN	NaN	NaN	NaN	NaN	NaN	NaN	NaN	NaN	NaN	NaN	NaN	NaN	NaN	NaN	NaN	NaN	NaN	NaN	NaN	NaN	NaN	NaN	NaN	NaN	NaN	S	2			___1	0.999715	0.00470909	68.657	35.279	68.657
NaN	-3.22349	NaN	NaN	-1.65909	NaN	NaN	NaN	NaN	NaN	NaN	NaN	-2.45041	NaN	NaN	-1.88346	NaN	NaN	-2.00877	NaN	NaN	NaN	NaN	NaN	-0.941935	-1.46531	-1.67719	-1.36789	NaN	-1.8662	NaN	-1.83433	NaN	-2.07226	NaN	-2.54962	-1.41654	-2.19994	-1.5022	NaN	S	2			___1	1	1.88419e-14	145.43	112.37	123.02
-0.192715	-0.432043	-0.15979	-0.242052	2.09621	1.95835	1.96826	1.45413	0.573091	0.549715	NaN	0.423897	-2.14892	-2.27632	-2.15093	-2.10076	-1.05109	-0.680531	-0.741865	NaN	2.25663	1.42237	2.49253	2.59818	NaN	NaN	NaN	NaN	0.531605	-0.000234604	0.699833	0.646521	-3.08433	NaN	NaN	-2.43488	NaN	-1.71638	-2.24252	-2.6658	S	2			___1	0.999914	4.18882e-10	146.11	121.89	146.11
0.742063	0.732937	0.828747	0.782289	2.49816	2.96972	3.15692	3.23273	1.43551	NaN	NaN	1.12261	NaN	NaN	NaN	NaN	NaN	-0.0526962	NaN	0.873724	2.47458	2.31345	2.50316	2.34523	NaN	NaN	NaN	NaN	NaN	NaN	NaN	NaN	NaN	NaN	NaN	NaN	NaN	NaN	NaN	NaN	S	3			___1	0.895693	1.58069e-30	146.75	146.75	43.156
NaN	0.431639	0.312826	0.129543	2.35816	2.44138	2.35988	2.49914	NaN	NaN	NaN	0.808441	NaN	NaN	NaN	NaN	-0.273525	-0.532383	0.00954628	-0.0864525	1.6138	1.85574	1.89443	1.68301	NaN	NaN	NaN	NaN	-0.223003	-1.0023	-0.0485001	-0.29866	NaN	NaN	NaN	NaN	-0.64963	-1.29429	NaN	NaN	S	3			___1	1	6.2567e-06	111.81	84.254	100.97
NaN	NaN	NaN	NaN	NaN	NaN	NaN	NaN	NaN	NaN	NaN	NaN	NaN	NaN	NaN	NaN	2.58195	2.3259	1.51459	1.84135	NaN	NaN	NaN	NaN	-0.124853	-0.256391	NaN	NaN	NaN	-0.404327	NaN	0.434084	NaN	NaN	NaN	NaN	NaN	NaN	NaN	NaN	S	4			___1	0.999993	1.83368e-48	155.9	142.36	155.9
1.6171	1.29499	1.22551	1.43728	-0.108965	NaN	NaN	NaN	NaN	NaN	-0.131317	NaN	1.8241	1.63433	NaN	NaN	1.92244	2.19682	2.63276	2.05782	3.1178	2.37739	3.34996	3.2913	2.56264	2.56734	2.67367	3.05163	2.08027	1.96925	2.09046	2.4219	3.10727	3.29886	3.65357	3.43577	2.20886	2.01104	3.0674	2.54304	S	2			___1	0.995246	4.76301e-07	126.24	46.769	116.37
NaN	NaN	NaN	NaN	NaN	NaN	NaN	NaN	NaN	NaN	NaN	NaN	NaN	NaN	NaN	NaN	NaN	NaN	NaN	NaN	NaN	NaN	NaN	NaN	-1.06441	-1.50636	NaN	-0.746983	NaN	NaN	NaN	NaN	NaN	NaN	NaN	NaN	NaN	NaN	NaN	NaN	S	2			___1	1	8.55476e-05	93.494	50.705	62.14
-1.37942	-1.06211	-0.841083	-1.36064	-0.435762	NaN	-0.198622	NaN	NaN	NaN	NaN	NaN	-1.76303	NaN	NaN	NaN	NaN	NaN	NaN	NaN	-0.0432224	-1.12733	-1.7264	NaN	0.444637	0.661261	NaN	NaN	-2.64927	NaN	NaN	NaN	NaN	-1.59648	-0.832094	-0.821062	NaN	NaN	NaN	NaN	S	3			___1	0.944925	3.93207e-27	151.22	132.46	130.89
NaN	NaN	NaN	NaN	-1.9001	NaN	-2.16323	NaN	-2.96635	NaN	-2.93527	-2.63375	NaN	NaN	NaN	NaN	-2.87657	-1.74886	-2.21761	-2.41416	NaN	NaN	NaN	NaN	-1.09139	-0.723213	-0.435745	-1.57942	-1.73851	NaN	-3.30769	-2.92457	NaN	-2.10518	-1.90881	-2.17495	NaN	NaN	NaN	NaN	S	2			___1	0.986266	0.000653036	76.728	67.514	76.728
-1.0989	NaN	NaN	-0.639881	NaN	NaN	NaN	NaN	-1.70955	NaN	NaN	-0.418726	-0.35817	NaN	NaN	NaN	-0.81909	NaN	NaN	NaN	-0.26837	NaN	-1.08056	NaN	2.17446	3.07992	2.68656	2.2414	NaN	NaN	NaN	-0.688326	NaN	NaN	NaN	NaN	NaN	0.200407	0.0108089	NaN	S	2			___1	0.999507	5.1632e-81	251.28	209.9	251.28
NaN	NaN	NaN	NaN	NaN	NaN	NaN	NaN	NaN	NaN	NaN	NaN	NaN	NaN	NaN	NaN	-0.214224	-0.736229	-0.678383	-1.09394	NaN	NaN	NaN	NaN	NaN	NaN	NaN	NaN	-1.73504	NaN	-1.24767	-0.487911	NaN	NaN	NaN	NaN	NaN	NaN	NaN	NaN	S	2			___1	1	0.000112838	94.487	76.668	91.657
NaN	NaN	NaN	NaN	NaN	NaN	NaN	NaN	NaN	NaN	NaN	NaN	NaN	NaN	NaN	NaN	1.04201	0.588989	NaN	1.11863	NaN	NaN	NaN	NaN	NaN	NaN	NaN	-1.1073	-0.649427	-0.807955	-0.123364	0.316048	NaN	NaN	NaN	NaN	NaN	NaN	NaN	NaN	S	3			___1	0.919315	1.32275e-05	82.486	74.968	55.986
-0.264948	NaN	NaN	-0.914661	NaN	NaN	NaN	NaN	NaN	NaN	NaN	NaN	NaN	NaN	NaN	NaN	0.871204	NaN	1.216	0.804758	NaN	NaN	NaN	NaN	NaN	NaN	NaN	NaN	-0.287272	NaN	NaN	-0.420038	NaN	NaN	NaN	NaN	NaN	NaN	NaN	NaN	S	3			___1	0.815724	1.27755e-05	75.896	47.992	75.896
NaN	NaN	NaN	NaN	NaN	NaN	NaN	NaN	NaN	NaN	NaN	NaN	NaN	NaN	NaN	NaN	-0.804899	NaN	-0.630707	-1.40356	-1.42796	-1.91496	NaN	-2.02182	-0.620659	-0.558044	NaN	-0.490118	-1.14102	NaN	-1.41119	-0.750658	NaN	NaN	-1.27541	NaN	NaN	NaN	NaN	NaN	S	2			___1	0.95264	0.0122191	58.274	45.221	42.095
NaN	0.0574551	-0.222685	-0.502171	NaN	NaN	NaN	NaN	NaN	NaN	NaN	-2.06846	NaN	NaN	NaN	-1.24628	NaN	-0.298782	NaN	0.153767	-1.17183	NaN	NaN	NaN	-1.01307	NaN	-0.985605	-1.54195	NaN	NaN	-1.55884	NaN	-0.833441	NaN	NaN	NaN	NaN	NaN	NaN	NaN	S	3			___1	0.786721	9.86674e-05	65.265	56.445	55.094
NaN	NaN	NaN	NaN	NaN	NaN	NaN	NaN	NaN	NaN	NaN	NaN	1.9063	1.75331	1.94306	1.89164	0.641148	0.435392	0.724386	0.618733	1.38166	1.55935	1.81165	1.88508	-0.701223	-1.26669	-1.12746	-0.745483	3.20762	2.84968	3.77325	2.98309	0.782066	0.0589466	0.43498	0.280287	0.557758	-0.0816803	-0.602791	NaN	S	2			___1	0.999999	3.24546e-07	125.28	107.02	125.28
NaN	-0.768959	NaN	NaN	-0.492887	-0.279673	-1.02586	NaN	NaN	-0.837658	NaN	NaN	NaN	0.391346	NaN	NaN	NaN	NaN	NaN	NaN	NaN	NaN	NaN	NaN	NaN	NaN	NaN	NaN	NaN	-0.702356	NaN	NaN	1.41991	1.18256	0.452309	0.983536	NaN	NaN	-1.13191	NaN	S	3			___1	0.981568	2.72796e-11	122.51	98.109	122.51
NaN	NaN	NaN	1.20551	-2.15822	NaN	NaN	NaN	NaN	NaN	NaN	NaN	-0.653578	-1.54177	-1.54879	-0.680988	NaN	NaN	NaN	NaN	NaN	NaN	NaN	NaN	NaN	NaN	-2.18688	NaN	NaN	NaN	NaN	-1.81097	NaN	NaN	NaN	NaN	NaN	NaN	NaN	NaN	S	3			___1	0.825791	1.22806e-21	134.68	125.64	98.967
NaN	NaN	NaN	NaN	-0.921604	-1.12742	NaN	NaN	NaN	NaN	-1.51855	-0.593021	-1.02504	NaN	NaN	-1.73898	NaN	NaN	0.243605	0.407377	NaN	NaN	NaN	NaN	NaN	NaN	0.386669	-0.584827	0.36976	0.852098	0.347233	0.469452	-0.321648	0.322847	-0.188091	-0.572834	NaN	NaN	NaN	NaN	S	2			___1	0.999996	2.42368e-10	130.2	96.357	130.2
-2.59841	-3.00858	NaN	NaN	NaN	NaN	NaN	NaN	0.184439	0.188093	0.0712166	-0.178387	-2.10045	-2.3575	-2.32745	-1.71602	NaN	NaN	NaN	NaN	-2.42233	-2.17727	-1.86744	NaN	NaN	NaN	NaN	NaN	NaN	NaN	NaN	NaN	NaN	NaN	NaN	NaN	NaN	NaN	NaN	NaN	S	2			___1	0.963653	0.00665255	77.597	33.827	73.435
1.52479	1.85893	1.80228	1.25154	NaN	NaN	-0.53397	NaN	-1.35133	NaN	NaN	-1.40853	NaN	-1.82561	NaN	-0.924677	-1.30712	-2.29073	-1.60916	-1.45331	NaN	NaN	-2.25882	NaN	NaN	NaN	NaN	NaN	NaN	NaN	NaN	NaN	NaN	NaN	NaN	NaN	NaN	NaN	NaN	NaN	S	3			___1	1	1.10635e-26	170.16	161.56	170.16
NaN	NaN	NaN	NaN	-1.0478	NaN	NaN	NaN	NaN	NaN	NaN	NaN	NaN	NaN	NaN	NaN	0.635393	0.959244	1.14192	0.681076	1.24181	0.724871	0.536486	0.673174	NaN	NaN	NaN	NaN	NaN	NaN	NaN	NaN	NaN	NaN	NaN	NaN	NaN	NaN	NaN	NaN	S	3			___1	1	0.000389783	65.765	48.363	65.765
NaN	NaN	NaN	NaN	-1.5004	NaN	NaN	NaN	NaN	NaN	NaN	NaN	NaN	NaN	NaN	NaN	-0.392511	0.000270844	NaN	-0.512009	1.69338	0.300104	1.48754	NaN	-1.00316	1.17107	NaN	-2.19697	NaN	NaN	NaN	NaN	NaN	-2.36028	NaN	NaN	NaN	NaN	NaN	NaN	S	3			___1	0.999986	4.20246e-16	135.08	95.198	92.492
NaN	NaN	NaN	NaN	NaN	NaN	NaN	NaN	NaN	NaN	NaN	NaN	NaN	NaN	NaN	NaN	-0.848883	-3.15925	-1.31484	-1.79721	0.136845	-0.907927	-0.702108	-0.760214	-0.667412	0.512131	-0.969246	-2.21069	NaN	-2.83963	NaN	-2.52269	NaN	NaN	NaN	NaN	NaN	NaN	NaN	NaN	S	2			___1	0.999986	3.14069e-13	140.91	107.91	140.91
-0.625864	-0.619541	-0.999124	-1.24254	0.66618	0.109907	0.127991	NaN	NaN	NaN	NaN	-2.32061	NaN	NaN	-1.87502	NaN	1.10613	1.1628	1.10912	1.11504	2.84543	1.638	1.92492	1.72711	NaN	1.59357	0.803789	NaN	NaN	NaN	NaN	NaN	NaN	-0.631041	NaN	NaN	-1.31478	NaN	NaN	NaN	S	2			___1	1	3.14069e-13	152.31	122.77	114.87
-1.41069	NaN	NaN	NaN	NaN	-1.42655	NaN	-1.19184	NaN	NaN	NaN	NaN	NaN	NaN	NaN	NaN	NaN	-2.08937	NaN	NaN	1.06441	-0.209879	0.0711727	NaN	-0.610044	1.70726	NaN	NaN	NaN	NaN	NaN	-1.56231	NaN	NaN	NaN	NaN	-1.36174	-1.43942	-0.959757	-2.36411	S	2			___1	0.954193	2.43693e-27	153.72	129.17	152.32
0.671003	0.787502	-0.2381	0.569651	NaN	-1.26833	NaN	NaN	NaN	NaN	-0.836514	NaN	NaN	NaN	NaN	NaN	2.69414	2.64125	2.861	2.67747	4.33405	3.50765	3.28814	3.18956	1.11485	1.12563	1.85322	NaN	-0.499273	-0.874992	-2.09189	NaN	NaN	1.24159	1.31658	1.02202	NaN	NaN	NaN	NaN	S	3			___1	0.999548	1.05179e-117	231.23	222.73	177.38
-0.774675	-0.95977	-1.27897	-1.49507	-1.01467	-0.768103	0.739491	NaN	NaN	NaN	NaN	NaN	NaN	-2.53399	-2.3774	NaN	0.271339	0.0259972	0.0605926	-0.176279	1.5956	0.509497	0.82856	0.648287	0.267057	2.41586	-0.148165	NaN	-1.53628	NaN	NaN	-0.476305	NaN	NaN	NaN	NaN	-1.629	NaN	-1.50456	-2.45253	S	2			___1	0.99283	2.45111e-06	164.65	137.98	164.65
NaN	NaN	NaN	NaN	0.774837	0.140213	NaN	-1.08088	NaN	NaN	NaN	NaN	NaN	NaN	NaN	NaN	NaN	NaN	NaN	NaN	NaN	NaN	NaN	NaN	NaN	NaN	NaN	NaN	NaN	NaN	NaN	NaN	NaN	NaN	NaN	NaN	NaN	NaN	NaN	NaN	S	3			___1	0.999999	0.000338417	62.193	51.65	62.193
0.365528	1.03553	0.953461	0.842667	-2.07973	NaN	-0.531973	NaN	NaN	NaN	NaN	NaN	NaN	NaN	NaN	NaN	2.26392	2.24534	2.40077	1.92294	-1.29521	-2.36596	NaN	NaN	-1.23814	NaN	-0.376617	NaN	NaN	-0.848497	NaN	-0.256075	0.141819	0.360943	NaN	NaN	NaN	-1.94677	-0.200129	-0.741878	S	2			___1	0.998767	5.97778e-10	143.42	105.43	105.25
1.97881	2.00489	1.86655	1.84357	NaN	1.40285	0.657261	0.747461	NaN	NaN	1.00632	1.29105	NaN	NaN	NaN	0.78928	1.8059	NaN	1.67478	NaN	0.305078	1.07241	0.280602	0.097065	NaN	NaN	-1.66886	NaN	0.80821	NaN	1.1706	1.05011	-0.85038	NaN	NaN	NaN	NaN	NaN	NaN	NaN	S	3			___1	0.946775	3.87868e-48	158.35	145.32	138.02
-1.34331	NaN	-0.947624	-2.18717	NaN	NaN	NaN	NaN	-1.13167	NaN	NaN	-1.92693	-1.33086	-1.8173	NaN	-1.95279	-0.264576	NaN	-0.278477	-0.429638	NaN	-2.16832	NaN	NaN	0.405964	0.536217	0.0371037	0.453739	NaN	-1.64526	-0.68125	-1.22325	0.367844	0.70961	0.386185	0.424007	-2.45802	NaN	-1.26789	NaN	S	2			___1	0.951638	3.58347e-68	224.09	149.44	122.31
1.47864	1.55581	1.87507	NaN	NaN	-0.430222	-0.43436	0.320602	1.50029	0.768816	1.17238	0.614609	1.19606	0.564342	1.04914	1.33538	1.6448	NaN	NaN	1.57185	NaN	0.43963	1.09542	NaN	2.8843	2.66738	2.07195	2.86961	-0.110043	NaN	NaN	0.913019	2.80062	2.50436	2.32409	2.35916	1.87927	1.68553	1.54744	1.83236	S	2			___1	1	1.62859e-06	183.13	144.85	64.567
-0.7696	NaN	-1.69875	-1.62402	-1.10744	-1.10119	NaN	NaN	NaN	NaN	NaN	NaN	-0.741337	-0.347128	-1.01056	-0.963053	NaN	-1.15818	-1.38856	-0.873297	1.10945	0.970894	0.909525	1.0749	1.87075	0.987612	2.01879	2.08611	0.284016	NaN	-0.294308	0.120079	-1.95723	-1.10541	-1.61267	-1.59681	NaN	-0.835587	-1.05471	-1.05241	S	3			___1	1	2.05833e-09	114.75	97.38	79.36
-1.08364	NaN	NaN	NaN	NaN	NaN	NaN	NaN	NaN	NaN	-0.114876	NaN	-0.633533	-0.430832	NaN	NaN	-0.447012	NaN	-0.479282	-0.457707	0.382992	-0.0614529	-0.933876	NaN	0.328098	-0.668449	0.883415	1.80865	NaN	1.7792	2.03549	1.99954	0.00378609	-0.349356	NaN	NaN	NaN	NaN	NaN	NaN	S	3			___1	0.999998	1.21018e-35	155.88	140.95	126.68
1.68811	1.65894	1.91987	1.53342	NaN	-0.512821	NaN	0.0983448	2.14331	1.74643	2.62099	1.88293	1.17751	1.26355	1.42015	1.25977	1.59248	1.81402	1.24633	1.24463	2.19616	2.08323	2.36768	1.93293	1.85338	1.7658	1.65178	2.07261	3.10094	3.07606	2.73244	2.97978	1.98159	1.80119	1.81156	2.04167	1.024	1.37682	1.44873	1.32725	S	2			___1	1	7.28353e-119	271.11	249.87	161.14
2.07491	1.96398	2.55186	1.93152	-0.351545	0.106518	NaN	0.398411	2.41223	1.86057	2.3505	2.20856	1.17944	1.04748	1.14247	1.10374	1.471	2.08463	1.3686	1.31903	2.53707	2.0835	2.01572	1.4251	1.4935	1.30992	1.28852	1.33352	NaN	2.61425	1.92559	2.15586	1.68232	1.75677	1.59174	NaN	1.21313	1.81823	1.72874	1.75635	S	3			___1	1	3.51073e-296	361.39	330.24	114.99
1.83566	2.21735	2.48884	2.07646	0.0108357	-0.0336132	-0.134218	-0.264727	2.40875	1.73032	1.99196	2.08815	1.14837	1.02313	0.844299	0.732407	1.21956	2.00453	1.11868	1.27035	2.67892	2.25837	1.68806	1.0021	1.38688	1.43688	1.42427	1.24173	1.06288	0.771753	0.328873	0.464403	1.32246	1.77549	1.41239	1.76887	1.44972	1.65419	1.69697	1.58147	S	3			___1	1	1.75129e-148	282.1	253.15	152.5
-0.34403	NaN	-0.121696	0.0879517	NaN	NaN	0.22208	NaN	-0.29339	1.22581	1.08046	1.4188	0.643063	1.01866	0.624102	0.945822	0.631062	1.78497	1.18597	1.33104	2.3433	1.98049	2.354	2.34512	NaN	1.09366	1.73731	1.60562	3.79649	3.63616	2.91642	2.91833	-1.41923	1.53167	1.50553	1.33274	NaN	1.60095	1.00406	0.993151	S	3			___1	0.99962	4.01804e-45	167.05	156.01	149.85
NaN	NaN	NaN	NaN	NaN	NaN	NaN	NaN	NaN	NaN	NaN	NaN	NaN	NaN	NaN	NaN	NaN	NaN	-0.249798	NaN	NaN	NaN	-1.5165	-0.789308	-0.911112	NaN	-2.62522	NaN	-2.49372	-2.02949	-2.99754	NaN	NaN	NaN	NaN	NaN	NaN	NaN	-2.20873	NaN	S	4			___1	1	0.00190711	55.213	48.011	55.213
NaN	NaN	NaN	NaN	NaN	NaN	NaN	NaN	NaN	NaN	NaN	NaN	NaN	NaN	NaN	NaN	NaN	NaN	NaN	NaN	NaN	NaN	NaN	NaN	-1.35208	-1.06575	NaN	NaN	-1.51325	-2.45585	NaN	-1.20836	-2.01919	-1.15648	-1.3994	NaN	-0.393694	NaN	-0.712494	NaN	S	3			___1	0.994723	0.00227567	50.178	34.653	50.178
-0.713297	NaN	NaN	-1.77394	-0.957191	-0.497269	-0.822851	-0.258743	NaN	NaN	NaN	NaN	NaN	-1.9653	-2.21622	-1.99319	-1.13568	-1.05532	NaN	NaN	-0.173786	0.280539	-0.0178795	-0.209818	NaN	NaN	0.0526428	NaN	NaN	-0.845503	-0.532881	NaN	NaN	NaN	-0.282047	NaN	-0.0333061	NaN	0.0246506	1.06119	S	3			___1	0.991482	5.65679e-07	94.449	84.168	94.449
NaN	NaN	NaN	NaN	NaN	NaN	NaN	NaN	NaN	NaN	NaN	NaN	NaN	NaN	NaN	NaN	0.154705	-0.665413	-0.446537	-0.357426	NaN	NaN	NaN	NaN	NaN	NaN	NaN	NaN	NaN	NaN	NaN	-2.14777	NaN	NaN	-2.4061	NaN	NaN	NaN	NaN	NaN	S	3			___1	0.949587	9.92769e-05	93.73	83.472	93.73
NaN	NaN	NaN	NaN	NaN	NaN	NaN	NaN	NaN	NaN	NaN	NaN	NaN	NaN	NaN	NaN	-0.19153	0.925671	0.450182	0.4746	-0.613653	-1.13856	-1.56936	-1.5918	NaN	NaN	NaN	NaN	NaN	-2.32309	NaN	NaN	NaN	NaN	NaN	NaN	NaN	NaN	NaN	NaN	S	2			___1	1	8.42404e-248	341.07	318.18	141
NaN	NaN	NaN	NaN	-1.12477	NaN	NaN	NaN	NaN	NaN	NaN	NaN	NaN	NaN	NaN	NaN	0.87948	1.46569	NaN	1.27748	1.74462	0.744539	0.86982	0.939339	-0.788149	NaN	-0.405264	NaN	1.67435	1.50034	1.22326	0.797914	NaN	0.155607	0.0286083	0.00728226	NaN	NaN	NaN	NaN	S	3			___1	0.975947	5.34681e-05	91.657	51.972	91.657
-2.48452	-2.50043	NaN	NaN	NaN	-2.24541	-1.62003	-1.59294	NaN	NaN	-3.52748	-2.24441	-2.30025	-1.85586	-1.75291	-1.61199	NaN	-0.727081	-0.918331	-0.639134	-0.763027	-0.515238	-0.307528	-0.616018	NaN	NaN	NaN	NaN	-2.46986	-2.10782	-2.4594	NaN	-1.88295	-2.07279	NaN	-2.1583	NaN	NaN	NaN	NaN	S	3			___1	1	0.0029764	61.235	40.772	61.235
-1.44544	NaN	NaN	NaN	-0.460493	-0.502434	NaN	-0.564941	NaN	NaN	NaN	NaN	NaN	NaN	NaN	NaN	NaN	-1.18647	NaN	-0.666962	0.247038	-0.0743542	0.448639	NaN	NaN	NaN	NaN	NaN	NaN	NaN	-1.20825	NaN	NaN	NaN	NaN	NaN	NaN	NaN	NaN	NaN	S	2			___1	0.995476	2.64583e-16	138.73	125.77	138.73
NaN	NaN	NaN	NaN	NaN	NaN	NaN	NaN	NaN	NaN	NaN	NaN	NaN	NaN	NaN	NaN	NaN	NaN	NaN	NaN	-0.4214	-1.69666	-1.56328	-1.72005	NaN	NaN	NaN	NaN	NaN	NaN	NaN	NaN	NaN	NaN	NaN	NaN	NaN	NaN	NaN	NaN	S	2			___1	0.986436	0.0182703	60.691	39.991	60.691
NaN	NaN	NaN	NaN	NaN	NaN	NaN	NaN	NaN	NaN	NaN	NaN	NaN	NaN	NaN	NaN	-1.49598	-2.13503	-1.61502	-1.85204	NaN	NaN	-2.22282	-2.86348	NaN	-1.36152	-1.02674	-0.668323	-0.509562	NaN	-0.0222378	0.180986	NaN	NaN	NaN	NaN	NaN	NaN	NaN	NaN	S	3			___1	0.862112	0.00409691	47.754	35.128	46.877
NaN	-1.31082	NaN	NaN	NaN	NaN	NaN	NaN	NaN	NaN	NaN	NaN	NaN	NaN	NaN	NaN	NaN	-0.930454	-0.310513	-0.926298	NaN	NaN	NaN	NaN	-2.22306	NaN	NaN	NaN	NaN	NaN	-2.86173	NaN	NaN	NaN	NaN	NaN	NaN	NaN	NaN	NaN	S	3			___1	1	0.000188925	101.72	84.207	77.222
-1.20417	-1.39975	NaN	-1.12273	NaN	NaN	NaN	NaN	-0.920692	1.47107	-0.332764	0.995836	0.914841	0.00629807	0.667286	0.469679	NaN	-1.72469	-1.25187	-1.27131	NaN	NaN	NaN	NaN	NaN	-2.51715	-1.8903	NaN	NaN	NaN	NaN	NaN	NaN	NaN	NaN	NaN	NaN	NaN	NaN	NaN	S	3			___1	1	9.31961e-05	70.699	61.416	46.159
-3.8688	NaN	-3.05076	NaN	NaN	NaN	NaN	-4.07555	NaN	-3.99178	-3.2521	-3.19976	NaN	-2.87604	-3.52676	-3.21394	NaN	NaN	-2.33784	-4.37433	NaN	NaN	NaN	NaN	-2.47335	0.00495529	NaN	-2.63307	NaN	NaN	NaN	NaN	NaN	NaN	NaN	NaN	NaN	NaN	NaN	NaN	S	3			___1	0.999688	0.0036631	62.924	46.391	62.924
NaN	NaN	NaN	NaN	NaN	NaN	NaN	NaN	NaN	NaN	NaN	NaN	NaN	NaN	NaN	NaN	4.32343	5.19803	4.76648	4.80685	1.38635	1.41376	1.32108	0.790833	NaN	NaN	NaN	NaN	3.56485	2.92577	2.83855	2.4478	NaN	NaN	NaN	-0.235714	NaN	NaN	NaN	NaN	S	3			___1	0.999354	6.36197e-221	299.27	287.07	144.7
NaN	NaN	NaN	NaN	NaN	NaN	NaN	NaN	NaN	NaN	NaN	NaN	NaN	NaN	NaN	NaN	1.99288	2.56792	2.24405	NaN	NaN	NaN	NaN	NaN	NaN	NaN	NaN	NaN	NaN	NaN	NaN	NaN	-0.599659	NaN	NaN	-0.918541	NaN	NaN	NaN	NaN	S	3			___1	0.986515	8.15524e-99	200.14	180.89	46.783
-0.795818	-1.79585	-2.25016	-1.86321	NaN	NaN	NaN	NaN	NaN	NaN	NaN	NaN	NaN	NaN	NaN	NaN	-1.20551	-1.18513	-1.10478	-1.09003	-1.57672	NaN	-2.00949	NaN	0.153849	0.650431	0.321243	-0.751581	-1.68505	-0.842398	-2.00113	-1.14255	NaN	-0.711468	-0.617764	-0.75816	NaN	NaN	-1.12108	-1.7019	S	2			___1	0.97454	0.00791062	68.536	41.749	68.536
0.125761	-0.626938	-1.33324	-1.01279	NaN	NaN	NaN	NaN	-1.60315	-2.03763	-1.62778	NaN	-2.7133	NaN	NaN	NaN	-0.152216	-0.741957	-0.727892	-1.31519	-1.16248	NaN	NaN	NaN	-0.442576	-0.21711	-0.539831	NaN	-1.18178	-0.859448	-1.40919	-0.93187	-0.0344353	NaN	-0.407669	-0.276037	-1.22101	-2.23065	-0.668951	-0.312496	S	2			___1	0.99228	2.44318e-24	166.52	114.79	166.52
NaN	NaN	NaN	NaN	NaN	NaN	NaN	NaN	NaN	NaN	NaN	NaN	-0.25787	-0.515482	-1.11792	NaN	0.654636	0.837887	0.801989	0.988058	NaN	NaN	NaN	NaN	NaN	NaN	NaN	NaN	NaN	1.91068	0.853302	1.2095	NaN	NaN	NaN	NaN	NaN	NaN	NaN	NaN	S	3			___1	0.998328	7.54871e-09	107.17	99.368	89.979
NaN	NaN	NaN	NaN	NaN	NaN	NaN	NaN	NaN	NaN	NaN	NaN	-0.572241	-0.927551	-0.217592	-0.923111	-2.34037	-1.91559	-1.88816	-1.83669	NaN	NaN	NaN	NaN	NaN	NaN	NaN	NaN	NaN	NaN	NaN	NaN	NaN	NaN	NaN	NaN	NaN	NaN	NaN	NaN	S	2			___1	0.999649	0.003321	73.881	33.157	73.881
NaN	NaN	NaN	NaN	NaN	NaN	NaN	NaN	NaN	NaN	NaN	NaN	NaN	NaN	NaN	NaN	NaN	NaN	NaN	NaN	0.401871	NaN	NaN	NaN	-0.80052	NaN	-0.51322	-0.234302	2.02601	1.95373	1.58681	1.31361	-0.732616	NaN	NaN	NaN	NaN	NaN	NaN	-0.410799	S	2			___1	0.983516	6.46394e-91	259.22	203.82	241.87
NaN	NaN	NaN	NaN	NaN	NaN	NaN	NaN	NaN	NaN	NaN	NaN	NaN	NaN	NaN	NaN	0.738504	0.306566	0.627109	0.498993	-1.36875	-0.578335	NaN	-0.641397	-0.555927	-0.502951	-0.265402	0.244106	2.10087	2.18452	2.03107	1.74694	-0.66102	-0.34416	-0.347071	-0.234116	NaN	0.313101	-0.828995	-0.525949	S	2			___1	1	3.20183e-19	172.58	157.19	102.9
NaN	NaN	NaN	NaN	NaN	NaN	NaN	NaN	NaN	NaN	NaN	NaN	NaN	NaN	NaN	NaN	NaN	NaN	NaN	NaN	NaN	0.898319	0.255062	0.936895	NaN	NaN	NaN	NaN	NaN	NaN	NaN	NaN	NaN	NaN	NaN	NaN	NaN	NaN	NaN	NaN	S	4			___1	1	7.41132e-09	77.386	68.622	56.006
0.637695	-1.32556	NaN	NaN	NaN	NaN	NaN	NaN	NaN	NaN	NaN	NaN	-0.727079	NaN	NaN	-0.600765	NaN	-1.07554	-0.177118	-0.655666	-0.611584	0.375948	-0.46657	-0.64751	-0.156765	-0.819098	-0.352079	0.0270138	-0.305258	-0.69264	-0.871305	-0.58699	-0.189896	-0.228945	0.0468159	-0.162662	NaN	NaN	NaN	-0.0880661	S	2			___1	0.999615	4.96248e-24	152.88	125.93	152.88
-2.27723	-2.10942	-1.9101	NaN	NaN	NaN	NaN	NaN	-2.54527	-3.12158	NaN	-2.57703	NaN	-3.18204	-2.75845	-3.09337	NaN	NaN	NaN	-3.32419	-1.0064	NaN	NaN	NaN	-0.871231	-0.247755	-0.478279	-1.13106	NaN	NaN	NaN	NaN	-1.91719	-1.58838	-1.70683	-1.67041	NaN	NaN	NaN	NaN	S	2			___1	0.751498	4.41999e-05	105.03	90.362	105.03
NaN	NaN	NaN	NaN	NaN	NaN	NaN	NaN	NaN	NaN	NaN	NaN	NaN	NaN	NaN	NaN	NaN	NaN	NaN	NaN	NaN	NaN	NaN	NaN	-0.134623	0.429457	-0.113646	NaN	NaN	NaN	NaN	NaN	NaN	NaN	NaN	NaN	NaN	NaN	NaN	NaN	S	2			___1	0.955951	2.98449e-18	155.09	135.82	155.09
1.70795	1.76829	1.56334	1.50543	-0.440157	-1.52731	NaN	-0.302675	NaN	NaN	NaN	NaN	-1.80794	NaN	NaN	-1.62979	-1.40514	NaN	NaN	NaN	-2.00509	-1.58179	-0.905275	NaN	-1.23657	0.959316	-1.53912	-1.6532	NaN	NaN	NaN	NaN	NaN	NaN	NaN	NaN	NaN	NaN	-0.134252	NaN	S	5			___1	1	4.56085e-67	172.2	164.21	147.03
4.26467	4.12418	3.97971	3.44419	NaN	NaN	NaN	NaN	NaN	NaN	NaN	NaN	NaN	NaN	NaN	NaN	NaN	NaN	NaN	NaN	NaN	NaN	NaN	NaN	NaN	NaN	NaN	NaN	NaN	NaN	NaN	NaN	NaN	NaN	NaN	NaN	NaN	NaN	NaN	NaN	S	2			___1	1	0.0115965	64.439	12.993	63.073
4.28715	3.95046	4.06293	4.58194	1.59602	1.51985	0.611916	1.54743	3.42558	2.61821	2.97406	3.24721	4.2754	4.10825	4.06961	3.91731	2.92122	3.87493	3.6769	3.77413	3.51106	3.03239	2.99301	3.40312	2.05592	2.66104	3.15693	2.46492	4.57066	4.55706	4.42292	4.23628	3.81186	3.89091	4.33135	4.36416	2.78972	3.26267	2.38092	2.46315	S	2			___1	1	0	384.6	356.32	259.22
NaN	NaN	-2.95176	NaN	NaN	NaN	NaN	NaN	NaN	NaN	NaN	NaN	NaN	NaN	NaN	NaN	-1.30132	-1.73225	-0.767151	-1.95474	NaN	NaN	NaN	NaN	NaN	-2.27399	NaN	-2.68208	-2.41625	-3.29832	-2.0159	-2.04039	-0.829302	-1.0747	-0.961256	-1.07898	NaN	NaN	NaN	NaN	S	2			___1	0.995975	0.0160918	62.633	43.39	62.633
0.698591	0.505341	0.345024	NaN	0.0789909	-0.111908	NaN	-0.0567265	NaN	NaN	NaN	NaN	-0.0682869	NaN	NaN	NaN	-0.299169	-0.331249	-0.252907	NaN	NaN	NaN	NaN	NaN	0.955387	NaN	NaN	NaN	NaN	NaN	0.085741	NaN	0.797009	0.960388	-0.251461	0.337276	0.695074	0.909906	NaN	-0.334925	S	3			___1	0.999952	0.000595612	56.681	44.367	56.681
NaN	0.687876	NaN	1.10784	0.272528	NaN	0.749497	1.01268	NaN	1.10705	NaN	NaN	0.158394	NaN	1.01332	NaN	NaN	0.495428	NaN	0.547153	0.0113182	NaN	0.4489	NaN	0.295729	0.195671	0.492802	0.678005	1.0605	1.09091	1.166	2.18661	NaN	NaN	1.28058	1.13107	0.0419426	NaN	0.524717	NaN	S	2			___1	0.999997	7.87644e-147	265.07	247.48	222.79
NaN	NaN	NaN	NaN	NaN	0.970921	NaN	NaN	0.696032	NaN	1.05032	0.583374	NaN	0.537069	NaN	0.954262	NaN	NaN	NaN	NaN	NaN	NaN	NaN	NaN	NaN	NaN	NaN	NaN	NaN	NaN	NaN	NaN	1.18434	NaN	NaN	NaN	NaN	NaN	NaN	0.357311	S	2			___1	0.980772	1.74665e-118	246.68	227.55	246.68
0.762398	0.346716	0.549654	-0.0762863	2.16818	0.610453	0.891725	0.290432	0.133446	0.0686226	0.554049	0.177467	-1.75545	-1.6586	-1.67644	-1.36062	NaN	-1.94309	NaN	-2.24106	NaN	NaN	-2.55756	-3.01307	3.89561	4.69337	4.61945	2.23312	1.77213	1.47484	0.423891	1.32942	1.33409	0.842762	0.401873	1.34154	0.375008	1.18401	1.9955	0.468542	S	2			___1	0.995125	0.000246549	119.62	46.368	80.688
NaN	NaN	NaN	NaN	NaN	NaN	NaN	NaN	NaN	NaN	NaN	NaN	NaN	NaN	NaN	NaN	NaN	-2.29416	NaN	NaN	NaN	NaN	NaN	-1.39851	-0.822134	-1.19556	-0.852392	-0.668892	0.725639	0.279604	NaN	-0.125158	NaN	NaN	NaN	NaN	NaN	NaN	NaN	NaN	S	2			___1	1	6.46665e-22	181.76	152.01	136.99
NaN	NaN	NaN	NaN	NaN	NaN	NaN	NaN	NaN	NaN	NaN	NaN	NaN	NaN	NaN	NaN	NaN	NaN	NaN	NaN	-2.01889	NaN	NaN	NaN	-1.25813	NaN	NaN	NaN	-0.056715	-0.450432	-0.707977	NaN	NaN	NaN	NaN	NaN	NaN	NaN	NaN	NaN	S	2			___1	1	5.59998e-07	117.2	95.157	117.2
-0.42366	-0.43231	-0.996695	-0.790905	0.022625	0.23682	NaN	0.968534	-0.571943	NaN	NaN	NaN	0.711433	0.906513	1.15213	1.34916	6.3586	5.27094	5.98642	5.8617	-1.24548	-0.875908	-0.535372	-0.469675	-1.12603	NaN	-1.61671	-1.01651	4.39306	4.66142	4.69758	4.351	2.10846	1.7455	1.91011	1.45219	-0.502171	-0.680172	-0.352583	0.222078	S	2			___1	1	6.6994e-91	257.15	206.93	147.64
NaN	NaN	-2.79922	NaN	NaN	NaN	NaN	NaN	NaN	NaN	NaN	NaN	NaN	NaN	NaN	NaN	NaN	-0.439077	0.10354	-0.324306	NaN	NaN	NaN	NaN	NaN	NaN	NaN	NaN	NaN	NaN	-2.12737	NaN	NaN	NaN	NaN	NaN	NaN	NaN	NaN	NaN	S	3			___1	0.955928	0.00024404	78.078	56.985	56.851
NaN	NaN	NaN	NaN	NaN	NaN	NaN	NaN	NaN	NaN	NaN	NaN	NaN	NaN	NaN	NaN	-0.0924721	-3.28436	-1.01394	-1.6198	NaN	NaN	NaN	NaN	NaN	NaN	NaN	NaN	NaN	NaN	NaN	NaN	NaN	NaN	NaN	NaN	NaN	NaN	NaN	NaN	S	3			___1	0.999961	0.00122904	58.09	49.136	58.09
NaN	NaN	NaN	NaN	NaN	NaN	NaN	NaN	NaN	NaN	NaN	NaN	2.19971	1.69322	1.56893	1.52742	NaN	-0.566546	NaN	-0.965445	NaN	NaN	NaN	NaN	NaN	NaN	NaN	NaN	NaN	NaN	NaN	NaN	NaN	NaN	NaN	NaN	NaN	NaN	NaN	NaN	S	3			___1	0.998911	4.6737e-44	162.44	143.23	162.44
NaN	NaN	NaN	NaN	NaN	NaN	NaN	NaN	NaN	NaN	NaN	NaN	NaN	NaN	NaN	NaN	1.75695	1.58469	1.9766	1.58339	-0.598909	-1.5179	NaN	NaN	NaN	NaN	-0.721153	-1.73589	-1.97124	NaN	NaN	NaN	NaN	NaN	-0.964336	NaN	-1.06191	NaN	NaN	-0.856039	S	2			___1	1	1.39674e-111	276.59	247.86	227.47
-0.843697	NaN	NaN	NaN	NaN	NaN	NaN	NaN	NaN	NaN	NaN	NaN	-1.15354	NaN	NaN	NaN	NaN	-1.20925	-1.49743	-1.42329	-0.425028	-1.41629	-0.845047	-0.537806	-0.789833	-0.757645	-0.292025	0.77037	-0.181858	0.222776	-0.287602	0.025877	-0.879971	-0.296581	0.0415516	-0.848208	NaN	0.534124	0.4816	0.29273	S	2			___1	0.999985	2.80712e-102	240.59	216.3	173.98
NaN	NaN	NaN	NaN	NaN	NaN	NaN	NaN	NaN	NaN	NaN	NaN	NaN	NaN	NaN	NaN	NaN	NaN	NaN	NaN	-1.44276	-1.12796	NaN	-1.38006	NaN	NaN	NaN	NaN	0.284487	NaN	NaN	NaN	NaN	NaN	NaN	NaN	NaN	NaN	NaN	NaN	S	2			___1	0.988485	0.000273856	84.289	65.978	78.324
-1.00255	-1.07384	-0.153498	-0.387657	NaN	-1.49219	NaN	-1.50473	-0.9069	-1.69366	-1.70683	-2.02682	-0.406441	-0.859924	-0.763229	NaN	-1.13748	0.234289	-0.0382538	0.0292149	1.55061	0.568827	0.899025	1.16132	1.03951	NaN	NaN	1.05499	1.74672	1.18213	0.857433	1.45403	-0.0162868	0.702871	0.653673	0.452501	1.19886	2.2939	NaN	1.73	S	2			___1	1	7.56416e-24	186.94	158.21	186.94
NaN	NaN	NaN	NaN	NaN	NaN	NaN	NaN	NaN	NaN	NaN	NaN	NaN	NaN	NaN	NaN	-2.00897	NaN	NaN	-0.689056	NaN	NaN	NaN	NaN	-1.07843	NaN	-0.260124	-0.117386	-0.643246	NaN	-1.45969	NaN	NaN	NaN	NaN	NaN	NaN	NaN	NaN	NaN	S	3			___1	0.993163	0.000137661	76.85	59.911	76.85
-1.15193	NaN	NaN	NaN	NaN	NaN	NaN	NaN	NaN	NaN	NaN	NaN	-1.06101	-2.462	-2.04418	NaN	-0.719233	-1.81371	-0.709673	-1.24431	NaN	-1.60058	-1.51972	-1.65983	0.455345	-0.318966	0.196793	0.47229	-0.754896	NaN	-0.989149	-1.15255	NaN	NaN	-1.14227	NaN	NaN	NaN	NaN	NaN	S	3			___1	0.999954	1.09736e-06	97.063	84.939	97.063
-1.28942	-1.66954	-1.43378	-1.09948	NaN	NaN	-1.08788	NaN	NaN	NaN	-2.93223	NaN	NaN	NaN	-1.54353	NaN	NaN	NaN	NaN	NaN	-0.0415516	-1.55214	-0.540323	-0.744144	-1.18922	0.621677	-0.490999	-0.873453	NaN	-2.22186	NaN	-1.87309	NaN	-1.08034	-1.64936	-1.13441	-2.50653	NaN	NaN	-1.34095	S	2			___1	0.813276	1.53135e-17	173.25	154.94	173.25
0.171843	-3.00941	NaN	NaN	-1.81462	-1.59184	NaN	-1.42225	NaN	NaN	NaN	NaN	NaN	-2.47869	-1.42941	-2.1445	-2.58405	-2.5129	-2.011	-2.39139	NaN	-1.38551	NaN	NaN	-2.01303	-2.24417	NaN	NaN	-2.20693	-1.59661	-1.56958	-1.51909	-1.59657	-1.789	-1.48821	-2.19482	NaN	-2.30879	-2.07603	NaN	S	3			___1	0.947421	3.89044e-18	131.45	118.25	128.98
-0.395924	-1.86308	-2.99231	-2.1556	NaN	-2.25372	NaN	-2.09067	NaN	NaN	NaN	NaN	NaN	NaN	-2.13874	-2.32089	NaN	-2.99438	-2.2336	-2.17704	-1.16345	-1.68763	-1.68258	-1.37231	NaN	-2.03855	-1.62588	-1.34609	-2.59104	-1.891	-1.98013	-1.4294	-1.46909	-1.60643	-1.43548	-2.04129	NaN	NaN	NaN	-0.965414	S	2			___1	0.99244	1.15719e-51	175.21	158.27	175.21
NaN	-0.529663	-0.681463	-0.208691	-0.439638	-0.995796	NaN	-1.14146	NaN	NaN	-1.60321	NaN	-1.56617	NaN	NaN	NaN	NaN	NaN	NaN	NaN	0.289358	0.195799	NaN	-0.00948334	NaN	1.34024	1.08007	NaN	-0.895153	NaN	-1.16329	NaN	-0.855192	NaN	NaN	NaN	NaN	2.0184	2.40568	2.93139	S	2			___1	0.991268	0.00180067	73.877	47.345	56.359
NaN	NaN	NaN	NaN	NaN	-1.4857	NaN	NaN	NaN	NaN	NaN	NaN	NaN	NaN	NaN	NaN	NaN	NaN	NaN	NaN	-1.74852	-1.60629	-1.67436	-1.9154	-0.598421	-1.68692	-0.46932	-0.143316	NaN	NaN	-2.13186	NaN	NaN	NaN	NaN	NaN	NaN	NaN	-0.915346	NaN	S	2			___1	0.904628	0.0380675	56.013	43.025	56.013
-1.43861	-1.18837	-1.15577	-0.127144	1.11463	1.22463	1.42418	1.19198	0.990551	0.45355	0.578983	1.1425	0.472732	0.578026	-0.0905438	-0.0614109	NaN	-0.967058	-1.59941	NaN	NaN	-0.733021	-0.900135	-0.958849	NaN	-1.85293	-1.71797	NaN	NaN	NaN	NaN	NaN	NaN	NaN	NaN	NaN	NaN	NaN	NaN	NaN	S	2			___1	1	2.23889e-43	208.07	190.37	180.02
NaN	NaN	NaN	NaN	NaN	NaN	NaN	NaN	-0.919348	NaN	NaN	-0.225573	NaN	NaN	-0.11837	-0.515003	-1.00904	NaN	-1.36978	-0.853142	-0.0627003	NaN	-0.157404	0.122871	2.84755	NaN	3.26536	3.62353	0.498594	0.190704	0.711616	0.328438	NaN	-1.51286	NaN	NaN	NaN	NaN	NaN	NaN	S	2			___1	1	0	381.5	362.18	381.5
1.86681	0.622333	NaN	0.224583	NaN	NaN	NaN	-0.496452	-0.645199	0.135592	-0.257873	NaN	-0.843889	-0.762962	-0.833967	NaN	NaN	NaN	-0.427507	NaN	NaN	NaN	-0.13459	0.482142	1.23312	1.18659	1.29662	NaN	NaN	-0.34935	-0.476528	NaN	NaN	NaN	NaN	-0.174681	-0.308727	NaN	1.3157	2.14307	S	4			___1	0.862055	1.43997e-15	128.29	121.83	128.29
-0.318197	-1.12624	NaN	NaN	NaN	NaN	NaN	NaN	-0.710693	NaN	NaN	NaN	-0.145128	NaN	NaN	NaN	NaN	NaN	NaN	NaN	NaN	NaN	NaN	NaN	NaN	NaN	NaN	NaN	-0.655636	-1.83908	0.178041	0.0892601	NaN	NaN	NaN	NaN	NaN	NaN	NaN	NaN	S	3			___1	0.812261	0.000177385	84.327	75.47	84.327
NaN	NaN	-1.64299	NaN	-0.732441	-0.983637	0.254976	NaN	-0.974705	-2.08926	-2.89583	-1.15274	0.269823	0.218422	0.537132	-0.169674	-1.71936	NaN	NaN	NaN	0.292675	-0.39904	NaN	0.465759	NaN	0.56143	0.225418	-0.662369	2.39286	1.22483	1.26961	1.76904	NaN	-0.527729	-0.492611	NaN	NaN	NaN	NaN	NaN	S	3			___1	1	1.48899e-05	105.91	81.426	64.298
NaN	NaN	NaN	NaN	NaN	NaN	NaN	NaN	NaN	NaN	NaN	NaN	NaN	NaN	NaN	NaN	-0.269834	-1.22711	-1.0103	NaN	NaN	NaN	NaN	NaN	NaN	-0.798595	-0.855927	NaN	NaN	-0.505222	NaN	0.512878	NaN	NaN	NaN	NaN	NaN	NaN	-1.52281	NaN	S	3			___1	0.974779	2.29845e-05	81.534	70.696	67.396
NaN	NaN	NaN	NaN	NaN	NaN	-1.02371	NaN	NaN	NaN	NaN	NaN	-2.77298	NaN	NaN	NaN	NaN	NaN	0.145977	NaN	-0.987823	NaN	NaN	-2.39922	NaN	1.8236	1.26323	-0.318758	0.298393	NaN	NaN	NaN	NaN	NaN	NaN	NaN	-2.84922	NaN	NaN	NaN	S	3			___1	0.823536	1.92208e-11	124.73	115.2	124.73
-1.27662	NaN	-1.65764	-0.737848	-1.21618	-1.0321	-0.877281	-1.10515	NaN	NaN	NaN	NaN	NaN	NaN	-1.10125	-1.13059	1.65864	1.05847	1.09533	0.874069	-0.292088	NaN	NaN	NaN	0.785515	1.83889	1.26191	-0.246977	1.32898	0.900942	0.88591	1.39681	NaN	-0.747055	-0.593092	-0.716293	NaN	-1.17845	-0.804266	-1.28674	S	3			___1	0.999993	1.48033e-30	210.63	184.11	151.9
NaN	NaN	NaN	NaN	NaN	NaN	NaN	NaN	NaN	NaN	NaN	NaN	NaN	NaN	NaN	NaN	NaN	NaN	NaN	NaN	NaN	NaN	NaN	NaN	NaN	NaN	-1.22726	-2.06082	-0.405649	NaN	-0.304733	-0.204035	NaN	NaN	NaN	NaN	NaN	NaN	NaN	NaN	S	2			___1	0.99847	0.000559963	98.407	81.569	98.407
NaN	NaN	NaN	NaN	NaN	NaN	NaN	NaN	NaN	NaN	NaN	NaN	NaN	NaN	NaN	NaN	NaN	NaN	NaN	NaN	NaN	NaN	NaN	NaN	-1.30124	NaN	NaN	-0.774231	-1.94975	-0.169601	-1.51452	-1.76895	NaN	NaN	-1.27859	NaN	NaN	NaN	NaN	NaN	S	2			___1	0.984593	2.40329e-16	139.3	125.63	139.3
0.985239	NaN	NaN	NaN	0.996799	0.611023	NaN	NaN	3.85981	3.49766	3.18429	3.51926	4.73455	4.61737	4.6369	4.41992	3.35732	3.42191	3.52251	3.44574	2.49046	2.51345	2.30374	2.1589	NaN	NaN	-0.10663	0.312294	2.4659	2.64086	3.57368	3.30578	2.74128	2.06833	2.74112	2.42192	0.541513	1.09508	0.234917	0.686094	S	3			___1	0.995464	4.09881e-183	264.41	256.02	118.22
-2.29599	NaN	NaN	NaN	NaN	-3.53476	NaN	-2.53928	NaN	-3.91164	-3.32059	NaN	NaN	NaN	NaN	NaN	NaN	NaN	NaN	NaN	-0.350908	-0.919193	-1.01376	-0.599495	-1.91848	-1.37066	NaN	-1.06027	-3.40685	-1.31871	NaN	NaN	NaN	NaN	-0.207083	-0.622391	NaN	NaN	NaN	NaN	S	2			___1	0.863136	0.0180209	57.348	42.573	57.348
NaN	NaN	NaN	NaN	1.2773	1.43942	1.57084	1.23814	NaN	NaN	NaN	NaN	NaN	NaN	NaN	NaN	NaN	NaN	NaN	NaN	NaN	NaN	-0.84642	NaN	NaN	NaN	NaN	NaN	NaN	NaN	NaN	NaN	NaN	NaN	NaN	NaN	NaN	NaN	NaN	NaN	S	3			___1	1	3.78523e-07	109.05	86.411	109.05
NaN	NaN	NaN	NaN	NaN	NaN	NaN	NaN	NaN	NaN	NaN	NaN	NaN	NaN	NaN	NaN	0.682196	NaN	0.18392	NaN	NaN	NaN	NaN	NaN	NaN	NaN	NaN	NaN	NaN	-1.47348	-1.41373	NaN	-0.67094	-0.43634	0.0686016	-0.946541	NaN	NaN	NaN	NaN	S	3			___1	0.999773	0.000125519	71.091	63.194	71.091
-0.282865	NaN	-0.708168	-1.34598	-0.886839	-1.75241	-0.615086	NaN	NaN	NaN	NaN	NaN	-1.60028	NaN	NaN	NaN	0.183991	-0.00919533	-0.509863	-0.507896	NaN	-1.67609	-0.893026	-1.13934	NaN	-0.559439	-0.254868	0.0419407	NaN	NaN	NaN	NaN	NaN	0.085371	NaN	NaN	NaN	-0.139351	0.024828	0.0513363	S	3			___1	1	4.76306e-05	98.368	74.9	71.344
NaN	NaN	NaN	-1.47774	-2.0826	-1.26612	NaN	-1.21438	NaN	NaN	NaN	NaN	NaN	NaN	NaN	NaN	0.339958	0.989145	1.17011	1.19077	1.36466	0.950561	1.51948	1.48545	-0.97011	-0.891888	-0.4513	0.250734	1.33946	1.52442	1.41249	1.38988	-0.316021	0.205097	0.273317	0.188932	NaN	-1.64122	-1.09825	-1.92376	S	2			___1	0.970358	3.27615e-26	174.59	136.91	174.59
NaN	-1.78857	NaN	-1.25761	NaN	NaN	NaN	NaN	-1.97582	-1.80214	-2.11254	NaN	-1.11523	NaN	-1.4823	-1.51553	NaN	-0.826307	NaN	-1.06663	-0.150238	-0.626892	NaN	-0.228231	NaN	NaN	NaN	NaN	NaN	NaN	NaN	NaN	NaN	NaN	NaN	NaN	NaN	NaN	NaN	NaN	S	2			___1	0.966732	2.8151e-11	117.08	92.737	111.12
-1.48638	NaN	-1.47323	-1.45762	NaN	NaN	NaN	NaN	NaN	NaN	NaN	NaN	NaN	NaN	NaN	NaN	NaN	-1.59184	NaN	NaN	-0.959349	-1.36291	-1.34759	-0.95931	-0.0376701	-0.723734	0.655914	-0.227902	NaN	NaN	NaN	NaN	NaN	NaN	NaN	NaN	NaN	NaN	-2.11333	NaN	S	2			___1	0.999999	2.01018e-10	124.42	104.81	124.42
0.0876904	0.142855	0.853497	1.08748	-1.23077	-1.1185	-0.486101	-1.31943	0.0376739	-1.61776	-1.53325	-0.720661	-0.969572	-1.45204	-1.38308	-1.24343	-1.37321	0.0615635	NaN	-0.408785	1.52792	0.41659	0.457565	0.641464	2.01206	2.40682	2.75107	2.69796	1.3583	1.01121	NaN	1.492	0.405087	1.59559	1.63671	1.56672	0.221783	-0.385302	0.947855	0.415276	S	2			___1	1	1.63765e-86	268.5	173.07	268.5
NaN	NaN	NaN	NaN	NaN	NaN	NaN	NaN	NaN	NaN	NaN	NaN	NaN	NaN	NaN	NaN	NaN	NaN	NaN	NaN	NaN	NaN	NaN	NaN	-1.03236	-1.07568	NaN	-0.410604	NaN	NaN	NaN	NaN	NaN	NaN	-0.310225	NaN	0.094511	0.295004	0.539844	0.88917	S	3			___1	0.999502	1.84873e-20	143.46	138.28	94.557
NaN	-1.23236	-1.32322	NaN	NaN	NaN	NaN	NaN	NaN	NaN	NaN	NaN	NaN	NaN	NaN	NaN	0.718862	1.3587	1.371	1.378	NaN	-1.14376	-0.25403	-0.509104	NaN	NaN	NaN	-0.0454998	NaN	NaN	NaN	NaN	NaN	-2.04389	NaN	NaN	NaN	NaN	NaN	NaN	S	2			___1	0.969732	2.84325e-13	142.97	104.19	113.24
1.60851	1.79095	NaN	1.68421	4.9659	4.77866	4.16876	5.07272	NaN	NaN	NaN	NaN	NaN	NaN	NaN	NaN	NaN	NaN	NaN	NaN	NaN	NaN	NaN	NaN	2.05703	1.50804	1.96159	NaN	NaN	NaN	NaN	NaN	NaN	2.89261	2.79607	2.6851	NaN	0.884609	NaN	NaN	S	3			___1	0.952138	1.49279e-184	271.58	258.85	94.08
NaN	NaN	NaN	NaN	NaN	NaN	NaN	NaN	NaN	NaN	NaN	NaN	-1.43362	NaN	NaN	NaN	NaN	NaN	NaN	NaN	NaN	NaN	NaN	NaN	-0.391933	0.71319	-0.408114	NaN	NaN	-0.223148	-0.502108	0.875345	NaN	0.29139	0.0902557	0.0814094	NaN	NaN	NaN	NaN	S	3			___1	0.999133	6.00916e-11	120.85	104.35	111.11
-0.382948	-0.565451	-1.31218	-0.642981	0.273634	0.254499	0.462536	0.0139904	1.02043	0.9	0.697531	0.94977	-0.241688	0.139984	0.095932	-0.386787	NaN	NaN	NaN	NaN	NaN	NaN	NaN	NaN	NaN	NaN	NaN	-0.891699	NaN	-0.799473	-0.895731	NaN	NaN	NaN	NaN	NaN	NaN	NaN	NaN	NaN	S	2			___1	0.999977	1.67923e-08	124.34	84.716	124.34
0.82085	0.852572	1.20514	0.887686	NaN	1.29636	1.8835	1.83084	3.22073	3.01974	3.23301	2.71916	1.33769	1.63485	2.00373	1.92402	0.143375	NaN	0.206572	NaN	0.326637	NaN	0.873993	0.731722	NaN	NaN	-0.61038	NaN	1.59971	1.38723	1.69505	1.57167	NaN	NaN	0.370539	NaN	-0.251574	NaN	-1.11537	-0.676973	S	2			___1	1	1.00563e-26	179.79	158.23	132.81
NaN	NaN	0.887936	NaN	NaN	NaN	-0.0413303	0.217129	NaN	NaN	NaN	NaN	NaN	NaN	NaN	-1.07521	1.78568	2.82368	1.79381	2.62302	0.282925	0.339548	0.847046	NaN	NaN	NaN	NaN	-1.20756	NaN	NaN	NaN	NaN	NaN	2.25167	2.0017	2.13182	0.686764	NaN	NaN	NaN	S	3			___1	0.996918	1.00753e-08	77.31	71.936	46.695
NaN	NaN	NaN	NaN	NaN	NaN	NaN	NaN	NaN	NaN	NaN	NaN	NaN	NaN	NaN	NaN	NaN	NaN	NaN	NaN	NaN	NaN	NaN	NaN	-1.32856	-1.69519	-1.43912	-1.89507	NaN	NaN	NaN	-2.44356	NaN	-2.73637	-2.31333	-2.25421	NaN	NaN	NaN	NaN	S	2			___1	1	0.0142614	64.265	46.879	64.265
-2.38515	-2.4137	NaN	NaN	NaN	-2.20134	NaN	NaN	NaN	NaN	NaN	NaN	NaN	NaN	NaN	NaN	-2.19087	-2.07869	-1.80677	-1.61745	NaN	NaN	-1.49277	-2.3708	NaN	NaN	-0.30682	-0.322889	NaN	NaN	NaN	0.0740871	NaN	NaN	NaN	NaN	NaN	NaN	-1.52937	NaN	S	3			___1	0.99993	0.00588043	50.102	41.401	50.102
NaN	NaN	NaN	NaN	-1.95904	NaN	NaN	NaN	NaN	NaN	NaN	NaN	NaN	NaN	NaN	-2.50357	NaN	NaN	-3.75421	NaN	-1.92912	NaN	NaN	NaN	-1.55564	-1.75392	-0.333054	NaN	NaN	NaN	NaN	NaN	NaN	NaN	NaN	NaN	NaN	NaN	NaN	NaN	S	3			___1	0.995519	0.0001688	75.376	64.321	75.376
-0.257732	0.566298	0.0243683	-0.0724163	0.875519	-0.0109997	0.204508	0.00812721	-0.76643	-1.65738	-1.42979	-1.02403	-0.883396	-1.26035	-0.781025	-0.248631	-0.426975	-2.42606	-0.0955105	-0.567425	-0.719612	-1.48918	-1.22316	-2.11085	-0.0788135	2.18474	1.75924	-0.107719	NaN	-2.18637	-0.95867	-0.610451	-1.6196	-1.39019	-1.5278	-0.903544	-0.726114	-0.975338	0.336571	0.260712	S	2			___1	0.993624	5.02492e-08	132.14	132.14	59.418
-1.14298	-0.30566	-0.0926552	NaN	1.02436	1.44844	1.73702	1.64773	-0.336538	-0.325529	-1.16486	-0.243471	0.6836	1.31758	0.867552	NaN	0.211138	-0.483585	0.227812	0.358942	0.361799	0.713728	0.610947	0.376423	-0.898428	-0.735365	NaN	NaN	-0.599178	-1.25594	NaN	-0.401016	NaN	NaN	-0.105417	NaN	-0.155518	NaN	-0.401779	-0.574104	S	2			___1	0.999867	3.27081e-29	188.44	164.76	188.44
NaN	NaN	NaN	NaN	-0.170986	-0.142208	0.179563	-0.14184	NaN	NaN	-0.796802	-1.85561	NaN	NaN	NaN	NaN	-1.44668	-2.32838	NaN	-1.31258	NaN	NaN	NaN	NaN	-2.32818	NaN	-2.80614	NaN	NaN	NaN	NaN	NaN	NaN	NaN	NaN	NaN	2.45184	1.51181	1.52472	1.93527	S	3			___1	1	2.93791e-15	143.97	128.6	143.97
NaN	NaN	NaN	NaN	-0.38966	NaN	NaN	0.0197296	NaN	NaN	NaN	-1.38132	NaN	NaN	NaN	NaN	NaN	NaN	NaN	NaN	NaN	NaN	NaN	NaN	NaN	NaN	-1.67981	NaN	NaN	NaN	NaN	NaN	NaN	NaN	NaN	NaN	2.85841	2.30021	1.93429	2.37319	S	3			___1	1	1.26245e-05	102.64	92.837	102.64
NaN	NaN	NaN	NaN	NaN	NaN	NaN	NaN	NaN	NaN	NaN	NaN	NaN	NaN	NaN	NaN	NaN	NaN	0.0721741	NaN	NaN	NaN	NaN	NaN	NaN	NaN	-1.93468	-0.572012	-1.78259	-1.48548	-1.19605	-0.968641	NaN	-1.63817	-1.61473	NaN	NaN	NaN	NaN	NaN	S	2			___1	0.997277	0.00804216	68.893	62.66	68.893
NaN	NaN	NaN	NaN	NaN	NaN	NaN	NaN	NaN	NaN	NaN	NaN	NaN	NaN	NaN	NaN	NaN	NaN	NaN	NaN	NaN	NaN	NaN	NaN	-0.542561	NaN	-0.823822	-0.968412	NaN	NaN	NaN	NaN	NaN	0.320887	-0.0962791	NaN	NaN	NaN	NaN	NaN	S	3			___1	0.943209	5.00497e-05	70.465	60.317	70.465
1.8579	2.12412	1.75851	1.6144	2.50357	2.53519	2.19169	2.41955	1.1794	0.977583	0.591749	0.959843	2.01362	1.23165	1.42684	1.69063	4.16378	3.30133	4.01899	4.17248	3.89857	3.38627	3.46849	3.4222	4.13241	4.12738	4.38691	4.05605	3.41659	3.17712	3.22469	3.01783	2.43195	2.49582	2.27823	2.28362	2.32932	2.08074	2.56898	2.17166	S	3			___1	1	6.89192e-20	134.83	114.2	127.58
NaN	-0.762279	-0.502514	-0.489111	1.58047	1.40065	1.28988	1.17993	-0.62237	-1.57488	NaN	-1.5633	-0.472509	-0.253439	-0.157423	NaN	0.362139	0.398428	NaN	0.470627	0.887337	0.640533	0.870684	0.330511	0.39496	0.365685	0.547363	0.884794	NaN	-1.7543	-1.77639	NaN	-0.273031	-0.263035	NaN	NaN	0.730488	0.209316	NaN	0.722843	S	3			___1	0.993943	1.96893e-15	130.83	121.78	104.67
NaN	NaN	NaN	NaN	NaN	NaN	NaN	NaN	NaN	NaN	NaN	NaN	NaN	NaN	NaN	NaN	0.827555	0.925219	0.63414	0.718449	-1.14454	NaN	NaN	NaN	NaN	NaN	NaN	NaN	-0.61306	NaN	-0.993536	-0.771522	0.703495	0.834414	0.434523	0.616219	NaN	NaN	NaN	NaN	S	3			___1	0.999988	2.7012e-40	161.58	151.08	123.2
NaN	NaN	NaN	NaN	NaN	NaN	NaN	NaN	NaN	NaN	NaN	NaN	NaN	NaN	NaN	NaN	NaN	NaN	NaN	NaN	NaN	NaN	NaN	NaN	NaN	NaN	NaN	NaN	NaN	NaN	-2.3797	-1.36232	-2.27857	-1.79907	-2.85632	NaN	NaN	NaN	NaN	NaN	S	3			___1	0.997572	1.23123e-06	105.03	101.53	105.03
NaN	NaN	NaN	NaN	NaN	NaN	NaN	NaN	NaN	NaN	NaN	NaN	NaN	NaN	NaN	NaN	1.32209	1.36388	NaN	1.48524	NaN	NaN	NaN	NaN	NaN	NaN	NaN	NaN	NaN	NaN	NaN	NaN	NaN	NaN	NaN	NaN	NaN	NaN	NaN	NaN	S	3			___1	0.779477	8.74367e-79	192.22	178.35	192.22
NaN	NaN	NaN	NaN	NaN	NaN	NaN	NaN	NaN	NaN	NaN	NaN	NaN	-0.224066	-0.0704994	0.233301	4.48158	4.689	4.92004	4.7706	2.2581	2.72987	3.05895	3.03974	0.0464821	NaN	NaN	NaN	4.53298	4.48632	4.34887	4.34129	3.2144	3.07547	2.98453	2.79187	1.89109	1.36099	NaN	1.25328	S	3			___1	1	4.54263e-09	152.16	152.16	44.511
NaN	NaN	NaN	NaN	NaN	NaN	NaN	NaN	NaN	NaN	NaN	NaN	-0.270283	NaN	-1.93099	-0.962114	3.27885	2.9345	2.96876	2.81448	1.11375	0.727583	0.658136	0.342104	-1.99352	NaN	NaN	NaN	-2.96305	0.778328	0.902227	0.90337	NaN	NaN	0.0468826	0.158163	NaN	NaN	NaN	NaN	S	3			___1	0.980819	9.29581e-05	90.654	80.02	90.654
NaN	-1.4962	NaN	NaN	0.622725	NaN	-0.383182	-0.828983	NaN	-2.07506	NaN	-2.35582	-1.35352	-1.68024	NaN	-1.13885	1.08891	0.468597	1.15133	0.529436	0.365122	-1.59167	NaN	NaN	1.53718	3.09641	1.52223	NaN	NaN	0.0963993	NaN	1.17398	NaN	NaN	NaN	0.580294	-1.91139	-1.76757	-0.889006	-1.69454	S	2			___1	0.99844	0.000198508	106.62	64.914	106.62
NaN	NaN	NaN	NaN	-1.85443	NaN	NaN	NaN	NaN	NaN	NaN	NaN	NaN	NaN	NaN	NaN	NaN	NaN	NaN	NaN	NaN	NaN	NaN	NaN	-0.604338	-0.63698	-0.656399	-1.12372	-2.08299	-1.37076	-1.90698	NaN	NaN	NaN	NaN	-1.95682	NaN	NaN	NaN	NaN	S	3			___1	0.99179	0.000856917	60.564	54.66	60.564
-0.139874	NaN	NaN	NaN	NaN	NaN	NaN	NaN	NaN	NaN	NaN	NaN	NaN	NaN	NaN	NaN	NaN	-0.508806	0.0868301	-0.205349	-0.699791	-0.393816	NaN	NaN	0.941452	0.458366	0.731333	1.28848	-2.19535	NaN	-1.11985	-1.41046	NaN	NaN	NaN	NaN	NaN	NaN	NaN	NaN	S	3			___1	0.999147	0.000373091	60.029	55.58	60.029
1.21231	1.61466	1.71821	1.99254	2.3968	2.53246	2.63109	2.41763	0.720999	0.58238	1.57909	1.2428	2.28478	2.44469	2.62526	2.72865	4.35916	4.08793	4.25308	4.11413	1.91222	2.38523	2.71074	2.75106	3.43508	3.65376	3.88777	4.40993	2.62545	3.54345	3.41589	3.94099	1.85017	1.77584	2.13338	1.52154	0.638388	1.26638	1.32073	0.678129	S	3			___1	0.999995	3.87997e-144	209.93	198.52	168.31
NaN	2.51841	3.11545	NaN	NaN	NaN	NaN	1.17493	1.48394	NaN	NaN	NaN	NaN	NaN	NaN	NaN	NaN	NaN	NaN	NaN	NaN	NaN	NaN	NaN	NaN	NaN	NaN	NaN	4.32916	4.09251	NaN	NaN	NaN	3.10512	3.33182	3.62316	NaN	NaN	NaN	NaN	S	2			___1	1	0	355.78	316.39	178.43
-3.06498	-2.66594	-3.67997	NaN	-0.406254	-2.02161	-1.71585	NaN	NaN	NaN	NaN	NaN	NaN	-3.38416	-3.20124	-2.2813	NaN	NaN	NaN	NaN	-2.0337	-2.7727	-2.35007	-2.7097	NaN	0.748636	1.1534	0.38974	-1.37251	-0.451069	-0.677944	0.0169315	-2.66071	NaN	NaN	-3.0956	-1.78146	-1.5958	-1.34786	-1.16355	S	2			___1	0.83414	4.26584e-18	154.65	121.24	138.24
-0.633114	-1.16808	0.0513897	-0.367489	NaN	NaN	0.0223904	NaN	-1.87991	NaN	NaN	-2.85539	NaN	-0.671057	NaN	-1.33308	0.585964	2.48807	1.33228	1.45318	0.618618	NaN	-0.558054	-1.07152	0.487694	1.78147	0.883152	0.5522	2.19735	0.709686	0.6262	1.41845	NaN	0.427296	0.525309	0.565291	0.615887	1.17996	0.341147	-0.246424	S	2			___1	0.999999	4.46764e-48	236.92	227.26	223.03
NaN	NaN	-2.14172	NaN	NaN	NaN	NaN	NaN	NaN	NaN	NaN	NaN	NaN	NaN	NaN	NaN	-1.59524	NaN	-1.11296	-1.25957	NaN	-1.05123	NaN	NaN	-2.19779	-0.613035	NaN	-0.523014	0.312338	NaN	-0.230364	0.282574	NaN	-0.302982	NaN	-0.514338	-0.588303	0.409985	-0.0891247	0.0343056	S	3			___1	0.997367	0.000156456	68.834	62.258	68.834
-0.473413	-0.231335	-0.16857	-0.0887528	NaN	NaN	NaN	NaN	NaN	NaN	NaN	NaN	-0.108267	NaN	0.0768089	-0.324043	-0.142778	-0.71777	NaN	-0.837011	1.39668	1.31373	2.05117	2.0339	0.196751	-0.11739	0.540693	NaN	0.890383	1.08816	NaN	1.02194	NaN	0.59104	1.11661	NaN	-1.03151	-1.41138	NaN	-1.07049	S	2			___1	0.999921	5.70338e-166	253.16	204.08	246.64
NaN	NaN	0.555264	NaN	NaN	NaN	NaN	-1.37881	1.1302	1.71514	2.24821	2.30181	-0.969776	-0.610046	-1.11695	-0.909866	NaN	NaN	NaN	-2.03456	NaN	-0.3605	-0.0630646	-1.01319	2.30606	NaN	NaN	3.27938	0.33449	0.207752	0.318979	NaN	NaN	NaN	NaN	NaN	NaN	0.471441	NaN	NaN	S	3			___1	1	0	354.39	346.48	177.69
NaN	NaN	NaN	NaN	NaN	NaN	NaN	NaN	NaN	NaN	NaN	NaN	NaN	NaN	NaN	NaN	NaN	NaN	NaN	NaN	NaN	NaN	NaN	NaN	-0.514065	-0.0100441	-0.880642	-1.00372	NaN	-2.85039	NaN	NaN	NaN	NaN	NaN	NaN	NaN	NaN	NaN	NaN	S	2			___1	0.999325	3.04471e-05	105.65	88.981	105.65
NaN	NaN	NaN	0.523335	NaN	NaN	NaN	NaN	NaN	NaN	NaN	0.612421	NaN	NaN	NaN	NaN	NaN	NaN	NaN	NaN	-1.16964	-0.476709	-0.396204	-0.78002	2.47757	NaN	2.70166	3.7289	-0.0871315	NaN	-0.417911	0.466076	1.53936	1.73977	1.77126	1.27079	NaN	0.160582	0.611654	-0.422203	S	3			___1	0.969321	6.76017e-92	232.7	220.14	198.67
NaN	NaN	0.557016	0.448286	NaN	NaN	NaN	NaN	NaN	NaN	NaN	NaN	NaN	NaN	NaN	NaN	NaN	NaN	NaN	NaN	NaN	NaN	-1.84428	-1.10325	1.03768	0.143791	1.78961	2.25815	NaN	NaN	NaN	-0.251549	NaN	NaN	0.95994	NaN	NaN	NaN	NaN	NaN	S	2			___1	0.813305	7.56797e-13	180.61	110.89	156.08
0.413885	1.29096	1.78516	1.62307	NaN	NaN	NaN	NaN	0.465294	0.991724	1.33792	1.65354	NaN	NaN	NaN	NaN	-1.11258	NaN	-0.317627	NaN	0.889296	0.921431	1.00673	0.361374	4.68221	3.36498	4.49694	5.46033	1.2846	1.8625	2.11096	NaN	3.19807	3.22325	3.10058	3.13194	NaN	NaN	2.33146	NaN	S	2			___1	1	7.16125e-10	164.48	131.59	113.38
NaN	NaN	NaN	-1.56847	NaN	NaN	NaN	NaN	NaN	NaN	-2.16424	-1.71892	NaN	NaN	NaN	NaN	NaN	NaN	NaN	NaN	-1.86729	-1.87298	NaN	NaN	1.65733	1.02696	2.21208	2.34501	-0.683849	NaN	NaN	-1.08505	-1.06319	NaN	NaN	NaN	NaN	-1.73842	NaN	NaN	S	2			___1	0.973999	0.0149119	93.561	63.787	88.056
NaN	NaN	NaN	NaN	NaN	NaN	NaN	NaN	NaN	NaN	NaN	NaN	NaN	NaN	NaN	NaN	0.0704536	-0.0546627	0.0664845	-0.0302467	-0.804289	NaN	NaN	-1.80836	-1.25641	-1.6934	-0.965519	-0.286558	-1.47426	-2.29104	-1.02386	-1.23033	NaN	NaN	NaN	NaN	NaN	NaN	-2.19633	NaN	S	2			___1	0.998818	8.68733e-19	172.76	121.47	172.76
NaN	NaN	NaN	NaN	NaN	NaN	NaN	NaN	NaN	NaN	NaN	NaN	NaN	NaN	NaN	NaN	NaN	1.58178	NaN	1.76708	NaN	NaN	NaN	-0.630714	NaN	NaN	0.272711	1.15116	-0.714983	NaN	NaN	NaN	NaN	-1.62955	-1.18389	-0.866579	-0.631853	-0.480759	-0.487272	-0.451681	S	2			___1	0.978765	1.07367e-13	146.07	119.1	105
NaN	NaN	NaN	NaN	NaN	NaN	NaN	NaN	NaN	NaN	NaN	NaN	NaN	NaN	NaN	NaN	NaN	NaN	NaN	NaN	-1.10002	NaN	NaN	NaN	-1.18245	0.0806141	-1.17236	NaN	NaN	-2.32236	NaN	-1.55568	NaN	NaN	NaN	NaN	NaN	NaN	NaN	NaN	S	2			___1	0.973083	1.23837e-26	178.03	157.22	178.03
2.46959	2.09729	2.20055	2.19159	1.72312	0.390697	0.241188	0.402733	0.417824	-0.407652	-0.103758	0.234613	0.952368	0.372749	0.573004	0.070549	0.445437	0.554758	0.549559	0.377535	2.70338	1.34515	1.75674	1.39041	1.64829	2.78913	1.61602	0.0486984	1.49442	1.42895	1.15761	1.82923	NaN	-0.649332	-0.551311	-0.331116	NaN	NaN	-0.708544	NaN	S	2			___1	0.999867	1.9346e-172	304.23	278.25	211.57
-2.40767	-1.97175	-1.41978	-0.893887	NaN	NaN	NaN	NaN	NaN	NaN	NaN	NaN	NaN	-2.34629	NaN	NaN	-3.75236	-2.36885	NaN	-2.49164	-1.65194	NaN	-2.01862	-1.13101	NaN	NaN	-2.42116	NaN	-0.658693	-1.93256	-0.959778	-0.818064	NaN	NaN	NaN	NaN	NaN	NaN	NaN	NaN	S	2			___1	0.999914	8.70638e-18	194.39	173.62	194.39
2.72551	2.84563	2.84687	2.85941	2.70711	2.28862	2.99404	2.71678	1.42666	1.1913	1.48333	1.22332	2.62202	2.68399	2.81346	2.74926	1.64478	1.84225	1.74362	1.65637	3.31477	3.56228	3.72763	3.5754	NaN	1.22125	NaN	NaN	2.54247	2.32575	2.58755	2.44686	1.62827	1.39614	1.64033	1.29706	0.340273	NaN	NaN	NaN	S	2			___1	0.999832	2.39305e-09	128.95	75.383	114.7
1.67838	1.93811	1.87268	1.55948	1.17592	0.502607	0.923481	0.875311	-0.189066	-1.20202	NaN	-0.716156	0.269262	-0.102493	0.442951	0.298462	1.08582	1.03548	1.54937	0.853233	0.993763	1.00932	0.951147	0.495737	1.23624	1.05712	1.28404	NaN	0.259871	0.0565624	0.990824	0.87417	NaN	0.260344	0.499878	0.445913	-0.406971	-1.09142	-0.834642	-1.21964	S	2			___1	0.99782	1.7166e-13	140.31	78.35	139.74
-0.496071	NaN	-0.495909	NaN	NaN	NaN	-0.512676	NaN	NaN	NaN	NaN	NaN	1.11012	1.48446	0.826063	0.881111	NaN	NaN	NaN	NaN	NaN	NaN	0.482412	0.224197	-0.890892	-1.21144	NaN	-0.797771	-0.558214	NaN	NaN	NaN	NaN	-0.871182	NaN	-1.43117	NaN	NaN	NaN	NaN	S	4			___1	0.999168	0.000157726	68.895	53.767	68.895
NaN	NaN	-2.31022	-0.190348	NaN	NaN	NaN	NaN	NaN	NaN	NaN	-0.758423	-1.97161	NaN	NaN	NaN	NaN	NaN	NaN	NaN	NaN	NaN	NaN	NaN	-1.0806	-0.642014	-0.239956	NaN	0.713255	0.472256	0.147841	-0.0139694	NaN	NaN	NaN	NaN	NaN	NaN	NaN	NaN	S	3			___1	0.993115	2.70348e-05	77.053	66.933	53.475
NaN	NaN	NaN	NaN	NaN	NaN	NaN	NaN	NaN	NaN	NaN	NaN	NaN	NaN	NaN	NaN	NaN	NaN	NaN	NaN	NaN	NaN	NaN	NaN	NaN	NaN	NaN	NaN	-1.06983	-1.14326	-1.42795	-1.64803	NaN	NaN	NaN	NaN	NaN	NaN	NaN	NaN	S	2			___1	1	0.00779489	56.404	24.45	56.404
NaN	NaN	NaN	NaN	NaN	NaN	NaN	NaN	NaN	NaN	NaN	NaN	NaN	NaN	NaN	NaN	-1.75313	-0.933125	-1.44437	NaN	-2.48223	NaN	NaN	NaN	-2.23632	-1.34141	-1.55929	-2.09586	-1.76379	-3.14288	NaN	NaN	-2.24072	-1.45198	NaN	-0.900499	NaN	NaN	NaN	NaN	S	2			___1	0.997	3.15854e-05	86.577	78.955	78.078
NaN	NaN	NaN	NaN	NaN	NaN	NaN	NaN	NaN	NaN	NaN	NaN	NaN	NaN	NaN	NaN	NaN	NaN	NaN	NaN	NaN	NaN	NaN	NaN	-1.06774	-0.39196	NaN	-0.993008	-0.480818	NaN	NaN	NaN	NaN	NaN	NaN	NaN	NaN	NaN	NaN	NaN	S	3			___1	0.999995	3.87701e-05	77.873	69.585	77.873
1.82655	1.76351	2.39638	2.66825	NaN	1.02342	NaN	1.05031	0.910189	0.904066	NaN	1.15141	0.624313	0.936678	0.813648	0.733896	2.72206	3.18187	2.82669	3.05429	3.85754	3.41976	3.89939	3.99265	2.26597	2.26079	2.66945	2.96418	3.98023	3.454	2.96181	3.0925	-0.449614	NaN	-0.142099	NaN	2.80932	3.73096	3.1513	3.03022	S	2			___1	0.999805	5.74986e-116	252.55	221.07	244.52
NaN	NaN	NaN	NaN	NaN	NaN	NaN	NaN	NaN	NaN	NaN	NaN	-3.57713	NaN	NaN	-3.0027	NaN	NaN	NaN	NaN	-2.82253	NaN	NaN	NaN	-0.72843	1.28099	-0.448894	-1.76331	-2.63092	-3.35475	NaN	-2.75874	NaN	NaN	NaN	NaN	NaN	-2.55161	NaN	NaN	S	3			___1	0.984459	1.62092e-07	122.45	99.954	106.52
NaN	NaN	NaN	NaN	NaN	NaN	NaN	NaN	NaN	NaN	NaN	NaN	NaN	NaN	NaN	NaN	-2.3735	-1.90856	NaN	-2.64781	NaN	-2.30446	NaN	NaN	NaN	-0.452793	-1.25498	NaN	NaN	NaN	NaN	NaN	NaN	NaN	NaN	NaN	NaN	NaN	NaN	NaN	S	2			___1	0.999998	2.67569e-07	122.66	107.03	122.66
NaN	NaN	NaN	NaN	NaN	NaN	NaN	NaN	NaN	NaN	NaN	NaN	NaN	NaN	NaN	NaN	0.406038	-0.178268	0.203928	0.142775	-2.14684	NaN	NaN	NaN	NaN	NaN	NaN	-0.560627	NaN	NaN	NaN	NaN	NaN	NaN	NaN	-2.18885	NaN	NaN	NaN	-0.571743	S	4			___1	0.999996	7.20249e-07	104.53	91.971	103.84
NaN	NaN	NaN	NaN	NaN	NaN	NaN	NaN	NaN	NaN	NaN	NaN	NaN	NaN	NaN	NaN	0.402945	-0.0721684	0.489252	0.0555763	NaN	NaN	NaN	NaN	NaN	NaN	NaN	NaN	NaN	NaN	NaN	NaN	NaN	NaN	NaN	NaN	NaN	NaN	NaN	-2.63156	S	2			___1	1	0.00025426	112.36	100.59	73.887
-1.46182	-1.67523	-1.73978	-2.28859	NaN	NaN	NaN	NaN	NaN	NaN	-3.94068	NaN	NaN	NaN	NaN	NaN	NaN	NaN	NaN	NaN	NaN	NaN	NaN	NaN	-0.465635	-0.177977	-0.298019	NaN	NaN	NaN	NaN	NaN	NaN	NaN	NaN	NaN	NaN	NaN	NaN	NaN	S	2			___1	0.995645	0.00515255	68.83	55.875	68.83
NaN	NaN	NaN	NaN	NaN	NaN	NaN	NaN	5.2575	4.61228	4.47535	4.82346	0.0319023	3.33753	3.22529	3.3576	NaN	NaN	NaN	NaN	NaN	NaN	NaN	NaN	NaN	NaN	NaN	NaN	NaN	NaN	NaN	NaN	NaN	NaN	NaN	NaN	-0.0265827	0.140535	-0.02425	-0.176479	S	3			___1	1	1.39356e-164	261.79	250.48	249.13
NaN	NaN	NaN	NaN	NaN	NaN	NaN	NaN	2.2257	2.07484	2.19666	2.21579	0.346546	0.0333519	0.242237	0.312323	NaN	NaN	NaN	NaN	NaN	NaN	NaN	NaN	NaN	NaN	NaN	NaN	NaN	NaN	NaN	NaN	NaN	NaN	NaN	NaN	NaN	NaN	NaN	NaN	S	2			___1	1	1.96005e-24	200.06	170.04	200.06
NaN	NaN	NaN	NaN	NaN	NaN	NaN	NaN	-1.02336	-0.0783577	NaN	-0.613436	NaN	NaN	NaN	NaN	NaN	NaN	NaN	NaN	NaN	NaN	NaN	NaN	NaN	NaN	NaN	NaN	NaN	NaN	NaN	NaN	NaN	NaN	NaN	NaN	NaN	NaN	NaN	NaN	S	2			___1	0.992598	0.00319883	64.798	46.573	64.798
NaN	NaN	NaN	NaN	NaN	NaN	NaN	NaN	NaN	NaN	NaN	NaN	NaN	NaN	NaN	NaN	-2.33273	NaN	-2.19408	-1.47456	-0.163872	NaN	-0.562332	NaN	NaN	NaN	NaN	NaN	NaN	NaN	NaN	NaN	NaN	NaN	NaN	NaN	-2.67308	NaN	-1.855	NaN	S	3			___1	0.999427	0.00463521	53.448	28.518	53.448
NaN	NaN	NaN	NaN	NaN	NaN	NaN	NaN	-1.55842	NaN	-1.45792	NaN	1.28399	2.28222	1.39312	1.53	0.0701942	-1.31156	-0.0191574	1.18255	0.505438	1.65868	1.70427	1.22377	0.455645	-0.309656	-0.510712	NaN	NaN	1.69308	2.78285	1.73905	1.69352	0.860504	NaN	0.555508	1.07184	NaN	NaN	-0.0276241	S	2			___1	0.997226	4.73218e-05	179.95	175.62	175.66
NaN	NaN	NaN	NaN	NaN	NaN	NaN	NaN	-2.03457	-1.94538	-1.92614	NaN	1.99133	NaN	2.55069	2.54966	1.65973	0.397913	1.78734	NaN	1.2508	2.26784	2.46669	1.8514	0.735472	-0.893276	-0.757956	0.586124	NaN	NaN	2.21877	1.4663	1.66232	NaN	1.02304	0.555508	0.755768	-0.345955	-0.763117	-0.371042	S	2			___1	0.987884	0.000103459	122.33	120.83	109.88
1.08235	0.674635	1.21341	0.517008	1.02502	0.657806	NaN	0.648895	NaN	NaN	NaN	NaN	NaN	NaN	NaN	NaN	-1.18773	NaN	-0.828562	-0.838419	-0.0579052	-0.122006	-1.37836	NaN	NaN	NaN	NaN	NaN	NaN	-1.5507	-1.21791	NaN	NaN	NaN	NaN	NaN	NaN	NaN	NaN	NaN	S	3			___1	0.926806	0.000149885	76.492	69.764	72.167
NaN	NaN	NaN	NaN	NaN	NaN	-0.155458	NaN	NaN	NaN	NaN	NaN	NaN	NaN	NaN	NaN	NaN	-1.64536	NaN	-1.27817	0.975004	0.775848	1.23067	0.960381	-0.205049	-0.662825	NaN	0.0625477	NaN	-1.11878	NaN	NaN	NaN	NaN	NaN	NaN	0.883211	0.356245	NaN	0.378756	S	3			___1	0.998634	2.86511e-13	117.52	99.219	91.748
0.163668	-0.340109	0.00257683	-0.374716	-2.01009	-0.964451	NaN	-1.58858	NaN	NaN	NaN	NaN	-0.698137	NaN	NaN	NaN	NaN	-0.782234	-0.707132	-0.362884	0.231638	0.66054	1.0012	1.24692	0.997791	0.456615	1.07569	1.28489	0.340797	NaN	NaN	NaN	NaN	NaN	NaN	NaN	-0.233511	-0.0872192	NaN	NaN	S	3			___1	0.999998	3.68884e-13	115.74	103.06	91.748
NaN	NaN	NaN	NaN	NaN	NaN	NaN	NaN	NaN	NaN	NaN	NaN	NaN	NaN	NaN	NaN	0.680733	-0.0600205	0.314083	0.547836	NaN	NaN	NaN	NaN	NaN	NaN	NaN	NaN	NaN	NaN	NaN	NaN	NaN	NaN	NaN	NaN	NaN	NaN	NaN	NaN	S	3			___1	0.999912	0.000330095	63.085	54.797	63.085
NaN	NaN	NaN	NaN	NaN	-2.31248	-2.6102	NaN	NaN	NaN	NaN	NaN	-2.36618	NaN	-2.82806	NaN	NaN	NaN	NaN	NaN	-3.11502	NaN	NaN	NaN	-0.759022	-0.47941	-0.0400429	NaN	NaN	-1.21978	-1.83743	-1.4726	NaN	NaN	NaN	NaN	-2.15443	-1.22508	-1.95784	-1.87206	S	2			___1	0.75578	1.10211e-07	121.45	106.47	76.341
NaN	NaN	NaN	NaN	NaN	NaN	NaN	NaN	NaN	NaN	NaN	NaN	NaN	NaN	NaN	NaN	NaN	NaN	NaN	NaN	-1.56773	-2.25262	NaN	NaN	-1.04205	-0.760645	-0.907343	NaN	NaN	NaN	NaN	NaN	NaN	NaN	NaN	NaN	NaN	NaN	NaN	NaN	S	2			___1	0.996058	0.0108185	67.334	56.461	67.334
NaN	NaN	NaN	NaN	NaN	NaN	NaN	NaN	NaN	-0.898594	NaN	NaN	-1.06644	NaN	NaN	NaN	NaN	NaN	NaN	NaN	NaN	NaN	NaN	NaN	NaN	NaN	NaN	NaN	NaN	1.77726	1.76084	2.24448	NaN	NaN	NaN	NaN	NaN	NaN	NaN	NaN	S	4			___1	0.952403	1.53436e-21	97.718	90.283	97.718
NaN	NaN	NaN	NaN	NaN	NaN	NaN	NaN	NaN	NaN	NaN	NaN	NaN	NaN	NaN	NaN	-0.109695	-0.322132	NaN	-0.399542	NaN	NaN	NaN	NaN	NaN	NaN	-2.24309	-1.36172	-2.24425	-1.9703	-1.49028	-0.917652	-0.897066	-0.00119019	0.291283	0.0198917	NaN	NaN	-0.73576	NaN	S	2			___1	0.99434	5.76476e-07	111.64	85.519	79.81
NaN	2.81973	2.68882	2.69762	NaN	NaN	NaN	NaN	5.27453	NaN	5.38713	5.32003	NaN	NaN	3.83787	3.73554	NaN	NaN	NaN	NaN	NaN	NaN	NaN	NaN	NaN	NaN	NaN	NaN	NaN	NaN	NaN	NaN	NaN	NaN	NaN	NaN	NaN	NaN	NaN	NaN	S	2			___1	0.998995	0.0462896	41.54	8.3111	41.54
0.666664	0.73818	NaN	NaN	NaN	NaN	NaN	NaN	NaN	NaN	0.632267	NaN	NaN	NaN	NaN	NaN	2.5804	2.74579	2.82906	2.55923	NaN	NaN	NaN	NaN	3.78838	3.10802	3.62173	3.80488	NaN	NaN	NaN	NaN	NaN	NaN	NaN	NaN	-0.95941	-0.520783	NaN	-0.405682	S	3			___1	0.980671	2.43878e-56	175.07	157.85	145.6
NaN	NaN	NaN	NaN	NaN	NaN	NaN	NaN	NaN	NaN	NaN	NaN	NaN	NaN	NaN	NaN	NaN	NaN	NaN	NaN	NaN	NaN	NaN	NaN	-0.0715141	1.91421	NaN	-0.939972	NaN	NaN	NaN	NaN	NaN	NaN	NaN	NaN	NaN	NaN	NaN	NaN	S	2			___1	0.998047	1.4366e-97	224.49	201.66	224.49
-0.672527	NaN	-0.642881	-0.515724	NaN	NaN	NaN	NaN	NaN	NaN	NaN	NaN	NaN	NaN	NaN	NaN	NaN	NaN	-2.12176	NaN	NaN	NaN	NaN	NaN	0.231262	0.689878	0.87326	-0.352034	NaN	-2.30347	NaN	-1.54293	NaN	-1.18775	-1.25056	NaN	NaN	NaN	NaN	NaN	S	3			___1	0.999314	2.89263e-08	117.37	104.89	117.37
-0.386629	0.0997696	0.324728	-0.0318298	NaN	NaN	NaN	NaN	0.513243	NaN	-0.469021	-0.286181	NaN	NaN	NaN	NaN	NaN	NaN	NaN	NaN	NaN	NaN	NaN	NaN	NaN	NaN	NaN	NaN	NaN	NaN	NaN	NaN	NaN	NaN	NaN	NaN	NaN	NaN	NaN	NaN	S	3			___1	0.991782	0.000212309	64.273	53.168	61.911
NaN	NaN	NaN	NaN	-0.646683	NaN	NaN	NaN	NaN	NaN	NaN	NaN	NaN	NaN	NaN	NaN	NaN	NaN	NaN	NaN	NaN	NaN	NaN	NaN	0.00110245	0.369532	-0.251431	-1.06252	NaN	NaN	NaN	NaN	NaN	-1.07722	-2.07058	-1.7486	NaN	NaN	NaN	NaN	S	2			___1	0.993683	0.000241351	98.227	85.271	66.387
NaN	NaN	NaN	NaN	-1.03801	-2.15939	-1.70942	NaN	NaN	NaN	NaN	NaN	NaN	NaN	NaN	NaN	NaN	NaN	NaN	NaN	-0.198284	-2.24215	-1.71519	-2.45089	0.468721	1.21179	0.379662	-1.67773	NaN	NaN	NaN	NaN	NaN	-2.58742	NaN	-1.70956	NaN	NaN	NaN	NaN	S	3			___1	0.99998	1.06593e-36	160.98	138.5	160.98
NaN	NaN	NaN	NaN	-1.29642	-0.698235	NaN	NaN	NaN	-0.351112	NaN	NaN	0.731594	1.29068	NaN	1.21842	NaN	NaN	NaN	NaN	-0.0996761	NaN	1.19094	1.03054	-1.59377	NaN	NaN	-0.116707	NaN	NaN	NaN	NaN	-0.969315	-1.38286	NaN	-1.03153	-0.533405	NaN	-1.60956	-1.21097	S	3			___1	0.978782	2.90249e-14	128.67	108.47	128.67
NaN	NaN	-3.60723	NaN	NaN	NaN	NaN	NaN	-0.788115	NaN	NaN	-0.0613251	0.0624161	-0.0698795	-0.410685	-0.163034	NaN	NaN	NaN	NaN	1.38276	-0.0204468	0.221395	0.575558	-0.016283	0.359953	0.141949	-0.459555	NaN	NaN	NaN	NaN	-0.662155	-0.120718	0.277575	0.304329	NaN	NaN	NaN	NaN	S	2			___1	0.995352	6.82651e-23	149.22	113.56	122.63
NaN	NaN	NaN	NaN	-1.27151	-1.8834	-0.962154	-1.76921	-1.29906	-1.00929	NaN	-1.63029	-0.606234	-0.864256	-0.890047	-0.915566	NaN	NaN	-2.55939	NaN	-0.570187	-1.81189	NaN	-1.24365	-0.406689	-0.608282	0.14871	-0.658272	NaN	NaN	NaN	NaN	NaN	NaN	NaN	NaN	NaN	NaN	NaN	NaN	S	2			___1	0.779018	0.00143551	70.089	57.462	70.089
NaN	NaN	NaN	NaN	NaN	NaN	NaN	NaN	NaN	NaN	NaN	-0.662115	NaN	-2.03482	-2.08313	NaN	NaN	NaN	NaN	NaN	-1.44674	NaN	NaN	-0.87083	-0.599819	-1.12889	-0.778768	-0.353861	NaN	NaN	NaN	NaN	NaN	NaN	NaN	NaN	NaN	-0.565012	-1.50584	NaN	S	3			___1	0.999502	0.000561404	61.703	52.298	61.703
NaN	NaN	NaN	NaN	NaN	NaN	NaN	NaN	-2.01858	NaN	NaN	-1.92578	-0.718592	-0.998201	NaN	-1.19284	NaN	NaN	NaN	NaN	-1.29401	NaN	-1.14823	NaN	NaN	-1.13606	-0.820452	-1.0377	NaN	NaN	NaN	NaN	NaN	-2.86706	NaN	-3.01074	NaN	-1.07032	NaN	NaN	S	3			___1	0.992234	7.22286e-90	187.43	171.16	187.43
NaN	NaN	0.0723247	-0.160704	NaN	0.818779	1.05323	0.822771	NaN	0.459461	0.479809	0.930662	NaN	NaN	NaN	NaN	-0.102993	NaN	NaN	-0.0200405	2.60579	NaN	NaN	NaN	NaN	NaN	NaN	1.49153	NaN	NaN	NaN	NaN	0.0550022	NaN	0.119709	0.65316	0.115374	0.47514	1.44099	0.512829	S	3			___1	0.836388	0.000261622	94.688	76.994	94.688
NaN	-2.9122	NaN	NaN	-0.154009	-1.17124	-0.495668	-1.12319	-1.36824	NaN	-1.649	-1.52389	-0.757051	NaN	NaN	NaN	NaN	NaN	-2.74831	NaN	0.0711002	-1.47391	-0.801626	-1.74798	1.40608	2.57708	1.05391	-0.6532	NaN	NaN	NaN	NaN	NaN	NaN	-1.66081	-1.51725	NaN	NaN	-1.08214	-1.8473	S	2			___1	0.986282	5.8049e-05	118.88	92.607	118.88
NaN	NaN	NaN	NaN	NaN	NaN	NaN	NaN	NaN	NaN	NaN	NaN	NaN	NaN	NaN	NaN	-0.28779	-0.0432663	-0.179228	-0.252424	0.388788	-0.148153	-0.283224	0.166447	0.834484	-0.401039	0.901529	0.902456	-1.35959	-0.692532	-0.85306	-1.22145	-0.510042	-0.524092	-0.834911	-1.07464	0.0821228	-0.786917	0.719521	0.172623	S	2			___1	0.999757	3.46144e-19	145.7	93.702	145.7
NaN	NaN	NaN	NaN	NaN	NaN	NaN	NaN	NaN	NaN	NaN	NaN	NaN	NaN	NaN	NaN	-1.63298	-0.266815	-0.961643	-1.4513	NaN	NaN	NaN	NaN	NaN	NaN	NaN	NaN	-1.86505	NaN	-1.88633	-2.37677	NaN	-2.67006	NaN	NaN	NaN	NaN	NaN	NaN	S	2			___1	0.988989	0.00158873	71.08	59.165	71.08
-2.95794	-2.77329	-2.96629	-2.52873	NaN	NaN	NaN	NaN	NaN	NaN	NaN	NaN	NaN	-2.88526	NaN	-2.42925	-1.64604	-1.52457	-0.863327	-1.81965	NaN	NaN	-2.46417	NaN	-1.99397	-1.78468	-2.03193	-1.95343	-1.04256	-1.3039	NaN	-0.621061	-1.06958	-1.83051	-1.24664	-0.932594	NaN	NaN	-1.42521	NaN	S	2			___1	0.844036	0.00937553	77.062	44.539	77.062
NaN	NaN	NaN	NaN	NaN	NaN	NaN	NaN	-1.22748	-1.06474	NaN	NaN	-1.9249	NaN	NaN	-1.75808	NaN	-2.39942	NaN	-1.81809	NaN	NaN	-0.968426	NaN	NaN	NaN	-0.912302	-0.912382	-0.435152	-1.17185	-1.41744	NaN	NaN	NaN	NaN	NaN	NaN	NaN	NaN	NaN	S	2			___1	1	8.93568e-06	116.54	86.795	58.674
NaN	NaN	NaN	NaN	NaN	NaN	NaN	NaN	NaN	NaN	NaN	NaN	NaN	NaN	NaN	NaN	NaN	NaN	NaN	NaN	NaN	NaN	NaN	NaN	-3.01496	-1.43889	-2.44225	NaN	NaN	NaN	NaN	NaN	NaN	NaN	NaN	NaN	NaN	NaN	NaN	NaN	S	2			___1	0.997423	0.000885592	89.629	71.362	89.629
NaN	NaN	NaN	NaN	-0.775578	-0.0341473	NaN	-0.370993	1.06928	1.00816	1.15532	1.46463	0.795177	0.37455	0.759359	NaN	NaN	0.597042	-0.000495911	0.045639	1.2634	0.427494	-0.113615	0.727684	NaN	-0.758177	0.299606	0.0122852	2.3057	1.07026	1.07091	1.53627	NaN	-0.510378	NaN	-0.792357	NaN	-0.0618916	NaN	-1.54323	S	3			___1	0.999995	2.16459e-09	104.96	100.86	102.65
NaN	-2.69016	-3.33872	-3.16018	-1.65981	-2.34954	NaN	NaN	NaN	NaN	NaN	-2.17427	-0.749172	NaN	NaN	NaN	-1.16747	NaN	-1.13806	-1.91324	-0.956303	-2.46553	-2.17498	-2.57392	-1.91107	-1.66176	-1.89939	-2.45825	-0.158348	-0.430645	-0.51375	0.5802	-0.853247	NaN	-2.28801	NaN	NaN	NaN	NaN	NaN	S	4			___1	0.999307	0.00124442	57.173	50.282	57.173
1.25565	0.802437	0.938353	0.611704	NaN	-2.06619	NaN	NaN	1.65356	1.21018	1.47468	1.35761	1.74148	0.743233	0.987885	0.871103	2.58578	2.61857	2.8537	2.74341	2.09074	0.0976753	0.478325	NaN	1.21345	NaN	2.22678	NaN	3.32247	3.14617	2.76317	3.43087	1.5865	NaN	1.33557	1.39613	-0.895769	NaN	-0.10878	NaN	S	3			___1	1	1.95691e-05	104.07	58.909	53.001
0.42386	0.20501	0.00388718	-0.332127	1.31973	1.14407	1.24723	1.30374	0.534304	0.148766	0.157648	0.283302	0.448614	0.217157	0.474888	0.68869	0.364815	0.108263	-0.127222	0.350977	1.90028	2.06313	NaN	1.55689	2.24696	1.66166	2.53146	2.82904	2.49205	2.20396	2.05033	1.83646	0.609219	0.968573	0.640377	0.556952	0.426909	-0.633656	-0.334457	0.386585	S	2			___1	1	1.18182e-18	201.76	154.8	77.374
NaN	NaN	NaN	NaN	-2.51423	NaN	NaN	-0.968222	NaN	NaN	NaN	NaN	NaN	-1.72342	NaN	-1.34902	NaN	NaN	NaN	NaN	NaN	-1.32798	NaN	NaN	NaN	NaN	-2.33457	-1.73935	-1.99492	NaN	-0.99028	-0.972563	NaN	NaN	NaN	NaN	NaN	NaN	-2.18301	NaN	S	3			___1	0.916936	0.000709	58.952	52.519	58.952
NaN	NaN	NaN	NaN	NaN	NaN	NaN	NaN	NaN	NaN	NaN	NaN	NaN	NaN	NaN	NaN	2.91269	3.12043	3.32875	3.15163	2.38802	2.47217	3.04248	2.61424	NaN	NaN	-2.16539	-1.57395	2.35757	2.58781	2.35507	1.98782	NaN	NaN	NaN	NaN	NaN	NaN	NaN	NaN	S	2			___1	1	1.5196e-14	166.62	113.83	166.62
NaN	NaN	NaN	NaN	NaN	NaN	NaN	NaN	NaN	NaN	NaN	NaN	NaN	NaN	NaN	NaN	NaN	NaN	NaN	NaN	NaN	-0.0103321	0.27388	0.390099	NaN	NaN	NaN	NaN	0.260111	0.0388489	0.0641842	0.228651	NaN	NaN	NaN	NaN	NaN	NaN	NaN	NaN	S	3			___1	0.849555	0.00325585	51.771	44.315	51.771
NaN	NaN	NaN	NaN	0.0554047	0.122107	NaN	-0.734472	NaN	NaN	NaN	NaN	NaN	NaN	NaN	NaN	NaN	NaN	NaN	NaN	-1.34808	NaN	NaN	NaN	NaN	0.490389	-0.333424	NaN	NaN	NaN	NaN	NaN	NaN	NaN	NaN	NaN	NaN	NaN	NaN	NaN	S	2			___1	0.964848	6.59376e-06	92.449	87.471	90.534
NaN	NaN	NaN	NaN	NaN	NaN	NaN	NaN	1.80672	1.61119	2.41565	2.03717	1.62554	1.04708	1	1.28449	NaN	NaN	NaN	NaN	NaN	NaN	NaN	NaN	0.0462341	1.01025	0.332193	NaN	NaN	NaN	NaN	NaN	NaN	NaN	NaN	NaN	NaN	NaN	NaN	NaN	S	3			___1	0.976014	0.000307843	65.577	60.45	63.967
0.535288	NaN	NaN	-0.862459	0.464394	NaN	NaN	NaN	2.38323	1.92584	2.63661	2.19345	1.00984	NaN	NaN	0.158108	NaN	NaN	NaN	NaN	NaN	NaN	NaN	NaN	NaN	0.670326	NaN	NaN	NaN	NaN	NaN	NaN	NaN	NaN	NaN	NaN	NaN	NaN	NaN	NaN	S	3			___1	0.927769	5.8139e-05	82.336	74.512	59.189
NaN	NaN	NaN	NaN	-0.048708	0.209927	0.506674	0.189879	NaN	NaN	NaN	NaN	NaN	NaN	NaN	NaN	NaN	NaN	NaN	NaN	NaN	NaN	NaN	NaN	NaN	NaN	NaN	NaN	NaN	NaN	NaN	NaN	NaN	NaN	NaN	NaN	NaN	NaN	NaN	NaN	S	3			___1	0.991979	0.00098523	58.024	52.444	58.024
NaN	NaN	NaN	NaN	4.40489	3.77132	3.34749	3.30481	NaN	NaN	NaN	NaN	NaN	NaN	NaN	NaN	NaN	NaN	NaN	NaN	NaN	NaN	NaN	0.166447	NaN	NaN	NaN	NaN	NaN	-1.49232	NaN	NaN	NaN	NaN	NaN	NaN	NaN	1.56368	NaN	2.74399	S	2			___1	0.999974	1.74282e-19	142.74	126.8	139.29
-1.12576	-0.924316	-1.34481	-1.88437	4.57012	4.76459	NaN	4.91589	NaN	NaN	NaN	NaN	NaN	NaN	NaN	NaN	NaN	NaN	NaN	NaN	NaN	NaN	NaN	NaN	NaN	NaN	NaN	NaN	NaN	NaN	NaN	-1.78241	NaN	NaN	NaN	NaN	NaN	-1.26605	NaN	NaN	S	2			___1	0.99136	6.73783e-19	211.63	174.49	210.95
1.5557	1.47417	1.59923	1.26328	NaN	NaN	NaN	NaN	2.87374	NaN	2.23566	2.8494	1.99354	NaN	NaN	2.09055	1.32375	2.20076	1.57117	1.554	2.2464	NaN	NaN	NaN	2.78787	NaN	NaN	4.12643	NaN	NaN	1.70191	1.60987	3.20275	NaN	3.636	3.38372	2.54197	NaN	3.78954	3.73607	S	2			___1	0.999996	4.02327e-51	166.65	141.1	131.36
0.771532	0.34787	0.372276	0.242285	1.14588	-0.10553	1.09626	-0.784924	0.969107	0.457334	0.479984	0.509636	0.982861	NaN	NaN	0.678539	-0.527702	-0.877151	-0.75461	-1.00853	1.76694	-0.0135212	0.372503	0.690313	4.57422	4.30632	4.40843	3.56807	0.711897	1.28751	NaN	1.15155	NaN	1.18001	NaN	1.43066	0.372091	0.496754	2.24691	1.30276	S	2			___1	0.997506	2.79121e-10	131.36	117.9	111.27
NaN	NaN	NaN	NaN	NaN	NaN	NaN	NaN	NaN	NaN	NaN	NaN	NaN	NaN	NaN	NaN	-1.34228	-0.81292	-1.24482	-1.1468	0.864874	-0.0756264	0.474775	NaN	1.57866	1.05327	1.79257	1.73313	1.36751	0.858831	0.615507	0.241161	NaN	NaN	NaN	NaN	NaN	1.0243	0.967035	0.793909	S	3			___1	1	1.27479e-19	138.03	124.42	138.03
-0.774807	-0.161009	-0.803989	-1.33913	NaN	-2.90924	NaN	NaN	NaN	0.0959492	-0.0322971	NaN	1.40283	0.842672	1.10527	1.10329	-1.96861	-2.01319	NaN	NaN	0.698273	NaN	NaN	NaN	3.88506	2.25824	4.10681	3.19969	-0.69939	NaN	NaN	0.0310078	NaN	-0.0702457	NaN	0.535042	-0.43074	-0.163969	0.759321	-0.0532074	S	2			___1	0.991786	2.8021e-77	233.65	215.64	233.65
NaN	NaN	NaN	NaN	NaN	NaN	NaN	NaN	NaN	NaN	NaN	NaN	NaN	NaN	NaN	NaN	NaN	NaN	NaN	NaN	0.19027	-0.949198	-1.52244	-1.60156	0.540199	0.575434	0.627186	-0.596676	NaN	-1.72322	NaN	-2.15611	NaN	-1.7303	-1.25436	NaN	NaN	-1.06779	0.758627	-0.367331	S	2			___1	0.999871	4.98704e-19	138.66	127.9	138.66
NaN	NaN	NaN	NaN	NaN	NaN	NaN	NaN	0.949991	-0.0519142	0.0582581	-0.148682	-0.658979	NaN	-0.964178	NaN	NaN	NaN	NaN	NaN	-1.38916	NaN	NaN	-2.05102	NaN	NaN	NaN	NaN	NaN	NaN	NaN	NaN	NaN	NaN	NaN	NaN	NaN	NaN	NaN	NaN	S	2			___1	0.964139	9.05848e-05	106.3	79.588	106.3
NaN	NaN	NaN	NaN	0.300764	NaN	-0.989721	-0.871128	NaN	NaN	NaN	NaN	NaN	NaN	NaN	NaN	NaN	NaN	NaN	NaN	NaN	NaN	NaN	NaN	NaN	NaN	NaN	NaN	NaN	NaN	NaN	NaN	NaN	NaN	NaN	NaN	NaN	NaN	NaN	NaN	S	3			___1	0.938941	6.75114e-37	165.58	144.35	102.45
NaN	NaN	NaN	NaN	0.0428639	0.513983	NaN	0.34238	NaN	NaN	-0.813395	NaN	NaN	NaN	NaN	NaN	NaN	NaN	NaN	NaN	NaN	NaN	NaN	NaN	NaN	NaN	NaN	NaN	NaN	NaN	NaN	NaN	NaN	NaN	NaN	NaN	NaN	NaN	NaN	NaN	S	3			___1	0.999241	0.00046011	55.033	48.31	51.871
NaN	NaN	NaN	NaN	0.491453	1.14223	NaN	1.25838	NaN	NaN	NaN	NaN	NaN	NaN	NaN	NaN	NaN	NaN	-1.69343	NaN	NaN	NaN	NaN	NaN	NaN	NaN	NaN	NaN	NaN	NaN	NaN	NaN	NaN	NaN	NaN	NaN	NaN	NaN	NaN	-1.02574	S	3			___1	0.784835	8.74287e-06	90.363	76.722	90.363
5.13087	5.23739	4.32998	4.69437	NaN	0.98382	9.38172	9.83101	6.87682	7.38366	7.89004	7.22255	4.64626	4.16833	3.47623	5.16851	1.39031	3.80203	0.952488	1.30296	5.05751	5.0829	3.73358	5.68374	5.92661	7.61277	7.48885	5.87652	3.71703	6.94577	4.52251	7.57741	5.94947	5.81261	6.14854	7.63574	7.35399	8.81057	9.08204	9.29014	S	3			___1	1	0	347.99	333.83	265.46
NaN	NaN	NaN	NaN	1.18598	1.28155	1.67945	1.35175	-0.608213	NaN	NaN	-0.206314	NaN	NaN	NaN	NaN	NaN	NaN	NaN	NaN	NaN	NaN	NaN	NaN	NaN	NaN	NaN	NaN	NaN	NaN	NaN	NaN	NaN	NaN	NaN	NaN	-0.565222	-0.290693	NaN	-0.539074	S	3			___1	0.803265	0.000129866	74.698	69.039	74.698
0.0128212	-0.432846	-0.290113	-0.137873	-1.8909	NaN	NaN	NaN	-1.93628	-1.85817	-1.36261	-1.72449	-1.63868	-1.22934	-1.75574	-1.29725	-1.37917	-1.33848	-1.46443	-1.57051	-0.424593	-1.13553	-0.63764	-0.845802	-2.28837	-2.26252	-1.33435	-2.14227	2.4909	1.77052	2.69269	3.05454	-0.957504	-1.08094	-0.841175	-0.882149	NaN	NaN	NaN	NaN	S	3			___1	1	8.94988e-20	169.46	142.05	62.378
4.15831	4.18937	4.53437	4.88624	2.97573	2.61761	3.3596	3.27502	1.8814	2.33871	2.35558	2.04996	3.68964	3.74023	3.52464	3.50606	0.676672	1.7309	1.47617	1.16716	3.92506	2.46198	3.11925	3.64914	2.97481	2.47376	3.22364	2.86495	3.11873	2.59917	2.65544	2.42916	2.79234	2.49846	2.76274	2.69705	5.0835	5.60791	4.30323	4.10994	S	2			___1	0.999978	4.23075e-06	123.29	112.87	123.29
NaN	NaN	NaN	NaN	NaN	NaN	NaN	NaN	0.508755	0.340513	0.241255	1.07923	NaN	NaN	NaN	NaN	0.599832	0.217806	0.65629	0.356033	-1.14108	-1.20357	NaN	NaN	NaN	1.56015	1.24401	0.539032	NaN	NaN	NaN	NaN	NaN	0.276871	NaN	NaN	NaN	NaN	NaN	0.812241	S	3			___1	1	5.31492e-06	109.87	89.445	105.89
NaN	NaN	NaN	NaN	NaN	NaN	-2.48907	NaN	-1.15234	NaN	-0.735655	-1.32041	NaN	NaN	NaN	NaN	NaN	-2.44686	-1.32624	NaN	-1.42291	-2.84943	NaN	-3.23387	0.388271	1.17449	0.320421	-0.942049	NaN	NaN	NaN	-1.74966	-1.29085	-1.16993	-1.15997	-1.03455	NaN	NaN	NaN	NaN	S	2			___1	0.999991	3.3767e-06	145.99	117.03	145.99
NaN	-0.167145	NaN	NaN	-1.105	NaN	NaN	NaN	NaN	NaN	NaN	NaN	NaN	NaN	NaN	NaN	0.196531	NaN	NaN	-1.04371	-1.61494	NaN	-1.12918	NaN	NaN	1.00613	NaN	NaN	NaN	NaN	NaN	NaN	NaN	NaN	NaN	NaN	-0.585005	NaN	-0.335485	-0.671181	S	3			___1	0.85927	0.000124119	74.561	68.717	74.561
NaN	NaN	NaN	NaN	-1.41031	NaN	NaN	-0.555971	-1.06633	NaN	-0.710203	-1.07312	-0.60853	-0.406301	-0.505129	-0.516085	1.34786	1.85229	1.71657	1.76904	0.358513	0.54174	1.34579	0.928171	0.316731	-0.210619	0.504734	0.835445	2.51547	2.5206	2.54305	1.88865	-0.186043	-0.237064	-0.425093	-0.171427	2.09802	1.7308	0.599594	0.927322	S	2			___1	0.916973	6.32773e-29	196.84	173.96	185.95
-0.378138	NaN	-0.0668373	-0.544148	-0.144907	-0.479576	0.270451	NaN	-0.335192	0.250588	0.0036068	NaN	0.0710468	0.0135479	0.410999	NaN	2.26108	2.58133	2.56543	2.51233	1.1692	1.63137	1.81556	1.61064	0.774096	0.367578	1.34351	1.34645	3.21251	3.3887	2.89342	2.81095	0.450945	0.30155	-0.138313	0.279799	2.4422	2.12255	1.39212	1.88047	S	2			___1	0.998691	7.51041e-57	239.75	215.66	239.75
NaN	NaN	NaN	NaN	NaN	NaN	NaN	NaN	-1.6886	-1.48219	NaN	-1.01806	-0.90921	-1.05859	-0.784494	-0.61787	NaN	1.74323	1.7411	1.53113	0.836977	0.176079	0.0470314	0.0801811	-0.178205	-0.668764	0.517355	NaN	1.63121	1.83472	1.36983	1.35339	-0.978777	-0.312082	-1.0738	-0.393168	NaN	0.000406265	NaN	-0.505947	S	3			___1	0.996597	3.14448e-06	110.6	99.749	110.6
NaN	NaN	NaN	NaN	NaN	NaN	NaN	NaN	NaN	NaN	NaN	NaN	NaN	NaN	NaN	0.136492	NaN	NaN	NaN	NaN	NaN	0.016016	NaN	NaN	NaN	-1.28491	-0.925423	-1.44512	NaN	NaN	NaN	NaN	NaN	NaN	NaN	NaN	NaN	NaN	NaN	NaN	S	3			___1	0.845104	8.3087e-05	75.868	65.352	75.868
NaN	NaN	NaN	NaN	NaN	NaN	NaN	NaN	NaN	NaN	NaN	NaN	NaN	NaN	NaN	NaN	NaN	NaN	NaN	NaN	NaN	NaN	NaN	NaN	NaN	-0.187952	NaN	2.05942	3.51377	3.12679	2.32001	0.864653	NaN	NaN	NaN	NaN	NaN	NaN	NaN	NaN	S	2			___1	0.90362	4.33092e-41	216.77	192.43	216.77
NaN	NaN	NaN	NaN	NaN	NaN	NaN	NaN	-1.55913	NaN	NaN	NaN	NaN	NaN	NaN	NaN	-0.413673	-0.588173	-0.362577	-0.131012	-0.877548	0.0626926	-0.471222	0.0837631	NaN	NaN	NaN	NaN	0.106182	-0.187761	0.2505	0.0890198	NaN	NaN	NaN	NaN	NaN	NaN	NaN	NaN	S	2			___1	0.998055	6.45439e-19	136.81	119.23	125.89
NaN	NaN	NaN	NaN	0.522005	-0.171589	-0.389366	NaN	NaN	NaN	NaN	NaN	NaN	NaN	NaN	NaN	NaN	NaN	NaN	NaN	NaN	NaN	NaN	NaN	0.125244	1.37894	0.00141525	NaN	NaN	NaN	NaN	NaN	NaN	NaN	NaN	NaN	NaN	NaN	NaN	NaN	S	3			___1	0.983429	4.1896e-07	101.86	95.287	101.86
NaN	NaN	NaN	NaN	0.944366	0.254135	-0.38719	NaN	NaN	NaN	NaN	NaN	NaN	NaN	NaN	NaN	NaN	NaN	NaN	NaN	NaN	NaN	NaN	NaN	NaN	1.22412	0.0883884	-1.12649	NaN	NaN	NaN	NaN	NaN	NaN	NaN	NaN	NaN	NaN	NaN	NaN	S	3			___1	0.92063	2.48146e-05	88.544	81.512	74.28
NaN	NaN	NaN	NaN	NaN	NaN	NaN	NaN	NaN	NaN	NaN	NaN	NaN	NaN	NaN	NaN	1.63501	1.47626	1.68916	1.55169	1.19566	0.311411	0.160885	0.155211	NaN	NaN	NaN	NaN	-0.0331574	0.0726681	0.63654	-0.115067	NaN	NaN	NaN	NaN	NaN	NaN	NaN	NaN	S	2			___1	1	2.58987e-26	166.04	111.69	149.35
NaN	NaN	NaN	NaN	NaN	NaN	NaN	NaN	NaN	NaN	NaN	NaN	NaN	NaN	NaN	NaN	3.45478	3.27913	3.54031	3.21272	3.17876	1.98495	2.57917	1.9707	-0.733284	NaN	-1.09265	-1.79995	2.63681	3.11262	3.12025	3.38589	NaN	NaN	NaN	NaN	NaN	NaN	NaN	NaN	S	2			___1	0.999992	6.16467e-48	227	182.57	182.57
NaN	NaN	NaN	NaN	NaN	NaN	NaN	NaN	NaN	NaN	NaN	NaN	NaN	NaN	NaN	NaN	NaN	-0.484724	-0.168144	-0.273025	NaN	NaN	NaN	NaN	NaN	NaN	NaN	NaN	NaN	NaN	-1.45482	NaN	NaN	NaN	NaN	NaN	NaN	NaN	NaN	NaN	S	3			___1	0.767848	0.00163097	43.256	35.723	43.256
NaN	NaN	NaN	NaN	NaN	NaN	NaN	NaN	NaN	NaN	NaN	NaN	NaN	NaN	NaN	NaN	1.40579	1.87623	1.88104	1.95431	2.62985	1.92502	2.44414	2.34068	-2.8002	NaN	-3.21527	NaN	2.68506	2.24111	1.69527	1.79681	NaN	NaN	NaN	NaN	NaN	NaN	NaN	NaN	S	3			___1	1	1.05658e-12	151.7	132.31	85.837
NaN	NaN	NaN	NaN	NaN	NaN	NaN	NaN	NaN	NaN	NaN	NaN	NaN	NaN	NaN	NaN	NaN	NaN	NaN	-1.20747	NaN	NaN	NaN	NaN	NaN	-1.55834	NaN	NaN	-0.875523	-1.2601	-0.669201	-1.37504	NaN	NaN	NaN	NaN	NaN	NaN	NaN	NaN	S	2			___1	0.998192	9.41875e-05	97.579	86.921	93.754
-3.69962	-3.30779	-3.0979	-3.06313	NaN	NaN	NaN	NaN	NaN	NaN	NaN	NaN	NaN	-3.04225	NaN	NaN	3.7214	4.5835	4.54506	4.14621	4.72296	4.29862	4.37878	4.49913	-0.848414	-2.43671	-0.599009	NaN	5.99465	5.2436	4.89661	5.03621	-1.81174	NaN	NaN	NaN	NaN	NaN	NaN	NaN	S	2			___1	0.99573	0.00203863	73.841	32.724	69.275
1.08902	0.108667	NaN	-0.00516701	-2.01645	NaN	-3.20829	NaN	NaN	NaN	NaN	NaN	0.872343	NaN	0.582554	NaN	NaN	NaN	NaN	NaN	-4.26621	NaN	NaN	NaN	2.37	NaN	2.06356	2.23912	NaN	NaN	-0.128258	0.389393	-2.15547	NaN	-1.86508	NaN	NaN	NaN	-1.67457	NaN	S	2			___1	0.998572	8.80701e-18	175.88	161.92	143.56
1.88425	1.1437	0.793325	0.340086	-0.331476	-0.296345	-1.16705	0.130344	1.32419	1.34068	1.39548	1.22653	1.97596	1.75636	1.98953	1.90443	0.28812	-0.363241	0.270149	-0.0712547	0.295059	0.793974	0.257534	0.168926	4.08853	3.56392	3.51462	3.91891	-0.0971584	0.660076	0.796444	0.723442	-0.012146	-0.556391	-0.321602	-0.364809	-0.286262	-0.383537	-0.349468	0.839455	S	2			___1	1	2.36872e-113	286.74	250.06	216.68
0.572836	0.155203	0.215422	-0.0627499	0.145538	-0.188141	NaN	-0.47378	NaN	NaN	NaN	NaN	-1.39718	-1.49112	NaN	NaN	2.27852	1.57665	1.69049	1.44105	3.30965	1.71835	2.01534	1.81422	4.04924	4.83605	4.07688	2.2946	2.90078	3.02619	2.63897	3.59926	1.90782	2.45251	2.06842	2.40318	1.66735	1.96515	NaN	2.34261	S	3			___1	0.999795	1.7677e-16	138.71	107.6	132.52
NaN	NaN	NaN	NaN	NaN	-1.21093	NaN	-1.93543	NaN	NaN	NaN	NaN	NaN	NaN	NaN	NaN	-0.642628	0.0305576	-0.248171	-0.252111	1.15931	0.612631	0.0510178	0.244495	0.736549	0.0272064	0.633909	NaN	0.404026	-0.0814476	NaN	0.216076	-0.464952	-0.220352	-0.612186	-0.867754	1.27279	1.09466	1.49388	1.78074	S	2			___1	0.999983	3.68317e-77	231.52	213.15	174.2
-0.231865	-0.429474	NaN	NaN	0.191715	0.129837	NaN	NaN	NaN	NaN	NaN	NaN	0.139231	-0.519619	NaN	NaN	NaN	NaN	-0.0825462	NaN	NaN	NaN	-0.793396	NaN	NaN	-0.67857	0.0308495	NaN	0.0302334	NaN	-0.742933	NaN	0.128006	0.240549	NaN	0.715721	NaN	NaN	NaN	NaN	S	3			___1	0.95323	4.58453e-07	88.987	82.826	70.473
NaN	NaN	NaN	NaN	NaN	NaN	NaN	NaN	NaN	NaN	NaN	NaN	-1.48314	-1.30387	NaN	-1.12641	0.119141	1.268	1.1986	1.20088	-0.265373	-0.140905	-0.428249	-0.381044	NaN	NaN	NaN	-2.44456	0.235132	-0.442177	NaN	-0.987436	-0.864363	-0.935787	NaN	-0.503111	NaN	-0.384243	-1.54493	-0.982119	S	4			___1	0.999998	0.000153283	78.987	66.185	78.987
NaN	NaN	NaN	NaN	NaN	NaN	NaN	NaN	NaN	NaN	NaN	0.526598	NaN	NaN	NaN	NaN	-0.289057	NaN	0.136503	-0.166168	NaN	NaN	NaN	NaN	NaN	NaN	NaN	NaN	NaN	NaN	NaN	NaN	NaN	NaN	1.56005	1.43763	NaN	NaN	NaN	NaN	S	3			___1	0.873986	2.81705e-26	171.71	122.83	82.59
NaN	NaN	-0.948	0.839674	NaN	1.97502	2.14631	3.32478	NaN	2.45459	1.61962	1.30146	NaN	NaN	NaN	NaN	NaN	NaN	NaN	NaN	NaN	NaN	NaN	NaN	2.60603	NaN	0.0557022	-0.00528336	NaN	NaN	-0.738295	NaN	2.26107	NaN	-1.00651	NaN	NaN	NaN	NaN	1.98761	S	2			___1	0.967861	1.56722e-32	204.48	190.71	160.69
-0.186285	0.135757	NaN	-0.401459	3.01792	3.44523	3.26445	3.40545	NaN	NaN	0.350512	NaN	NaN	NaN	NaN	NaN	1.06459	0.393932	0.731857	0.722368	NaN	-0.632141	NaN	NaN	NaN	-1.17095	-0.195847	-0.954416	-2.56783	-0.208458	-0.690756	0.238165	-0.55505	0.349794	-0.0823898	-0.217053	0.949812	0.749353	NaN	0.365963	S	3			___1	0.992942	1.30856e-46	164.99	141.92	127.53
NaN	NaN	NaN	NaN	NaN	NaN	NaN	NaN	NaN	NaN	NaN	NaN	NaN	NaN	NaN	NaN	NaN	NaN	NaN	NaN	NaN	NaN	NaN	NaN	NaN	NaN	NaN	NaN	NaN	1.29078	NaN	NaN	NaN	-1.40229	-0.809401	-0.649155	0.240791	NaN	-0.401659	-0.400581	S	3			___1	0.989252	2.61557e-06	94.08	87.576	94.08
-0.0787659	-1.1177	-0.639086	-0.234753	-0.979105	-0.225178	0.923956	0.109343	-0.836924	NaN	NaN	-0.463265	-0.420971	-0.504725	-0.193945	-0.306665	1.85797	2.1514	2.36814	2.28545	0.603563	-0.0158462	1.31829	0.49897	1.09676	1.62712	1.73285	1.6186	2.34165	1.40865	1.71816	2.15873	NaN	1.33624	NaN	NaN	2.61817	2.4194	1.75386	2.02533	S	3			___1	1	1.41484e-60	185.5	169.4	159.66
NaN	NaN	NaN	NaN	NaN	NaN	NaN	NaN	-1.00334	NaN	-0.683496	-0.678173	-0.609638	NaN	-0.580431	-0.0756206	NaN	NaN	NaN	NaN	NaN	NaN	-2.47839	-1.23945	NaN	NaN	NaN	NaN	NaN	NaN	NaN	NaN	NaN	NaN	NaN	NaN	NaN	NaN	NaN	NaN	S	2			___1	0.999629	1.59166e-07	89.624	75.54	89.624
NaN	NaN	NaN	NaN	NaN	NaN	NaN	NaN	NaN	NaN	NaN	NaN	NaN	NaN	NaN	NaN	NaN	NaN	NaN	NaN	NaN	NaN	-1.31315	NaN	0.676743	0.471983	-0.424814	-0.154221	NaN	NaN	NaN	NaN	NaN	NaN	NaN	NaN	NaN	NaN	NaN	NaN	S	2			___1	0.999876	0.000155917	104.24	63.628	104.24
NaN	NaN	NaN	NaN	NaN	NaN	NaN	NaN	NaN	NaN	NaN	NaN	NaN	NaN	NaN	NaN	-1.14411	-0.435715	-1.33506	-1.08178	NaN	0.0402699	-0.029316	-0.10013	-0.252802	-0.676804	-0.123888	-0.557335	NaN	-2.43258	NaN	NaN	NaN	NaN	NaN	NaN	NaN	NaN	NaN	NaN	S	3			___1	0.99992	0.000104442	84.508	56.657	84.508
NaN	NaN	NaN	NaN	NaN	NaN	NaN	NaN	NaN	NaN	NaN	NaN	NaN	NaN	NaN	NaN	2.72198	3.11038	2.97367	2.8954	2.84867	2.1161	2.17166	1.9637	3.83753	4.16791	NaN	3.64648	NaN	0.840397	NaN	0.940649	4.42376	3.95969	NaN	4.27857	NaN	NaN	3.55961	2.76972	S	2			___1	0.99876	8.69563e-134	209.69	199.17	113.33
NaN	NaN	NaN	NaN	NaN	NaN	NaN	NaN	NaN	NaN	NaN	NaN	-0.519613	-0.255133	-0.489094	NaN	1.92172	2.42406	1.98058	2.07238	2.10867	4.46518	4.18792	4.26857	-1.41967	NaN	NaN	3.22161	1.52516	2.20459	2.50969	NaN	0.686337	0.840691	0.347826	0.125479	NaN	1.71708	0.645107	2.46698	S	2			___1	0.999837	6.04966e-26	206.18	169.89	206.18
NaN	NaN	NaN	NaN	NaN	NaN	NaN	NaN	NaN	NaN	NaN	NaN	NaN	NaN	NaN	-1.00772	1.74003	2.45815	2.06196	NaN	NaN	0.708071	NaN	NaN	2.36543	0.856775	NaN	2.88191	NaN	NaN	0.829866	0.348803	4.09166	3.57194	3.79523	3.64286	-0.0250931	0.415735	1.43063	NaN	S	2			___1	0.94702	3.40737e-19	159.41	114.13	152.07
NaN	NaN	NaN	NaN	NaN	NaN	NaN	NaN	NaN	NaN	NaN	NaN	NaN	NaN	NaN	NaN	0.223398	0.764938	0.535597	0.479917	2.00397	NaN	0.746637	1.06771	2.71689	2.53657	2.63721	2.6317	-0.634079	NaN	NaN	0.0415115	1.27162	1.60744	1.52273	1.47605	NaN	0.302256	NaN	0.891088	S	3			___1	0.998264	2.58748e-39	151.6	141.45	151.6
NaN	NaN	NaN	NaN	NaN	NaN	NaN	NaN	NaN	NaN	NaN	NaN	NaN	NaN	NaN	NaN	NaN	-1.983	-2.13064	NaN	0.0218544	NaN	-1.47454	NaN	-0.547876	-0.510061	-0.642981	-1.12802	-2.00437	NaN	NaN	NaN	NaN	NaN	NaN	NaN	NaN	NaN	NaN	NaN	S	2			___1	0.999995	2.22043e-10	128.22	110.15	122.97
NaN	NaN	NaN	NaN	NaN	NaN	NaN	NaN	NaN	NaN	NaN	NaN	NaN	NaN	NaN	NaN	NaN	NaN	-2.98447	-2.07185	NaN	-1.73327	-0.0359821	-0.73593	NaN	-1.61938	-0.982801	-1.36032	-0.40641	-0.371056	-0.592384	-0.829231	NaN	-1.68321	NaN	-2.34627	1.21523	-0.527389	-0.998554	-1.08964	S	2			___1	1	1.29112e-05	102.5	96.201	102.5
NaN	NaN	NaN	NaN	NaN	NaN	NaN	NaN	NaN	NaN	NaN	NaN	NaN	NaN	NaN	NaN	NaN	NaN	NaN	NaN	-2.18745	NaN	-0.87854	-1.48691	NaN	NaN	NaN	NaN	-0.0730877	-0.577692	-0.447699	NaN	NaN	NaN	NaN	NaN	NaN	NaN	NaN	NaN	S	2			___1	0.762624	5.3238e-08	119.96	95.188	119.32
NaN	NaN	NaN	NaN	NaN	NaN	NaN	NaN	NaN	NaN	NaN	NaN	NaN	NaN	NaN	NaN	NaN	NaN	NaN	NaN	NaN	NaN	NaN	NaN	NaN	-3.51002	-1.39964	NaN	-0.628851	-0.781853	-0.590454	-1.43758	NaN	NaN	NaN	NaN	-1.21936	-1.8197	NaN	-1.85396	S	2			___1	1	0.0111037	67.08	46.525	67.08
NaN	NaN	NaN	NaN	NaN	NaN	NaN	NaN	NaN	NaN	NaN	NaN	NaN	NaN	NaN	NaN	NaN	NaN	NaN	NaN	NaN	NaN	NaN	NaN	NaN	NaN	NaN	NaN	-1.08325	-2.16597	-1.43569	-0.907225	NaN	NaN	NaN	NaN	NaN	NaN	NaN	NaN	S	2			___1	1	0.000743293	84.753	68.615	84.753
0.83168	0.986544	1.64135	0.748203	1.49711	1.2404	NaN	1.88058	0.501642	-0.751993	0.271221	NaN	3.15446	1.66285	1.43348	1.29182	0.451601	0.8636	0.228291	-0.00147057	2.55246	1.79777	1.1867	0.409098	3.72063	3.6693	3.71917	3.66387	1.1185	0.68103	0.627537	0.740213	2.48776	3.67847	3.15065	3.33687	-0.469826	-0.475739	-0.467636	-0.703939	S	2			___1	1	7.15675e-11	131.96	105.95	83.998
7.19668	6.24625	6.72145	6.62382	7.04224	7.29559	6.62046	7.516	6.08013	5.65401	6.46813	5.98767	7.34654	7.08944	7.09878	6.88096	6.20494	6.39196	5.78019	5.94042	6.27678	7.21481	6.87018	6.55543	2.20572	3.09779	2.22437	3.14747	5.3253	6.99498	6.36111	6.73075	7.65188	7.56057	1.73467	7.61723	7.62903	8.07524	8.11815	8.11111	S	4			___1	1	0	447.86	437.3	125.07
NaN	NaN	NaN	NaN	NaN	NaN	NaN	NaN	NaN	NaN	NaN	NaN	NaN	NaN	NaN	NaN	NaN	NaN	NaN	NaN	-1.83772	NaN	NaN	NaN	NaN	-1.17175	NaN	-2.62125	NaN	NaN	NaN	NaN	-1.60649	-0.501202	NaN	-0.527855	NaN	NaN	NaN	NaN	S	2			___1	0.997007	0.0014693	62.823	30.862	61.56
NaN	NaN	NaN	NaN	NaN	NaN	NaN	NaN	NaN	NaN	NaN	NaN	NaN	NaN	NaN	NaN	NaN	NaN	NaN	NaN	-1.88183	NaN	NaN	NaN	-0.711355	1.05693	-0.0318737	-0.171837	NaN	NaN	NaN	NaN	NaN	NaN	NaN	NaN	NaN	-0.530769	NaN	NaN	S	3			___1	0.997436	1.29034e-06	107.25	100.05	107.25
0.132763	-0.762817	-0.2125	-0.220877	0.124426	0.50181	0.462349	0.382792	-0.360611	NaN	-2.30006	-0.76074	NaN	0.215937	0.404411	0.924343	-2.10723	-1.71903	NaN	NaN	0.858742	1.16186	1.23649	1.04945	3.72859	3.07735	3.31605	3.70346	1.29988	0.562067	0.682505	0.714966	0.670647	NaN	0.739555	0.349049	1.23012	0.115391	0.121405	0.846201	S	2			___1	1	1.03032e-06	126.76	80.359	83.137
-1.67289	-2.95735	NaN	NaN	NaN	-1.25565	NaN	-1.13002	NaN	NaN	NaN	-2.05055	-1.45553	-2.2773	-2.14851	-2.67793	NaN	NaN	NaN	-2.21089	-0.571955	-1.31292	-0.918976	-1.62571	2.34537	2.75241	2.73728	2.81285	-0.994804	NaN	NaN	-1.75202	NaN	-0.966114	-0.913105	-0.590357	-1.11114	NaN	-1.87971	-1.31475	S	2			___1	0.997279	2.63647e-19	207.08	156.77	136.02
-0.630398	NaN	NaN	NaN	NaN	NaN	NaN	NaN	NaN	NaN	NaN	NaN	-0.972424	NaN	NaN	NaN	-1.02385	-0.854523	-1.41772	-1.29689	0.89629	NaN	NaN	-0.264286	NaN	-0.526087	NaN	NaN	0.653385	NaN	0.806044	0.665566	NaN	NaN	NaN	NaN	NaN	NaN	NaN	NaN	S	3			___1	0.961959	4.12868e-27	138.09	130.48	138.09
NaN	NaN	NaN	NaN	NaN	NaN	NaN	NaN	NaN	NaN	NaN	NaN	NaN	NaN	NaN	NaN	NaN	NaN	NaN	NaN	-1.09251	NaN	-0.388853	-0.290644	-1.31165	NaN	NaN	-1.26242	NaN	NaN	NaN	NaN	NaN	NaN	NaN	NaN	-0.54343	-0.872484	-1.86241	-2.44111	S	2			___1	1	0.000430671	92.051	92.051	40.994
NaN	NaN	NaN	NaN	NaN	NaN	NaN	NaN	NaN	NaN	NaN	NaN	NaN	NaN	NaN	NaN	-1.99859	-1.66427	-1.68813	-1.66518	NaN	NaN	-0.830036	NaN	NaN	NaN	NaN	NaN	NaN	NaN	NaN	NaN	NaN	NaN	NaN	NaN	NaN	NaN	NaN	NaN	S	3			___1	1	2.53207e-07	115.88	96.46	115.88
NaN	NaN	NaN	NaN	NaN	NaN	NaN	NaN	NaN	NaN	NaN	NaN	NaN	NaN	NaN	NaN	0.14471	-0.711988	0.114153	-0.306337	NaN	NaN	0.859137	1.03587	NaN	NaN	NaN	NaN	NaN	NaN	NaN	NaN	NaN	NaN	NaN	NaN	NaN	NaN	NaN	NaN	S	2			___1	1	2.13471e-16	169.4	138.33	70.529
-0.490334	-0.756369	-0.169062	NaN	NaN	NaN	-1.16003	NaN	NaN	NaN	NaN	NaN	NaN	0.467312	NaN	NaN	NaN	NaN	NaN	NaN	NaN	NaN	0.6047	0.0919037	NaN	NaN	NaN	NaN	NaN	NaN	NaN	-1.4232	NaN	NaN	NaN	NaN	NaN	NaN	-0.464514	NaN	S	3			___1	0.947603	0.000281954	46.983	35.018	46.983
-2.26972	NaN	NaN	-1.89061	NaN	NaN	-1.11762	NaN	NaN	NaN	NaN	NaN	NaN	NaN	0.573412	0.542852	-1.59517	0.275122	NaN	0.630245	NaN	-1.67039	-1.07016	-0.741467	NaN	NaN	-0.520634	-0.464357	-2.33977	-1.34207	-1.74986	NaN	NaN	0.479801	NaN	0.548042	NaN	NaN	NaN	NaN	S	2			___1	0.996912	3.38022e-11	124.07	115.17	124.07
NaN	NaN	NaN	NaN	NaN	-2.93621	NaN	-2.30638	NaN	NaN	NaN	NaN	NaN	NaN	NaN	NaN	NaN	NaN	NaN	NaN	-1.7954	-2.21098	-1.56495	-0.980198	-2.18275	-2.55509	-1.90582	NaN	NaN	NaN	NaN	NaN	NaN	NaN	NaN	NaN	-0.19685	NaN	-0.854759	-1.00734	S	2			___1	0.835351	0.000307098	75.479	28.773	75.479
-1.69419	-0.478119	-0.946686	-1.201	-1.53584	-1.16037	-0.121818	-0.628	0.532093	0.567915	0.588192	1.2863	0.291969	0.196468	0.491194	0.631712	NaN	NaN	-1.30964	NaN	NaN	-0.487152	NaN	NaN	NaN	NaN	0.263212	NaN	NaN	NaN	NaN	NaN	NaN	NaN	NaN	NaN	0.162876	NaN	-0.659639	-0.15856	S	3			___1	0.99936	2.23549e-27	149.32	138.46	149.32
2.54914	2.0038	1.81562	2.03479	1.28543	1.13452	0.3006	NaN	NaN	NaN	NaN	1.16128	1.53168	1.58556	1.08342	1.28215	NaN	NaN	NaN	NaN	3.54696	3.63283	3.67495	3.36567	3.25752	1.34898	NaN	NaN	NaN	2.27631	1.98461	2.32981	1.26144	NaN	NaN	NaN	2.24273	3.03575	NaN	NaN	S	3			___1	1	4.14363e-118	265.62	243.05	144.3
NaN	NaN	NaN	NaN	NaN	NaN	NaN	NaN	NaN	NaN	NaN	NaN	NaN	NaN	NaN	NaN	-0.693567	NaN	NaN	NaN	NaN	NaN	NaN	NaN	0.983769	1.92878	0.92746	-0.367752	NaN	NaN	NaN	NaN	NaN	NaN	NaN	NaN	NaN	NaN	NaN	NaN	S	3			___1	0.964234	3.19782e-34	145.34	137.81	145.34
3.63024	3.89245	NaN	NaN	NaN	5.22503	NaN	5.59739	NaN	NaN	NaN	NaN	4.96652	5.08156	5.12015	NaN	6.10175	NaN	NaN	5.33362	NaN	NaN	4.65714	4.16423	5.97465	NaN	6.25935	NaN	5.68299	5.80706	NaN	5.79656	5.30378	5.06847	5.22162	5.26834	NaN	NaN	NaN	4.43095	S	3			___1	0.883257	3.76092e-99	195.96	184.2	182.64
NaN	NaN	NaN	NaN	NaN	NaN	NaN	NaN	NaN	NaN	NaN	NaN	NaN	NaN	NaN	NaN	NaN	NaN	NaN	NaN	NaN	NaN	NaN	NaN	-1.67406	-2.21345	-1.48217	NaN	NaN	NaN	NaN	NaN	NaN	NaN	NaN	NaN	NaN	NaN	NaN	NaN	S	2			___1	0.963805	0.0055214	78.692	61.325	78.692
3.79361	2.39051	3.01433	3.32078	2.61142	2.81703	3.29551	2.89793	3.26606	2.90631	2.85571	3.50637	3.10912	2.84089	2.76305	2.82597	3.48617	5.17734	4.5303	4.41488	5.92371	5.04091	4.99679	5.28722	3.1382	3.63409	5.15182	3.73415	7.15031	6.21644	5.56136	6.03958	3.58989	4.12245	3.96723	4.05531	4.8167	5.0848	4.1043	4.08355	S	3			___1	1	3.36545e-82	261.64	215.57	181.4
4.29939	3.06564	3.79952	4.26074	3.06154	3.77558	3.73961	3.90618	4.41589	3.86343	3.94437	4.64894	3.68254	3.58125	3.19367	3.06584	3.31514	4.78585	4.08955	4.25442	6.92971	6.14797	5.87989	6.00117	3.23103	4.13606	4.24563	3.73964	NaN	7.33028	6.34509	6.7321	4.97048	5.58551	5.47787	5.53734	5.43634	6.17711	5.07383	4.74974	S	3			___1	1	0	497.8	423.5	142.04
NaN	NaN	NaN	NaN	NaN	NaN	NaN	NaN	NaN	NaN	NaN	NaN	NaN	NaN	NaN	NaN	NaN	NaN	NaN	NaN	NaN	NaN	NaN	NaN	NaN	NaN	NaN	NaN	-1.80272	-1.69965	-1.66058	-1.43065	NaN	NaN	NaN	NaN	-2.53275	NaN	NaN	NaN	S	4			___1	1	0.0112379	40.025	27.257	40.025
NaN	NaN	NaN	NaN	NaN	NaN	NaN	NaN	NaN	NaN	NaN	NaN	NaN	NaN	NaN	NaN	NaN	NaN	NaN	NaN	-0.697157	NaN	NaN	NaN	-1.21449	-1.31332	-0.617188	NaN	-0.972933	-2.18026	NaN	NaN	NaN	NaN	NaN	NaN	NaN	NaN	NaN	NaN	S	2			___1	0.944314	0.0141419	85.45	70.478	85.45
NaN	NaN	NaN	NaN	NaN	NaN	NaN	NaN	NaN	NaN	NaN	NaN	NaN	NaN	NaN	NaN	NaN	-0.53454	-1.57367	-0.842085	-0.553097	NaN	NaN	NaN	NaN	NaN	NaN	NaN	0.669863	0.524286	-0.332968	-0.0352058	NaN	NaN	NaN	NaN	NaN	NaN	NaN	NaN	S	2			___1	0.999999	8.10466e-16	136.39	112.1	136.39
NaN	-0.0387726	0.762157	-0.327179	0.38003	-0.778391	0.211763	-0.0328712	0.224047	-0.900909	-0.377506	-0.289398	1.27674	0.067812	NaN	0.0464382	1.23442	1.86685	NaN	1.38463	2.72368	1.15926	1.32765	0.839527	NaN	3.43402	2.36829	NaN	0.970181	0.317761	NaN	NaN	0.370937	1.10007	0.983902	NaN	1.47437	2.19099	2.49231	NaN	S	2			___1	1	5.27469e-22	135.58	125.43	130.01
-0.304441	0.158442	0.384928	-0.129602	5.23955	5.18661	4.93814	5.46925	1.27575	1.5922	1.26839	0.90987	0.309343	NaN	-0.127226	0.0439053	NaN	-0.858038	-0.721519	-0.846327	1.78459	0.354469	0.476498	0.755222	0.0910091	0.578499	0.930079	0.215826	-0.151792	-0.24263	-0.323851	0.0469341	0.792992	0.82811	1.29733	0.858925	2.48323	2.44796	1.48741	2.35892	S	3			___1	1	7.14975e-151	303.07	269.87	159.06
NaN	NaN	NaN	NaN	3.04048	2.87899	3.30611	3.10748	NaN	NaN	NaN	NaN	NaN	NaN	NaN	NaN	NaN	NaN	NaN	NaN	NaN	NaN	NaN	NaN	NaN	NaN	NaN	NaN	NaN	NaN	NaN	NaN	NaN	NaN	NaN	NaN	NaN	-0.650949	NaN	-0.255873	S	4			___1	1	2.40198e-20	141.31	127.27	141.31
-2.2856	-2.00017	-1.48164	-2.20309	3.29156	3.23333	3.37844	3.37631	-1.1777	-0.703007	-1.25295	-1.13938	-1.90296	-2.15483	-1.95837	NaN	NaN	NaN	NaN	-2.38271	-2.29104	-1.85221	-2.38435	-1.52721	-2.10276	-1.64935	-1.45686	-1.90743	-1.67014	-3.08722	-2.60251	NaN	-1.46402	-1.04406	-1.22196	-1.00927	NaN	NaN	NaN	0.377825	S	3			___1	1	1.25843e-07	118.47	98.755	118.47
NaN	NaN	NaN	NaN	NaN	NaN	NaN	NaN	NaN	NaN	NaN	NaN	NaN	NaN	-0.578722	NaN	-0.732603	-0.710953	-0.77895	-0.751514	0.919302	NaN	0.316818	-0.0942974	NaN	NaN	NaN	NaN	0.026432	-0.0660324	-0.087223	-0.10284	NaN	NaN	NaN	NaN	NaN	NaN	NaN	NaN	S	4			___1	0.925094	9.77928e-18	116.3	104.58	116.3
NaN	NaN	-0.968042	-0.496975	NaN	NaN	NaN	NaN	-0.00305939	-0.193436	0.195847	0.203859	-0.786226	NaN	NaN	-0.942547	NaN	-1.2305	NaN	-0.68129	1.41625	0.726923	0.865858	1.10824	0.6332	0.708206	1.02221	0.811602	NaN	NaN	NaN	NaN	NaN	NaN	NaN	NaN	-0.880871	-0.256607	-1.15625	-1.87054	S	2			___1	1	7.11761e-18	179.74	117.05	79.804
1.42361	1.48257	1.817	2.11445	-0.0057354	-0.238661	-0.136343	0.205513	1.49399	1.30896	1.62339	1.62448	2.49804	NaN	2.38194	2.25692	1.46264	1.8391	1.77967	2.11179	4.1295	3.31287	3.5552	3.67275	2.79269	2.8369	3.3211	3.19139	NaN	NaN	NaN	NaN	NaN	NaN	NaN	NaN	2.15408	2.50029	1.83126	1.46868	S	2			___1	1	1.06667e-58	242.93	171.77	79.804
NaN	NaN	NaN	NaN	NaN	NaN	NaN	NaN	NaN	NaN	NaN	NaN	NaN	NaN	NaN	NaN	-0.800327	-0.656988	-0.323685	-1.15812	NaN	NaN	NaN	NaN	NaN	NaN	NaN	NaN	NaN	NaN	NaN	NaN	NaN	NaN	NaN	NaN	NaN	NaN	NaN	NaN	S	2			___1	0.999723	2.22455e-13	124.26	104.94	96.666
NaN	NaN	NaN	NaN	NaN	NaN	NaN	NaN	NaN	NaN	NaN	NaN	-0.955099	-0.86149	-1.32883	NaN	NaN	NaN	NaN	NaN	NaN	NaN	NaN	NaN	NaN	NaN	NaN	NaN	NaN	NaN	NaN	NaN	NaN	NaN	NaN	NaN	NaN	NaN	NaN	NaN	S	3			___1	0.998058	0.00745772	41.871	26.326	41.871
NaN	NaN	NaN	NaN	NaN	NaN	NaN	NaN	NaN	NaN	NaN	NaN	-0.163687	-0.512947	0.0453644	-0.400162	NaN	NaN	NaN	NaN	NaN	NaN	NaN	NaN	NaN	NaN	-1.39347	NaN	NaN	NaN	NaN	NaN	NaN	NaN	NaN	NaN	NaN	NaN	NaN	NaN	S	2			___1	1	3.02177e-25	177.84	134.3	177.84
NaN	NaN	NaN	NaN	NaN	NaN	4.03649	5.13264	0.360903	NaN	0.335089	0.711779	NaN	NaN	NaN	NaN	NaN	NaN	0.105507	NaN	NaN	NaN	NaN	NaN	NaN	-0.318918	NaN	NaN	NaN	NaN	NaN	NaN	NaN	NaN	NaN	NaN	NaN	NaN	NaN	NaN	S	4			___1	0.928589	1.19896e-152	228.03	195.71	228.03
NaN	NaN	NaN	NaN	NaN	NaN	-1.47506	NaN	NaN	-0.904871	NaN	-0.224981	1.07455	0.626219	0.750317	0.409838	2.50207	3.46708	3.0427	3.31192	3.32182	2.29786	2.65928	2.89558	0.959616	0.914297	1.56311	1.47142	4.16017	3.5239	3.62253	3.43624	2.59074	3.18235	3.16366	3.10842	-0.0121231	0.929432	0.580616	-0.413816	S	2			___1	1	7.60794e-31	219.97	166.96	219.97
-0.397478	-0.773022	0.00679588	-0.246225	-0.219597	-0.150389	2.35068	1.19874	-0.275297	-0.921518	-0.475889	-0.463404	0.0107632	-0.240803	-0.302263	-0.00716972	1.28434	2.50806	2.03277	1.69647	2.29208	1.62523	2.55112	1.49477	1.99915	3.41268	3.35517	1.4487	3.62242	2.0838	3.12573	1.63647	0.972631	0.830576	0.712261	0.761286	3.98986	2.55121	1.31428	1.46422	S	3			___1	1	9.43701e-161	301.43	281.66	208.27
NaN	NaN	NaN	NaN	NaN	-3.02915	NaN	NaN	NaN	NaN	NaN	NaN	NaN	NaN	NaN	NaN	-0.276434	-0.502012	-0.328676	0.00382805	NaN	NaN	NaN	NaN	NaN	-1.64922	-0.981256	-0.659824	-1.17828	NaN	-0.591097	-0.734693	NaN	NaN	NaN	NaN	NaN	NaN	NaN	NaN	S	2			___1	0.999432	9.65267e-05	101.32	83.808	101.32
3.05767	2.92553	3.1006	3.20324	2.29368	2.28003	NaN	2.28968	1.84465	2.42401	2.34437	2.51545	3.50249	3.28976	3.50274	3.8112	3.8738	4.74316	4.39777	4.54132	5.47835	6.04572	6.02424	5.9285	4.44281	4.06718	5.15978	5.13381	4.77504	5.21669	4.80546	4.53803	2.96357	2.92524	2.71989	NaN	3.33032	3.31375	2.37525	2.66023	S	3			___1	1	2.42417e-112	273.88	241.61	133.09
NaN	NaN	NaN	NaN	NaN	NaN	NaN	NaN	1.99564	2.37077	NaN	2.38202	NaN	NaN	NaN	NaN	NaN	NaN	NaN	NaN	NaN	NaN	NaN	NaN	NaN	NaN	NaN	NaN	NaN	NaN	NaN	NaN	NaN	NaN	NaN	NaN	NaN	NaN	NaN	NaN	S	4			___1	1	0.000187923	56.474	47.174	56.474
NaN	NaN	NaN	NaN	NaN	NaN	-1.67447	NaN	NaN	NaN	NaN	NaN	NaN	NaN	NaN	NaN	-2.31064	-2.09087	-2.29259	-2.03166	-1.41547	NaN	NaN	NaN	-0.914591	1.5447	NaN	-1.90635	-2.04149	-0.678186	-1.1388	NaN	NaN	-1.77477	-2.93917	NaN	-1.42418	-1.21628	NaN	NaN	S	3			___1	0.98081	0.00119547	59.502	45.539	59.502
-0.316015	-0.284721	NaN	NaN	-0.162205	NaN	NaN	NaN	NaN	NaN	NaN	NaN	1.16672	0.92008	0.728086	-0.00240707	NaN	NaN	NaN	NaN	NaN	-0.262999	-1.56916	NaN	NaN	NaN	NaN	NaN	NaN	NaN	NaN	NaN	NaN	NaN	NaN	NaN	NaN	NaN	NaN	NaN	S	2			___1	0.997067	5.45458e-46	178.85	156.38	178.85
2.29435	2.79381	3.01192	2.92798	5.85759	6.47423	6.63765	6.85475	7.42875	7.71464	7.85591	7.36354	5.50675	5.67354	5.63803	5.59844	NaN	NaN	NaN	NaN	NaN	2.08973	1.8543	1.95498	NaN	NaN	NaN	2.25959	NaN	NaN	NaN	NaN	NaN	NaN	NaN	NaN	5.73345	5.71048	4.89229	5.58724	S	2			___1	0.996754	0	412.06	384.1	391.31
1.13549	0.37067	0.384256	0.578768	NaN	1.00664	1.33617	1.51125	-0.493195	NaN	NaN	-1.12405	NaN	NaN	NaN	-1.80034	NaN	NaN	NaN	NaN	-3.13294	NaN	NaN	NaN	NaN	NaN	NaN	NaN	NaN	NaN	NaN	NaN	NaN	NaN	NaN	NaN	NaN	NaN	NaN	-0.251816	S	2			___1	0.974981	1.62862e-44	165.48	151.02	104.41
-0.400743	-0.949234	-0.885078	-0.935953	-0.2621	-0.836504	-1.05356	-0.52976	-0.778086	-0.962215	-1.78873	-0.431322	NaN	-2.65794	-1.9732	-1.18301	NaN	NaN	NaN	NaN	NaN	NaN	NaN	NaN	NaN	NaN	NaN	NaN	NaN	NaN	NaN	NaN	NaN	NaN	NaN	NaN	NaN	NaN	NaN	-1.61142	S	2			___1	0.873064	0.0135496	68.893	44.602	68.893
2.57501	2.61938	2.27865	2.23357	4.01113	3.47761	3.35166	3.43918	NaN	NaN	NaN	NaN	NaN	-0.493689	NaN	NaN	NaN	NaN	NaN	NaN	-1.12176	NaN	0.22192	-1.18105	-0.846844	-1.20698	0.031662	-1.93331	NaN	NaN	NaN	-0.814272	-0.477169	-1.0251	NaN	-1.51415	NaN	NaN	NaN	-0.0617847	S	2			___1	0.999884	2.70442e-28	193.06	167.59	193.06
NaN	0.702679	0.549522	0.0681667	-2.16329	NaN	NaN	NaN	-1.39822	NaN	-1.54152	NaN	-3.16782	NaN	NaN	NaN	NaN	NaN	NaN	NaN	NaN	NaN	NaN	NaN	NaN	NaN	NaN	NaN	NaN	NaN	NaN	NaN	NaN	NaN	NaN	NaN	NaN	NaN	NaN	NaN	S	2			___1	0.974789	0.00232008	51.03	39.76	45.357
NaN	NaN	-1.78629	NaN	NaN	NaN	NaN	-2.27932	NaN	NaN	-2.39177	NaN	NaN	NaN	NaN	NaN	NaN	NaN	NaN	-1.45576	-1.10327	-1.24537	-1.47894	-0.125956	NaN	NaN	NaN	NaN	-0.0310288	-0.531733	-1.34108	-1.41688	NaN	NaN	NaN	NaN	NaN	NaN	NaN	NaN	S	2			___1	1	6.67477e-18	156.81	138.99	156.81
NaN	NaN	NaN	NaN	NaN	NaN	NaN	NaN	-0.01824	-0.353443	0.490189	-0.360731	-2.5924	-2.86703	NaN	-3.10872	NaN	NaN	NaN	NaN	NaN	NaN	NaN	NaN	NaN	NaN	NaN	NaN	NaN	NaN	NaN	NaN	NaN	NaN	NaN	NaN	NaN	NaN	NaN	NaN	S	2			___1	0.930365	0.000892625	89.403	82.21	66.498
NaN	NaN	NaN	NaN	NaN	NaN	NaN	NaN	NaN	NaN	NaN	NaN	-2.33936	-1.86732	NaN	-1.15096	NaN	NaN	-3.06504	NaN	-1.18568	NaN	0.00320435	-0.3915	-0.659851	-1.11057	-0.605465	NaN	-1.69862	-1.87827	-0.781691	-1.81085	NaN	NaN	NaN	NaN	NaN	NaN	NaN	NaN	S	3			___1	0.999817	0.000598025	66.674	53.878	66.674
-0.514131	NaN	NaN	-1.1251	-1.05068	NaN	-0.805147	NaN	NaN	NaN	-0.434389	-0.425657	-0.156662	-0.342493	NaN	0.0293503	-0.879301	-0.438587	-0.514919	-0.554026	0.67189	NaN	1.43417	1.20836	1.03084	NaN	1.53049	2.13162	2.76984	2.44742	1.98557	1.78687	NaN	-1.17255	NaN	NaN	NaN	NaN	NaN	NaN	S	3			___1	0.913303	1.3505e-103	248.18	232.28	248.18
NaN	NaN	NaN	NaN	-0.118254	-1.24493	-0.925447	-1.35642	-0.607565	-1.27604	-1.16028	-1.00528	-0.105246	-0.934027	-0.92766	-0.160263	NaN	-3.19159	NaN	NaN	-0.887022	-1.69698	-2.13516	NaN	0.0597401	-1.32354	-0.0477009	-0.365791	-0.623863	-0.84742	-0.507967	-0.567322	NaN	NaN	NaN	NaN	NaN	NaN	NaN	NaN	S	2			___1	1	5.89201e-05	126.12	67.419	126.12
NaN	NaN	NaN	NaN	NaN	NaN	NaN	NaN	NaN	NaN	NaN	NaN	-1.637	-1.94302	-1.83687	-1.84413	NaN	NaN	NaN	-1.19359	-1.16624	-1.06729	-0.126341	NaN	NaN	NaN	-2.21003	-1.75922	-0.776506	NaN	NaN	-1.52908	NaN	NaN	NaN	NaN	0.353027	-0.574638	-0.57048	-0.690454	S	3			___1	0.999993	0.00101449	57.41	43.986	57.41
3.32201	3.1002	3.60938	3.64494	NaN	NaN	NaN	NaN	-1.2271	-0.685511	-1.05588	-1.34236	-1.11219	-0.793568	-1.26874	NaN	-0.734873	-0.733824	-0.479542	-0.930395	0.355217	0.0261059	NaN	NaN	NaN	NaN	NaN	NaN	2.28468	2.07406	2.38659	2.03627	NaN	NaN	NaN	NaN	NaN	NaN	NaN	NaN	S	3			___1	1	3.43402e-19	201.09	185.46	41.838
4.81404	5.20516	5.88611	5.6825	-2.92716	NaN	NaN	NaN	NaN	1.30251	NaN	1.19677	-0.793322	-0.77038	NaN	NaN	NaN	0.00126267	NaN	NaN	NaN	0.556208	NaN	NaN	NaN	NaN	NaN	NaN	3.16117	1.76988	3.48192	2.27596	NaN	-1.95599	-1.64211	NaN	-0.582045	NaN	-2.39228	NaN	S	2			___1	0.984036	1.0703e-11	159.5	116.78	159.5
1.82559	NaN	3.01487	2.83066	NaN	NaN	NaN	NaN	NaN	NaN	NaN	NaN	NaN	NaN	NaN	NaN	NaN	NaN	NaN	NaN	NaN	NaN	NaN	NaN	NaN	NaN	NaN	NaN	0.242313	NaN	NaN	-1.07205	NaN	NaN	NaN	NaN	NaN	NaN	NaN	NaN	S	2			___1	0.918446	1.44269e-14	193	136.37	193
-0.429497	-0.526859	0.136644	0.151483	NaN	NaN	NaN	NaN	NaN	NaN	NaN	NaN	NaN	NaN	NaN	NaN	NaN	NaN	NaN	NaN	NaN	NaN	NaN	NaN	NaN	NaN	NaN	NaN	-0.795075	-1.80035	-0.563904	-0.703199	NaN	NaN	NaN	NaN	NaN	NaN	NaN	NaN	S	2			___1	0.989723	0.000208077	113.26	40.466	67.494
NaN	-0.540705	-0.37542	0.204515	NaN	NaN	NaN	NaN	NaN	NaN	NaN	NaN	NaN	NaN	NaN	NaN	NaN	NaN	NaN	NaN	NaN	NaN	NaN	NaN	NaN	NaN	NaN	NaN	NaN	NaN	NaN	NaN	NaN	NaN	NaN	NaN	NaN	NaN	-2.82282	NaN	S	3			___1	0.981645	0.00594363	44.925	33.452	44.925
NaN	NaN	NaN	NaN	NaN	NaN	NaN	NaN	NaN	NaN	NaN	NaN	NaN	NaN	NaN	NaN	NaN	NaN	NaN	NaN	0.0340595	-0.481359	-0.216635	NaN	NaN	NaN	NaN	NaN	NaN	NaN	NaN	NaN	NaN	NaN	NaN	NaN	NaN	NaN	NaN	NaN	S	4			___1	0.980226	2.98181e-05	51.242	45.976	51.242
NaN	NaN	NaN	NaN	NaN	NaN	NaN	NaN	NaN	-0.0224533	NaN	-0.316044	0.183493	-0.126368	NaN	NaN	NaN	NaN	NaN	NaN	NaN	NaN	NaN	NaN	NaN	NaN	NaN	2.04883	NaN	NaN	0.571972	NaN	0.218697	0.369419	0.0450192	NaN	NaN	NaN	NaN	NaN	S	3			___1	0.90722	5.91638e-16	137.62	117.62	64.298
2.94537	0.475626	0.218437	0.598368	2.35177	1.83793	2.88235	2.01525	2.74331	2.3233	2.08632	2.44428	2.88719	2.60827	2.72349	2.96479	2.51655	3.27162	2.91921	4.39919	3.67219	3.2927	3.68449	3.61162	4.03265	3.93948	4.5477	4.33044	3.95397	2.91945	2.84718	3.29385	1.9061	2.85203	2.6355	2.33457	2.47628	2.68379	2.36291	2.93733	S	3			___1	1	1.08691e-30	211.7	180.17	181.58
NaN	NaN	NaN	NaN	NaN	NaN	NaN	-1.15671	3.57716	3.80437	3.57923	3.63358	2.7459	2.69491	2.5571	2.71311	5.9973	6.43058	6.34815	6.33459	9.49567	9.61221	9.64973	9.64548	6.29262	3.53874	6.34512	6.4324	7.61253	7.26814	7.59602	7.05879	7.58165	7.54935	7.55852	7.4401	6.32557	6.09515	5.37757	5.07622	S	3			___1	1	1.50484e-23	213.73	166.78	56.569
1.24481	NaN	NaN	NaN	-2.02078	NaN	NaN	NaN	NaN	NaN	NaN	NaN	NaN	NaN	NaN	NaN	NaN	NaN	NaN	NaN	NaN	-2.24031	-1.79845	-2.04367	-1.20263	NaN	NaN	NaN	NaN	NaN	-0.999359	-0.865784	-0.779207	NaN	-1.14447	NaN	NaN	-2.56403	NaN	-0.434515	S	2			___1	0.968191	0.000120126	122.18	85.593	122.18
NaN	NaN	NaN	NaN	NaN	NaN	NaN	NaN	NaN	NaN	NaN	NaN	NaN	NaN	NaN	NaN	NaN	NaN	0.85882	0.732075	-1.11894	-0.583582	NaN	-0.366688	0.227365	0.36026	0.26943	0.190744	0.0542221	NaN	NaN	NaN	0.168602	-0.420248	NaN	0.235369	NaN	NaN	NaN	NaN	S	3			___1	0.973539	0.000919688	58.479	40.655	51.31
0.0966606	-0.154766	0.00102043	-0.300795	NaN	NaN	NaN	NaN	NaN	NaN	NaN	NaN	NaN	NaN	NaN	NaN	-1.58943	-1.63032	-1.40912	-1.59177	NaN	NaN	NaN	NaN	NaN	NaN	NaN	NaN	NaN	NaN	NaN	NaN	NaN	NaN	NaN	NaN	NaN	NaN	NaN	NaN	S	3			___1	1	0.000219795	73.11	57.688	52.784
-0.576338	-1.21475	-0.606192	-0.706854	-0.876783	-0.979961	NaN	-0.959457	NaN	NaN	NaN	NaN	NaN	NaN	NaN	NaN	-0.0423412	0.258722	0.48477	0.256641	0.902411	0.941605	0.527189	0.796099	0.994472	0.4412	1.4122	1.58586	NaN	-3.08575	NaN	-3.70624	-0.473749	-0.205458	-0.62167	-0.607706	NaN	NaN	NaN	NaN	S	2			___1	1	0.000425422	105.65	39.811	105.65
NaN	NaN	NaN	NaN	NaN	NaN	-2.48907	NaN	-1.15234	NaN	-0.735655	-1.32041	NaN	NaN	NaN	NaN	NaN	-2.44686	-1.32624	NaN	-1.42291	-2.84943	NaN	-3.23387	0.388271	1.17449	0.320421	-0.942049	NaN	NaN	NaN	-1.74966	-1.29085	-1.16993	-1.15997	-1.03455	NaN	NaN	NaN	NaN	S	2			___1	0.999991	7.03223e-09	145.99	117.03	145.99
NaN	-2.90766	NaN	NaN	-2.35298	-2.42358	-2.36691	-2.0132	-1.85368	-1.76584	-1.80872	NaN	NaN	-0.692364	-0.436562	-0.278774	-1.75671	-2.47307	-1.66375	-2.19503	NaN	1.71632	1.6719	1.40068	-3.07289	NaN	NaN	NaN	NaN	-1.55656	-1.35895	-0.615864	-0.550779	-1.82329	-1.53744	-1.84368	NaN	NaN	NaN	-2.16726	S	2			___1	0.997476	0.000127889	96.551	71.313	91.202
2.89151	2.86717	2.69304	2.83781	2.89517	3.11534	3.72973	3.42626	3.23688	2.87558	2.54723	2.85908	3.68133	4.35163	4.89118	4.6454	1.7186	3.50106	3.23133	3.70156	5.78704	5.9157	6.38331	6.71069	0.759558	0.715784	0.704561	1.00348	1.65231	1.13292	1.06115	2.11866	4.01138	4.18864	5.08696	3.80662	3.1694	3.56002	3.68938	4.04491	S	2			___1	1	2.26596e-59	244.54	208.09	229.69
1.37845	1.71126	NaN	NaN	3.12668	2.98452	2.55438	3.48248	2.49172	3.44905	2.71398	0.76643	0.587454	1.7617	3.30927	3.54407	-0.891813	NaN	NaN	NaN	NaN	1.67756	0.995359	NaN	NaN	NaN	NaN	NaN	NaN	NaN	NaN	-1.368	2.93892	NaN	NaN	NaN	NaN	NaN	NaN	NaN	S	2			___1	0.985858	1.50628e-67	199.09	191.18	186.36
3.7586	3.76905	3.63656	3.76402	3.22546	3.53651	3.7543	3.72959	2.61077	2.43554	1.54759	2.15355	0.591974	0.475212	1.01505	1.16831	1.71507	1.63369	1.82443	1.73234	1.64835	1.97636	1.75656	1.50516	0.711508	-0.832438	0.680489	1.25347	0.170757	-0.0629692	0.0996265	-0.335857	1.42561	1.44175	1.27851	1.01721	1.39039	1.00665	0.862669	1.44037	S	3			___1	0.999993	1.15642e-43	157.66	143.24	157.66
NaN	NaN	NaN	NaN	NaN	NaN	NaN	NaN	NaN	NaN	NaN	NaN	NaN	NaN	NaN	NaN	NaN	NaN	NaN	NaN	NaN	NaN	NaN	NaN	NaN	NaN	NaN	NaN	NaN	NaN	NaN	NaN	-0.753166	0.579901	0.697422	-0.221102	NaN	NaN	NaN	NaN	S	2			___1	0.941674	1.39597e-10	130.19	101.9	98.368
NaN	NaN	NaN	NaN	NaN	NaN	NaN	NaN	NaN	NaN	NaN	NaN	NaN	NaN	NaN	NaN	NaN	NaN	NaN	NaN	NaN	NaN	NaN	NaN	NaN	NaN	NaN	NaN	NaN	NaN	NaN	NaN	1.97823	2.4609	2.29834	1.98053	NaN	NaN	NaN	NaN	S	3			___1	1	1.13662e-24	148.2	148.2	100.02
NaN	NaN	NaN	NaN	NaN	NaN	NaN	NaN	NaN	NaN	NaN	NaN	NaN	NaN	NaN	NaN	NaN	NaN	NaN	NaN	NaN	NaN	NaN	NaN	NaN	NaN	NaN	NaN	NaN	NaN	NaN	NaN	0.786768	1.93059	1.26585	1.46786	NaN	NaN	NaN	NaN	S	3			___1	1	9.64492e-48	235.35	220.99	78.069
NaN	NaN	NaN	-0.376175	NaN	NaN	NaN	NaN	NaN	NaN	NaN	NaN	-1.83171	-1.37915	-0.66275	-0.630701	-1.96151	-1.15164	-2.17567	-1.04426	0.797707	1.3919	0.831652	0.946705	0.216806	-1.02693	0.578104	1.17566	-0.974344	NaN	-1.31646	-1.3643	-0.41217	0.23349	0.0160236	0.054945	-0.211742	0.336262	-0.239824	-0.267477	S	2			___1	1	6.90762e-28	189.56	169.81	171.26
NaN	NaN	NaN	NaN	NaN	NaN	NaN	NaN	NaN	NaN	NaN	NaN	NaN	NaN	NaN	NaN	2.16339	1.76092	2.53881	1.9969	NaN	NaN	NaN	NaN	NaN	NaN	NaN	NaN	NaN	NaN	NaN	NaN	NaN	NaN	NaN	NaN	NaN	NaN	NaN	NaN	S	3			___1	0.99972	5.24972e-54	162.69	149.83	162.69
-1.42065	-1.46617	-1.5709	-1.88978	-2.34865	NaN	NaN	NaN	NaN	NaN	-2.69417	NaN	NaN	-1.7705	-1.59742	-1.86841	NaN	NaN	-2.85442	NaN	-1.01939	NaN	-2.20044	NaN	NaN	0.539583	NaN	NaN	-1.91138	-1.73038	NaN	NaN	NaN	NaN	NaN	NaN	NaN	NaN	NaN	NaN	S	3			___1	1	0.0030298	60.628	17.246	60.628
NaN	NaN	NaN	NaN	NaN	NaN	NaN	NaN	-4.69456	NaN	NaN	NaN	NaN	NaN	NaN	NaN	NaN	NaN	NaN	NaN	-1.79204	-1.96885	-1.51656	-2.47214	NaN	-1.08861	NaN	NaN	NaN	NaN	-1.35167	-1.80205	NaN	NaN	NaN	NaN	NaN	NaN	NaN	NaN	S	3			___1	1	0.0115529	44.457	26.712	44.457
-1.36248	NaN	NaN	NaN	-0.81811	-0.422041	NaN	NaN	0.767168	NaN	NaN	NaN	3.42993	3.05049	NaN	2.89501	NaN	NaN	NaN	NaN	0.185234	0.13916	NaN	-0.279095	-0.337484	-0.0235195	0.414219	-0.502985	1.817	1.38995	NaN	2.21683	NaN	NaN	NaN	NaN	NaN	NaN	NaN	NaN	S	3			___1	1	6.1786e-75	186.34	163.64	186.34
NaN	NaN	NaN	NaN	-1.18589	NaN	-1.09695	-1.56058	NaN	NaN	NaN	-2.60188	NaN	NaN	-2.5962	NaN	NaN	NaN	NaN	NaN	NaN	NaN	NaN	NaN	-0.497957	NaN	0.0986938	-0.630602	NaN	NaN	NaN	NaN	NaN	-1.57194	NaN	NaN	NaN	NaN	NaN	NaN	S	2			___1	1	0.0203242	68.016	21.888	68.016
-0.535509	-0.765852	-0.331585	-0.912542	0.522337	0.258215	0.686317	0.465614	NaN	-1.05076	NaN	-1.20042	NaN	-1.36772	NaN	-1.58271	-2.26935	-2.29318	-2.18077	-2.07059	-2.28128	-2.01184	-2.03457	-1.92464	-0.155449	-0.68965	0.140974	-0.113705	-0.634859	NaN	NaN	-1.19443	-0.342808	-0.472368	-0.865381	-0.733261	-0.0844936	-0.0335846	-0.116993	-0.415127	S	3			___1	0.992135	0.00162975	70.438	53.905	51.013
-0.101477	0.268719	NaN	-0.610958	0.996704	NaN	NaN	NaN	NaN	-0.6268	NaN	NaN	-1.71172	-2.08049	-1.67343	-1.30142	-2.4484	NaN	NaN	-0.94195	-2.08817	-3.0395	NaN	-2.06833	1.53438	1.70134	1.91466	0.326124	NaN	NaN	NaN	NaN	NaN	NaN	NaN	NaN	0.519394	-0.0243931	NaN	NaN	S	3			___1	0.776811	0.00149711	69.342	60.148	49.081
NaN	NaN	NaN	NaN	NaN	NaN	0.161808	-0.194729	NaN	NaN	-2.26067	NaN	NaN	-0.419464	NaN	-0.753128	-0.410547	-1.49576	NaN	-1.4992	NaN	-1.26086	NaN	NaN	NaN	NaN	NaN	NaN	NaN	NaN	-1.32371	-1.04089	NaN	NaN	NaN	NaN	NaN	1.52157	NaN	0.335426	S	3			___1	1	0.000544828	60.278	36.236	60.278
NaN	-3.02528	NaN	NaN	-1.81639	-2.77298	-1.90406	NaN	NaN	NaN	NaN	NaN	NaN	NaN	NaN	NaN	NaN	-1.08518	-0.772667	-1.28328	-1.62116	-1.66503	-1.19981	NaN	-1.86855	NaN	-2.03103	-1.91766	0.00376511	0.250574	0.198408	-0.316629	-1.57935	-1.9208	-2.37754	-2.22326	NaN	-1.05658	-1.67512	-1.54813	S	2			___1	1	0.0158786	62.823	48.159	45.161
NaN	NaN	NaN	-1.64146	0.109468	NaN	NaN	NaN	NaN	NaN	0.349621	0.0485649	0.467897	0.553225	NaN	-0.0341053	1.38614	1.47088	1.75415	1.50522	1.5093	NaN	1.17216	NaN	NaN	1.21593	0.639944	NaN	2.31131	2.62875	1.56943	2.28314	NaN	NaN	NaN	NaN	NaN	NaN	-0.366968	NaN	S	4			___1	1	1.36549e-09	86.315	80.885	86.315
NaN	NaN	NaN	NaN	NaN	NaN	NaN	NaN	NaN	NaN	NaN	NaN	-2.30813	NaN	NaN	-1.48043	NaN	-1.86928	-2.56807	-1.28699	-0.484119	-0.207819	-0.371887	-0.612934	NaN	NaN	NaN	-1.92572	-0.503542	-0.952106	-1.85659	-2.68392	NaN	NaN	NaN	NaN	NaN	NaN	NaN	NaN	S	2			___1	0.965507	0.0227413	63.408	34.7	54.343
NaN	NaN	NaN	NaN	NaN	-2.17216	-1.7186	-2.16585	NaN	NaN	NaN	-3.21339	NaN	-0.513309	-0.0201378	-0.135342	NaN	-1.5537	-1.80138	NaN	NaN	NaN	NaN	NaN	NaN	NaN	NaN	NaN	NaN	NaN	NaN	-3.2254	-2.35013	-0.713657	NaN	NaN	NaN	NaN	NaN	NaN	S	3			___1	1	0.00462582	48.177	41.597	41.378
0.427548	0.372849	0.425463	0.699898	1.19622	1.44493	1.43947	2.01507	1.36863	2.5005	2.06722	2.38396	3.22187	3.69703	3.66692	3.43342	NaN	-0.633612	NaN	-0.644625	NaN	NaN	0.0537186	0.129007	1.54334	0.40945	-0.0820026	2.17214	NaN	NaN	-1.04072	0.150299	3.66574	3.21887	2.69241	2.06832	NaN	NaN	NaN	-0.419773	S	4			___1	1	6.04171e-78	191.18	184.67	191.18
1.35844	1.69198	1.44908	1.94891	NaN	1.16664	NaN	1.88538	1.35425	1.73936	1.0524	1.62599	2.81632	2.71744	2.99112	2.88145	1.75614	2.04393	2.64355	2.80564	1.43639	1.6435	2.3525	2.29577	1.46292	0.730986	1.15256	NaN	NaN	-0.524342	0.333344	1.24095	NaN	2.46508	1.84388	2.26602	-0.452835	-0.148109	0.705728	0.413345	S	4			___1	1	4.23558e-26	144.26	131.76	144.26
2.89914	2.42868	3.00169	3.80046	NaN	NaN	NaN	NaN	2.14025	1.23826	NaN	1.9181	3.40509	3.29715	3.14061	3.23656	0.929344	2.1454	2.013	1.91349	5.07354	4.2208	NaN	4.33482	2.53723	3.70064	3.96832	3.81704	5.23748	4.56712	4.02456	4.33551	2.53415	2.98229	3.2717	3.37295	1.54231	1.47021	2.77528	1.80631	S	3			___1	1	0	356.84	348.05	43.349
NaN	NaN	NaN	NaN	NaN	NaN	-1.10397	NaN	NaN	NaN	NaN	NaN	-0.81226	-1.58658	-1.49543	-0.458424	-3.28005	-1.35733	-1.95579	NaN	-0.220617	-0.670443	-0.400364	-0.951382	-0.325796	0.441143	0.323744	-0.0100479	1.06123	-0.272232	-0.422197	0.497555	-0.50695	0.159138	-0.0048523	0.553082	-0.355749	-0.183172	0.404877	-0.40288	S	2			___1	1	5.59266e-15	144.57	131.54	144.57
1.02953	NaN	0.247793	NaN	3.7383	2.82527	1.70098	3.26626	0.646807	NaN	0.447678	1.01373	0.334238	-0.0218887	-0.13843	0.568823	-0.299641	NaN	NaN	1.38624	1.02694	1.41603	2.99505	2.52327	NaN	NaN	NaN	NaN	NaN	NaN	NaN	NaN	NaN	2.02626	2.60296	2.60745	NaN	NaN	NaN	NaN	S	3			___1	0.920945	6.81152e-28	143.79	130.95	143.79
3.527	2.89779	2.89451	2.77756	1.90338	2.47424	2.20898	2.48963	2.53418	2.72317	NaN	2.70562	2.53597	2.61855	2.67252	3.27288	1.37519	1.77537	1.84571	2.13756	2.89042	2.84466	3.06084	3.19222	3.30751	2.88117	3.06362	3.78821	3.1287	3.03629	2.85547	3.388	3.58247	3.3359	3.47675	3.29832	1.27087	1.14437	2.07431	2.58472	S	3			___1	1	2.07128e-97	227.25	213.83	227.25
-1.87173	-1.15159	-1.28655	-1.83017	-0.848557	NaN	-1.07927	NaN	-1.69491	NaN	NaN	NaN	-0.884739	-1.4008	-1.30046	-0.452858	NaN	NaN	NaN	-2.56714	-0.294277	-1.19934	-0.666681	-1.54289	-0.138967	NaN	-0.232012	-0.515711	0.425465	0.645382	0.240953	1.05575	0.502716	-0.0300236	0.41667	0.442171	-2.90239	NaN	-1.2384	NaN	S	2			___1	1	4.79451e-18	203.29	187.15	169.04
NaN	NaN	NaN	NaN	NaN	NaN	NaN	0.341175	-0.0120621	NaN	NaN	NaN	NaN	-0.521292	-0.141171	0.48539	NaN	NaN	NaN	NaN	NaN	NaN	0.438683	-0.352243	NaN	NaN	-0.90716	-0.0751438	0.814022	0.59915	0.916403	1.22501	0.7556	0.758289	1.17887	0.817013	NaN	NaN	NaN	NaN	S	2			___1	1	4.59814e-27	145.69	132.03	128.9
-1.83402	NaN	NaN	NaN	NaN	NaN	NaN	-2.91896	-1.84094	-1.57445	-1.69475	-2.23078	NaN	NaN	-2.44875	-2.04434	-2.26333	-1.62224	-1.58489	-1.65654	NaN	NaN	-2.73335	-1.92122	-1.39112	-2.12121	-1.15267	-0.607124	0.84757	0.973459	0.849041	1.6686	-1.5861	-1.79855	-1.46627	-1.90683	NaN	NaN	NaN	NaN	S	3			___1	0.987574	3.86131e-17	139.11	113.29	139.11
-0.650709	0.685188	0.785299	0.922052	NaN	NaN	NaN	NaN	0.221853	0.046299	-0.426622	0.0966873	1.34036	1.28688	1.36163	2.15504	-1.25757	-0.421858	NaN	-0.178001	0.942123	1.4257	1.70188	1.90328	NaN	NaN	-2.18473	-0.286558	3.03676	2.08004	2.34348	2.55591	2.38494	2.2123	2.66321	2.24732	NaN	NaN	NaN	NaN	S	3			___1	1	2.49641e-06	122.46	84.461	122.46
5.35332	5.89551	5.81665	5.94682	4.0122	4.6269	4.52649	4.5102	3.87467	4.05348	NaN	4.008	3.86348	3.83493	3.84953	3.59346	6.72767	6.4576	6.63168	6.59184	2.22434	2.40534	2.7712	2.46436	3.66354	4.15987	3.60652	3.66069	4.02899	4.49337	5.24341	5.32787	3.6291	3.52167	3.68158	3.25276	NaN	3.89218	NaN	3.65105	S	2			___1	1	4.63669e-226	310.14	285.84	286.42
NaN	NaN	NaN	NaN	NaN	NaN	NaN	NaN	NaN	NaN	NaN	NaN	NaN	NaN	NaN	NaN	NaN	NaN	NaN	NaN	0.260155	0.28767	-0.22756	-0.482285	1.32363	1.56335	1.76868	1.1464	NaN	-1.07716	NaN	NaN	NaN	NaN	NaN	NaN	-0.795174	-0.268602	-0.176029	NaN	S	3			___1	0.929761	9.31373e-57	171.63	149.64	120.27
NaN	NaN	NaN	NaN	4.6459	4.57971	5.2335	4.88251	NaN	NaN	NaN	NaN	NaN	NaN	NaN	NaN	NaN	NaN	NaN	NaN	NaN	NaN	NaN	NaN	NaN	NaN	NaN	NaN	NaN	NaN	NaN	NaN	NaN	NaN	NaN	NaN	NaN	NaN	NaN	NaN	S	2			___1	1	7.17984e-06	117.95	89.775	117.95
NaN	NaN	NaN	NaN	5.27408	4.23873	3.8344	4.01661	NaN	NaN	NaN	NaN	NaN	NaN	NaN	NaN	NaN	NaN	NaN	NaN	NaN	NaN	NaN	NaN	NaN	-3.36626	NaN	-2.43583	NaN	-3.00866	NaN	NaN	NaN	NaN	NaN	NaN	NaN	-1.82869	NaN	NaN	S	2			___1	1	2.05742e-77	245.3	215.46	242.67
NaN	-2.03938	NaN	-0.737974	NaN	-2.16075	NaN	-1.67323	NaN	NaN	NaN	NaN	-1.67036	NaN	-1.36509	-1.12533	-0.0269585	-0.528534	-0.435308	-0.177229	-1.2972	-0.838709	-0.382135	-0.88291	NaN	NaN	-0.552679	0.318544	-1.51058	-1.87768	-1.24843	-1.47931	NaN	-0.885656	-1.27994	-1.44291	-0.767694	-1.49824	-2.011	-0.895441	S	2			___1	1	1.08543e-05	106.38	76.465	45.077
NaN	NaN	NaN	NaN	NaN	NaN	NaN	NaN	NaN	NaN	NaN	NaN	NaN	NaN	NaN	NaN	NaN	-0.259174	NaN	-0.0638809	3.06142	NaN	2.55944	NaN	NaN	NaN	NaN	NaN	NaN	NaN	NaN	NaN	-1.02537	-1.29541	-0.747181	NaN	NaN	NaN	NaN	NaN	S	3			___1	0.994938	9.6226e-10	111.64	97.186	111.64
1.9084	2.11498	NaN	NaN	NaN	NaN	NaN	NaN	NaN	NaN	NaN	3.19672	2.67259	2.73415	2.58672	2.25289	NaN	NaN	NaN	NaN	NaN	NaN	NaN	NaN	NaN	NaN	NaN	NaN	NaN	NaN	NaN	NaN	0.609285	NaN	NaN	NaN	0.474989	NaN	NaN	NaN	S	5			___1	1	9.53501e-12	77.847	70.168	77.847
NaN	NaN	NaN	NaN	0.624519	0.3519	1.01296	1.0258	-1.64273	-1.02596	-0.78347	-0.957823	1.39909	1.86739	1.64177	1.5446	NaN	-2.49103	-2.09646	NaN	-0.0291309	0.472254	0.682449	-0.306313	-0.162554	-0.789644	NaN	0.416714	-0.104782	-0.75374	-0.130983	-0.560875	NaN	-1.1052	-0.956715	NaN	-0.150906	-0.0985565	-0.0291309	0.24848	S	2			___1	1	2.00378e-09	142.83	110.5	81.431
NaN	NaN	NaN	NaN	-0.612583	-0.491999	NaN	-0.63308	NaN	NaN	NaN	NaN	0.56333	0.586693	0.909134	0.00679588	NaN	-0.910118	-1.4873	NaN	-0.318497	NaN	-0.06147	0.00859451	0.138079	0.255619	0.14447	1.11521	0.324776	0.016777	0.667211	1.36648	NaN	NaN	NaN	NaN	NaN	-1.45969	NaN	-0.819416	S	3			___1	1	1.00924e-10	131.4	104.62	131.4
1.54412	1.5061	1.16676	0.649248	-0.905163	-0.352873	-2.43159	NaN	NaN	NaN	NaN	NaN	NaN	NaN	NaN	NaN	NaN	NaN	NaN	NaN	NaN	NaN	NaN	NaN	NaN	NaN	NaN	NaN	NaN	NaN	NaN	NaN	NaN	NaN	NaN	NaN	NaN	NaN	NaN	NaN	S	3			___1	0.99609	2.94547e-08	117.74	100.87	117.74
1.28212	0.535059	NaN	NaN	6.51979	6.48805	6.03386	6.30324	NaN	NaN	NaN	NaN	NaN	NaN	NaN	NaN	NaN	NaN	NaN	NaN	NaN	NaN	NaN	NaN	NaN	NaN	NaN	NaN	NaN	NaN	NaN	NaN	NaN	NaN	NaN	NaN	NaN	1.82618	1.24963	1.78821	S	4			___1	0.99972	0	361.04	348.72	259.15
4.79138	4.77254	5.36784	5.29042	6.05335	6.3538	6.53905	6.44176	NaN	NaN	NaN	NaN	NaN	NaN	NaN	NaN	1.24218	1.45275	1.72773	1.39601	2.00868	2.19648	2.12387	2.03815	NaN	NaN	NaN	NaN	NaN	NaN	NaN	NaN	NaN	NaN	NaN	NaN	NaN	NaN	NaN	NaN	S	2			___1	0.999939	3.92793e-79	271.07	220.62	271.07
NaN	NaN	NaN	NaN	NaN	NaN	NaN	NaN	NaN	NaN	NaN	NaN	NaN	NaN	NaN	NaN	NaN	NaN	NaN	NaN	NaN	NaN	NaN	NaN	0.3192	-0.00485611	-0.129492	-0.773285	NaN	NaN	NaN	NaN	NaN	NaN	NaN	NaN	NaN	NaN	NaN	NaN	S	2			___1	0.999895	0.00652262	78.556	61.326	78.556
NaN	NaN	NaN	NaN	NaN	NaN	NaN	NaN	NaN	NaN	NaN	NaN	NaN	NaN	NaN	NaN	NaN	NaN	NaN	NaN	1.8285	1.15459	1.62462	1.983	NaN	-1.50927	NaN	NaN	NaN	NaN	NaN	NaN	NaN	NaN	NaN	NaN	NaN	NaN	NaN	NaN	S	2			___1	1	5.5717e-48	157.98	143.01	157.98
NaN	NaN	NaN	NaN	NaN	NaN	NaN	NaN	NaN	NaN	NaN	NaN	NaN	NaN	-1.40437	NaN	NaN	NaN	NaN	NaN	NaN	NaN	-1.02294	-1.06431	NaN	NaN	NaN	NaN	NaN	NaN	NaN	NaN	NaN	NaN	NaN	NaN	NaN	-1.93622	-2.46304	-1.99815	S	2			___1	0.814729	0.00444604	62.357	49.157	61.641
-1.64367	-1.99714	-1.31133	-1.72751	NaN	NaN	NaN	NaN	NaN	NaN	NaN	NaN	-2.48908	NaN	NaN	NaN	NaN	NaN	NaN	NaN	0.614912	0.0106602	0.18285	NaN	-1.24069	NaN	NaN	NaN	1.71299	0.796648	0.447311	0.406406	NaN	NaN	NaN	NaN	-0.817135	-0.152508	-0.889006	-1.76855	S	2			___1	1	8.95515e-10	132.31	102.37	127.02
NaN	NaN	NaN	NaN	NaN	NaN	NaN	NaN	NaN	NaN	NaN	NaN	NaN	NaN	NaN	NaN	NaN	NaN	NaN	NaN	-1.72313	NaN	NaN	NaN	NaN	-1.4097	NaN	NaN	-0.90938	0.301161	-0.643732	-0.721607	NaN	NaN	NaN	NaN	NaN	NaN	NaN	NaN	S	2			___1	0.997659	9.5142e-06	111.83	56.791	111.83
NaN	NaN	NaN	NaN	NaN	NaN	0.395502	0.242237	NaN	NaN	NaN	NaN	-0.36491	NaN	-0.78299	NaN	2.83138	2.27698	2.50459	2.32203	0.418442	-0.0683708	NaN	-0.21772	0.903244	1.10683	1.44931	1.90613	-0.94129	-1.16066	0.010992	0.352705	NaN	NaN	NaN	NaN	NaN	0.805121	0.199297	0.364437	S	3			___1	0.99776	7.83946e-64	174.72	168.69	174.72
4.35159	3.19143	3.17394	3.34564	4.01668	4.21457	3.9705	3.90672	2.75747	2.99521	2.55802	3.04358	4.10185	3.74923	3.55579	3.38512	4.59322	5.00919	4.75293	4.75031	4.46278	4.34577	3.81989	4.31997	4.20853	1.25536	4.7726	4.95152	4.56885	4.16674	4.06706	4.3011	2.29689	3.04104	2.79587	2.93909	4.09785	4.76579	4.51475	4.36609	S	2			___1	1	2.49519e-97	228.15	207.48	228.15
1.55868	1.47617	1.80855	1.70805	1.55157	1.10555	0.372181	0.162649	NaN	NaN	NaN	NaN	NaN	NaN	NaN	NaN	0.765808	1.06185	1.20255	1.07978	2.77785	1.66199	1.89867	1.89057	NaN	NaN	-1.07999	-2.22776	NaN	NaN	NaN	NaN	-0.858032	-0.703461	-0.562328	-0.922911	NaN	NaN	-0.425138	NaN	S	4			___1	1	1.08254e-98	199.46	192.42	54.934
NaN	NaN	NaN	NaN	NaN	NaN	NaN	NaN	NaN	NaN	NaN	NaN	NaN	NaN	NaN	NaN	NaN	NaN	NaN	NaN	NaN	NaN	NaN	NaN	-1.26873	0.331863	-0.995998	NaN	NaN	NaN	NaN	NaN	NaN	NaN	NaN	NaN	NaN	NaN	NaN	NaN	S	2			___1	0.99999	5.46512e-07	123.28	102.85	123.28
NaN	NaN	NaN	NaN	NaN	NaN	NaN	NaN	NaN	NaN	NaN	NaN	-1.01451	-1.55458	-2.57293	-1.67217	1.432	1.42201	1.76782	1.62625	0.214998	-0.188156	-0.41312	0.111343	NaN	NaN	-1.96477	NaN	NaN	0.119686	-0.0390339	NaN	-0.617836	-0.708065	-0.592989	-0.396402	NaN	NaN	NaN	NaN	S	3			___1	1	3.48628e-10	125.73	112.96	42.716
NaN	NaN	NaN	NaN	NaN	NaN	NaN	NaN	NaN	NaN	NaN	NaN	-2.08924	-1.78818	-1.89546	-1.62214	0.72987	1.52665	0.849531	0.817537	0.700939	1.0165	1.32338	1.65472	NaN	-1.6943	-2.03697	NaN	-0.30517	-1.55359	0.0730076	0.0817184	NaN	NaN	-1.68087	NaN	NaN	-0.612566	-0.919546	NaN	S	3			___1	1	1.48819e-14	184.48	154.42	86.548
NaN	NaN	NaN	NaN	NaN	NaN	NaN	NaN	NaN	NaN	-2.7946	NaN	NaN	NaN	NaN	NaN	NaN	NaN	NaN	NaN	NaN	NaN	NaN	NaN	-0.331596	0.0563774	-0.13517	-1.4947	NaN	NaN	NaN	NaN	NaN	NaN	NaN	NaN	NaN	NaN	NaN	NaN	S	2			___1	0.999974	2.61748e-05	82.417	63.187	82.417
0.371223	NaN	NaN	NaN	-0.672895	NaN	NaN	NaN	NaN	1.44992	1.71778	1.95532	NaN	NaN	NaN	NaN	2.32384	1.81479	2.10617	1.90019	0.152847	NaN	NaN	-0.76202	NaN	NaN	0.934866	NaN	NaN	NaN	0.812138	1.38796	NaN	NaN	NaN	NaN	NaN	NaN	NaN	NaN	S	3			___1	0.91572	5.48055e-26	140.45	132.36	124.57
-2.08232	-2.61706	-3.22605	-2.76224	NaN	-1.96846	NaN	-2.4571	-1.06442	-1.89473	-1.25205	-1.03771	-2.07154	NaN	-2.3537	-2.38611	-3.47372	-2.93092	-2.56079	-3.29292	NaN	-2.46093	-1.60866	-2.63213	-1.47881	-0.213175	-1.40533	NaN	NaN	-1.01624	NaN	NaN	NaN	NaN	NaN	NaN	NaN	NaN	NaN	NaN	S	2			___1	0.989163	4.06788e-07	119.77	108.83	119.77
NaN	-2.00571	NaN	NaN	NaN	NaN	NaN	NaN	NaN	NaN	NaN	NaN	NaN	NaN	NaN	NaN	-0.525341	NaN	NaN	NaN	NaN	NaN	-1.81785	NaN	-0.807419	NaN	-0.990452	NaN	NaN	-1.08816	-1.25209	-1.71642	NaN	NaN	NaN	NaN	NaN	-2.52228	NaN	-1.82696	S	3			___1	0.80322	0.00640304	42.711	28.55	42.711
NaN	NaN	NaN	NaN	-0.501102	NaN	NaN	NaN	NaN	NaN	NaN	NaN	NaN	NaN	NaN	NaN	NaN	NaN	NaN	NaN	-1.69425	-2.71284	NaN	NaN	0.213888	-0.128979	-0.241861	NaN	-1.5315	-1.62757	NaN	-1.7826	NaN	NaN	NaN	NaN	-1.0685	-0.798653	NaN	NaN	S	3			___1	0.999996	2.02728e-09	114.88	94.73	114.88
NaN	NaN	NaN	NaN	NaN	NaN	NaN	NaN	NaN	NaN	NaN	NaN	NaN	NaN	NaN	NaN	NaN	-0.758284	NaN	NaN	1.08438	NaN	0.656878	0.69669	NaN	-2.19044	NaN	NaN	NaN	NaN	NaN	NaN	NaN	NaN	NaN	NaN	NaN	-1.42578	NaN	-1.7456	S	2			___1	1	1.86189e-194	316.65	259.74	217.91
NaN	NaN	NaN	NaN	NaN	NaN	NaN	NaN	NaN	NaN	NaN	NaN	NaN	-1.67845	NaN	NaN	NaN	NaN	-1.08776	NaN	-1.29946	-0.864866	-0.834841	NaN	-0.792942	-0.46134	-1.04568	NaN	NaN	-0.723526	-0.391058	0.177679	NaN	NaN	NaN	NaN	NaN	NaN	NaN	NaN	S	3			___1	0.955801	3.108e-06	102.48	95.287	102.48
-0.00522804	0.0213909	-0.0504646	-0.361406	-0.274164	0.290077	-0.109804	NaN	0.137651	-0.043005	-0.278301	0.150171	1.10653	0.686085	NaN	1.2569	1.00379	0.221993	1.34369	2.17327	3.01633	NaN	2.44722	2.6154	4.20686	4.5832	4.04256	3.46562	3.31642	4.16467	4.18536	5.10647	1.1633	1.2742	0.817728	1.30509	1.89562	1.57618	2.65914	2.43364	S	2			___1	0.999944	1.52729e-06	108.28	99.23	100.93
NaN	NaN	NaN	NaN	NaN	NaN	NaN	NaN	NaN	0.0999088	NaN	NaN	1.1642	1.2085	0.923134	1.49091	1.77327	1.33645	1.83459	1.46617	NaN	1.80965	NaN	1.86343	0.00642586	NaN	-0.15991	NaN	1.76899	2.12955	1.79863	2.13253	2.1925	NaN	2.41373	NaN	NaN	3.12364	3.97947	4.36562	S	3			___1	1	1.11342e-18	124.03	124.03	124.03
NaN	NaN	NaN	NaN	NaN	NaN	NaN	NaN	NaN	NaN	NaN	NaN	-0.923821	NaN	NaN	NaN	0.426786	-0.106173	0.188129	-0.0580196	0.560406	0.647268	0.852047	0.420567	NaN	NaN	-1.21597	-0.279923	NaN	NaN	NaN	NaN	0.365221	0.601358	1.15055	0.599291	NaN	-0.12956	0.555	0.871922	S	2			___1	0.990994	3.87825e-60	213.49	166.3	174.87
NaN	NaN	NaN	NaN	NaN	NaN	NaN	NaN	NaN	NaN	NaN	NaN	-1.01988	-0.386549	-0.920008	NaN	1.95225	0.483335	1.49899	1.13543	-0.294807	NaN	0.338077	NaN	-1.16612	NaN	NaN	-0.789898	NaN	-0.554138	-0.572134	-0.484678	NaN	NaN	NaN	NaN	NaN	0.262554	NaN	2.12639	S	3			___1	0.781714	1.09618e-05	88.395	77.774	88.395
NaN	NaN	NaN	NaN	NaN	NaN	NaN	NaN	NaN	NaN	NaN	NaN	NaN	NaN	NaN	NaN	NaN	-0.0191364	-0.834871	-1.22332	0.310717	-1.10898	-1.45236	-0.63044	-1.28052	-1.14153	-0.646343	-1.18221	0.311009	-0.690167	-1.78569	-1.23045	NaN	-0.789307	-0.679701	-0.567667	-0.454521	1.3358	0.904804	0.428427	S	3			___1	1	2.02086e-05	100.94	84.38	100.94
-1.9283	NaN	-2.89897	NaN	NaN	NaN	NaN	NaN	NaN	NaN	NaN	NaN	-0.649334	-0.585266	-0.44322	NaN	-2.16086	-2.4223	-1.82777	-2.74282	NaN	-0.0146255	0.756193	0.350912	NaN	-1.83174	-1.54353	-1.12288	-1.63316	-1.88666	-1.81249	-1.97544	NaN	NaN	NaN	NaN	NaN	NaN	NaN	NaN	S	2			___1	0.999794	0.000147463	134.51	74.39	97.277
2.56931	2.43896	2.50942	2.3385	NaN	NaN	NaN	NaN	NaN	NaN	NaN	NaN	-0.915175	-0.636047	-0.779755	-1.17701	NaN	NaN	NaN	NaN	0.588997	NaN	1.3712	1.29871	NaN	NaN	NaN	NaN	NaN	NaN	NaN	NaN	1.24933	0.770576	1.00645	0.72422	-2.96823	NaN	NaN	NaN	S	2			___1	0.999122	2.23174e-10	127.71	93.027	125.73
NaN	NaN	NaN	NaN	2.70212	NaN	2.77183	2.9234	NaN	NaN	NaN	0.264345	2.24446	2.44012	NaN	2.24958	NaN	NaN	NaN	NaN	NaN	1.7484	2.66234	1.80705	NaN	NaN	NaN	NaN	NaN	NaN	NaN	NaN	NaN	NaN	NaN	NaN	NaN	NaN	NaN	NaN	S	3			___1	0.971178	2.75796e-160	229.71	222.62	229.71
NaN	NaN	NaN	NaN	NaN	3.05026	3.2917	3.03263	0.733492	NaN	NaN	0.71249	2.15609	2.59281	2.37845	1.92082	NaN	NaN	NaN	NaN	NaN	NaN	NaN	NaN	NaN	NaN	NaN	NaN	NaN	NaN	NaN	NaN	NaN	NaN	NaN	NaN	NaN	NaN	NaN	NaN	S	4			___1	0.947134	2.79176e-54	162.96	152.61	156.17
0.619335	0.750475	NaN	0.698141	2.03355	1.54522	1.94661	NaN	0.836317	0.0449543	NaN	0.710012	-0.605364	-0.621935	-0.345598	-0.701651	NaN	NaN	NaN	NaN	-0.307808	-1.04113	0.0619354	-0.511213	0.269444	0.437073	NaN	0.212666	NaN	NaN	NaN	NaN	NaN	NaN	NaN	NaN	0.2379	0.63862	0.450975	-0.201389	S	3			___1	0.99843	5.02999e-60	167.22	148.93	167.22
-0.191278	-0.365908	0.648125	0.692978	1.6743	1.03255	1.75638	1.16914	-0.210207	-0.875624	-0.263416	0.159418	2.40773	2.22438	1.79921	2.05668	NaN	NaN	NaN	NaN	2.48148	0.657661	0.890371	1.57032	1.02415	2.50151	2.49134	1.29567	NaN	NaN	NaN	NaN	NaN	NaN	NaN	NaN	-1.32994	-0.447454	-0.815186	-1.62728	S	4			___1	1	2.842e-147	265.73	242.49	125.55
4.42318	4.05286	3.15051	3.74839	3.99799	3.70317	2.98353	3.92709	5.13161	5.09586	4.63102	4.08176	5.6204	5.75202	6.10923	6.01826	2.56017	2.97566	3.79047	3.5288	4.71206	4.81243	4.97167	5.37501	3.98208	3.2635	3.17777	3.49478	4.69845	4.48605	4.59755	4.60821	2.98042	2.68177	2.97722	3.19315	3.83262	2.76926	3.09549	3.4028	S	2			___1	1	2.11734e-25	197.3	185.29	139.43
-0.0932426	0.178499	-0.250032	-0.0180187	NaN	0.770647	1.24647	1.53095	1.70033	1.33936	0.710831	0.917059	1.25035	NaN	2.70113	2.41116	-1.12099	-1.1973	NaN	NaN	NaN	NaN	1.35535	0.919678	-3.18287	-1.6048	NaN	NaN	-1.42536	-0.504656	NaN	NaN	-1.30001	1.01448	1.47315	0.995075	-1.03168	-1.56723	-1.19654	-0.681816	S	3			___1	0.928802	1.88557e-11	124.91	99.297	114.55
NaN	NaN	NaN	NaN	NaN	NaN	NaN	-0.973213	NaN	NaN	NaN	NaN	NaN	NaN	NaN	NaN	NaN	-1.06691	-1.05728	-0.716492	2.38523	NaN	1.52514	NaN	-1.38133	NaN	-1.86587	NaN	-0.498056	-1.44898	-0.762604	NaN	-0.596882	-0.164671	NaN	-0.461041	NaN	NaN	NaN	NaN	S	3			___1	0.756205	1.41689e-23	147.09	122.53	122.97
NaN	NaN	NaN	NaN	NaN	NaN	NaN	NaN	-0.260067	-0.440586	-0.35408	-0.317623	-0.459166	-0.921873	-0.861918	-0.417513	NaN	-2.79966	NaN	NaN	-0.730076	-2.23868	-2.05489	-1.42967	-0.650959	1.27895	-0.515734	NaN	NaN	NaN	NaN	NaN	NaN	NaN	NaN	NaN	-2.22013	-1.85824	-1.72153	-2.98477	S	2			___1	0.989937	0.0146813	70.919	53.152	60.828
NaN	NaN	NaN	NaN	NaN	NaN	NaN	NaN	1.04386	1.14206	0.216251	1.24879	1.43281	NaN	NaN	0.592968	NaN	NaN	NaN	NaN	0.601996	NaN	0.0994377	-0.356409	0.0707264	-0.287651	-0.220919	-0.941687	NaN	NaN	NaN	NaN	NaN	NaN	NaN	NaN	NaN	-0.873903	-0.343262	-1.22098	S	3			___1	0.95813	0.000402406	72.207	64.597	64.507
NaN	NaN	NaN	NaN	NaN	NaN	0.498117	0.347115	NaN	NaN	NaN	-1.94028	NaN	NaN	NaN	NaN	NaN	NaN	NaN	NaN	NaN	NaN	NaN	NaN	-0.622553	-0.4529	0.372808	-0.742863	0.486805	-0.613403	-0.671352	NaN	-0.651039	NaN	-0.789549	NaN	-0.108877	-0.0203667	-0.822073	-0.426668	S	2			___1	1	0.000209068	89.629	49.711	65.043
NaN	NaN	NaN	NaN	NaN	NaN	NaN	NaN	NaN	NaN	NaN	NaN	NaN	NaN	NaN	NaN	NaN	NaN	NaN	NaN	NaN	NaN	NaN	NaN	-0.290594	-0.415577	-1.13292	-1.55905	NaN	NaN	NaN	NaN	NaN	NaN	NaN	NaN	NaN	NaN	NaN	NaN	S	2			___1	0.996997	0.00396263	46.158	21.235	46.158
5.6698	5.316	5.12616	5.49293	NaN	NaN	0.99477	5.32597	NaN	NaN	NaN	NaN	2.53157	3.61483	4.06992	3.84333	3.43941	5.15191	5.18301	5.78358	5.75182	5.96672	6.5887	6.95453	4.95115	4.41735	4.5792	4.95302	3.17491	3.30077	2.75771	5.07582	-1.79497	7.14218	7.35859	7.05701	3.74566	3.86263	4.57296	4.7836	S	2			___1	0.9995	3.07879e-259	329.41	329.41	293.07
1.84915	1.46226	0.869141	1.80481	0.547558	1.38185	NaN	6.63466	2.52926	2.55746	2.18311	2.61499	-1.34531	0.650871	1.2252	0.63946	-0.507685	1.07654	1.21487	2.00228	0.673893	0.644659	1.81188	1.49157	-2.45627	0.0526199	-0.579889	-0.934339	-1.02936	-1.09212	-0.775951	-0.3107	2.77473	3.54164	3.18422	3.1899	7.80002	7.71096	8.5205	8.74465	S	2			___1	1	0	444.53	389.12	283.55
1.30922	1.29931	1.09553	1.31681	2.91099	3.14041	2.45907	3.73411	NaN	NaN	NaN	NaN	-0.842213	0.00660133	0.358589	-0.00158119	1.37315	2.79098	2.92586	3.37199	NaN	NaN	NaN	NaN	2.16556	1.88698	2.09833	2.3167	2.07969	2.68003	2.15599	3.72465	4.70345	4.36008	NaN	4.65463	0.427725	NaN	1.2769	1.34135	S	2			___1	0.97511	1.34606e-34	165.49	149.27	134.14
2.01027	1.88205	1.29479	1.42476	0.916382	0.371195	0.297247	0.569084	1.24444	0.85519	0.422768	0.903404	1.62507	2.19645	2.57131	2.46098	0.508684	0.0517521	1.9167	1.29859	4.46275	4.32649	3.87079	3.90542	0.319859	0.116062	-0.310997	-0.627007	NaN	-0.325129	-0.873781	0.67934	2.68815	2.96584	3.24817	2.8088	1.34647	0.589296	2.31457	2.59226	S	2			___1	1	3.9214e-60	244.54	208.09	229.69
2.80475	4.995	4.57902	5.14179	5.73902	6.22112	2.89811	6.17502	6.03011	6.61531	6.34244	6.11458	7.31502	7.90633	8.2348	8.19973	3.47206	5.18939	5.41795	5.63374	6.06562	6.42851	6.91554	7.1892	4.86382	4.45149	4.38179	4.65257	3.63114	4.23076	3.75724	5.65031	6.61884	6.43385	4.70958	6.36381	2.94727	2.94484	3.73144	3.85219	S	2			___1	0.992604	8.13816e-41	161.96	153.89	140.93
-0.379723	-0.266945	0.634865	NaN	NaN	NaN	NaN	NaN	NaN	NaN	NaN	NaN	NaN	NaN	NaN	NaN	1.01654	1.12121	1.29112	1.20261	NaN	2.04722	1.69471	1.72979	NaN	NaN	NaN	NaN	NaN	NaN	NaN	NaN	NaN	NaN	NaN	NaN	1.52249	1.94454	NaN	2.31372	S	4			___1	1	2.58379e-06	93.949	86.052	91.767
1.80829	2.23035	2.10038	1.38022	0.693163	1.4724	1.75631	1.40577	1.68285	2.14113	0.60232	1.85628	0.772339	1.13022	1.52218	1.51941	0.13748	0.0590954	NaN	0.533941	-0.569624	0.367146	0.834139	0.47551	-1.58232	NaN	-1.98205	-1.64362	-1.20111	NaN	-0.900772	NaN	-0.632505	-0.733406	-0.496386	-0.666153	-0.725166	-0.842388	NaN	-1.56213	S	3			___1	1	4.32611e-14	141.37	119.91	106.36
NaN	NaN	NaN	NaN	-2.38721	0.14179	1.12474	0.839094	NaN	NaN	NaN	NaN	NaN	-1.98717	NaN	-1.85068	NaN	NaN	NaN	NaN	NaN	NaN	-0.596643	NaN	NaN	NaN	NaN	NaN	NaN	NaN	NaN	NaN	NaN	NaN	NaN	NaN	-1.58693	NaN	NaN	NaN	S	3			___1	0.999976	0.00222583	51.568	47.623	51.568
NaN	NaN	NaN	NaN	NaN	NaN	-0.771522	NaN	1.02208	1.42902	-0.0236912	1.37964	NaN	NaN	NaN	NaN	NaN	NaN	NaN	NaN	NaN	NaN	NaN	NaN	NaN	NaN	NaN	NaN	-1.67731	NaN	NaN	NaN	NaN	NaN	NaN	NaN	NaN	NaN	NaN	NaN	S	3			___1	0.820898	0.000211699	75.224	53.557	66.644
-3.09752	-3.29134	NaN	NaN	0.176176	NaN	-1.37021	1.49858	NaN	NaN	-4.19309	-3.79628	NaN	NaN	NaN	NaN	-2.98365	-2.95211	-3.77356	-2.44783	-1.62554	-2.34611	1.10522	1.4025	-2.57161	-2.5695	-2.76072	NaN	-1.74598	NaN	-4.06498	-3.40127	NaN	NaN	NaN	NaN	-1.44607	-1.86013	-2.32686	NaN	S	3			___1	1	0.000536925	100.22	71.458	100.22
NaN	NaN	NaN	NaN	NaN	0.509224	NaN	1.72625	NaN	NaN	NaN	NaN	NaN	NaN	NaN	NaN	NaN	1.94691	NaN	NaN	NaN	0.942354	1.65988	NaN	NaN	NaN	NaN	NaN	NaN	NaN	NaN	NaN	NaN	NaN	NaN	NaN	0.688431	1.83257	0.64476	NaN	S	4			___1	0.939371	3.8308e-150	205.31	197.11	116.96
NaN	NaN	NaN	NaN	NaN	NaN	NaN	NaN	NaN	NaN	NaN	NaN	NaN	NaN	NaN	NaN	NaN	NaN	NaN	NaN	NaN	NaN	NaN	NaN	NaN	NaN	NaN	NaN	NaN	NaN	NaN	-1.181	NaN	-1.34343	-2.15705	-1.1715	NaN	NaN	NaN	NaN	S	2			___1	0.988004	0.0115517	50.155	40.367	50.155
-0.140293	0.237585	-0.490362	NaN	0.391567	0.316578	-0.744377	0.0580082	1.01963	1.38536	1.0455	0.97893	4.74882	5.13856	5.32371	5.26695	NaN	NaN	NaN	NaN	1.71381	2.16476	2.81056	2.8744	1.4217	1.51646	1.32501	2.00391	NaN	NaN	1.54227	NaN	-0.224564	NaN	0.426571	NaN	-0.802748	-0.0735054	-0.086338	0.9879	S	2			___1	1	5.06665e-258	332.26	299.92	94.281
-0.720749	-0.862257	-1.1366	-0.255283	NaN	NaN	NaN	-0.527071	0.258621	0.009758	0.10323	-0.261169	3.99569	4.49462	4.70704	4.29471	-0.88262	-0.56234	-0.00504494	0.0429897	NaN	1.75368	1.91672	1.60702	0.345734	0.539719	0.587143	1.03541	-1.30313	-0.865864	NaN	-0.916006	0.889872	0.167694	0.98744	0.370275	NaN	-0.321545	-0.92606	0.927322	S	2			___1	1	0	445.41	410.21	94.281
-1.66104	-1.04801	NaN	-0.925659	-1.3794	NaN	NaN	-0.884081	0.258621	-0.121815	0.0678921	-0.234913	3.37486	3.8685	4.05577	3.70517	-0.753628	-0.753557	0.432179	0.150127	1.34247	1.9994	1.97473	2.03916	0.42371	0.424326	0.718649	1.12586	-0.162281	0.894724	0.184946	-0.277865	-0.343069	-1.04762	0.280235	NaN	0.538075	0.216158	-0.260037	0.174297	S	2			___1	1	0	379.39	344.19	94.281
NaN	NaN	NaN	NaN	NaN	NaN	NaN	NaN	NaN	NaN	NaN	-1.35501	2.01426	NaN	1.90842	NaN	3.28015	1.7343	0.674133	NaN	1.86836	NaN	1.38747	1.31435	0.545729	0.146072	-0.0468922	NaN	0.702572	1.07374	0.345776	1.18232	-0.32588	-1.04002	NaN	-1.0613	NaN	-0.0973034	NaN	NaN	S	3			___1	0.999507	2.68424e-49	165.87	158.1	165.87
NaN	NaN	NaN	NaN	NaN	NaN	NaN	NaN	NaN	NaN	NaN	NaN	0.57694	0.389334	0.309094	0.443815	NaN	NaN	NaN	NaN	-1.10049	-1.93123	NaN	-1.62257	-1.94338	-0.686411	-1.50487	NaN	-0.617128	-1.41791	-1.68381	-1.10687	NaN	NaN	NaN	NaN	NaN	NaN	NaN	NaN	S	2			___1	0.964435	8.14227e-69	229.22	186.98	191.63
0.992113	1.55067	1.43304	1.9612	0.414728	0.751556	0.322935	0.470621	0.992554	0.409843	0.459885	0.872356	0.311899	0.418646	0.439882	0.395212	1.29759	1.0242	1.38966	1.22677	0.310585	0.976749	1.04002	0.607061	NaN	NaN	NaN	NaN	1.66966	1.18014	1.22615	1.03829	-0.134392	-0.495535	0.0601902	-0.455328	-0.411928	-1.13126	NaN	NaN	S	2			___1	0.996918	1.09386e-24	201.48	184.27	185.95
NaN	NaN	NaN	NaN	1.04656	0.961391	NaN	0.936315	1.19885	1.2816	1.72509	1.53878	1.96629	1.76552	1.95338	1.8191	NaN	NaN	NaN	NaN	1.91466	2.24739	2.85508	2.71234	0.422026	-0.681789	NaN	0.278566	-2.00327	-0.484955	-0.0126553	NaN	NaN	-1.00507	-0.820278	NaN	-1.14809	NaN	-1.17105	-0.842417	S	2			___1	0.841767	0	363.09	354.58	322.39
3.63322	3.4803	3.30095	3.12953	0.335659	0.315111	0.0170479	-0.27912	NaN	NaN	NaN	NaN	NaN	NaN	NaN	NaN	0.964783	0.427088	0.763416	1.3657	NaN	NaN	NaN	NaN	NaN	NaN	NaN	NaN	NaN	NaN	NaN	NaN	NaN	NaN	NaN	NaN	NaN	NaN	NaN	NaN	S	2			___1	0.887617	2.47973e-07	122.97	106.83	116.9
2.97388	2.89885	3.15369	3.41221	0.716692	-0.013895	-2.32832	-0.204908	NaN	NaN	NaN	NaN	NaN	NaN	NaN	NaN	-1.2761	-0.0947971	-0.741657	-0.647747	NaN	NaN	NaN	NaN	NaN	NaN	NaN	NaN	NaN	NaN	NaN	NaN	NaN	NaN	NaN	NaN	NaN	NaN	NaN	NaN	S	2			___1	1	2.33838e-107	265.73	245.49	263.03
3.20962	2.62093	2.55766	2.68939	0.102377	NaN	NaN	-0.0832481	NaN	NaN	NaN	NaN	NaN	NaN	NaN	NaN	-0.37088	-0.823988	-0.477375	NaN	NaN	NaN	NaN	NaN	NaN	NaN	NaN	NaN	NaN	NaN	NaN	NaN	NaN	NaN	NaN	NaN	NaN	NaN	NaN	NaN	S	4			___1	0.79956	2.33416e-69	182.4	168.96	147.22
8.27234	8.39657	8.42307	8.30394	6.02223	6.15039	6.30053	6.21424	-1.10413	0.284632	-1.10561	-1.34635	-1.12233	-2.27208	-2.19923	-2.96993	4.39363	4.62652	4.64621	4.63672	NaN	NaN	NaN	NaN	NaN	NaN	NaN	-2.16262	NaN	-2.44174	NaN	0.124273	-1.71537	-1.34803	-2.13178	NaN	-1.25818	-0.900564	-0.830296	NaN	S	3			___1	0.991981	1.82136e-13	134.68	108.57	77.39
6.30595	NaN	NaN	6.44057	NaN	NaN	NaN	NaN	-1.10413	-0.915718	-1.10561	-1.34635	NaN	NaN	NaN	NaN	NaN	NaN	NaN	NaN	NaN	NaN	NaN	NaN	NaN	NaN	NaN	NaN	NaN	NaN	NaN	-2.3164	NaN	NaN	NaN	NaN	NaN	NaN	NaN	NaN	S	2			___1	0.954912	0.000169329	89.846	70.81	75.911
4.23625	3.69991	3.90029	3.71217	NaN	NaN	NaN	NaN	NaN	NaN	NaN	NaN	NaN	NaN	NaN	NaN	NaN	NaN	NaN	0.434557	NaN	NaN	NaN	NaN	NaN	NaN	NaN	NaN	NaN	NaN	NaN	NaN	NaN	NaN	NaN	NaN	NaN	NaN	NaN	NaN	S	3			___1	0.984529	2.49772e-124	217.94	212.39	217.94
2.557	2.28511	2.10559	1.89881	NaN	NaN	NaN	NaN	NaN	NaN	NaN	NaN	NaN	NaN	NaN	NaN	NaN	NaN	NaN	NaN	NaN	NaN	NaN	NaN	NaN	NaN	NaN	NaN	NaN	NaN	NaN	NaN	NaN	NaN	NaN	NaN	NaN	NaN	NaN	NaN	S	3			___1	0.981102	2.49772e-124	217.94	212.39	217.94
2.41463	2.06635	2.07207	2.00698	NaN	NaN	NaN	NaN	NaN	NaN	NaN	NaN	NaN	NaN	NaN	NaN	-0.820536	-0.943941	-1.58396	NaN	NaN	NaN	NaN	NaN	NaN	NaN	NaN	NaN	NaN	NaN	NaN	NaN	-1.98223	NaN	NaN	NaN	NaN	NaN	NaN	NaN	S	2			___1	1	7.11949e-288	356.37	325.83	127.7
0.403151	0.524918	0.43622	0.224808	-0.857899	NaN	-0.497252	NaN	NaN	NaN	NaN	NaN	NaN	NaN	NaN	NaN	NaN	NaN	NaN	NaN	NaN	NaN	NaN	NaN	NaN	NaN	NaN	NaN	NaN	NaN	NaN	NaN	NaN	NaN	NaN	NaN	NaN	NaN	NaN	NaN	S	3			___1	0.994919	3.69669e-05	78.978	71.785	78.978
-0.916691	-0.746347	-0.338215	-1.0399	-0.890425	-1.17408	-1.15454	-0.947876	-2.12696	NaN	NaN	NaN	-1.88397	-2.21617	-0.94438	-0.94281	-2.61138	-1.97619	-1.45252	-1.861	NaN	-1.18593	-1.26512	-1.40109	-1.49284	NaN	-1.28432	-0.39653	-1.23269	NaN	-1.3257	NaN	0.0271091	-0.148689	0.278934	-0.431675	NaN	NaN	NaN	-2.31709	S	2			___1	0.991216	0.0326769	52.247	20.65	52.247
NaN	NaN	NaN	NaN	NaN	NaN	NaN	NaN	NaN	NaN	NaN	NaN	NaN	-1.97999	NaN	-1.924	-1.0807	-2.22295	-1.63528	-1.22553	NaN	NaN	-1.31239	NaN	NaN	-0.376225	-0.197136	NaN	-1.53416	-1.64138	NaN	NaN	0.584688	0.648703	1.28024	1.11803	NaN	NaN	-0.726232	NaN	S	3			___1	0.999985	0.000121206	70.99	66.638	70.99
NaN	NaN	NaN	NaN	NaN	NaN	NaN	NaN	-0.745544	NaN	-0.379511	NaN	NaN	NaN	NaN	-0.979914	-0.882118	NaN	NaN	NaN	-0.880434	NaN	NaN	NaN	0.695814	NaN	0.291082	NaN	-1.5096	NaN	NaN	NaN	NaN	-0.0016365	-0.466362	-0.280769	NaN	NaN	NaN	-0.455616	S	2			___1	0.915547	4.44959e-07	101.45	94.572	73.415
-0.0162449	-0.309933	NaN	-0.424877	NaN	-1.16756	-1.29074	-3.68543	NaN	NaN	NaN	NaN	0.365095	NaN	0.447248	NaN	NaN	NaN	NaN	NaN	NaN	NaN	NaN	0.103422	1.45028	-1.19538	1.35375	1.13354	NaN	-1.03398	-1.38878	-1.12298	NaN	NaN	-2.10872	NaN	NaN	-2.43947	-1.13239	-0.668655	S	2			___1	1	8.30907e-05	88.385	61.95	70.256
NaN	NaN	NaN	NaN	NaN	NaN	NaN	NaN	NaN	NaN	NaN	NaN	NaN	NaN	NaN	NaN	NaN	NaN	NaN	-2.62179	-1.12813	NaN	-1.23162	-2.00736	0.150616	1.27674	0.0377693	-0.486483	NaN	NaN	NaN	0.518799	NaN	NaN	NaN	-1.95146	NaN	NaN	NaN	-2.34478	S	2			___1	0.999997	6.36472e-05	96.504	86.447	96.464
NaN	NaN	NaN	NaN	NaN	NaN	NaN	NaN	NaN	NaN	NaN	NaN	NaN	NaN	NaN	NaN	-1.38344	-1.57803	-1.40243	NaN	NaN	NaN	NaN	NaN	NaN	-2.00904	-1.04992	-2.14278	-1.18354	NaN	NaN	-1.81714	NaN	NaN	NaN	NaN	NaN	NaN	NaN	NaN	S	2			___1	0.996362	0.00477967	61.409	47.693	61.409
NaN	NaN	NaN	NaN	NaN	NaN	NaN	NaN	NaN	NaN	NaN	NaN	NaN	NaN	NaN	NaN	NaN	-1.06681	NaN	NaN	NaN	NaN	NaN	NaN	-0.150372	0.0831089	0.486048	-0.401245	NaN	NaN	NaN	NaN	NaN	NaN	NaN	NaN	NaN	NaN	NaN	NaN	S	2			___1	1	1.72902e-24	142.43	124.07	142.43
NaN	NaN	NaN	NaN	NaN	NaN	NaN	NaN	NaN	NaN	NaN	NaN	NaN	NaN	NaN	NaN	NaN	NaN	NaN	NaN	NaN	NaN	NaN	NaN	1.23652	NaN	0.77566	2.03174	NaN	NaN	NaN	NaN	NaN	NaN	NaN	NaN	NaN	NaN	NaN	-0.455824	S	3			___1	1	0.000217868	77.391	62.817	55.589
NaN	NaN	NaN	NaN	NaN	NaN	-4.34375	NaN	NaN	NaN	NaN	NaN	NaN	NaN	NaN	NaN	NaN	NaN	NaN	NaN	NaN	NaN	NaN	NaN	-0.585117	0.490501	-0.696152	-1.02627	-3.4474	NaN	NaN	-2.88265	NaN	NaN	NaN	NaN	NaN	NaN	NaN	NaN	S	2			___1	1	0.0359355	60.436	16.629	60.436
NaN	NaN	NaN	NaN	NaN	NaN	NaN	NaN	NaN	NaN	NaN	NaN	NaN	NaN	NaN	NaN	NaN	-0.683573	NaN	-1.0021	NaN	NaN	NaN	NaN	-1.98574	NaN	-1.77228	-1.02576	NaN	NaN	NaN	NaN	NaN	NaN	NaN	NaN	NaN	NaN	NaN	-2.48463	S	4			___1	0.992966	0.00285806	48.899	46.585	48.899
-1.53977	-1.56568	-2.0487	-2.22114	-2.18361	NaN	NaN	NaN	NaN	NaN	NaN	NaN	-2.9131	NaN	NaN	NaN	-0.953196	-0.852484	NaN	NaN	-0.807978	-1.94731	-1.5143	-1.82065	-1.09084	-1.57773	NaN	NaN	-0.179417	0.0596313	-0.555405	-0.460266	NaN	NaN	NaN	NaN	-1.3538	-1.62638	-1.10434	-1.64089	S	2			___1	0.953972	4.01241e-61	167.07	150.21	80.245
NaN	NaN	NaN	NaN	NaN	NaN	NaN	NaN	NaN	NaN	NaN	NaN	NaN	NaN	NaN	NaN	NaN	NaN	NaN	NaN	NaN	NaN	NaN	NaN	NaN	NaN	NaN	NaN	0.21838	0.257441	NaN	-0.0560665	NaN	NaN	NaN	NaN	NaN	NaN	NaN	NaN	S	3			___1	0.851921	9.35545e-05	83.245	56.19	83.245
NaN	NaN	NaN	NaN	NaN	NaN	NaN	NaN	NaN	NaN	NaN	-1.97011	NaN	NaN	NaN	NaN	NaN	-0.23671	-0.589415	-1.26033	0.177839	-0.416285	0.0842934	NaN	0.881317	0.781447	0.707707	NaN	1.14764	1.39528	0.830988	0.975504	NaN	NaN	NaN	NaN	NaN	NaN	0.397072	NaN	S	3			___1	0.998669	4.20782e-30	147.26	140.99	147.26
NaN	NaN	NaN	NaN	NaN	NaN	NaN	NaN	NaN	NaN	NaN	NaN	-1.97806	NaN	NaN	NaN	NaN	NaN	NaN	NaN	0.739754	-0.22385	0.0410557	0.372354	-1.56178	-1.21619	-0.579159	-1.10443	2.56461	1.02841	0.505484	0.725212	NaN	NaN	NaN	NaN	-1.1971	-0.744703	-1.54533	NaN	S	2			___1	1	6.8835e-11	133.15	122.54	133.15
NaN	NaN	NaN	NaN	NaN	NaN	NaN	NaN	NaN	NaN	NaN	NaN	NaN	NaN	NaN	NaN	NaN	NaN	NaN	NaN	NaN	-2.20344	NaN	NaN	NaN	NaN	NaN	NaN	-0.58263	-0.651066	-0.443916	-1.14868	NaN	NaN	NaN	NaN	-1.64329	NaN	NaN	NaN	S	2			___1	0.999724	0.00818885	72.928	66.478	72.928
NaN	NaN	NaN	NaN	NaN	1.85683	2.07279	2.26204	NaN	NaN	NaN	NaN	NaN	NaN	NaN	NaN	2.79541	2.87911	3.03125	2.7642	2.32722	NaN	3.3535	3.41888	1.48063	2.04477	NaN	2.5812	NaN	1.36158	2.25613	1.85671	2.61303	2.53736	2.81152	NaN	3.57362	2.94788	3.9014	3.70533	S	3			___1	0.921565	9.37326e-25	135.34	125.01	92.499
NaN	NaN	NaN	NaN	NaN	-0.415646	0.127281	-0.345528	NaN	NaN	-2.34101	NaN	-0.778364	-0.876677	-0.457365	-0.543495	0.0381603	-0.178064	0.0299759	-0.0462608	NaN	-0.507204	0.554174	NaN	-0.478951	NaN	-0.630291	-0.131027	-2.16141	NaN	-0.43244	NaN	-0.766476	0.0533733	0.192285	0.335865	-0.211601	0.578176	0.960081	0.392012	S	3			___1	0.96686	4.95564e-05	73.655	63.152	73.655
2.44153	NaN	NaN	1.03773	0.833786	1.87712	1.8338	2.27927	NaN	NaN	NaN	NaN	NaN	0.999163	NaN	NaN	NaN	NaN	NaN	NaN	NaN	1.56772	2.02888	NaN	NaN	NaN	NaN	NaN	NaN	NaN	NaN	NaN	NaN	0.894226	2.92325	0.0362835	NaN	2.63613	NaN	3.02243	S	5			___1	0.998488	8.22999e-06	61.241	55.472	61.241
0.85609	0.573542	0.374079	0.198221	3.34896	2.46228	2.68321	2.63681	-0.64876	-0.0296688	-1.50041	-0.930697	0.615457	0.0236092	0.276497	0.292688	NaN	-2.43964	NaN	-1.47911	2.89995	2.34005	2.4043	2.06842	1.61909	1.24404	1.67747	1.81534	1.9589	2.11808	1.94495	2.24361	0.734873	0.772621	0.843536	0.396683	NaN	0.955818	1.09477	1.36323	S	2			___1	0.994912	3.30459e-05	131.82	89.483	123.79
0.168049	NaN	NaN	NaN	2.45899	2.23094	2.61773	2.23751	-0.807266	NaN	NaN	NaN	-0.386883	-0.607418	-0.666374	-0.607563	NaN	NaN	NaN	NaN	1.15433	1.73965	1.57327	1.40767	0.276197	-0.782848	0.508244	0.990673	0.9715	0.70516	0.976894	0.782221	0.497135	0.420431	0.0420857	0.254416	1.30646	0.968811	0.639255	1.69053	S	2			___1	0.999996	0.000100255	115.29	80.754	109.29
NaN	NaN	NaN	NaN	-1.48107	NaN	NaN	NaN	NaN	NaN	NaN	NaN	NaN	NaN	NaN	-1.8874	NaN	-2.95565	-2.45112	-3.61116	0.162983	-1.04137	-1.38885	-1.21188	0.0879231	-0.276583	NaN	NaN	-0.463089	-0.14488	-0.135355	0.00333023	NaN	NaN	-1.34569	NaN	NaN	NaN	-1.82914	NaN	S	2			___1	0.99999	0.000980975	76.228	67.887	76.228
0.493465	-0.115801	0.0382748	0.00663948	0.191214	0.182367	NaN	NaN	-0.479355	-1.45546	-1.10636	-1.79942	NaN	NaN	0.500204	0.811949	0.518211	0.69607	NaN	0.494976	1.72862	1.87946	1.96629	1.79502	0.371151	0.495848	0.733746	1.11037	0.48501	0.626143	1.04423	0.837666	1.03853	0.761665	1.11347	0.74036	1.52885	0.833962	1.64895	1.84891	S	2			___1	0.978096	1.01362e-05	115.57	102.53	103.46
-0.887077	NaN	NaN	NaN	NaN	-2.83649	-2.49117	NaN	-2.74764	NaN	NaN	NaN	-1.90779	NaN	NaN	-1.79974	-2.89754	NaN	-2.7314	-3.4472	NaN	NaN	NaN	NaN	-2.76828	0.464777	-4.69474	NaN	-2.64356	NaN	NaN	NaN	-1.77256	NaN	NaN	NaN	NaN	NaN	NaN	-1.78341	S	3			___1	0.842591	0.000114439	83.106	74.285	83.106
-1.80737	NaN	NaN	NaN	NaN	NaN	NaN	NaN	NaN	NaN	NaN	NaN	NaN	NaN	NaN	NaN	NaN	NaN	NaN	NaN	NaN	NaN	NaN	NaN	NaN	NaN	NaN	NaN	-2.43484	-2.36779	NaN	-1.08984	NaN	NaN	NaN	NaN	-0.190992	NaN	-1.03861	0.076437	S	2			___1	0.998233	5.70362e-05	106.17	76.701	106.17
1.10666	1.47202	2.12458	1.27594	0.9725	1.23005	NaN	NaN	1.13075	1.12474	NaN	1.63483	1.24971	1.08067	1.75269	1.30677	NaN	NaN	-0.594852	0.50489	0.0120697	NaN	1.92479	NaN	-0.420427	NaN	NaN	0.692406	NaN	NaN	NaN	NaN	NaN	NaN	NaN	NaN	NaN	NaN	NaN	1.68412	S	4			___1	0.971971	4.98926e-05	81.548	75.453	69.7
0.256373	NaN	-1.10978	-1.27194	NaN	-0.0962963	0.338518	0.578461	NaN	-3.42581	NaN	NaN	NaN	-2.30742	NaN	-2.03721	0.328869	NaN	-0.11599	-0.348705	-0.497806	-0.307434	-0.529921	-0.93577	0.678604	-0.00873566	0.220017	0.830025	0.265736	0.178225	0.287188	-0.257238	NaN	-1.05236	-0.865631	-1.11796	0.0456085	-0.909267	NaN	-0.424026	S	2			___1	1	0.00018597	97.779	53.821	56.563
1.22107	1.53418	2.16594	1.83182	NaN	NaN	NaN	0.672163	1.66902	NaN	1.72867	1.48037	2.87669	2.82438	2.97479	2.65149	2.93721	3.83072	3.45378	3.65876	4.43978	3.9937	4.31731	4.33913	-0.800879	-1.34361	-0.494232	-1.19662	4.93848	4.47708	4.81818	4.82594	NaN	1.29965	1.57857	1.38058	NaN	-0.178678	-0.447155	-1.2357	S	2			___1	0.999993	1.10588e-120	285.04	239.76	285.04
1.6953	1.87211	2.45986	2.51406	0.671942	NaN	1.09409	0.610975	NaN	0.842209	1.00328	0.947985	2.46172	2.30148	2.39491	2.25251	3.66374	4.70655	4.21072	4.34004	5.14694	4.91328	5.21759	5.13757	NaN	-0.0819225	-0.429874	NaN	5.39416	4.74006	5.20027	5.12316	NaN	NaN	1.65468	1.77012	-0.705664	NaN	-0.589672	-0.832823	S	3			___1	0.999988	2.15399e-71	252.36	210.15	121.72
NaN	NaN	NaN	NaN	NaN	NaN	NaN	NaN	NaN	NaN	NaN	NaN	NaN	NaN	NaN	NaN	-1.4257	NaN	-1.67121	-1.4755	NaN	NaN	NaN	NaN	-0.173105	0.0737038	NaN	-1.13208	NaN	NaN	-1.74835	NaN	-1.23011	-0.335512	-0.594441	-0.393724	NaN	NaN	NaN	NaN	S	2			___1	1	8.34549e-91	241.79	190.06	48.288
NaN	NaN	NaN	NaN	NaN	NaN	NaN	NaN	NaN	NaN	NaN	NaN	NaN	NaN	NaN	NaN	NaN	NaN	NaN	NaN	-1.21917	-0.757315	-0.621492	-0.291948	-0.752783	-1.07917	-0.398291	0.0252571	NaN	NaN	-2.79055	NaN	NaN	NaN	NaN	NaN	NaN	-1.56992	-1.97743	-0.864136	S	3			___1	0.999386	0.00014978	87.326	54.301	85.945
0.0130863	-0.97085	-0.218716	-0.471378	-0.876257	0.271389	0.0939636	0.498003	NaN	NaN	NaN	NaN	1.0646	0.321943	0.200899	0.590366	1.71597	1.52215	1.50468	1.24357	0.925867	1.04672	1.23774	1.03965	1.98923	2.43893	1.72792	1.80217	1.42271	1.19516	1.21748	1.13749	1.45876	2.08043	2.0275	1.61267	NaN	1.20885	NaN	NaN	S	3			___1	1	2.33383e-30	151.3	144.8	122.47
-1.55648	-3.51928	NaN	NaN	NaN	NaN	NaN	NaN	NaN	NaN	NaN	NaN	NaN	NaN	NaN	NaN	-1.28952	-1.0896	-1.01758	-2.10685	-0.567377	NaN	-2.15343	NaN	-0.551182	0.570347	-1.33287	-2.23662	-1.77779	-1.51391	-1.99924	-1.80447	NaN	-0.98221	-0.849199	-0.865187	NaN	NaN	NaN	NaN	S	3			___1	0.999813	1.49816e-10	129.38	98.65	95.197
NaN	NaN	NaN	NaN	NaN	NaN	NaN	NaN	NaN	-1.89259	-1.52861	NaN	NaN	NaN	-0.625248	-0.711191	2.36789	1.94128	NaN	NaN	NaN	NaN	NaN	NaN	1.7448	2.15461	1.89311	NaN	NaN	NaN	NaN	NaN	-1.83704	NaN	NaN	NaN	NaN	NaN	NaN	NaN	S	3			___1	0.842525	6.88679e-56	171.96	154.05	127.15
4.29363	4.07979	4.3689	3.20332	3.39204	3.16632	2.30332	2.35271	2.32824	1.26507	1.62681	1.8788	5.49735	3.9026	4.24988	3.8325	4.83228	5.05297	4.71718	4.75581	6.21403	4.71162	5.53974	3.92552	7.09192	6.08778	6.41098	5.55941	3.51245	3.39826	3.46359	3.79759	5.44881	6.03372	4.99007	5.71091	2.26218	2.22938	3.75708	3.17354	S	3			___1	1	2.1959e-35	175.56	129.04	45.33
NaN	NaN	NaN	NaN	NaN	NaN	NaN	NaN	NaN	NaN	NaN	NaN	NaN	NaN	NaN	NaN	NaN	-1.16242	NaN	NaN	-0.680759	-0.901465	-0.81303	-0.700449	0.202293	0.402283	0.562733	0.17309	-1.63863	NaN	-1.46725	-2.13026	NaN	NaN	NaN	NaN	-0.0286961	0.00723457	NaN	-0.563673	S	2			___1	1	7.79416e-14	162.49	128.52	162.49
4.11356	4.35141	4.70963	3.53543	1.09574	3.27947	3.45581	3.43476	3.32725	1.84445	1.83871	1.96679	4.33344	3.27831	3.78969	3.10475	3.43153	3.60883	3.51409	3.19385	4.13104	3.50476	4.42006	1.59104	5.69292	5.84176	5.16782	4.77129	1.68124	1.59503	1.84914	2.03088	4.74287	4.81857	4.09045	4.61674	3.62424	2.7485	2.83339	3.3929	S	2			___1	0.999912	1.69142e-06	181.44	117.34	179.2
-1.42238	-1.81989	-1.55739	NaN	NaN	NaN	NaN	NaN	NaN	NaN	NaN	NaN	NaN	-3.14439	NaN	NaN	NaN	-1.99841	NaN	NaN	0.998999	-0.457075	-0.177473	0.347097	1.14784	1.20996	1.90346	1.55263	-0.780323	NaN	NaN	-0.816889	-1.31322	-0.581959	-0.976183	-0.718944	NaN	NaN	NaN	NaN	S	3			___1	1	1.79537e-13	168.89	123.61	168.89
1.89248	2.26898	2.28725	2.714	2.22986	2.60237	2.31961	2.60772	2.29405	1.88332	2.56764	2.209	2.73056	2.76341	2.43748	2.58322	NaN	4.91314	4.56968	4.66104	3.35673	3.24315	3.4992	NaN	0.877579	NaN	1.7069	2.18196	5.08192	NaN	4.63063	NaN	3.14449	2.55618	3.05955	2.75602	2.1512	2.26458	2.24451	2.01249	S	3			___1	0.946491	2.06112e-288	325.25	304.15	277.5
NaN	NaN	NaN	NaN	NaN	NaN	NaN	NaN	NaN	NaN	NaN	NaN	NaN	NaN	NaN	NaN	-2.38743	-1.22817	-1.45739	-1.95947	NaN	NaN	NaN	NaN	NaN	-1.96551	-1.44443	-2.45349	-1.33063	-2.19022	-2.43513	-1.91185	NaN	NaN	NaN	NaN	NaN	NaN	NaN	NaN	S	2			___1	1	0.000849397	90.793	68.318	90.793
2.46573	2.38407	2.25733	2.19822	2.99357	3.05015	2.80132	2.6001	1.59789	1.58414	0.78166	1.62494	2.23688	1.79642	2.10015	NaN	NaN	4.57179	NaN	NaN	3.00572	NaN	2.72398	2.76681	NaN	1.59265	NaN	1.7924	NaN	NaN	3.22004	2.65249	2.61465	NaN	NaN	NaN	3.19239	NaN	3.36099	2.92573	S	2			___1	0.999914	3.10797e-82	227.66	211.72	90.108
-1.97611	-1.4373	-0.878263	-0.780367	NaN	-2.82393	NaN	NaN	-2.07617	NaN	NaN	NaN	-0.841839	NaN	-0.842259	-1.17515	-0.531328	0.777348	0.279711	0.163692	1.69555	-0.682669	NaN	-0.0903187	2.42015	2.40727	3.03236	1.73919	1.90125	1.14471	NaN	1.4817	0.305601	1.35352	0.944065	1.09613	NaN	0.686258	1.04587	-0.360422	S	2			___1	1	0.000720884	101.25	78.513	101.25
NaN	NaN	NaN	-0.798189	NaN	NaN	NaN	NaN	NaN	NaN	NaN	NaN	NaN	-1.38284	NaN	NaN	NaN	NaN	NaN	NaN	0.215466	-0.455732	-0.149984	0.25178	NaN	NaN	NaN	NaN	NaN	-1.41735	NaN	-1.60135	NaN	0.0681152	-0.287739	NaN	NaN	NaN	-1.90922	NaN	S	3			___1	1	9.73804e-06	88.595	70.651	44.596
0.484318	0.647734	0.227444	0.227596	-0.463911	-0.254864	-0.503527	-0.311247	1.73548	1.05286	1.25526	1.44493	1.16524	0.750666	0.779787	0.973972	-0.839274	-0.963354	-0.335016	-0.918734	0.140726	-0.831116	-0.929798	-1.28924	-1.2121	-1.45641	NaN	NaN	-0.959047	0.779762	0.236912	0.222509	2.81805	2.72589	2.36174	2.5246	-1.33009	-0.703718	-0.0784893	-0.833227	S	2			___1	0.999989	4.6791e-14	168.31	125.97	139.31
NaN	NaN	0.170248	NaN	NaN	0.698465	1.12598	0.761351	NaN	NaN	NaN	1.36521	0.767342	1.0683	0.934435	1.18029	1.48537	0.9146	1.59253	1.18336	NaN	0.740311	0.664606	-0.165813	1.71765	0.439343	1.49558	2.25443	1.01848	1.55193	1.19742	0.925119	1.26869	0.88126	0.733204	0.135941	3.2329	2.81081	1.88154	2.34257	S	2			___1	1	1.01837e-23	146.77	133.05	146.77
1.49374	1.06728	NaN	NaN	-0.18112	NaN	NaN	NaN	-0.956108	-0.526054	-0.414564	-0.19466	-0.0300751	-0.0499554	-0.730514	NaN	-0.199785	-1.13221	-0.367144	-0.519592	NaN	0.699135	0.586845	0.690498	NaN	2.35785	NaN	NaN	0.129343	NaN	NaN	NaN	NaN	NaN	NaN	-0.00850487	-0.352741	-0.839563	0.513615	-0.661461	S	3			___1	1	0.000540034	47.487	36.165	45.546
-1.18811	-1.76977	-1.55124	-2.06845	-0.909224	-1.74978	NaN	NaN	-1.92938	NaN	NaN	-2.09314	NaN	-1.82714	-1.66016	-1.67329	NaN	NaN	NaN	NaN	-0.790184	NaN	-1.15004	-1.60162	0.456953	NaN	NaN	NaN	-1.52582	-0.98995	-1.39003	-1.48403	0.272551	NaN	-0.0524406	-0.130819	NaN	NaN	-1.33266	NaN	S	3			___1	0.801672	0.00242077	51.487	43.383	44.382
NaN	NaN	NaN	0.394928	-0.510992	NaN	NaN	NaN	-0.953077	-0.44396	NaN	-0.55267	-0.672909	-1.22176	-1.0149	-1.03693	-0.304893	0.365406	0.124516	0.0473156	1.08537	0.208399	-0.220365	NaN	0.239891	-1.6906	0.828192	0.485312	-0.753807	-0.419918	-0.898781	-0.503826	2.28021	2.54782	2.11945	2.47095	NaN	NaN	1.31729	NaN	S	3			___1	0.9995	1.46823e-27	150.83	130.67	150.83
-0.0142803	NaN	-0.917437	-1.38599	NaN	-2.25314	-2.18067	NaN	-1.49544	-2.08538	NaN	-1.52599	NaN	NaN	NaN	NaN	-1.92528	NaN	-1.90053	NaN	NaN	-1.47148	NaN	-1.34571	0.141014	NaN	-0.939133	-2.03454	NaN	-1.41702	-1.21229	-1.52605	0.982367	NaN	NaN	NaN	NaN	-1.59837	NaN	NaN	S	2			___1	0.927937	0.00233906	52.898	32.602	47.302
-2.11291	-1.33354	-1.47337	-1.16524	NaN	NaN	NaN	NaN	NaN	NaN	NaN	NaN	NaN	NaN	NaN	NaN	NaN	-0.128803	NaN	NaN	NaN	NaN	NaN	NaN	NaN	NaN	NaN	NaN	NaN	NaN	NaN	NaN	NaN	-1.66972	-1.01357	-1.49266	NaN	NaN	-2.28762	-2.58083	S	3			___1	1	0.00779788	40.52	30.597	40.52
1.5659	1.05778	1.60271	1.32467	0.857307	1.12845	1.54191	1.3928	1.09915	-0.103096	0.55261	0.35848	1.94297	1.79981	2.18675	1.6563	1.77329	2.08772	2.01279	1.99493	1.58202	2.2808	2.61974	2.32184	2.25332	NaN	2.34009	2.98058	2.87831	2.33317	2.85861	2.91228	1.68407	2.18816	1.85481	1.76858	1.927	2.27204	2.04762	2.12569	S	2			___1	1	1.23318e-25	163.56	138.38	151.39
NaN	NaN	NaN	NaN	NaN	0.029274	0.0767059	-0.511173	-1.22016	0.125315	-0.113997	NaN	-1.00656	-0.922161	-1.46014	-0.542694	1.42076	-0.226267	-0.470552	0.0617771	NaN	0.41659	0.520142	0.782038	-0.70607	NaN	-0.252535	-0.7983	2.20262	2.14459	2.24648	1.96158	-1.09462	-0.300144	-1.20415	-1.40563	0.981405	0.536425	-0.0708733	0.241333	S	2			___1	1	2.75178e-27	185.32	170.66	77.527
-0.173208	-0.0168838	0.430636	-0.0941467	0.841419	1.28965	1.65247	NaN	0.615276	0.704594	NaN	0.611093	0.373018	0.7439	NaN	NaN	-0.328703	-0.651091	-0.42617	0.376928	NaN	2.25597	2.3134	2.25551	NaN	NaN	NaN	NaN	2.9879	2.88526	2.63725	2.72256	0.420484	0.415983	0.0446186	0.374994	NaN	NaN	NaN	NaN	S	2			___1	0.980528	5.14012e-25	147.49	130.02	147.49
1.53967	NaN	2.63796	2.24793	1.62526	2.52895	1.74585	2.88254	NaN	0.627058	-0.00899696	1.03177	0.85817	0.725742	0.663427	0.591965	4.67947	1.93845	NaN	0.859875	1.96598	0.86952	1.4899	1.86069	1.81976	2.44046	3.0953	2.42566	3.12278	1.20192	1.27168	1.59919	1.26178	1.46147	1.26748	1.79383	1.54574	2.73665	2.34052	1.58187	S	2			___1	1	3.46387e-47	184.3	158.35	147.09
NaN	NaN	NaN	NaN	NaN	NaN	-0.566729	NaN	NaN	NaN	NaN	NaN	NaN	NaN	NaN	NaN	-3.33212	NaN	NaN	NaN	NaN	NaN	NaN	NaN	0.416037	1.5079	1.84617	0.692572	1.70487	0.119013	-0.556452	0.170176	-0.695047	-0.347938	-0.480768	NaN	NaN	NaN	NaN	NaN	S	3			___1	0.999973	5.5052e-37	165.1	130.6	100.19
2.43069	2.51174	2.23714	1.7461	2.81961	2.10852	2.1509	1.92235	1.73018	1.35832	1.8941	1.75071	1.22301	0.846624	1.03493	0.979076	0.694162	0.599546	0.586062	0.606506	2.38699	1.51037	1.41848	1.27417	4.1272	3.90159	4.49962	3.79576	2.76297	3.07796	2.17109	2.67957	2.52593	2.30459	2.22819	2.44616	1.66274	1.8114	2.42789	1.44574	S	2			___1	1	6.30215e-32	220.31	207.26	179.8
1.06785	1.08681	1.30278	0.186043	1.69982	1.12749	1.15557	0.870415	0.0708733	0.396086	1.22694	0.966993	-0.389807	-0.661081	-0.620384	NaN	-1.04758	-0.830797	NaN	NaN	-1.24356	NaN	NaN	-2.22572	2.11362	2.50637	1.49556	1.98889	NaN	0.204231	NaN	NaN	1.20685	1.22246	NaN	NaN	NaN	0.967844	1.19642	0.0411568	S	3			___1	0.999256	2.37611e-40	158.73	145.67	158.73
0.762398	0.346716	0.549654	-0.0762863	2.16818	0.610453	0.891725	0.290432	0.133446	0.0686226	0.554049	0.177467	-1.75545	-1.6586	-1.67644	-1.36062	NaN	-1.94309	NaN	-2.24106	NaN	NaN	-2.55756	-3.01307	3.89561	4.69337	4.61945	2.23312	1.77213	1.47484	0.423891	1.32942	1.33409	0.842762	0.401873	1.34154	0.375008	1.18401	1.9955	0.468542	S	2			___1	0.995125	9.07844e-05	119.62	46.368	80.688
NaN	NaN	NaN	NaN	-1.63092	NaN	NaN	NaN	NaN	NaN	NaN	NaN	NaN	NaN	NaN	NaN	NaN	NaN	NaN	NaN	-1.79266	NaN	NaN	NaN	NaN	NaN	-1.96691	-1.65177	NaN	-0.284586	-0.735804	-0.486689	NaN	NaN	NaN	NaN	NaN	NaN	NaN	NaN	S	3			___1	0.999836	0.00212211	51.265	43.289	51.265
NaN	NaN	NaN	NaN	NaN	NaN	NaN	NaN	NaN	NaN	NaN	NaN	-1.68615	NaN	NaN	NaN	0.596729	0.267752	0.497469	0.43059	-1.00727	NaN	-1.74766	-1.85935	-0.408732	0.382679	0.333824	-0.294432	-0.528494	-2.32727	-1.28837	-1.14278	NaN	NaN	NaN	NaN	NaN	-0.168619	NaN	-1.33111	S	2			___1	1	6.58778e-10	148.28	103.42	148.28
NaN	NaN	NaN	NaN	NaN	NaN	NaN	NaN	NaN	NaN	NaN	NaN	NaN	NaN	NaN	NaN	-0.393228	-1.22627	-0.775326	-1.07645	NaN	NaN	NaN	NaN	-1.63468	NaN	-0.858584	NaN	NaN	NaN	NaN	NaN	NaN	NaN	NaN	NaN	NaN	-0.661028	NaN	NaN	S	2			___1	0.995303	1.02452e-16	141.34	129.11	141.34
NaN	NaN	NaN	NaN	NaN	NaN	NaN	NaN	NaN	NaN	NaN	NaN	NaN	NaN	NaN	NaN	NaN	NaN	NaN	NaN	NaN	NaN	NaN	NaN	NaN	-1.61635	-0.592436	-1.06432	NaN	NaN	-1.31969	NaN	NaN	NaN	-2.50245	NaN	NaN	NaN	NaN	NaN	S	2			___1	0.974407	8.07243e-27	149.52	128.74	55.589
-1.79688	NaN	-0.901894	NaN	-1.78344	NaN	NaN	NaN	NaN	NaN	NaN	NaN	0.131048	-0.531296	-0.165091	-0.0852947	-2.14326	NaN	NaN	NaN	NaN	NaN	NaN	-3.26605	1.53847	2.35992	1.77712	0.27783	-1.72134	-1.44348	-1.46928	-1.66533	NaN	NaN	NaN	NaN	NaN	NaN	NaN	NaN	S	3			___1	0.985527	2.54554e-27	178.43	167.17	178.43
NaN	NaN	NaN	NaN	NaN	NaN	NaN	NaN	NaN	NaN	NaN	NaN	-2.23072	NaN	NaN	-1.9967	NaN	NaN	NaN	NaN	NaN	NaN	NaN	NaN	1.46681	NaN	1.4213	0.352062	NaN	NaN	NaN	NaN	NaN	NaN	NaN	NaN	NaN	NaN	NaN	-4.06027	S	3			___1	0.996835	0.00216652	70.438	30.413	64.104
NaN	NaN	NaN	NaN	NaN	NaN	NaN	NaN	NaN	NaN	NaN	NaN	-1.61111	-1.40536	-1.58325	-1.21633	NaN	NaN	NaN	NaN	NaN	NaN	NaN	NaN	NaN	-2.1826	NaN	NaN	-0.762064	-0.455627	NaN	-1.11718	NaN	NaN	NaN	NaN	NaN	NaN	NaN	NaN	S	2			___1	0.980092	8.52238e-05	97.911	56.628	97.911
NaN	NaN	NaN	NaN	NaN	NaN	NaN	NaN	NaN	NaN	NaN	NaN	0.197514	0.159496	0.398865	0.733318	-0.488094	-1.03612	NaN	NaN	NaN	0.19248	0.534624	0.275667	NaN	NaN	NaN	NaN	NaN	0.510986	NaN	1.47171	-0.193291	0.907553	0.550766	NaN	NaN	NaN	NaN	NaN	S	3			___1	1	3.23116e-14	115.5	107	51.398
2.14842	2.00212	2.17943	1.87058	-0.817017	-0.991674	NaN	-0.974554	-0.440157	-0.817047	-0.475439	-0.816359	NaN	NaN	NaN	NaN	-0.191404	0.0192852	-0.119364	0.193617	NaN	NaN	NaN	-2.13939	NaN	NaN	NaN	NaN	NaN	NaN	NaN	NaN	NaN	NaN	NaN	NaN	NaN	NaN	NaN	NaN	S	2			___1	0.999995	6.67073e-26	180.24	119.99	175.48
NaN	NaN	NaN	NaN	NaN	NaN	NaN	NaN	NaN	NaN	NaN	NaN	NaN	NaN	NaN	NaN	NaN	NaN	NaN	NaN	NaN	NaN	NaN	NaN	NaN	NaN	NaN	NaN	NaN	NaN	NaN	NaN	NaN	0.138771	0.495499	0.274056	NaN	NaN	NaN	NaN	S	3			___1	0.999975	0.00016597	62.582	44.085	62.582
1.53521	1.42139	1.51846	1.4923	0.0852108	0.0666275	0.643543	0.877197	-0.214489	-0.875221	-0.464422	-0.683212	0.167486	0.337275	0.507458	1.00984	-0.524084	-0.525087	-0.113094	-0.194071	2.73306	3.12905	3.19047	3.28711	2.04165	1.56175	2.04662	2.97922	-0.675339	0.390512	0.186949	0.320162	1.34281	1.29754	1.41793	NaN	3.45687	3.1964	3.83592	3.8502	S	2			___1	0.999974	3.76394e-285	302.35	243.19	283.03
NaN	-2.87187	NaN	-2.23999	NaN	NaN	NaN	NaN	NaN	NaN	NaN	NaN	NaN	NaN	NaN	NaN	NaN	-3.07092	NaN	NaN	-1.23246	-1.91197	-1.52105	-1.17114	-2.06255	-1.63753	-1.55196	-0.884932	NaN	NaN	NaN	NaN	NaN	NaN	-2.84039	-3.21485	-0.650375	-0.258223	0.0789833	-0.312779	S	2			___1	0.903443	0.0165252	61.161	43.342	61.161
NaN	NaN	NaN	NaN	NaN	NaN	NaN	NaN	NaN	NaN	NaN	NaN	NaN	NaN	NaN	NaN	NaN	NaN	NaN	NaN	NaN	NaN	NaN	NaN	NaN	NaN	NaN	NaN	-0.406601	-0.632782	0.240351	-0.117847	-1.0862	-1.70216	NaN	NaN	NaN	NaN	NaN	NaN	S	3			___1	0.8338	5.40383e-05	71.506	60.952	70.647
NaN	NaN	NaN	NaN	NaN	NaN	NaN	-1.16832	NaN	NaN	NaN	NaN	NaN	NaN	NaN	NaN	NaN	1.65895	1.08308	1.15353	-0.728819	NaN	NaN	-1.74121	NaN	NaN	NaN	NaN	1.60002	0.950218	0.762648	0.868843	NaN	NaN	NaN	0.615997	NaN	NaN	NaN	NaN	S	3			___1	1	5.57048e-07	105.17	99.632	90.062
NaN	NaN	NaN	NaN	NaN	NaN	NaN	NaN	NaN	NaN	NaN	NaN	0.250784	0.0900364	0.318396	0.0914249	1.69639	1.8454	1.78615	1.8879	0.00480652	-0.0636749	0.243109	-0.0798225	NaN	NaN	NaN	-1.54873	1.77545	1.65868	1.56323	1.21833	1.97148	1.8462	1.95309	1.7736	NaN	-0.733995	NaN	NaN	S	2			___1	1	7.59471e-35	177.67	151.84	177.67
NaN	NaN	NaN	NaN	NaN	NaN	NaN	NaN	NaN	NaN	NaN	NaN	NaN	NaN	NaN	NaN	NaN	NaN	NaN	NaN	NaN	NaN	NaN	NaN	NaN	NaN	NaN	NaN	NaN	NaN	NaN	NaN	NaN	-2.26384	-2.44314	-1.84975	NaN	1.45685	NaN	2.11334	S	2			___1	1	9.13974e-05	101.89	92.566	101.89
NaN	NaN	NaN	NaN	NaN	NaN	NaN	NaN	NaN	NaN	NaN	NaN	NaN	NaN	NaN	NaN	-1.34588	-1.1333	-0.749687	-1.69964	-1.49459	NaN	NaN	NaN	-1.76948	NaN	-1.30507	-1.76404	-0.776875	-0.714977	-1.06946	-0.852476	NaN	NaN	NaN	NaN	NaN	NaN	-2.24513	NaN	S	2			___1	1	0.0297928	63.419	39.626	63.419
1.89607	1.90903	1.81368	1.85936	NaN	1.78002	1.07548	1.35983	1.40955	1.47886	1.37866	1.28582	2.246	NaN	1.91549	NaN	1.56811	1.77814	1.87708	1.88463	3.2102	3.4262	3.36975	NaN	NaN	2.2518	3.30135	4.22744	NaN	4.32299	NaN	3.59969	2.14664	NaN	1.76422	NaN	NaN	NaN	NaN	NaN	S	3			___1	1	4.13679e-219	283.98	264.29	265.67
0.977287	0.14048	NaN	-0.358808	-1.51811	-1.1331	NaN	NaN	NaN	NaN	NaN	NaN	NaN	NaN	NaN	NaN	-0.999399	-0.895765	NaN	-0.777922	1.25954	0.26889	0.70583	0.609859	1.30315	1.13506	1.54427	1.26431	-1.43795	NaN	-1.11052	-0.673523	NaN	0.290964	0.412546	0.533283	NaN	1.02275	NaN	2.24609	S	3			___1	0.965072	1.67516e-25	159.26	150.88	54.764
NaN	NaN	NaN	-0.380903	NaN	NaN	NaN	NaN	NaN	NaN	NaN	NaN	-0.944664	0.00942421	-0.803024	-0.593897	-0.884737	-1.2954	-1.16166	-0.664629	-0.964302	-0.805056	-0.792337	-0.882034	-0.727749	NaN	NaN	-1.09521	-0.0151234	0.340704	0.112656	0.00726509	0.555904	0.0524425	0.31357	-0.11953	NaN	NaN	NaN	NaN	S	2			___1	1	1.11144e-47	234.57	197.39	216.26
NaN	NaN	NaN	NaN	-0.87645	-0.678333	-0.918242	NaN	-2.04982	NaN	NaN	NaN	NaN	NaN	-2.67069	NaN	-2.57604	NaN	NaN	NaN	NaN	NaN	0.0560703	-0.0910759	-0.144743	-0.315235	0.399694	0.655024	-1.92626	-2.12212	-2.00615	-1.76582	NaN	NaN	NaN	NaN	-1.93577	NaN	NaN	-1.66184	S	2			___1	0.999947	2.37339e-05	110.9	88.811	110.9
-0.280783	-1.33134	-0.744074	NaN	NaN	NaN	NaN	NaN	NaN	NaN	NaN	NaN	NaN	NaN	NaN	NaN	NaN	-1.03011	NaN	NaN	NaN	0.384125	0.270929	-0.515442	1.38413	0.837675	NaN	1.29811	NaN	NaN	NaN	NaN	NaN	NaN	NaN	NaN	NaN	NaN	NaN	NaN	S	3			___1	1	4.579e-61	175.83	160.38	175.83
1.80992	-0.807543	-1.45244	-0.927227	-0.0321274	NaN	0.529633	0.744728	-0.589911	-0.84893	-0.446394	-1.35475	NaN	-0.984093	NaN	NaN	NaN	NaN	NaN	NaN	1.03496	NaN	NaN	NaN	NaN	NaN	2.44847	NaN	NaN	NaN	NaN	NaN	NaN	NaN	NaN	NaN	NaN	NaN	0.26585	1.19618	S	2			___1	0.929961	0.00174277	70.389	28.962	70.389
NaN	NaN	NaN	NaN	NaN	NaN	NaN	NaN	NaN	NaN	NaN	NaN	NaN	NaN	NaN	NaN	0.245773	NaN	0.272057	0.0913067	NaN	NaN	NaN	NaN	NaN	-3.04765	NaN	NaN	NaN	-2.3208	NaN	NaN	NaN	NaN	-3.36153	-1.31386	NaN	NaN	NaN	NaN	S	2			___1	1	0.00307369	49.224	36.087	41.092
NaN	NaN	NaN	NaN	NaN	NaN	NaN	NaN	NaN	NaN	NaN	NaN	NaN	NaN	NaN	NaN	NaN	NaN	NaN	NaN	-0.405403	NaN	NaN	NaN	NaN	2.57682	0.644392	-0.351007	NaN	NaN	NaN	NaN	NaN	1.48751	NaN	NaN	NaN	NaN	NaN	NaN	S	2			___1	0.866337	8.16223e-34	164.01	155.91	131.48
NaN	NaN	NaN	NaN	NaN	NaN	NaN	NaN	NaN	NaN	NaN	NaN	NaN	NaN	NaN	NaN	-1.79926	-1.40927	-1.28733	-1.31311	NaN	NaN	NaN	NaN	NaN	NaN	NaN	NaN	NaN	NaN	NaN	NaN	NaN	-2.12926	-1.91117	-2.18761	NaN	NaN	NaN	NaN	S	2			___1	0.916236	0.0369653	52.725	12.374	52.725
NaN	NaN	NaN	NaN	NaN	NaN	NaN	NaN	NaN	NaN	NaN	NaN	NaN	NaN	NaN	NaN	NaN	NaN	NaN	NaN	-1.40068	-1.61201	-2.03136	-0.708269	NaN	-2.65659	-2.21856	NaN	NaN	NaN	NaN	NaN	NaN	NaN	NaN	NaN	-1.25579	-0.691446	-0.915943	-0.589836	S	3			___1	0.999816	0.00671749	41.422	34.694	41.422
-1.45387	NaN	NaN	NaN	NaN	NaN	-4.80295	NaN	-2.68922	NaN	-2.80262	NaN	-3.33812	NaN	NaN	NaN	NaN	NaN	NaN	NaN	NaN	NaN	NaN	NaN	NaN	NaN	NaN	-2.48553	-4.0104	-3.17878	NaN	NaN	1.10231	NaN	1.16374	1.14824	NaN	NaN	-2.29794	NaN	S	2			___1	0.999799	0.00985558	76.572	33.489	58.246
-0.509785	-0.174112	-0.410891	-0.491745	0.615393	0.539339	-2.3866	NaN	NaN	-1.13217	-1.4604	-1.19925	NaN	NaN	NaN	NaN	NaN	NaN	NaN	NaN	NaN	NaN	NaN	NaN	NaN	NaN	NaN	NaN	NaN	NaN	NaN	NaN	NaN	NaN	NaN	NaN	NaN	NaN	NaN	NaN	S	3			___1	0.965286	0.000506999	66.965	53.001	66.965
NaN	NaN	-2.51421	NaN	-0.561069	0.346371	NaN	1.14207	NaN	NaN	NaN	NaN	NaN	1.16579	0.428888	0.499229	NaN	NaN	NaN	NaN	-0.23144	0.646828	-0.185556	-0.173746	0.214508	1.28026	-0.249046	-0.977081	NaN	NaN	NaN	NaN	NaN	NaN	NaN	NaN	NaN	1.03849	1.74898	0.959446	S	4			___1	1	1.65625e-44	156.27	145.47	88.014
6.29255	6.3039	6.28288	6.07922	5.63833	5.72849	5.68949	5.95459	5.9942	6.26518	6.17056	6.0593	6.6826	6.61913	6.85205	6.83204	5.81277	5.86658	5.96318	6.16047	5.64147	6.40854	5.95863	5.93491	3.48712	3.12167	3.96925	3.78705	5.44986	5.61314	5.77346	5.40556	3.54115	3.64561	3.70374	3.60159	5.81864	5.82608	4.56229	4.39729	S	2			___1	1	6.65314e-08	120.87	95.313	90.731
NaN	NaN	NaN	NaN	NaN	NaN	NaN	NaN	NaN	NaN	NaN	NaN	NaN	NaN	NaN	-2.16731	NaN	NaN	NaN	NaN	-0.494066	-0.979952	-0.240856	-0.661875	-1.65259	-1.44811	-0.372688	-0.939663	-0.649765	-1.38563	-1.5708	NaN	NaN	NaN	NaN	NaN	-0.969116	NaN	NaN	NaN	S	2			___1	1	0.00018836	100.55	80.224	57.836
-1.24476	-0.901602	-1.11969	-0.628126	-1.04329	-0.609833	NaN	-0.983873	1.25413	NaN	1.19769	0.549957	0.640165	NaN	NaN	NaN	-3.12797	NaN	NaN	NaN	-0.478529	0.237474	0.0420952	0.0256348	NaN	NaN	-0.911198	NaN	0.322653	NaN	-0.252325	-0.19203	NaN	NaN	1.00309	0.319708	-1.69057	-1.69735	NaN	NaN	S	2			___1	0.990328	1.28475e-77	235.79	209.44	171.04
NaN	NaN	NaN	-0.509785	-0.446644	NaN	-0.252407	NaN	NaN	NaN	NaN	NaN	NaN	NaN	NaN	NaN	NaN	NaN	NaN	NaN	-0.167452	0.5018	0.950066	0.740971	0.0021286	NaN	-0.512941	0.618164	NaN	NaN	NaN	NaN	NaN	NaN	NaN	NaN	NaN	0.160339	-0.816282	NaN	S	3			___1	1	1.86477e-13	119.89	111.92	119.46
NaN	NaN	NaN	NaN	NaN	NaN	NaN	NaN	NaN	NaN	NaN	NaN	NaN	NaN	NaN	NaN	NaN	NaN	NaN	NaN	NaN	NaN	NaN	NaN	NaN	NaN	NaN	NaN	NaN	NaN	NaN	NaN	-0.309528	-0.424129	0.349823	0.0202255	NaN	NaN	NaN	NaN	S	3			___1	0.959342	0.00019212	80.98	68.677	80.98
NaN	NaN	NaN	NaN	NaN	NaN	NaN	NaN	NaN	NaN	NaN	NaN	NaN	NaN	NaN	NaN	-1.0108	0.0953026	NaN	-0.0404701	1.36283	0.991491	0.669897	2.00018	NaN	NaN	NaN	NaN	3.21761	2.18984	2.15864	2.2502	4.52735	5.87861	5.96866	5.40744	NaN	NaN	NaN	NaN	S	3			___1	1	4.66607e-126	240.41	224.86	211.37
3.18	3.42772	3.6974	4.15461	3.04707	3.27436	3.21226	3.14159	7.78299	7.44024	7.79921	7.85785	4.4744	3.899	3.69029	3.69585	NaN	NaN	NaN	NaN	8.10356	6.8376	7.00784	7.43821	2.02737	3.03951	3.43144	2.67826	1.23229	0.793156	NaN	1.25242	0.346237	0.95779	1.83734	1.26293	2.75867	4.46079	4.28882	3.74878	S	2			___1	0.999998	0	507.28	472.24	454.2
-1.9126	-1.85377	-1.718	-2.49484	NaN	-2.55931	-1.03046	-1.79083	NaN	NaN	NaN	NaN	NaN	NaN	NaN	NaN	-1.69585	-2.64674	-1.89046	-2.20572	NaN	NaN	-2.50194	-2.60383	-2.41392	NaN	-2.99748	-2.54007	-3.66576	-2.57515	-2.22124	-2.12452	-2.29794	-1.86578	-2.38291	NaN	NaN	NaN	-2.55706	-2.6645	S	2			___1	0.965948	2.55074e-11	133.48	100.42	105.99
NaN	NaN	NaN	NaN	NaN	NaN	NaN	NaN	-1.77782	-2.13345	-1.27152	NaN	NaN	-1.5127	NaN	NaN	0.874186	0.797907	1.21929	0.908409	0.0937386	NaN	NaN	-0.230873	NaN	-1.47065	0.792179	-0.533199	NaN	NaN	NaN	-0.472811	-0.73671	NaN	NaN	-0.444897	NaN	NaN	NaN	NaN	S	3			___1	0.999999	8.12975e-05	79.81	61.233	79.81
0.523302	0.990246	0.967714	0.918129	NaN	NaN	NaN	NaN	NaN	NaN	NaN	NaN	NaN	NaN	NaN	NaN	-1.13856	-0.371046	-1.03341	-0.933601	NaN	NaN	NaN	NaN	NaN	NaN	NaN	NaN	NaN	NaN	NaN	NaN	0.521475	0.546165	1.26345	1.01436	NaN	NaN	NaN	NaN	S	2			___1	0.986267	1.49455e-13	111.99	96.827	104.77
NaN	NaN	NaN	NaN	-1.01382	NaN	NaN	NaN	0.684668	0.0832481	0.257978	0.0119686	-1.64626	NaN	NaN	-2.03106	-0.855093	NaN	NaN	NaN	NaN	NaN	NaN	NaN	NaN	NaN	NaN	NaN	NaN	NaN	NaN	NaN	NaN	NaN	NaN	NaN	NaN	NaN	NaN	NaN	S	2			___1	1	1.21073e-57	235.88	212.4	188.39
-1.98518	NaN	NaN	NaN	NaN	NaN	NaN	NaN	NaN	NaN	NaN	NaN	NaN	NaN	NaN	NaN	NaN	NaN	NaN	NaN	-1.96129	-1.752	-2.0928	-1.76812	-2.99481	-3.0532	-2.42974	NaN	-1.64729	-2.33887	-3.00232	-3.04324	NaN	-3.4656	-3.01246	NaN	NaN	-1.78191	NaN	-2.2921	S	3			___1	0.782314	1.9305e-06	92.924	82.866	49.094
NaN	-0.0834427	-0.303505	-0.374327	NaN	NaN	NaN	NaN	NaN	NaN	NaN	NaN	NaN	NaN	-0.890047	NaN	1.15355	1.65494	1.36292	1.86804	0.58853	NaN	NaN	NaN	-0.21163	NaN	NaN	NaN	NaN	0.000232696	0.183819	NaN	NaN	NaN	NaN	NaN	NaN	NaN	NaN	NaN	S	3			___1	0.999338	3.4554e-13	116.45	107.46	116.45
0.504574	0.367844	0.284737	0.640616	NaN	NaN	NaN	NaN	NaN	NaN	NaN	NaN	NaN	NaN	NaN	NaN	NaN	NaN	NaN	NaN	NaN	NaN	NaN	NaN	NaN	NaN	NaN	NaN	NaN	NaN	NaN	NaN	-1.95559	NaN	NaN	NaN	NaN	NaN	NaN	NaN	S	4			___1	0.99366	0.000346065	65.855	44.964	54.672
NaN	NaN	NaN	NaN	NaN	NaN	NaN	NaN	NaN	NaN	NaN	NaN	NaN	NaN	NaN	NaN	NaN	NaN	NaN	NaN	NaN	-0.839224	-1.12562	-1.25153	NaN	NaN	NaN	NaN	NaN	NaN	0.0947018	NaN	NaN	NaN	NaN	NaN	NaN	-0.855726	NaN	NaN	S	2			___1	0.999999	4.54212e-77	203.29	187.72	168.31
NaN	NaN	NaN	NaN	NaN	NaN	NaN	NaN	-1.73287	-1.91063	-1.79306	-2.07227	NaN	NaN	NaN	NaN	NaN	-3.07762	NaN	NaN	NaN	NaN	NaN	NaN	NaN	NaN	NaN	NaN	NaN	NaN	NaN	NaN	3.8953	3.76275	4.07577	3.63325	-1.40817	NaN	NaN	NaN	S	2			___1	1	8.43914e-08	150.15	99.086	135.8
1.33805	1.82976	1.66635	1.48588	1.61508	1.68779	1.40853	1.80448	3.93758	4.208	4.35827	4.04136	3.18185	3.12124	3.04741	3.07583	NaN	1.1619	1.06342	1.11657	2.39452	2.45465	2.70606	2.52059	-0.196791	-0.694935	0.0617561	0.208261	-1.01438	-3.06956	-0.507057	NaN	-1.74049	-2.51044	NaN	-1.85009	1.74874	1.51502	1.01699	0.627735	S	2			___1	0.999777	2.5837e-18	159.75	116.97	144.41
NaN	NaN	NaN	NaN	NaN	NaN	NaN	NaN	NaN	NaN	NaN	NaN	-0.193552	-0.942772	-0.969303	-0.942413	NaN	NaN	NaN	NaN	NaN	NaN	0.757881	1.22153	NaN	-0.493767	0.449184	-0.249102	NaN	NaN	NaN	NaN	NaN	NaN	NaN	NaN	NaN	-1.17579	NaN	NaN	S	3			___1	0.999891	4.01985e-05	96.208	71.727	96.208
0.883278	0.649254	0.508545	-0.124893	0.657133	0.551022	0.715349	0.675356	1.66855	1.40428	2.23087	1.50646	2.18173	2.28431	2.31947	2.32083	-1.03858	-1.42337	-1.1543	-0.562065	2.02526	2.50131	2.68421	2.18377	1.80283	1.3584	1.7975	1.97974	NaN	NaN	NaN	NaN	NaN	NaN	NaN	NaN	0.873394	-0.225098	-0.670677	-0.462894	S	2			___1	1	3.23777e-06	192.91	182.99	86.898
-0.62023	NaN	NaN	-1.08764	NaN	NaN	NaN	NaN	NaN	-0.325529	0.326376	0.267675	-0.619261	NaN	NaN	NaN	NaN	NaN	NaN	NaN	NaN	1.42306	1.43876	1.45918	NaN	-1.85564	NaN	-0.286669	NaN	NaN	NaN	NaN	NaN	NaN	NaN	NaN	NaN	NaN	NaN	NaN	S	4			___1	1	2.93795e-13	89.462	78.895	89.462
NaN	NaN	NaN	NaN	NaN	NaN	NaN	NaN	NaN	NaN	NaN	NaN	NaN	NaN	NaN	NaN	NaN	NaN	-1.97437	NaN	-0.986645	-0.710728	-1.34035	-0.937242	NaN	-2.53606	-2.21665	NaN	-0.63899	-0.473726	0.22612	-0.243692	NaN	NaN	NaN	NaN	NaN	NaN	NaN	NaN	S	2			___1	0.999947	0.00205956	102.05	79.361	102.05
-0.77116	-1.01356	0.167738	NaN	NaN	NaN	NaN	NaN	NaN	NaN	NaN	NaN	NaN	NaN	NaN	NaN	NaN	NaN	NaN	NaN	NaN	NaN	NaN	NaN	NaN	NaN	NaN	NaN	NaN	NaN	NaN	NaN	NaN	NaN	NaN	NaN	NaN	NaN	NaN	NaN	S	3			___1	0.867231	1.75079e-09	115.46	99.164	115.46
NaN	NaN	-0.270844	NaN	NaN	NaN	NaN	NaN	NaN	NaN	NaN	NaN	-0.391033	NaN	NaN	-1.03566	0.317957	0.861637	0.537012	0.72135	0.984497	0.347797	0.0201721	0.954767	2.00811	2.35777	2.4869	2.49448	2.00147	1.32808	1.00391	1.32973	0.0101109	NaN	0.12866	0.437605	NaN	NaN	NaN	NaN	S	3			___1	1	8.73213e-60	179.46	163.83	42.746
NaN	NaN	NaN	NaN	NaN	NaN	NaN	NaN	NaN	NaN	NaN	NaN	NaN	NaN	NaN	NaN	-2.05771	-0.473082	-1.43573	-1.48998	-2.29499	NaN	NaN	NaN	-1.08419	-1.30854	-0.234022	NaN	NaN	-1.90128	-1.67126	-2.57858	NaN	NaN	NaN	-1.31378	NaN	NaN	NaN	NaN	S	3			___1	0.999288	0.0028888	48.824	41.415	48.824
0.452095	0.724003	1.0561	1.22678	NaN	0.970432	NaN	NaN	0.258324	NaN	NaN	0.156828	0.429766	NaN	0.711062	1.02608	0.845264	0.59519	NaN	0.687742	1.86587	1.99149	2.04328	2.07462	3.25246	2.91264	3.34385	3.6228	2.65756	2.57937	2.46346	2.70551	1.24415	1.40551	0.989656	NaN	NaN	-0.669458	-0.673414	NaN	S	3			___1	1	5.4086e-05	93.684	76.402	90.453
NaN	NaN	NaN	NaN	NaN	NaN	NaN	NaN	NaN	NaN	NaN	NaN	NaN	NaN	NaN	NaN	NaN	-2.5863	-1.5241	-1.58424	NaN	NaN	NaN	NaN	NaN	-0.433081	-0.154135	-0.152828	-1.1463	NaN	NaN	-1.98821	NaN	NaN	NaN	NaN	NaN	NaN	NaN	NaN	S	3			___1	1	0.00016888	75.358	58.765	75.358
-0.947218	-1.86562	-0.930641	-1.99015	NaN	-0.536219	1.01921	0.412104	-0.597958	NaN	-1.55086	-0.81395	-0.599607	-2.29433	-2.02316	-2.59417	2.99391	0.262943	-0.772667	-0.45648	0.95817	-1.11246	1.25651	1.09673	2.15281	5.07176	2.06904	NaN	-4.33567	-1.54945	NaN	-0.869059	NaN	-0.00267792	-1.04781	NaN	0.632658	NaN	-0.674135	-1.19785	S	4			___1	1	1.07431e-28	203.87	170.87	59.728
NaN	NaN	NaN	NaN	NaN	NaN	NaN	NaN	NaN	NaN	0.307022	0.489551	-0.535036	NaN	NaN	NaN	-0.0388031	-0.16181	NaN	NaN	-0.104729	-0.742516	NaN	NaN	0.995836	2.17369	0.815279	-0.425055	NaN	NaN	NaN	NaN	-0.120844	0.315823	0.00723076	NaN	0.273443	0.808674	0.97653	0.355009	S	3			___1	1	3.59626e-46	174.2	150.29	97.488
-0.639805	NaN	NaN	NaN	NaN	NaN	NaN	NaN	-0.0619412	NaN	NaN	NaN	NaN	-1.13025	-0.768946	NaN	NaN	NaN	-1.04376	NaN	NaN	NaN	-1.65568	NaN	-0.886709	-1.6341	-1.14087	-0.881353	NaN	NaN	-0.216402	NaN	0.646101	-0.355711	NaN	NaN	NaN	0.547501	NaN	NaN	S	2			___1	0.867139	0.00349236	71.555	14.207	71.555
NaN	-1.28351	NaN	NaN	-1.63566	-2.37621	NaN	-2.07651	NaN	-1.21207	-1.47156	-1.17478	-1.0755	-1.90891	-1.57287	-1.47315	NaN	-1.28524	-0.773729	NaN	NaN	-2.15238	NaN	-2.77293	NaN	NaN	1.20985	0.395189	-2.01544	-1.60245	-1.80745	NaN	-1.08368	-0.907227	-0.605793	-1.22586	NaN	NaN	-2.02447	NaN	S	2			___1	0.773326	2.15865e-24	211.22	170.49	211.22
-0.307974	NaN	-1.23409	-1.22876	NaN	NaN	NaN	NaN	NaN	NaN	NaN	NaN	NaN	NaN	NaN	NaN	NaN	NaN	NaN	NaN	-0.639885	NaN	NaN	NaN	0.961935	NaN	NaN	0.395189	NaN	NaN	NaN	-1.509	NaN	NaN	NaN	NaN	NaN	NaN	NaN	NaN	S	2			___1	0.889149	3.73382e-12	179.46	138.84	86.288
NaN	NaN	NaN	NaN	3.28462	3.19148	3.59857	3.61976	2.55332	2.51706	2.1823	1.66724	NaN	1.62125	2.3192	2.56381	2.28099	-1.99335	0.884178	0.849392	NaN	4.08482	3.68484	2.64355	1.80672	NaN	NaN	2.27536	NaN	NaN	1.61574	NaN	NaN	NaN	NaN	NaN	1.16168	-1.11314	-1.16016	0.922625	S	3			___1	0.980635	2.36983e-13	121.58	107.75	103.21
-0.378879	-0.738051	-0.464477	-0.362082	NaN	NaN	NaN	-2.4858	-1.4051	NaN	NaN	-1.51884	NaN	-1.9923	-1.90183	NaN	NaN	NaN	NaN	NaN	NaN	NaN	NaN	NaN	NaN	NaN	NaN	NaN	NaN	NaN	NaN	-2.63053	-1.69365	-1.57333	-1.52426	-2.23711	NaN	NaN	NaN	NaN	S	2			___1	0.947497	0.00447046	95.273	54.244	89.43
-0.558441	-0.676437	-0.587351	-0.12657	NaN	0.62118	1.44559	1.02395	-0.504042	-1.08587	-1.95087	-0.406981	NaN	NaN	0.00184822	NaN	2.99405	2.49266	2.71831	2.51196	NaN	0.366209	1.69804	1.18019	2.69034	5.65481	3.76195	0.99346	2.3535	0.985109	2.20038	2.57049	NaN	1.66414	0.903463	1.35963	NaN	1.6044	1.59953	0.610308	S	4			___1	1	1.79199e-23	149.09	108.36	53.21
NaN	NaN	NaN	NaN	NaN	NaN	NaN	NaN	NaN	NaN	NaN	NaN	NaN	NaN	NaN	NaN	0.610889	-0.224682	-0.0760403	-0.0256958	0.0734672	NaN	-0.806871	NaN	NaN	NaN	2.09936	NaN	NaN	NaN	NaN	NaN	NaN	NaN	NaN	NaN	NaN	NaN	NaN	0.474268	S	2			___1	0.970769	0.000134246	96.229	48.627	96.229
1.07043	1.2727	1.5734	1.12771	2.68381	3.21134	3.65155	3.39522	2.37448	2.25786	1.80978	2.35541	1.84141	1.69058	1.69954	2.04607	0.998142	1.15581	1.2227	1.2807	1.66134	2.2757	2.63956	2.28717	4.57717	4.07129	4.64842	4.98978	0.828045	0.827475	0.903332	0.238295	0.838066	1.02824	0.76181	0.726734	3.51466	3.50228	3.1681	3.16007	S	2			___1	0.999991	1.47585e-130	292.8	239.35	291.52
NaN	-2.58092	NaN	NaN	NaN	NaN	-1.58708	-2.21244	-2.40838	NaN	-3.84288	-2.95018	NaN	-4.47285	NaN	-3.747	NaN	NaN	NaN	NaN	-2.12459	NaN	NaN	NaN	0.674461	-0.429945	-0.177048	1.13781	-3.9617	NaN	NaN	NaN	NaN	NaN	-3.67276	-4.23421	-0.722004	-2.09831	-2.39608	-2.6539	S	2			___1	1	0.000531899	91.658	6.7742	70.1
-1.19673	-1.27879	-0.486742	-0.548365	-1.20668	-0.214945	2.71045	0.271818	-0.290256	-4.94083	NaN	NaN	NaN	NaN	NaN	NaN	-2.03791	-0.478796	0.070221	-1.23107	0.794279	NaN	0.486416	0.0553055	2.17025	2.76985	3.13251	2.71875	1.17674	0.139343	-0.186607	-0.0261936	-0.959675	NaN	-0.0914402	-0.615745	-0.742912	-0.49478	-0.86577	NaN	S	2			___1	0.999941	1.73743e-12	132.14	97.921	117.14
NaN	NaN	NaN	NaN	NaN	NaN	NaN	NaN	NaN	NaN	NaN	NaN	NaN	NaN	NaN	NaN	NaN	NaN	NaN	-0.486845	NaN	NaN	NaN	NaN	0.592461	0.289062	0.758253	0.625601	NaN	NaN	NaN	NaN	NaN	NaN	NaN	NaN	NaN	0.00427437	NaN	NaN	S	2			___1	0.999999	2.26427e-16	138.91	105.97	138.91
NaN	NaN	NaN	NaN	NaN	NaN	0.761639	-2.68425	NaN	NaN	NaN	NaN	NaN	NaN	NaN	NaN	NaN	NaN	-1.2863	-2.05301	-3.44475	-4.17096	-3.00229	NaN	-1.82473	-1.66338	-1.74782	-2.56652	NaN	-2.77504	NaN	-1.78324	-1.88152	-1.90787	-1.68621	-1.92647	NaN	-3.36059	-2.42541	-2.20498	S	2			___1	0.852306	0.0352744	54.198	18.902	52.693
NaN	NaN	NaN	NaN	NaN	-0.285067	NaN	-1.36421	NaN	NaN	NaN	NaN	NaN	NaN	NaN	NaN	NaN	-1.13271	-1.68475	-1.45461	NaN	NaN	NaN	NaN	-1.84736	NaN	-1.81059	NaN	NaN	NaN	NaN	NaN	NaN	NaN	NaN	NaN	NaN	-0.12533	NaN	NaN	S	2			___1	1	1.70997e-08	115.56	95.547	98.943
2.67594	3.27568	3.24028	3.06629	2.45346	2.00475	5.2806	1.94854	0.257135	-0.153398	-0.704769	0.112017	0.12682	-0.177111	0.603632	0.619001	2.843	2.72422	2.94698	3.437	1.5433	1.03036	2.83908	1.03821	5.41801	7.34585	5.68262	4.70671	2.19809	2.3475	2.30597	2.88282	4.42276	4.52096	4.55105	5.20532	4.7331	2.92671	4.79362	3.70567	S	2			___1	1	3.31528e-133	299.64	256.66	238.67
NaN	-1.17103	-0.478514	-0.414745	NaN	NaN	0.0279655	-0.974093	NaN	NaN	NaN	NaN	NaN	NaN	NaN	NaN	-1.87485	-1.43871	-1.51689	-1.10961	-0.0337772	-1.21181	-0.540398	-1.11976	0.234581	2.00537	1.10666	0.385435	-0.888094	-1.47495	-1.73481	-1.57981	NaN	NaN	NaN	NaN	NaN	0.580046	1.30267	0.591061	S	3			___1	0.999661	8.46731e-83	228.57	219.39	228.57
1.56835	1.40365	1.82045	1.43201	-0.388161	0.64607	0.944736	0.581528	0.20672	0.628807	0.33032	0.584862	1.28764	1.29503	1.24496	1.3	1.44818	1.89831	1.81387	1.69222	2.32009	2.89068	2.48754	2.56182	NaN	-1.65083	NaN	NaN	0.712028	0.437529	0.269817	-0.169758	2.65296	2.5105	2.48983	2.41645	NaN	0.495283	0.320806	0.992353	S	2			___1	0.99937	2.39092e-56	234.82	162.12	88.056
-1.06655	-1.43751	-1.16251	-0.986769	NaN	NaN	NaN	NaN	NaN	NaN	NaN	NaN	NaN	NaN	NaN	NaN	NaN	NaN	NaN	NaN	NaN	NaN	NaN	NaN	NaN	NaN	NaN	NaN	NaN	NaN	NaN	NaN	NaN	NaN	NaN	NaN	NaN	NaN	NaN	NaN	S	2			___1	1	0.00393837	97.86	26.305	97.86
NaN	NaN	NaN	NaN	NaN	NaN	NaN	NaN	NaN	NaN	NaN	NaN	NaN	NaN	NaN	-1.31813	1.33745	1.31764	1.16942	1.37403	NaN	NaN	0.277119	NaN	NaN	-0.675419	-0.322441	NaN	NaN	NaN	NaN	-1.99061	NaN	-1.22562	NaN	-0.931396	0.805315	NaN	1.53517	1.26245	S	3			___1	0.999888	6.86651e-05	87.468	79.756	86.791
-2.67747	NaN	NaN	NaN	NaN	NaN	-1.94239	NaN	NaN	NaN	NaN	NaN	NaN	-2.9735	NaN	NaN	0.593042	0.407307	0.674328	0.453739	-3.30664	NaN	-2.49363	NaN	-1.05916	-0.48205	-0.568029	-0.352833	NaN	-2.4681	-1.58284	-1.64944	NaN	NaN	-2.30143	NaN	-1.17092	-1.8681	-0.477043	-0.763409	S	2			___1	0.999876	0.0080458	75.652	24.124	73.885
NaN	NaN	NaN	NaN	NaN	NaN	NaN	NaN	NaN	NaN	NaN	NaN	NaN	NaN	NaN	NaN	NaN	NaN	NaN	NaN	NaN	NaN	NaN	NaN	0.193344	0.855381	-0.00877571	NaN	NaN	NaN	NaN	NaN	NaN	NaN	NaN	NaN	NaN	NaN	NaN	NaN	S	3			___1	0.993385	0.000494406	66.436	60.717	66.436
NaN	NaN	NaN	NaN	NaN	NaN	NaN	NaN	NaN	NaN	NaN	NaN	NaN	NaN	NaN	NaN	NaN	NaN	-1.35371	NaN	NaN	NaN	NaN	NaN	NaN	-1.26385	-1.68931	-2.58603	NaN	NaN	NaN	-1.70226	NaN	NaN	NaN	NaN	NaN	NaN	-2.64877	NaN	S	3			___1	0.907522	0.002154	85.493	67.42	50.87
NaN	NaN	NaN	NaN	NaN	NaN	NaN	NaN	NaN	NaN	NaN	NaN	NaN	NaN	NaN	NaN	-1.73438	-2.04494	-1.36005	-1.83985	-2.88367	NaN	NaN	NaN	NaN	-1.22023	NaN	-2.46979	NaN	-3.05798	-2.52078	-1.67225	NaN	NaN	NaN	-2.20179	NaN	NaN	NaN	NaN	S	3			___1	0.987124	0.00436718	47.088	35.397	47.088
0.904846	1.20723	NaN	NaN	0.137148	-1.35942	-0.310209	-0.578692	-0.134443	-0.357931	-0.175821	0.35931	-0.275932	-0.297247	-0.802086	-0.525461	NaN	NaN	NaN	NaN	-1.22941	NaN	-2.32644	NaN	-1.04501	-0.476229	NaN	-0.967871	NaN	NaN	NaN	NaN	NaN	NaN	NaN	NaN	NaN	NaN	NaN	NaN	S	2			___1	1	1.5328e-13	136.33	85.43	136.33
NaN	NaN	NaN	NaN	NaN	NaN	NaN	NaN	0.77109	0.789589	NaN	1.02446	NaN	NaN	NaN	NaN	NaN	NaN	NaN	NaN	NaN	NaN	NaN	NaN	NaN	NaN	NaN	NaN	NaN	NaN	NaN	NaN	NaN	NaN	NaN	NaN	NaN	NaN	NaN	NaN	S	2			___1	0.843273	1.46122e-45	171.98	134.3	171.98
-0.518709	0.193291	-0.769566	-1.62425	NaN	NaN	NaN	0.794445	1.16565	1.81637	1.2304	NaN	-0.0581932	NaN	1.06885	NaN	NaN	NaN	NaN	NaN	NaN	-3.3139	NaN	NaN	NaN	NaN	NaN	NaN	NaN	NaN	NaN	NaN	NaN	NaN	NaN	NaN	-1.342	NaN	NaN	NaN	S	3			___1	0.933452	0.000788473	61.641	40.34	60.549
NaN	NaN	NaN	NaN	-0.179606	0.105709	-0.645641	NaN	0.77317	0.450882	1.47777	1.30659	-0.133858	-0.724338	-1.4106	-0.575224	NaN	NaN	NaN	NaN	-1.23246	NaN	NaN	NaN	0.201981	1.43583	0.263825	NaN	NaN	NaN	NaN	NaN	NaN	NaN	NaN	NaN	NaN	NaN	-1.35295	NaN	S	3			___1	0.998119	5.69077e-36	157.28	146.62	157.28
NaN	NaN	NaN	NaN	-2.66582	NaN	NaN	NaN	NaN	NaN	NaN	NaN	NaN	NaN	NaN	NaN	NaN	NaN	NaN	NaN	NaN	NaN	NaN	NaN	NaN	-1.15515	-0.660179	NaN	NaN	NaN	NaN	NaN	NaN	NaN	-2.90737	NaN	NaN	-1.50815	-1.18355	-0.990162	S	2			___1	1	0.00439472	58.83	41.01	45.723
NaN	NaN	NaN	NaN	NaN	NaN	NaN	NaN	NaN	NaN	NaN	NaN	NaN	NaN	NaN	NaN	NaN	NaN	NaN	NaN	NaN	NaN	NaN	NaN	-0.205936	1.17257	-0.226971	NaN	NaN	NaN	NaN	NaN	NaN	NaN	NaN	NaN	NaN	NaN	NaN	NaN	S	3			___1	0.995451	0.00018025	68.046	60.381	68.046
2.58241	1.69909	NaN	1.74599	1.73604	0.987728	NaN	1.28927	NaN	NaN	1.77918	NaN	0.877583	0.387087	NaN	1.01455	1.85724	1.17043	1.48468	NaN	NaN	NaN	NaN	NaN	NaN	NaN	4.33775	NaN	0.0821667	NaN	NaN	1.28529	NaN	NaN	2.24013	2.28644	2.6478	2.64164	NaN	4.18515	S	3			___1	0.818062	3.77129e-24	146.81	125.35	146.81
NaN	NaN	NaN	NaN	NaN	NaN	NaN	NaN	NaN	NaN	NaN	NaN	NaN	NaN	NaN	NaN	NaN	NaN	NaN	NaN	NaN	NaN	NaN	NaN	-1.93949	NaN	NaN	0.047575	NaN	NaN	NaN	NaN	NaN	NaN	NaN	NaN	0.186642	-0.127394	0.283264	0.0841598	S	3			___1	0.995444	0.000157793	74.048	66.335	74.048
0.032959	-0.569096	0.244347	0.39296	0.953461	NaN	NaN	NaN	NaN	NaN	NaN	0.483288	1.2049	0.248692	NaN	NaN	2.7664	3.27894	2.74166	2.58834	2.99137	0.854107	1.21129	1.10972	4.6986	4.32871	5.14604	4.01223	2.58282	1.88747	1.31134	1.857	1.3556	2.78593	2.5376	2.85151	NaN	NaN	NaN	-1.52043	S	3			___1	1	2.11663e-40	225.31	198.56	152.35
NaN	NaN	NaN	NaN	NaN	NaN	NaN	NaN	NaN	NaN	NaN	NaN	NaN	NaN	NaN	NaN	NaN	NaN	NaN	NaN	NaN	0.616913	-0.337	NaN	0.26086	3.10459	0.889181	0.378092	0.976654	1.27639	0.504579	0.873751	NaN	NaN	NaN	NaN	-0.557663	NaN	NaN	NaN	S	4			___1	1	4.40923e-262	291.51	279.39	115.96
-1.98649	-1.80692	-2.93072	NaN	1.30459	NaN	-0.665976	-0.840868	-1.79609	-1.47001	-2.20247	NaN	-2.16944	NaN	-2.345	NaN	NaN	NaN	NaN	NaN	NaN	NaN	NaN	NaN	2.69708	NaN	NaN	0.770056	NaN	-2.00465	-1.99743	NaN	-1.20338	NaN	NaN	NaN	NaN	NaN	NaN	NaN	S	3			___1	0.855948	1.76283e-13	176.23	144.71	176.23
0.321938	0.339207	0.779585	0.764938	2.54961	2.35401	2.22644	2.43361	2.71534	2.20334	2.29167	2.55248	1.81248	1.90416	1.53859	1.60862	1.67267	2.5774	2.26335	2.25321	3.37801	2.54878	2.85465	2.87932	-1.3432	-0.895914	-1.01385	-1.68407	2.75906	2.09979	1.5515	1.83947	NaN	NaN	NaN	NaN	-3.15383	-1.07827	-0.972668	-1.33876	S	2			___1	0.99931	7.38928e-261	260.77	249.28	184.99
NaN	NaN	NaN	1.50609	NaN	NaN	NaN	NaN	NaN	NaN	NaN	3.69097	NaN	2.32352	2.14463	NaN	1.37046	NaN	NaN	2.28857	3.55453	2.43319	NaN	2.76403	-0.5357	NaN	0.304878	NaN	1.62454	0.685549	NaN	1.03834	NaN	-2.19511	-1.88926	NaN	-0.660942	NaN	NaN	-0.990854	S	2			___1	0.902315	7.93925e-121	192.46	137.85	168.93
1.59053	0.979578	1.84355	1.72607	2.41512	2.32894	1.87407	2.14465	1.9555	1.29503	2.31522	2.75386	2.18813	1.8863	1.77514	1.40249	1.41637	2.00588	1.73326	1.81594	2.75736	2.29024	2.54773	2.64829	NaN	0.101517	0.410913	0.503147	0.561689	0.510658	NaN	0.13258	-0.422298	NaN	NaN	NaN	2.15971	3.54967	3.18748	2.40666	S	3			___1	0.990152	7.20757e-83	186.9	178.84	186.9
3.00421	2.88097	3.75444	3.55106	4.3569	4.14504	4.45116	4.17666	2.82563	2.06064	2.42489	2.72462	2.96928	2.63773	2.44033	2.40662	1.38004	3.30238	2.39735	2.57359	4.84276	3.54946	3.6349	3.9064	NaN	0.517288	1.01289	0.46596	3.31491	2.4182	1.32947	1.72942	NaN	NaN	NaN	NaN	0.399713	1.04033	0.536234	-0.0878258	S	2			___1	0.99966	3.05863e-186	293.63	250.08	293.63
2.89099	2.88183	3.82471	3.7652	4.25029	4.09247	4.05158	4.13093	5.21115	4.60413	4.9991	5.38007	4.63454	4.45247	4.51341	4.4784	3.15194	4.52804	4.14333	4.09965	4.90884	4.03622	4.61963	4.60529	0.966618	1.20391	1.48408	1.45886	2.93818	2.29243	1.6828	1.98652	NaN	NaN	NaN	NaN	2.79238	3.47313	2.94783	2.0948	S	2			___1	1	3.20815e-49	190.96	161.98	153.06
NaN	NaN	NaN	NaN	2.02612	2.1547	1.88245	1.75019	-0.438326	-0.611317	0.129211	-0.220306	-0.98769	-0.255072	-1.3438	-0.616182	0.402779	1.54867	0.731857	1.16125	-0.672974	0.337545	0.047081	-0.329578	NaN	NaN	-3.09142	NaN	-2.23181	-2.18237	-2.54933	NaN	NaN	NaN	NaN	NaN	NaN	NaN	NaN	NaN	S	3			___1	0.999922	1.1035e-13	139.86	110.53	110.44
1.78449	1.73804	2.03217	1.78677	3.14653	3.10193	3.64579	3.18514	3.81612	3.53463	3.18026	3.65136	2.37976	2.49124	2.80454	2.76139	3.01237	1.74915	1.47615	1.75951	2.24754	1.97309	2.56452	2.77428	0.0352592	0.00758553	0.394089	-0.0230694	1.24982	1.20593	1.03551	0.518261	-1.75664	-1.58514	-1.85342	-1.62179	0.322245	-0.12966	NaN	-0.122719	S	2			___1	1	2.74071e-05	122.96	87.468	122.96
-2.57581	NaN	-1.89366	-2.21648	-1.1811	-1.24185	-1.44617	-1.62835	NaN	NaN	NaN	-2.56324	NaN	NaN	NaN	NaN	NaN	-1.81502	-1.96881	-2.21562	-0.375614	-1.50629	NaN	NaN	NaN	NaN	NaN	NaN	-1.44031	NaN	NaN	-2.94651	NaN	NaN	NaN	NaN	NaN	NaN	NaN	NaN	S	4			___1	0.999755	4.55635e-23	99.794	91.197	97.308
-1.30129	-2.13232	-1.83156	-2.36778	NaN	NaN	NaN	NaN	NaN	NaN	NaN	NaN	-1.88839	-2.80832	-2.00507	NaN	NaN	NaN	-2.53615	NaN	0.880859	0.839973	0.404551	0.380207	NaN	NaN	NaN	0.399803	0.0998306	-0.407413	0.270288	0.0236072	NaN	NaN	NaN	NaN	-0.85828	-0.416464	-0.637812	NaN	S	2			___1	0.990337	0.000721426	100.38	47.651	100.38
NaN	NaN	NaN	-1.23581	NaN	NaN	NaN	NaN	-0.645866	NaN	NaN	-1.10538	-1.73094	-1.60746	NaN	NaN	NaN	NaN	NaN	NaN	0.199204	-0.452818	0.183388	0.190947	1.40805	1.2586	1.66732	1.44309	-0.504356	-0.427061	-0.832886	-0.596266	NaN	NaN	NaN	NaN	NaN	NaN	NaN	NaN	S	2			___1	1	3.64952e-07	124.12	103.84	100.93
NaN	NaN	-1.37643	NaN	NaN	-0.998852	-0.592161	-1.20179	-0.421759	NaN	NaN	NaN	0.0831604	-0.388142	0.237455	-0.133379	NaN	1.02382	1.23152	0.805057	0.478235	0.848623	0.972994	1.0794	1.58718	1.13563	1.84617	2.13328	1.92104	1.95637	2.11778	1.44302	NaN	NaN	-0.902533	NaN	NaN	1.41077	NaN	NaN	S	2			___1	0.974059	4.13837e-68	243.01	219.55	243.01
3.89592	4.21615	4.25652	4.07806	NaN	0.91671	NaN	0.278301	NaN	NaN	NaN	NaN	-1.72133	-2.20313	NaN	NaN	3.04092	3.11736	3.25627	2.90531	-2.77987	-2.8882	-2.43288	-2.7484	NaN	NaN	NaN	NaN	3.77351	3.38175	4.77383	4.20539	NaN	NaN	-0.825748	NaN	NaN	NaN	NaN	NaN	S	2			___1	0.999995	0.000383283	90.793	59.371	81.525
NaN	NaN	NaN	NaN	NaN	NaN	NaN	NaN	NaN	NaN	NaN	-3.53352	-1.87463	NaN	NaN	-1.26102	NaN	NaN	NaN	NaN	NaN	NaN	-1.55804	-1.54496	-1.13581	-1.02588	-0.946178	NaN	NaN	NaN	NaN	NaN	NaN	-0.556717	-0.419659	-0.780722	NaN	NaN	NaN	NaN	S	2			___1	1	0.00743363	76.228	52.908	76.228
NaN	NaN	NaN	NaN	-1.53181	NaN	-0.885023	NaN	NaN	NaN	NaN	NaN	NaN	NaN	NaN	NaN	-2.0417	-2.23683	-2.80173	NaN	NaN	NaN	NaN	NaN	-1.16152	-1.57268	-1.46587	-0.647308	-2.5629	-2.13795	-1.84143	-1.88929	NaN	-1.04351	-2.19525	-1.6729	-1.45207	NaN	NaN	-1.41382	S	2			___1	0.949031	0.042862	45.915	28.722	45.915
NaN	NaN	NaN	NaN	NaN	NaN	NaN	NaN	NaN	NaN	NaN	NaN	NaN	NaN	NaN	NaN	NaN	NaN	NaN	NaN	NaN	0.739448	0.517122	-0.0614033	NaN	NaN	NaN	NaN	NaN	NaN	NaN	NaN	NaN	NaN	NaN	NaN	NaN	NaN	NaN	NaN	S	3			___1	0.946794	4.702e-06	73.791	64.726	73.791
NaN	NaN	NaN	NaN	NaN	NaN	NaN	NaN	NaN	NaN	NaN	NaN	NaN	NaN	NaN	NaN	NaN	NaN	NaN	NaN	NaN	-0.892467	-0.382202	-0.470579	NaN	NaN	NaN	NaN	NaN	NaN	NaN	NaN	NaN	NaN	NaN	NaN	NaN	NaN	NaN	NaN	S	3			___1	0.923754	0.00126638	45.791	42.453	45.791
NaN	NaN	NaN	NaN	NaN	NaN	NaN	NaN	NaN	NaN	NaN	NaN	NaN	NaN	NaN	NaN	NaN	NaN	NaN	NaN	NaN	NaN	NaN	NaN	-2.2887	-1.86437	-1.70479	-0.686481	NaN	NaN	NaN	NaN	NaN	NaN	NaN	NaN	-1.24491	NaN	-0.623257	-1.25337	S	2			___1	1	1.72978e-17	134.9	122.99	134.9
NaN	NaN	NaN	NaN	-1.22195	-1.96075	-1.18318	-1.45408	NaN	NaN	NaN	NaN	NaN	NaN	NaN	NaN	NaN	NaN	NaN	NaN	NaN	NaN	NaN	NaN	NaN	NaN	-2.25424	NaN	NaN	NaN	NaN	NaN	NaN	NaN	NaN	NaN	NaN	NaN	NaN	NaN	S	3			___1	0.973247	0.00554609	40.012	29.527	40.012
-0.292446	NaN	0.358639	NaN	NaN	1.9973	0.795315	NaN	0.342184	0.373537	NaN	NaN	-0.442482	NaN	-0.71487	-0.535498	NaN	NaN	NaN	NaN	NaN	NaN	NaN	NaN	NaN	NaN	-1.22497	NaN	NaN	NaN	NaN	NaN	NaN	NaN	NaN	NaN	NaN	NaN	NaN	NaN	S	3			___1	0.972567	0.000732056	41.475	36.943	41.475
NaN	NaN	NaN	NaN	NaN	NaN	NaN	NaN	NaN	NaN	NaN	NaN	NaN	NaN	NaN	NaN	2.28369	NaN	2.54127	2.20505	NaN	NaN	NaN	NaN	NaN	NaN	NaN	NaN	NaN	NaN	NaN	NaN	0.926786	0.937416	1.22384	1.00183	NaN	NaN	NaN	NaN	S	3			___1	0.982671	1.73596e-06	111.65	98.319	56.817
NaN	NaN	NaN	NaN	NaN	NaN	NaN	NaN	NaN	NaN	NaN	NaN	NaN	NaN	NaN	NaN	0.0243702	0.535791	0.35356	0.0780354	NaN	NaN	NaN	NaN	NaN	NaN	NaN	NaN	NaN	NaN	NaN	NaN	NaN	-2.12041	-1.76547	NaN	NaN	NaN	NaN	NaN	S	2			___1	0.904058	0.000423446	108.43	81.758	104.43
-1.59107	-1.34691	-1.70331	-1.63039	NaN	NaN	NaN	NaN	NaN	NaN	NaN	NaN	NaN	NaN	NaN	NaN	NaN	NaN	NaN	NaN	NaN	NaN	NaN	NaN	-1.53709	-1.5336	-1.80394	NaN	NaN	NaN	NaN	NaN	NaN	NaN	NaN	NaN	NaN	NaN	NaN	NaN	S	2			___1	0.891834	0.00183965	78.903	39.118	72.958
0.530838	0.493099	0.337301	0.26437	1.91324	1.2784	1.35641	0.886705	0.65369	0.170673	-0.118307	0.17383	-0.584417	-0.559036	-0.517489	NaN	0.0289288	-0.201082	0.24691	-0.248987	0.90666	NaN	0.386787	0.197937	1.53985	1.14301	1.9049	1.58362	1.07038	1.44449	0.818205	1.14521	0.407097	0.611652	0.398279	0.26829	NaN	NaN	0.239595	-0.0882263	S	3			___1	0.999968	2.05591e-51	168.83	157.72	140.45
NaN	NaN	NaN	NaN	NaN	NaN	NaN	NaN	NaN	NaN	NaN	NaN	NaN	NaN	NaN	NaN	NaN	NaN	NaN	NaN	NaN	NaN	NaN	NaN	-1.88476	-1.07518	-1.77967	NaN	NaN	NaN	NaN	NaN	NaN	NaN	NaN	NaN	NaN	NaN	NaN	NaN	S	2			___1	1	0.0303452	50.297	16.871	50.297
NaN	NaN	NaN	NaN	NaN	NaN	NaN	NaN	NaN	NaN	NaN	NaN	2.48018	1.9804	2.17987	2.33044	NaN	NaN	NaN	NaN	NaN	NaN	NaN	NaN	NaN	NaN	NaN	NaN	NaN	NaN	NaN	NaN	NaN	NaN	NaN	NaN	NaN	NaN	NaN	NaN	S	3			___1	0.996937	8.02069e-20	139.16	123.74	76.799
0.771486	1.20122	0.920466	0.871464	NaN	NaN	NaN	NaN	NaN	NaN	NaN	NaN	NaN	NaN	NaN	NaN	NaN	NaN	NaN	-1.18521	NaN	-0.230379	0.17001	-0.291151	-0.56805	NaN	-0.713358	0.0882568	-1.6709	-1.60674	NaN	-1.25853	0.0170155	NaN	NaN	-0.0752335	NaN	NaN	NaN	-1.42827	S	3			___1	0.999949	8.61553e-44	160.67	154.57	160.67
2.08347	0.480156	0.513769	0.448286	0.878843	0.85928	0.770056	0.953253	NaN	NaN	0.916164	-0.0294037	0.280083	-0.0805092	0.0100842	NaN	2.42585	1.95461	2.15315	2.03878	1.69797	2.50182	1.62635	1.76556	0.105631	NaN	2.76616	1.31175	0.957295	0.482489	NaN	0.517832	1.62599	2.35333	1.67483	2.06301	1.00317	2.14492	1.87773	1.93737	S	4			___1	1	4.86769e-25	140.9	128.35	133.94
NaN	NaN	NaN	-2.65945	NaN	NaN	NaN	NaN	NaN	NaN	NaN	NaN	-3.15208	NaN	-2.83788	NaN	NaN	NaN	NaN	NaN	-0.938667	-1.29052	-0.670242	NaN	NaN	NaN	NaN	NaN	-0.418837	NaN	NaN	NaN	NaN	-1.60898	-2.17218	-2.38116	NaN	NaN	NaN	NaN	S	3			___1	0.994636	0.00423451	54.524	34.763	54.524
0.524574	1.69982	1.26172	1.22214	0.54154	0.189478	-0.0104809	NaN	0.588442	NaN	NaN	0.675915	0.255186	-0.133913	0.0563965	-0.333374	-0.643822	NaN	-0.323841	-0.981218	0.613781	0.974293	1.32781	1.27904	1.96394	2.34177	1.87297	2.21973	-1.16793	-0.903725	NaN	-0.123201	NaN	NaN	NaN	NaN	NaN	NaN	NaN	NaN	S	4			___1	0.999994	1.41867e-38	150.45	133.16	145.01
NaN	NaN	NaN	-1.12428	NaN	NaN	NaN	NaN	NaN	NaN	NaN	NaN	NaN	NaN	NaN	NaN	NaN	NaN	NaN	NaN	-1.11471	NaN	NaN	NaN	-0.746483	-0.534111	0.298693	-0.277969	-1.06805	NaN	NaN	NaN	NaN	NaN	NaN	NaN	NaN	NaN	NaN	NaN	S	2			___1	1	1.41351e-10	127.36	102.34	69.92
NaN	NaN	NaN	NaN	NaN	NaN	NaN	NaN	NaN	NaN	NaN	NaN	NaN	NaN	NaN	NaN	-3.10622	-2.85483	-2.34396	NaN	-0.968107	-1.29743	-1.18111	-0.947378	NaN	NaN	NaN	NaN	-2.71975	-2.58239	-2.54771	NaN	NaN	NaN	NaN	NaN	NaN	NaN	NaN	NaN	S	2			___1	0.999831	0.0108185	67.334	44.014	67.334
NaN	NaN	NaN	NaN	NaN	NaN	NaN	NaN	NaN	NaN	NaN	NaN	NaN	NaN	NaN	NaN	NaN	NaN	NaN	NaN	NaN	NaN	NaN	NaN	NaN	NaN	NaN	NaN	NaN	NaN	NaN	NaN	-1.51285	-1.93054	NaN	-3.05632	0.821552	NaN	1.44022	1.29075	S	4			___1	0.985707	0.000183932	81.016	50.864	77.08
NaN	-1.77547	-1.79675	-1.84572	NaN	NaN	NaN	NaN	NaN	NaN	NaN	NaN	NaN	NaN	NaN	NaN	NaN	NaN	NaN	NaN	NaN	NaN	NaN	NaN	NaN	NaN	NaN	NaN	NaN	NaN	NaN	NaN	NaN	NaN	NaN	NaN	-0.632118	NaN	-0.797918	-0.222494	S	2			___1	1	0.0161627	67.334	40.08	62.466
NaN	NaN	NaN	NaN	NaN	NaN	NaN	NaN	NaN	NaN	NaN	NaN	NaN	NaN	NaN	-1.82126	NaN	NaN	NaN	NaN	0.252363	-0.723682	NaN	NaN	NaN	NaN	NaN	0	NaN	NaN	NaN	-1.18344	NaN	NaN	NaN	NaN	NaN	1.1798	2.18553	1.46474	S	3			___1	1	1.63077e-10	120.33	109.43	120.33
3.28304	1.34708	1.29346	1.49576	1.81186	1.20329	1.11751	0.683943	1.83739	NaN	1.6175	1.51832	2.30121	1.90118	2.26401	2.35054	3.11333	2.72018	2.7342	2.63203	3.88134	2.84466	3.19798	3.44925	4.4401	4.24612	4.37862	3.75569	1.83217	2.24505	1.85305	2.38349	2.57054	2.62847	2.41335	2.28771	1.90809	3.0145	3.96594	3.8127	S	3			___1	1	1.49435e-182	310.98	254.69	227.06
NaN	NaN	NaN	NaN	NaN	NaN	NaN	NaN	NaN	NaN	NaN	NaN	NaN	NaN	NaN	NaN	NaN	NaN	NaN	NaN	-0.203196	NaN	-0.746431	-0.881163	-0.12044	-0.223261	0.152321	-0.271265	NaN	NaN	NaN	NaN	NaN	NaN	NaN	NaN	NaN	NaN	-2.05071	NaN	S	2			___1	1	3.40113e-10	124.25	106.43	124.25
1.60312	1.2834	1.91691	1.12983	2.5194	1.8492	1.59541	1.39942	0.846155	-0.011219	0.543507	1.17984	1.3067	0.538675	0.919905	0.883238	1.82254	2.53728	2.03993	2.16334	3.23622	2.38357	2.79634	2.82968	5.21703	4.53456	5.59727	5.38713	3.08731	2.70465	2.25341	2.5311	NaN	0.0938873	0.555731	0.136328	NaN	-0.608988	NaN	NaN	S	3			___1	1	6.28886e-35	170.98	152.88	125.97
NaN	NaN	NaN	NaN	NaN	NaN	NaN	NaN	NaN	NaN	NaN	NaN	NaN	NaN	NaN	NaN	NaN	NaN	NaN	NaN	NaN	NaN	NaN	NaN	-0.998333	0.667526	-0.863022	NaN	-3.45738	NaN	NaN	NaN	NaN	NaN	NaN	NaN	NaN	NaN	NaN	-2.17776	S	2			___1	0.999334	0.000301037	121.9	92.155	121.9
NaN	NaN	NaN	NaN	NaN	NaN	NaN	NaN	0.0493298	0.211941	NaN	NaN	NaN	NaN	NaN	-1.88811	NaN	1.50995	NaN	NaN	NaN	NaN	NaN	NaN	NaN	NaN	NaN	NaN	2.47394	1.90447	2.30352	3.13218	NaN	NaN	NaN	NaN	NaN	NaN	NaN	NaN	S	2			___1	0.928952	6.14491e-14	152	133.03	94.09
0.8563	1.54741	1.6888	1.52745	NaN	NaN	NaN	NaN	NaN	1.72611	NaN	1.56969	1.55131	1.34592	1.80513	1.54233	1.34104	1.58878	1.48819	1.36132	1.41868	1.69982	1.7561	NaN	NaN	0.665764	1.36765	2.18849	NaN	2.24575	2.28089	1.72527	2.33057	1.94423	NaN	2.31496	NaN	2.58493	2.29826	2.0734	S	2			___1	0.98051	7.982e-06	109.6	93.947	107.6
NaN	-0.24411	-0.111671	-0.142998	NaN	NaN	-0.368975	NaN	NaN	-1.48403	-0.705694	-0.789726	-1.27725	NaN	-1.06493	NaN	0.306564	0.998509	0.556469	0.910563	1.80201	0.946747	1.2617	1.30977	-0.330112	-0.0240402	0.131947	-0.0819416	1.79798	1.08794	0.698649	0.590254	NaN	NaN	NaN	NaN	0.261997	1.27764	0.973909	NaN	S	3			___1	0.974642	0.0274918	40.626	28.134	40.626
NaN	NaN	NaN	NaN	-1.74357	NaN	-2.68351	1.13104	NaN	NaN	NaN	NaN	-1.42369	NaN	-2.38781	-1.78767	1.19567	-1.61213	-2.3048	-2.03344	NaN	-0.849447	-0.441809	NaN	NaN	NaN	-1.38617	NaN	-0.582201	NaN	NaN	NaN	0.523045	NaN	0.0286751	NaN	NaN	NaN	NaN	0.834164	S	3			___1	0.981939	0.00133403	55.33	50.329	55.33
-1.97185	-2.27621	-1.4708	-2.21116	NaN	NaN	NaN	NaN	NaN	NaN	NaN	NaN	NaN	NaN	NaN	NaN	NaN	NaN	NaN	NaN	NaN	NaN	NaN	NaN	NaN	NaN	NaN	NaN	NaN	NaN	NaN	NaN	NaN	NaN	NaN	NaN	NaN	NaN	NaN	NaN	S	2			___1	0.875877	0.00612906	77.379	50.706	77.379
1.33043	1.26735	1.35166	1.12171	NaN	NaN	1.01845	NaN	NaN	NaN	NaN	NaN	NaN	NaN	NaN	NaN	NaN	NaN	NaN	0.99263	NaN	1.32449	1.00336	NaN	NaN	NaN	NaN	NaN	NaN	0.447033	0.47554	NaN	NaN	NaN	NaN	NaN	NaN	NaN	NaN	NaN	S	3			___1	0.994584	4.21059e-78	194.19	170.52	194.19
NaN	-1.68337	-1.15285	-0.995415	1.29964	1.64056	2.18127	1.71772	NaN	NaN	0.553772	NaN	NaN	NaN	NaN	NaN	NaN	NaN	NaN	NaN	NaN	NaN	NaN	NaN	NaN	NaN	NaN	NaN	NaN	NaN	NaN	NaN	NaN	NaN	NaN	NaN	NaN	NaN	NaN	NaN	S	3			___1	0.821532	1.69034e-06	112.16	88.278	75.184
NaN	NaN	NaN	NaN	NaN	NaN	NaN	NaN	NaN	NaN	NaN	NaN	NaN	NaN	NaN	NaN	NaN	NaN	NaN	NaN	-0.116117	-0.93066	-0.244953	-0.263788	NaN	-2.2578	-1.1781	NaN	NaN	NaN	NaN	NaN	NaN	NaN	NaN	NaN	NaN	1.48235	0.412912	NaN	S	4			___1	0.820231	0.000317189	46.28	37.442	46.28
NaN	NaN	NaN	NaN	NaN	NaN	NaN	NaN	NaN	NaN	NaN	NaN	NaN	NaN	NaN	NaN	NaN	-2.08858	NaN	NaN	-1.59242	-1.17485	-0.280748	-1.16808	NaN	NaN	NaN	NaN	NaN	NaN	NaN	NaN	NaN	NaN	NaN	NaN	NaN	NaN	NaN	NaN	S	2			___1	1	0.000300569	80.312	60.67	80.312
NaN	NaN	NaN	-1.11483	NaN	NaN	-0.932566	-1.00328	NaN	NaN	NaN	NaN	NaN	NaN	NaN	NaN	1.15269	1.35158	1.28447	1.54588	3.27262	1.66161	1.41606	NaN	NaN	NaN	NaN	NaN	NaN	-1.64568	NaN	NaN	NaN	NaN	NaN	NaN	NaN	NaN	-0.994064	NaN	S	2			___1	0.998068	4.46375e-187	302.59	269.61	302.59
2.68828	NaN	2.35246	2.57404	2.80166	2.46501	1.03666	0.918207	0.402796	0.0775814	0.688795	1.01167	1.05661	1.06423	0.537041	0.709999	4.6079	4.62541	4.51377	4.65203	5.67236	4.28015	4.22463	4.32202	3.36851	NaN	3.06093	3.16273	1.35622	3.03222	1.94636	2.82514	4.61081	4.65197	4.5645	4.74271	1.23899	1.96018	2.82103	1.8817	S	3			___1	1	0	563.51	542.28	318.32
NaN	NaN	NaN	NaN	NaN	NaN	NaN	NaN	NaN	NaN	NaN	NaN	NaN	NaN	NaN	NaN	-0.978264	NaN	NaN	-0.597858	1.80113	0.625959	1.1882	NaN	0.397339	2.56021	NaN	NaN	NaN	NaN	NaN	NaN	NaN	-1.31317	-1.98687	NaN	NaN	NaN	NaN	NaN	S	2			___1	0.943434	2.58577e-12	130.01	103.39	84.829
2.34314	2.36701	2.27403	1.75868	1.92181	1.88861	1.20328	0.148014	NaN	-0.199966	-0.844027	0.12207	1.02941	0.348547	0.513027	0.37991	4.54892	4.46769	4.89446	4.72308	3.34995	2.94599	2.95511	2.65789	2.21493	1.77192	2.15199	1.7273	NaN	-2.24955	-2.65288	NaN	1.54137	1.69583	1.14839	1.81074	2.08287	1.81517	2.35539	1.80033	S	3			___1	1	1.35559e-51	172.98	160.04	134.52
1.21669	1.29338	1.6182	1.31836	2.10872	1.90985	2.43383	2.13779	NaN	NaN	NaN	NaN	0.611996	0.491819	NaN	NaN	1.26665	1.66095	1.74251	NaN	1.72328	1.50816	2.07758	1.93049	0.435787	0.289223	0.527632	0.417986	1.96791	1.83883	1.85769	1.82242	-1.57171	-1.66522	-1.84103	-1.74496	NaN	NaN	-0.52294	-0.78944	S	2			___1	1	1.30159e-05	146.16	34.308	69.672
-0.548489	-0.289127	-0.0758362	-0.185947	NaN	NaN	NaN	NaN	NaN	NaN	NaN	NaN	NaN	NaN	NaN	NaN	-1.0792	-1.22426	NaN	NaN	-0.471535	-0.910734	-0.248154	NaN	NaN	NaN	NaN	NaN	NaN	NaN	NaN	NaN	NaN	0.218695	NaN	NaN	NaN	NaN	NaN	NaN	S	3			___1	0.944536	0.00979844	47.062	18.335	47.062
1.8001	2.18804	2.13248	2.00371	-0.957933	-0.718128	-0.5408	-0.769543	0.696075	0.619041	0.654299	-0.0445957	0.354814	0.380949	0.439089	0.317467	NaN	NaN	NaN	NaN	-2.98995	NaN	-1.07304	NaN	NaN	NaN	NaN	NaN	NaN	NaN	NaN	NaN	NaN	NaN	NaN	NaN	NaN	NaN	NaN	NaN	S	2			___1	0.999857	2.92628e-105	263.07	222.55	263.07
1.34393	1.53501	NaN	1.78286	NaN	NaN	NaN	NaN	NaN	NaN	NaN	NaN	NaN	NaN	NaN	NaN	NaN	NaN	NaN	NaN	NaN	NaN	NaN	NaN	NaN	NaN	NaN	NaN	NaN	NaN	NaN	NaN	NaN	NaN	NaN	NaN	NaN	NaN	NaN	NaN	S	2			___1	0.780253	9.57478e-19	168.67	127.58	168.67
NaN	NaN	NaN	NaN	NaN	NaN	NaN	NaN	NaN	NaN	NaN	NaN	NaN	NaN	NaN	-0.20009	-1.67104	-1.41311	-1.51348	-1.3018	NaN	NaN	NaN	NaN	NaN	NaN	NaN	NaN	NaN	NaN	NaN	NaN	-0.360333	-0.210951	-0.43881	-0.6367	-0.138637	-0.685377	-0.904846	-0.420076	S	2			___1	0.999242	0.000198854	75.669	69.667	75.669
0.637939	NaN	0.583013	0.452622	NaN	NaN	NaN	NaN	-0.384167	NaN	2.00117	0.918535	-0.273357	NaN	NaN	0.306438	-0.0185242	NaN	0.27087	0.611773	1.74034	3.63376	3.78179	3.21607	1.72743	0.0172348	1.44675	2.59942	1.37907	2.33304	2.78657	3.01872	-0.331158	0	NaN	-0.546074	0.85928	2.10651	NaN	NaN	S	3			___1	0.994292	2.33999e-70	181.14	159.28	181.14
6.11463	6.43163	6.51951	6.70959	5.69827	6.31379	5.74093	6.90976	6.31475	6.24808	6.24554	6.55556	6.10792	6.27947	6.37089	6.44076	4.67036	4.89875	5.08562	4.89672	6.80452	6.88006	7.24026	7.2969	6.01338	5.98471	6.39027	6.92647	5.52361	5.04133	4.68842	4.5049	6.68607	6.57883	6.57154	6.43614	6.58842	6.53348	6.39836	6.27896	S	3			___1	1	0	430.86	415.26	54.152
0.536917	0.168894	1.17577	NaN	NaN	0.755581	NaN	NaN	NaN	NaN	0.674831	NaN	-0.0550594	-0.00525665	-0.552751	-0.0431499	NaN	1.69663	NaN	1.28025	2.59678	2.79057	2.43579	2.97557	1.99941	2.02196	3.44959	3.41556	NaN	NaN	1.59786	NaN	NaN	NaN	NaN	NaN	NaN	NaN	NaN	NaN	S	3			___1	0.991539	1.42888e-22	142.4	126.36	136.57
NaN	NaN	NaN	0.620195	NaN	-0.584701	NaN	NaN	NaN	NaN	NaN	NaN	-1.84611	NaN	NaN	NaN	0.328609	1.2047	1.01128	0.766622	1.4239	NaN	-0.23156	0.601955	-0.152536	0.933573	1.48208	1.0246	-0.787123	-1.33544	NaN	-1.58468	1.38655	2.18644	2.02645	1.69637	-0.142134	1.86686	1.84851	1.15524	S	3			___1	0.999052	2.87945e-67	174.06	156.72	174.06
0.709349	1.12844	0.877985	0.557114	0.64809	2.08937	1.67409	1.83821	-0.366831	-0.833616	NaN	NaN	-0.117704	-0.219397	NaN	-0.616289	3.73819	2.30009	3.38079	3.02858	0.794279	NaN	0.387098	0.237879	NaN	NaN	-0.248117	-0.455994	NaN	NaN	NaN	-1.44454	1.46772	1.8908	1.37537	1.64393	0.411221	NaN	1.04552	0.641275	S	3			___1	0.995288	6.80322e-222	282.62	269.47	253.6
NaN	NaN	NaN	NaN	NaN	NaN	NaN	NaN	-0.840609	-1.89337	-1.39273	-1.13614	NaN	NaN	-0.101032	0.349781	NaN	NaN	NaN	NaN	-0.345398	-0.560581	NaN	NaN	NaN	NaN	NaN	-1.62254	NaN	NaN	NaN	NaN	NaN	NaN	NaN	NaN	NaN	NaN	-0.168693	NaN	S	3			___1	1	0.000921038	63.727	49.125	63.727
-1.88433	NaN	NaN	NaN	-0.767206	-0.58444	0.00694656	NaN	-0.0967102	-0.997093	-0.620874	-0.288717	-0.211002	-0.0675411	-0.493345	-0.541992	-2.3045	-1.31875	-1.83232	NaN	0.425146	-0.127272	-0.756977	-0.446236	-0.675095	-0.299145	0.437323	0.0282421	0.02071	NaN	NaN	-1.71924	NaN	-1.81099	-1.90228	-1.67518	NaN	0.562279	NaN	0.0346756	S	2			___1	0.999794	4.58148e-07	114.31	102.02	114.31
0.66717	0.184343	0.122721	-0.0634937	NaN	-1.53463	-1.44775	NaN	-0.896277	-1.323	-1.48859	-1.39113	-1.49101	-1.56038	-1.98771	NaN	-0.251057	-0.405796	-0.190256	-0.371691	-1.83914	-2.93688	-2.11138	-2.04945	0.625236	0.214371	0.322846	0.557859	-1.35832	NaN	NaN	NaN	0.628243	0.505615	0.388182	0.415255	-1.69278	NaN	0.123896	-0.320028	S	3			___1	1	5.9392e-05	100.11	61.237	97.542
NaN	NaN	NaN	NaN	NaN	NaN	NaN	NaN	NaN	NaN	NaN	NaN	NaN	NaN	NaN	NaN	-1.79098	-1.31335	-0.982382	-1.41907	-1.04618	NaN	-1.06812	-1.10108	-0.44495	-0.381811	-0.0295277	0.269917	-0.840128	-1.20386	-0.920982	-0.584911	-0.433329	-0.418657	0.125011	0.215921	-1.75884	NaN	-0.826027	-1.04027	S	2			___1	1	0.00102283	102.4	102.4	77.124
NaN	NaN	NaN	NaN	NaN	NaN	NaN	NaN	NaN	NaN	NaN	NaN	NaN	NaN	NaN	NaN	NaN	NaN	NaN	NaN	-1.03007	NaN	-1.62515	-1.23582	-0.251579	0.218744	0.219009	0.0705719	0.205113	-0.197653	-0.551331	-0.230932	NaN	-1.73118	-1.95762	-1.82736	NaN	NaN	NaN	NaN	S	2			___1	0.999708	1.04038e-25	166.03	139.06	98.281
-3.23177	-2.58033	-1.38899	-2.07302	NaN	-2.15827	-1.86216	NaN	-1.59154	NaN	-2.18605	-2.21256	-0.370607	NaN	-0.255129	NaN	NaN	NaN	NaN	NaN	NaN	NaN	-0.58728	NaN	NaN	NaN	NaN	NaN	0.716143	NaN	-1.10365	NaN	-0.913305	-0.414394	-0.730669	-0.511917	NaN	NaN	NaN	NaN	S	3			___1	1	0.00499015	55.401	36.943	40.725
NaN	NaN	NaN	-1.51937	NaN	-2.56521	NaN	-1.76699	NaN	NaN	NaN	NaN	NaN	NaN	NaN	NaN	NaN	-1.48827	NaN	-2.15148	-1.09354	NaN	-1.59575	-1.30038	NaN	-1.60768	NaN	NaN	0.253199	NaN	-0.388447	-0.463446	NaN	NaN	NaN	NaN	-3.5935	NaN	NaN	NaN	S	2			___1	0.999816	0.00014994	83.045	60.359	68.536
NaN	NaN	NaN	NaN	NaN	NaN	NaN	NaN	NaN	NaN	NaN	NaN	NaN	NaN	NaN	NaN	NaN	NaN	NaN	NaN	NaN	NaN	NaN	NaN	NaN	-0.857922	-0.380621	-0.736965	-0.355545	NaN	NaN	NaN	NaN	NaN	NaN	NaN	NaN	NaN	NaN	NaN	S	2			___1	0.992558	3.21273e-13	107.82	73.393	107.82
NaN	NaN	-3.81708	NaN	NaN	NaN	NaN	NaN	NaN	NaN	NaN	NaN	NaN	NaN	NaN	NaN	NaN	NaN	NaN	NaN	NaN	NaN	NaN	NaN	NaN	NaN	NaN	NaN	NaN	NaN	NaN	NaN	-1.32791	-0.420744	-0.53808	NaN	NaN	NaN	-2.39575	NaN	S	2			___1	1	0.000572923	88.706	79.291	71.513
2.05377	2.26717	2.17103	2.16983	1.5653	0.903238	0.545622	0.422785	1.34627	1.341	0.749723	1.05255	2.16283	1.52549	2.06434	2.35807	-0.563818	0.321314	0.573244	0.371702	2.86413	2.65897	1.87444	2.37409	3.01898	2.60255	2.89567	3.07993	1.86396	2.3724	1.5236	3.33398	3.04567	3.12748	2.66981	2.95482	1.54269	1.4901	2.53165	2.47203	S	2			___1	1	1.62859e-06	192.44	150.11	157.38
NaN	NaN	NaN	NaN	-1.11937	NaN	NaN	NaN	1.30823	1.02316	1.46528	1.13718	0.0171948	-0.381124	NaN	0.390655	NaN	NaN	NaN	NaN	-1.1788	NaN	NaN	NaN	NaN	-1.53189	NaN	NaN	NaN	NaN	-0.10771	-0.438761	NaN	NaN	NaN	NaN	NaN	NaN	NaN	-0.0338039	S	3			___1	0.989361	4.87385e-15	92.307	76.185	83.359
0.158728	-0.566214	NaN	NaN	-0.866049	NaN	0.361382	-0.703501	NaN	-1.77514	-0.777754	NaN	-0.805616	NaN	NaN	NaN	-1.719	-1.88519	NaN	-1.00294	-1.89898	NaN	-0.173965	-0.885096	NaN	NaN	-2.11136	-1.49309	NaN	-1.01961	-0.623741	NaN	NaN	NaN	NaN	NaN	-1.05121	NaN	-0.811928	NaN	S	3			___1	0.999992	0.00016888	75.358	54.229	75.358
NaN	NaN	NaN	NaN	NaN	NaN	NaN	-1.74476	NaN	NaN	NaN	NaN	-2.18634	NaN	-1.68316	NaN	-1.70634	-0.87657	-1.98745	-0.928095	0.302843	NaN	NaN	NaN	-0.850725	NaN	NaN	-0.294981	NaN	-0.195898	NaN	-0.576014	NaN	-2.13662	NaN	NaN	1.75746	NaN	0.0820599	NaN	S	2			___1	0.999984	0.00199886	54.471	40.799	54.471
0.531866	0.297451	-0.016201	-0.129152	NaN	-0.832487	-0.244839	NaN	NaN	NaN	NaN	NaN	NaN	NaN	NaN	NaN	-0.472475	-1.69302	NaN	NaN	NaN	NaN	-1.18076	NaN	-1.02618	-0.288855	-0.0317745	-0.528807	-1.17633	-1.31247	NaN	-1.23105	1.48166	1.91358	1.34429	1.65084	NaN	NaN	NaN	-1.29421	S	2			___1	1	1.56903e-24	170.77	153.14	170.77
NaN	NaN	NaN	NaN	NaN	NaN	NaN	NaN	NaN	NaN	NaN	NaN	NaN	NaN	NaN	NaN	NaN	NaN	NaN	NaN	-1.79528	NaN	NaN	NaN	0.216894	0.371849	NaN	-0.357635	NaN	NaN	NaN	NaN	-1.97275	NaN	NaN	-2.12136	NaN	NaN	NaN	NaN	S	2			___1	0.966875	0.00522041	60.157	53.489	60.157
-3.00127	NaN	NaN	-2.89407	NaN	NaN	NaN	NaN	-3.28723	NaN	NaN	-4.613	NaN	-4.24832	-1.91455	NaN	-2.61969	-2.47505	-2.18153	-2.13778	NaN	NaN	NaN	NaN	-2.58387	NaN	NaN	NaN	NaN	NaN	NaN	NaN	NaN	NaN	-0.9816	NaN	NaN	NaN	-2.28454	NaN	S	3			___1	1	0.0158791	40.496	25.465	40.496
0.80883	0.493889	0.648403	NaN	NaN	NaN	-0.088398	-0.0698204	0.859184	0.465769	0.647476	0.530851	-0.056139	0.104868	0.294094	0.384607	-0.0265122	-0.314476	-0.189335	-0.453672	NaN	-0.256527	-0.119412	-0.13419	-0.413917	-0.693722	-0.480255	0.134191	0.241098	NaN	0.190508	NaN	-0.0563297	-0.386646	0.235647	-0.49436	-1.0195	NaN	NaN	-0.937456	S	2			___1	0.867017	1.36058e-26	183.41	169.73	104.17
NaN	NaN	NaN	NaN	NaN	NaN	NaN	NaN	NaN	NaN	NaN	NaN	NaN	NaN	-2.67416	NaN	NaN	NaN	NaN	NaN	NaN	-0.0989075	0.374626	0.516722	-1.28302	-1.76969	-1.49575	NaN	-2.27972	NaN	NaN	-1.90277	NaN	NaN	NaN	NaN	-0.860315	-0.229631	-0.705341	-0.125355	S	2			___1	1	0.0127057	73.233	45.93	73.233
NaN	NaN	NaN	NaN	NaN	NaN	NaN	NaN	NaN	NaN	NaN	NaN	NaN	NaN	NaN	NaN	NaN	NaN	NaN	NaN	NaN	NaN	NaN	NaN	0.485643	1.86703	1.7612	NaN	NaN	NaN	NaN	NaN	NaN	NaN	NaN	NaN	NaN	NaN	NaN	NaN	S	3			___1	1	3.23544e-43	156.08	145.68	119.35
-1.29595	-1.55422	-1.00928	-0.691027	-0.433312	-0.889803	-0.340925	-0.490858	-0.152027	-0.805382	-0.614647	-0.775074	-1.3211	-1.3651	-1.76136	-1.64588	-1.70156	-1.34971	-1.26809	-1.40788	-1.47479	-1.36255	-1.67497	-1.44879	-1.28015	NaN	-0.280401	0.315674	1.63891	1.01533	0.217819	0.233198	1.20902	1.83606	1.75812	NaN	NaN	NaN	NaN	NaN	S	2			___1	0.999732	2.61963e-51	170.18	143.82	151.48
-1.81848	-1.87887	-1.97008	-2.4203	-1.62818	-1.4656	-1.29529	-1.21874	-0.252087	-0.480393	-0.661762	-0.665409	-1.22314	-1.57389	-0.995066	-1.15991	-0.0135536	0.190409	0.507567	0.091011	-1.10898	-0.752268	-0.943539	-0.92066	-0.891272	-1.70069	-0.757378	-0.492758	2.37331	2.41284	2.21405	1.83732	0.99538	0.774576	0.530359	0.580633	NaN	NaN	NaN	-2.46013	S	2			___1	0.996844	5.72071e-05	116.55	99.77	111.86
-0.484085	NaN	-0.340862	-0.525515	0.211132	-0.0399475	0.41139	NaN	0.222708	0.0417633	-0.188806	-0.0814114	-0.569464	-0.665337	NaN	NaN	NaN	NaN	NaN	-0.925301	-1.53837	NaN	-1.62521	-1.55813	0.441051	-0.239824	0.515135	0.70244	0.406197	0.35483	NaN	0.0219421	0.761477	0.495218	0.443495	0.217016	NaN	NaN	NaN	NaN	S	2			___1	0.97133	0.00174191	103.91	93.905	103.91
0.606081	NaN	0.653332	0.154081	1.48151	NaN	0.896236	NaN	-0.666927	-0.290974	NaN	NaN	NaN	NaN	-0.445416	NaN	-0.132145	-0.57345	-0.96516	-1.52591	-2.11941	NaN	NaN	NaN	NaN	NaN	-1.64509	NaN	NaN	NaN	NaN	NaN	NaN	NaN	NaN	NaN	NaN	NaN	NaN	NaN	S	4			___1	0.837499	4.11487e-10	117.38	108.41	114.04
0.747702	0.828863	0.866421	0.845362	1.17951	0.403183	-0.246567	-0.00163269	NaN	-2.13307	NaN	-1.19367	-0.766918	NaN	-1.8991	-1.59993	-1.52676	-1.03946	-1.3937	NaN	NaN	NaN	NaN	NaN	-1.89228	NaN	-2.49859	NaN	NaN	NaN	NaN	NaN	NaN	NaN	NaN	NaN	NaN	NaN	NaN	NaN	S	3			___1	0.999761	6.20731e-20	145.7	134.44	115.56
0.36792	0.522682	1.18661	1.37426	-0.602684	-0.889223	NaN	-0.773577	NaN	NaN	NaN	NaN	-1.4422	NaN	NaN	NaN	NaN	-0.838448	-1.50623	-1.87644	NaN	NaN	NaN	NaN	NaN	NaN	NaN	NaN	NaN	NaN	NaN	NaN	NaN	NaN	NaN	NaN	NaN	NaN	NaN	NaN	S	2			___1	1	5.81768e-05	117.81	59.692	117.81
NaN	NaN	NaN	NaN	NaN	NaN	NaN	NaN	NaN	NaN	NaN	NaN	NaN	NaN	NaN	NaN	NaN	NaN	NaN	NaN	0.097889	NaN	-0.511007	0.0184555	-1.83871	NaN	NaN	NaN	-0.900505	-1.20949	-1.40473	-1.30289	NaN	NaN	NaN	NaN	NaN	NaN	-1.82008	NaN	S	2			___1	0.919585	0.000942925	77.062	46.857	70.942
NaN	NaN	NaN	NaN	-0.761518	NaN	NaN	NaN	-0.158756	0.188669	NaN	-0.222019	-0.624056	NaN	NaN	NaN	-0.617943	NaN	NaN	NaN	NaN	NaN	NaN	NaN	-0.153221	NaN	0.194872	0.413294	NaN	-0.541777	NaN	NaN	1.12218	1.00711	1.1093	NaN	NaN	NaN	NaN	NaN	S	2			___1	0.972721	2.17007e-48	211.7	197.62	178.03
NaN	NaN	NaN	NaN	NaN	NaN	NaN	NaN	NaN	NaN	NaN	NaN	NaN	NaN	NaN	NaN	-1.39344	-0.677639	-0.739267	NaN	-1.45474	NaN	-1.59724	NaN	NaN	-1.54966	NaN	NaN	NaN	NaN	NaN	-1.3142	-1.13561	NaN	-1.58627	NaN	NaN	NaN	NaN	NaN	S	2			___1	0.775128	2.42234e-05	104.21	89.645	104.21
NaN	-1.90658	NaN	NaN	NaN	NaN	-0.759598	-1.13867	-0.895086	-0.585106	-0.803303	-0.858124	-1.64735	-1.10746	-2.20675	NaN	-0.753445	0.201366	NaN	NaN	0.0461102	NaN	NaN	NaN	NaN	NaN	NaN	NaN	2.75332	NaN	NaN	1.36486	-1.17526	-1.34295	-1.17921	-1.27997	NaN	2.25342	1.02776	1.63243	S	2			___1	0.984306	2.88688e-05	114.54	66.691	114.54
-1.24838	NaN	-0.803989	-0.556339	NaN	NaN	NaN	NaN	NaN	NaN	NaN	NaN	NaN	NaN	NaN	NaN	NaN	NaN	NaN	NaN	-1.13941	-0.150961	0.0986767	NaN	NaN	NaN	-0.859381	NaN	NaN	NaN	NaN	NaN	NaN	-1.26916	NaN	NaN	-0.521856	-0.396643	NaN	NaN	S	3			___1	0.999985	0.000116225	84.181	70.726	84.181
NaN	NaN	NaN	NaN	NaN	NaN	-1.16722	-1.84771	NaN	-2.98298	NaN	NaN	-1.78813	NaN	-2.02729	NaN	-1.70677	-0.963972	-1.18962	-0.906773	NaN	NaN	-0.950014	-1.10184	NaN	-0.267069	NaN	-0.239359	NaN	NaN	-1.40394	-1.02724	NaN	NaN	-0.357948	-0.904402	NaN	-1.51805	-1.46879	-1.22416	S	3			___1	0.998655	0.00861374	41.088	29.17	41.088
NaN	-1.26242	-0.938734	NaN	-0.883175	-0.581184	-0.317951	-0.637795	-1.76281	-2.73472	-1.82479	-1.36543	NaN	NaN	NaN	NaN	-1.84023	-1.10505	NaN	-1.85753	-0.118113	NaN	NaN	NaN	0.420261	0.656393	1.24089	0.893146	0.0804691	-0.976265	NaN	NaN	NaN	NaN	NaN	NaN	-0.815632	-0.279058	-1.02519	-1.10478	S	2			___1	0.895079	0.000115789	92.856	75.489	84.297
-1.01898	NaN	NaN	-0.851185	NaN	NaN	NaN	NaN	NaN	NaN	NaN	NaN	-1.43938	-1.56384	NaN	NaN	NaN	NaN	-1.17354	NaN	NaN	-1.04125	-0.575094	-0.606876	NaN	NaN	NaN	NaN	NaN	NaN	NaN	-0.420931	NaN	NaN	NaN	NaN	NaN	NaN	NaN	NaN	S	2			___1	0.761642	0.000876117	74.46	54.698	59.57
-0.408157	-0.863628	-0.373276	-0.348841	-0.78574	-0.974293	-0.798159	-1.19461	-1.21352	-2.47821	-1.93984	-2.1492	-1.58801	-2.04524	-3.20905	-1.71207	-1.92399	-0.868057	-1.00019	-1.76391	0.302053	-0.417206	-0.656614	-0.746628	0.456282	0.90946	1.24893	0.939613	0.17598	-0.0520229	-0.844727	-0.531439	-2.70454	-1.68703	-1.71416	-2.08454	-1.79969	-1.57311	-2.07637	-1.59973	S	2			___1	0.99997	1.28211e-25	168.41	153.41	168.41
NaN	-0.565275	NaN	NaN	NaN	-0.67042	NaN	-0.498609	NaN	NaN	NaN	NaN	NaN	-1.32772	-1.22554	-1.00344	1.06543	0.858902	0.991737	0.908073	NaN	0.211977	NaN	-0.191906	0.883684	NaN	1.44938	NaN	0.731014	0.378477	0.494257	0.782787	NaN	NaN	NaN	NaN	-0.512415	NaN	NaN	-0.302669	S	3			___1	0.997517	3.61566e-14	127.28	110.78	127.28
NaN	NaN	NaN	NaN	NaN	NaN	NaN	NaN	NaN	NaN	NaN	NaN	NaN	NaN	NaN	NaN	0.371416	NaN	NaN	NaN	NaN	NaN	NaN	NaN	NaN	NaN	NaN	NaN	NaN	2.0969	1.55652	1.37957	NaN	NaN	NaN	1.30584	NaN	NaN	NaN	NaN	S	3			___1	0.999892	1.04047e-25	138.61	131.24	138.61
-0.173037	0.0119362	0.363905	0.545214	1.14924	1.01062	1.77824	1.26378	NaN	-0.0767384	-0.134165	-0.290081	1.42172	1.37013	1.97833	1.76074	1.53691	0.897711	1.17456	1.23079	0.767227	0.579527	1.57427	1.5992	3.62765	3.38617	3.69613	3.93039	1.07076	1.11074	1.50081	1.3664	-0.583996	-0.450176	-0.266176	-0.344198	-0.370855	-0.0437622	-0.705164	-0.444565	S	2			___1	0.999365	2.22368e-59	249.36	222.02	249.36
-0.0851364	-0.196402	-0.172075	-0.0830231	-0.402592	NaN	NaN	NaN	NaN	NaN	NaN	NaN	NaN	NaN	NaN	NaN	NaN	NaN	NaN	NaN	0.356443	-0.943434	-0.908999	-1.87772	-1.0466	NaN	NaN	NaN	-0.409746	-0.730469	-0.704262	NaN	NaN	-1.68679	-0.886312	NaN	NaN	NaN	NaN	NaN	S	3			___1	0.984784	7.52683e-05	115.33	73.787	60.489
-0.322527	NaN	0.14679	-0.0565357	NaN	-0.0880451	0.225613	0.167557	NaN	NaN	NaN	NaN	-1.60709	NaN	NaN	-1.05725	NaN	-1.25637	NaN	NaN	0.558937	0.319269	1.14124	0.617836	-2.43031	-2.27387	-2.27519	NaN	0.508369	0.254431	1.07277	0.81851	0.153294	0.0180836	0.495399	0.189379	NaN	NaN	NaN	NaN	S	2			___1	0.967274	0.00057193	83.397	65.884	74.962
NaN	NaN	NaN	NaN	NaN	NaN	NaN	NaN	NaN	NaN	NaN	NaN	NaN	NaN	NaN	NaN	NaN	NaN	NaN	NaN	NaN	NaN	0.0635433	NaN	1.11661	1.36417	NaN	1.61209	NaN	NaN	NaN	NaN	NaN	NaN	NaN	1.72686	NaN	NaN	NaN	NaN	S	3			___1	1	1.3155e-92	188.8	179.34	142.9
NaN	NaN	NaN	NaN	NaN	NaN	-0.374714	0.0177193	NaN	NaN	NaN	NaN	-0.237825	NaN	NaN	NaN	-0.847506	-0.315542	NaN	-0.400026	NaN	0.0155602	NaN	NaN	NaN	-1.62386	NaN	NaN	NaN	0.277462	NaN	NaN	3.57835	3.32326	3.89148	3.21104	NaN	NaN	-0.765467	NaN	S	3			___1	0.992599	4.86468e-56	173.09	159.64	139.19
NaN	NaN	NaN	NaN	NaN	NaN	NaN	NaN	NaN	NaN	NaN	NaN	NaN	NaN	NaN	NaN	NaN	NaN	NaN	NaN	3.04086	3.37744	3.32914	3.28893	NaN	NaN	NaN	NaN	NaN	NaN	NaN	NaN	NaN	NaN	NaN	NaN	NaN	1.84714	1.32518	2.29678	S	2			___1	1	2.10239e-17	136.49	109.16	100.41
NaN	NaN	NaN	NaN	NaN	-1.29949	NaN	-1.49625	NaN	NaN	NaN	NaN	NaN	NaN	NaN	NaN	1.97535	1.16254	2.22834	2.23559	-2.685	NaN	NaN	NaN	NaN	-2.35499	NaN	-2.37919	-1.36958	-1.15149	NaN	NaN	-0.647713	-1.38773	-1.62533	-1.39067	NaN	NaN	NaN	-1.78521	S	2			___1	0.973776	1.60031e-13	135.04	115.03	117.09
NaN	NaN	NaN	NaN	NaN	NaN	NaN	NaN	NaN	NaN	-1.13643	NaN	NaN	NaN	-1.97735	NaN	-1.3769	-0.348795	NaN	NaN	NaN	NaN	0.11968	-0.221516	NaN	NaN	NaN	-2.18493	NaN	NaN	NaN	NaN	-0.758566	NaN	-1.15978	NaN	0.175995	0.0223045	-0.943809	NaN	S	3			___1	0.931627	0.000321633	60.104	47.256	54.605
-1.16136	-1.11485	-1.41497	-1.2569	-0.23501	-0.466658	NaN	-0.483147	NaN	-1.15789	-1.18727	-0.70727	-1.00531	NaN	-1.69056	-1.75901	-0.551838	-0.523205	-0.321663	-0.395876	0.794466	NaN	NaN	NaN	NaN	NaN	NaN	-0.363834	0.226873	NaN	0.139593	NaN	NaN	-0.6784	-0.892422	-0.763479	NaN	NaN	0.392395	-0.872833	S	3			___1	1	0.0196496	40.496	21.751	40.352
0.159718	0.585094	0.911127	1.25327	NaN	NaN	NaN	NaN	NaN	NaN	NaN	NaN	NaN	NaN	NaN	NaN	NaN	NaN	NaN	NaN	NaN	NaN	NaN	NaN	NaN	NaN	NaN	NaN	NaN	NaN	NaN	NaN	NaN	NaN	NaN	NaN	NaN	NaN	NaN	NaN	S	3			___1	0.999978	4.68571e-71	186.3	177.1	186.3
0.571041	-1.18404	0.221445	0.856981	NaN	NaN	NaN	NaN	NaN	NaN	NaN	NaN	NaN	NaN	NaN	NaN	NaN	NaN	NaN	NaN	NaN	NaN	NaN	NaN	NaN	NaN	NaN	NaN	NaN	NaN	NaN	NaN	NaN	NaN	NaN	NaN	NaN	NaN	NaN	NaN	S	3			___1	0.789128	2.65526e-05	82.726	70.049	44.743
3.7277	3.49195	3.67787	4.0438	NaN	NaN	NaN	NaN	NaN	NaN	NaN	NaN	NaN	NaN	NaN	NaN	NaN	NaN	NaN	NaN	NaN	NaN	NaN	NaN	NaN	NaN	NaN	-0.526487	NaN	NaN	NaN	NaN	NaN	NaN	NaN	NaN	NaN	NaN	NaN	NaN	S	3			___1	0.944305	2.91082e-70	180.65	162.32	180.65
2.72303	2.14759	2.70361	2.98285	NaN	NaN	NaN	NaN	-2.64311	NaN	NaN	NaN	NaN	NaN	NaN	NaN	NaN	NaN	NaN	NaN	NaN	NaN	NaN	NaN	NaN	NaN	NaN	NaN	NaN	NaN	NaN	NaN	NaN	NaN	NaN	NaN	NaN	NaN	NaN	NaN	S	2			___1	1	2.60146e-113	283.82	240.22	283.82
1.94181	1.77666	1.84842	2.18385	NaN	NaN	NaN	NaN	NaN	NaN	NaN	NaN	NaN	NaN	NaN	NaN	NaN	NaN	NaN	NaN	NaN	NaN	NaN	NaN	NaN	NaN	NaN	NaN	NaN	NaN	NaN	NaN	NaN	NaN	NaN	NaN	NaN	NaN	NaN	NaN	S	3			___1	0.811682	3.46398e-23	144.27	128.95	128.07
1.94735	1.2775	1.53884	1.29654	NaN	NaN	NaN	NaN	NaN	NaN	NaN	NaN	NaN	NaN	NaN	NaN	NaN	NaN	NaN	NaN	NaN	NaN	NaN	NaN	NaN	NaN	NaN	NaN	NaN	NaN	NaN	NaN	NaN	NaN	NaN	NaN	NaN	NaN	NaN	NaN	S	3			___1	0.989821	8.89617e-166	282.58	268.92	282.58
2.11451	1.41526	1.60715	1.55183	NaN	NaN	NaN	NaN	NaN	NaN	NaN	NaN	NaN	NaN	NaN	NaN	NaN	NaN	NaN	NaN	NaN	NaN	NaN	NaN	NaN	NaN	NaN	NaN	NaN	NaN	NaN	NaN	NaN	NaN	NaN	NaN	NaN	NaN	NaN	NaN	S	3			___1	0.99687	7.35363e-83	204.99	195.27	204.99
-0.259556	-0.429796	0.0686626	-0.309738	NaN	NaN	NaN	NaN	NaN	NaN	NaN	NaN	NaN	NaN	NaN	NaN	NaN	NaN	NaN	NaN	NaN	NaN	NaN	NaN	NaN	NaN	NaN	NaN	NaN	NaN	NaN	NaN	NaN	NaN	NaN	NaN	NaN	NaN	NaN	NaN	S	2			___1	0.999997	0.00662983	71.896	62.308	71.896
0.551184	0.408594	0.937592	0.387552	-0.626642	-0.708715	-0.41065	-0.398796	-0.0451221	-0.431	-0.878452	-0.195067	-0.359369	NaN	-0.30069	NaN	-0.893639	-0.9091	-0.464531	-0.323122	1.26401	1.5555	1.30366	1.61494	0.87274	0.203733	0.858887	1.35685	0.789473	0.772299	0.679842	0.784964	0.46081	0.789308	0.618793	0.634699	-0.557503	-0.211369	-0.558714	0.225382	S	2			___1	1	4.05347e-24	216.34	172.53	140.14
NaN	NaN	NaN	NaN	NaN	NaN	NaN	NaN	NaN	NaN	NaN	NaN	NaN	NaN	NaN	NaN	0.253124	0.0191078	0.282013	0.104994	NaN	NaN	NaN	NaN	NaN	NaN	NaN	NaN	NaN	NaN	NaN	-4.27113	-1.97662	-1.53129	-0.854408	-1.57324	NaN	NaN	NaN	NaN	S	3			___1	0.999849	0.00017667	86.575	75.304	86.575
NaN	NaN	NaN	-0.738224	NaN	NaN	NaN	NaN	NaN	NaN	NaN	NaN	-0.239172	NaN	NaN	NaN	NaN	NaN	0.215813	NaN	NaN	-0.989397	NaN	NaN	0.115803	-0.261152	0.298216	0.749197	NaN	NaN	NaN	NaN	NaN	NaN	NaN	NaN	-0.211037	NaN	-0.27243	NaN	S	2			___1	0.999987	1.20533e-35	155.92	130.95	138.55
NaN	NaN	NaN	NaN	NaN	NaN	NaN	NaN	NaN	NaN	NaN	NaN	NaN	NaN	NaN	NaN	NaN	NaN	NaN	NaN	1.42495	0.269415	0.98991	1.22186	NaN	NaN	-1.73144	NaN	NaN	NaN	NaN	NaN	NaN	NaN	NaN	NaN	NaN	NaN	NaN	NaN	S	3			___1	1	6.09998e-06	102.67	94.757	102.67
0.954821	0.591246	0.470766	-0.131533	0.4158	3.36292	1.68684	2.30436	NaN	-0.384293	NaN	-0.263968	-0.284765	-0.349388	-0.201347	NaN	-0.406778	-0.318298	3.09065	5.03638	0.878859	NaN	1.61056	0.634649	2.36622	3.57738	1.82852	0.621538	NaN	NaN	NaN	0.291739	0.104078	NaN	0.418367	0.648891	1.8573	2.48009	2.62677	2.32496	S	4			___1	0.999935	2.01288e-70	186.56	179.86	186.56
4.19222	2.93079	2.63232	2.41326	2.9087	2.55826	3.11232	3.00929	2.39787	1.69846	1.7961	1.48405	1.86512	2.20648	2.22802	2.39241	4.31498	2.12411	4.25142	3.32434	2.56623	2.45381	1.89594	1.71048	3.84344	3.11172	3.38607	4.03379	NaN	2.75493	3.10776	3.18232	4.02876	3.67021	3.57774	3.48039	3.73425	3.22876	4.49837	4.8804	S	3			___1	0.999982	1.78202e-24	170.48	148.68	112.16
-1.2076	-2.93569	NaN	-2.71758	NaN	NaN	NaN	-3.21684	NaN	NaN	NaN	NaN	NaN	NaN	NaN	NaN	-1.90955	NaN	-2.12914	NaN	-1.71774	-2.01423	NaN	NaN	-1.26761	-1.75551	-1.71641	-1.36183	NaN	-2.00315	-2.40987	-2.18615	-1.50675	-2.02491	-1.64177	NaN	-2.17973	-3.21873	-2.10405	-1.42163	S	2			___1	0.989982	9.35939e-24	170.48	148.68	149
NaN	NaN	NaN	NaN	NaN	NaN	NaN	NaN	NaN	NaN	NaN	NaN	NaN	NaN	NaN	-0.634007	NaN	NaN	NaN	NaN	NaN	1.30902	1.29538	1.68747	NaN	NaN	NaN	NaN	NaN	NaN	NaN	NaN	NaN	NaN	NaN	NaN	-0.579365	-0.828995	NaN	-0.315315	S	3			___1	0.84164	0.000443117	68.173	44.754	68.173
-1.68118	-1.89453	-1.90062	-1.85912	NaN	NaN	NaN	NaN	NaN	NaN	NaN	NaN	-4.15875	NaN	NaN	-3.08052	NaN	NaN	NaN	NaN	-1.24433	-0.831219	-1.88071	-1.87685	NaN	NaN	NaN	NaN	NaN	NaN	-3.49266	NaN	NaN	NaN	NaN	NaN	NaN	NaN	NaN	-1.88108	S	2			___1	0.997637	0.0101319	57.348	39.54	57.348
NaN	NaN	NaN	NaN	NaN	NaN	NaN	NaN	NaN	NaN	NaN	NaN	NaN	NaN	NaN	NaN	NaN	NaN	NaN	NaN	NaN	NaN	NaN	NaN	NaN	-1.0299	-0.241053	-0.00636101	NaN	NaN	NaN	NaN	NaN	NaN	NaN	NaN	NaN	NaN	NaN	NaN	S	3			___1	0.965035	0.000682193	50.2	42.924	50.2
-0.596994	-0.273741	0.200464	NaN	NaN	NaN	NaN	NaN	-1.04054	NaN	NaN	NaN	NaN	-0.77315	-0.464025	0.0220528	NaN	-1.18811	-0.989033	-0.57218	1.67838	1.65498	1.54628	1.52743	NaN	0.989916	1.0102	NaN	0.142803	0.53517	0.337856	-0.0969582	NaN	NaN	NaN	NaN	0.751646	0.701628	1.50625	1.16195	S	2			___1	0.999654	8.65668e-112	273.02	230.59	273.02
-1.0703	-0.676817	0.1478	-1.72701	NaN	NaN	NaN	NaN	NaN	NaN	-1.47127	NaN	-0.429691	NaN	-2.19541	NaN	-1.22465	-1.19007	-1.56349	-1.68447	NaN	NaN	NaN	-2.07189	NaN	NaN	NaN	NaN	NaN	NaN	-2.39875	-2.10488	-1.00053	0.546165	NaN	NaN	NaN	NaN	NaN	NaN	S	3			___1	0.94919	0.000808823	61.256	38.678	61.256
NaN	NaN	NaN	NaN	NaN	NaN	NaN	NaN	NaN	NaN	NaN	NaN	-1.64632	NaN	NaN	-1.32546	0.50461	NaN	NaN	NaN	-1.28093	NaN	-0.144459	-1.27917	0.364231	-0.535538	0.31395	0.591238	NaN	NaN	NaN	NaN	NaN	NaN	NaN	NaN	NaN	NaN	NaN	0.437221	S	3			___1	0.999993	0.000161484	76.049	65.884	76.049
-2.06694	NaN	-2.45649	NaN	NaN	NaN	NaN	NaN	NaN	NaN	NaN	NaN	NaN	NaN	NaN	NaN	NaN	NaN	NaN	NaN	NaN	NaN	NaN	NaN	NaN	-0.323742	-0.110161	0.256584	NaN	NaN	NaN	NaN	-0.735806	NaN	NaN	NaN	NaN	NaN	-1.64566	NaN	S	2			___1	0.998888	4.68272e-29	162.37	143.76	162.37
NaN	NaN	NaN	NaN	NaN	NaN	NaN	NaN	NaN	NaN	NaN	NaN	NaN	NaN	NaN	NaN	NaN	NaN	NaN	NaN	NaN	NaN	NaN	NaN	NaN	NaN	NaN	NaN	NaN	NaN	NaN	NaN	-1.54973	NaN	-0.497259	-0.626577	NaN	NaN	NaN	NaN	S	2			___1	0.999865	1.64007e-11	119.45	106.82	119.45
-2.75153	-2.59078	-4.68028	-2.93877	NaN	NaN	NaN	NaN	-2.56941	NaN	NaN	NaN	NaN	NaN	NaN	NaN	NaN	NaN	NaN	NaN	NaN	NaN	NaN	NaN	NaN	-1.70056	-0.868811	-0.703634	NaN	NaN	NaN	NaN	-1.37501	-0.87649	-0.72101	-0.960146	NaN	NaN	-1.37433	NaN	S	2			___1	0.997257	0.0237792	45.368	36.505	45.368
NaN	NaN	NaN	-2.70373	NaN	NaN	NaN	NaN	NaN	NaN	NaN	NaN	NaN	NaN	NaN	NaN	NaN	NaN	NaN	NaN	NaN	NaN	NaN	NaN	0.301487	0.17313	0.253611	0.379742	NaN	NaN	NaN	NaN	NaN	NaN	NaN	NaN	NaN	NaN	NaN	NaN	S	3			___1	0.999998	1.98319e-09	114.37	104.81	114.37
-0.642302	-0.618383	-0.549961	-0.90543	-1.00509	-0.943306	-0.462706	-0.33123	-0.318167	NaN	NaN	NaN	-1.80429	-1.65682	-1.82587	NaN	NaN	-2.43712	-3.02759	NaN	NaN	NaN	NaN	NaN	0.291374	1.03798	0.950403	1.50938	NaN	NaN	NaN	NaN	0.628441	0.428015	0.565746	0.651272	NaN	NaN	-1.71998	-1.22262	S	3			___1	1	2.34163e-27	147.41	136.36	147.41
-0.963917	-1.87077	-1.66364	-1.47993	NaN	NaN	NaN	NaN	-1.74426	NaN	-1.37789	-2.29644	-2.81046	NaN	NaN	-2.09335	NaN	-2.31609	-1.24341	-2.72317	NaN	NaN	NaN	NaN	0.241629	1.0312	0.947392	1.07461	-2.30278	NaN	-1.58587	-1.16274	0.151264	0.442408	1.0282	0.822445	NaN	NaN	NaN	NaN	S	2			___1	1	1.82231e-38	210.37	177.85	210.37
NaN	NaN	NaN	NaN	-1.33042	NaN	NaN	-0.925121	NaN	NaN	0.24153	NaN	NaN	NaN	NaN	NaN	-1.20752	NaN	NaN	-1.11665	NaN	NaN	NaN	-0.934071	1.68169	2.13294	1.85767	2.49256	-0.937159	NaN	-0.69202	-0.526775	1.94663	1.62426	NaN	NaN	NaN	NaN	-0.0396862	-0.297457	S	3			___1	1	6.5119e-44	162.01	162.01	154.92
-2.27382	NaN	-1.88474	-0.900871	NaN	-2.17542	-1.70256	-1.75134	-1.98238	-2.46872	-2.73536	-2.34601	-3.06127	NaN	NaN	NaN	NaN	-2.07945	-1.66929	-2.42301	NaN	NaN	NaN	NaN	-1.95594	NaN	-2.09889	0.00588799	NaN	NaN	NaN	-2.19507	-0.255184	0.152737	0.823835	0.482202	-3.88923	NaN	NaN	NaN	S	3			___1	0.993242	0.00192925	72.681	50.906	61.423
NaN	NaN	NaN	NaN	NaN	NaN	-0.458891	NaN	NaN	NaN	NaN	NaN	NaN	NaN	NaN	NaN	4.625	3.44494	4.08922	3.7076	0.496683	-0.172968	0.063446	-0.630714	0.310206	1.37961	0.65057	-0.821734	2.73229	1.66781	3.62369	3.62639	NaN	NaN	NaN	NaN	NaN	0.588757	NaN	NaN	S	3			___1	1	1.21362e-78	188.15	178.67	165.3
NaN	NaN	NaN	NaN	NaN	NaN	NaN	NaN	NaN	NaN	NaN	NaN	NaN	NaN	NaN	NaN	NaN	NaN	NaN	NaN	NaN	NaN	NaN	NaN	NaN	NaN	NaN	NaN	-0.730505	NaN	-0.547268	-0.862143	-0.808042	-1.16317	NaN	-2.07439	NaN	NaN	NaN	NaN	S	2			___1	0.999998	0.000929266	79.652	57.624	79.652
-1.48116	-1.19073	-1.18469	-1.97043	NaN	-0.23979	-0.109665	-0.58499	NaN	NaN	NaN	NaN	0.583507	0.32967	-0.469879	0.225084	3.02517	1.98858	2.47099	2.43267	0.794497	-0.879818	0.766046	0.66617	1.65523	1.73369	2.44353	1.58934	2.55303	2.37201	3.02018	3.33622	-0.198927	0.116264	-0.234062	-0.494837	1.36392	1.32185	1.6862	1.53301	S	3			___1	0.999855	1.0098e-09	129.77	95.896	89.541
NaN	NaN	NaN	NaN	NaN	NaN	NaN	NaN	NaN	NaN	NaN	NaN	NaN	NaN	NaN	NaN	-0.100004	-0.209045	-0.569065	-0.406763	NaN	NaN	NaN	NaN	-1.21663	NaN	NaN	NaN	-0.781435	NaN	-0.0857868	NaN	NaN	NaN	NaN	NaN	NaN	NaN	NaN	NaN	S	3			___1	0.972228	0.00134789	46.968	39.256	46.968
NaN	NaN	NaN	NaN	NaN	NaN	NaN	NaN	NaN	NaN	NaN	NaN	NaN	NaN	NaN	NaN	NaN	NaN	NaN	-2.46794	NaN	NaN	NaN	NaN	-0.80213	1.19017	-0.154949	-1.94607	NaN	NaN	NaN	NaN	NaN	NaN	NaN	NaN	NaN	NaN	NaN	NaN	S	2			___1	0.998757	3.79066e-13	140.91	116.07	140.91
NaN	NaN	-0.230429	-0.722237	NaN	NaN	NaN	NaN	NaN	NaN	NaN	NaN	NaN	NaN	NaN	NaN	-1.47951	-0.675762	-0.803923	-0.498741	-0.435747	-0.957996	-0.0646076	-0.82781	1.4844	2.29596	1.85362	1.97113	-0.257866	-1.09227	NaN	-0.0883713	0.602146	0.76508	1.01935	0.958735	-1.44077	NaN	NaN	NaN	S	2			___1	0.973551	3.58496e-67	244.56	218.86	244.56
NaN	NaN	NaN	NaN	NaN	NaN	NaN	-1.33141	NaN	NaN	NaN	NaN	-3.34888	NaN	NaN	NaN	NaN	-2.36148	-0.260336	0.174993	NaN	NaN	-2.16968	NaN	-1.74548	NaN	-1.1902	NaN	-4.83169	NaN	-3.85893	-2.9236	NaN	NaN	NaN	NaN	NaN	NaN	NaN	NaN	S	3			___1	0.997903	0.000764005	62.104	47.417	62.104
NaN	NaN	NaN	NaN	-1.35452	-1.8415	-0.553688	-0.96611	NaN	-1.00998	NaN	-1.19937	-0.278892	-1.07302	-0.309576	NaN	-1.2611	-0.420406	-0.129873	-0.321613	-0.329945	-2.36914	-1.03572	-1.47492	0.332018	0.523855	0.185577	NaN	-0.244619	-0.892063	-0.665018	-0.327787	-0.478168	-0.780731	-0.770083	-0.590612	NaN	-0.0965328	NaN	NaN	S	3			___1	0.999503	0.0138903	42.317	23.185	40.941
0.378803	0.455566	-0.810036	NaN	NaN	NaN	NaN	NaN	NaN	NaN	NaN	NaN	0.0970669	-0.142506	NaN	NaN	-1.5194	NaN	NaN	NaN	NaN	-0.128216	-0.114111	-0.858316	-0.177334	NaN	-0.731016	NaN	NaN	NaN	-1.22157	NaN	-0.016079	0.363485	NaN	NaN	NaN	-0.250914	NaN	0.82493	S	3			___1	0.973212	5.65497e-05	70.569	63.209	62.582
-0.977131	NaN	NaN	-1.10061	-3.12363	NaN	-0.883335	NaN	-1.173	NaN	NaN	-1.85888	NaN	NaN	NaN	NaN	NaN	NaN	NaN	-0.658068	-0.0875511	-1.52717	-0.183357	NaN	0.80653	1.27361	1.04117	0.876833	-0.335564	-1.06304	-0.901438	-0.277988	-0.311182	NaN	NaN	-0.0721092	NaN	-0.586088	-0.252262	-0.677336	S	2			___1	0.998242	4.13177e-14	141.54	94.83	141.54
NaN	NaN	NaN	NaN	NaN	NaN	NaN	NaN	NaN	NaN	NaN	NaN	NaN	NaN	NaN	NaN	NaN	NaN	NaN	NaN	NaN	NaN	NaN	NaN	NaN	NaN	NaN	-2.55833	-2.77791	NaN	NaN	NaN	NaN	NaN	NaN	NaN	-1.56775	-0.911978	-1.60057	-1.91054	S	2			___1	0.997697	0.00474553	60.157	46.757	50.897
NaN	NaN	NaN	-1.47732	NaN	-0.962566	NaN	-0.452015	NaN	NaN	NaN	-0.733419	NaN	NaN	NaN	NaN	-0.463184	NaN	NaN	NaN	-1.34272	NaN	NaN	NaN	NaN	NaN	0.852594	1.55022	-0.410318	-0.43613	-0.391151	-0.430578	NaN	1.11249	1.04815	1.0841	0.0174542	0.0929298	0.636759	0.46969	S	4			___1	0.927078	0.000124423	72.37	61.977	51.236
-1.42822	-2.28421	-1.71814	-2.53183	-0.141008	-2.15366	NaN	-1.29889	NaN	-2.95251	-2.13529	-2.45807	-2.03198	-2.10615	-1.52724	-1.31933	-1.43531	NaN	-2.79991	-2.73532	-1.85054	-2.1824	-1.60796	-1.67633	NaN	0.408827	-0.221773	NaN	NaN	-1.9922	-2.5176	-2.05013	-2.53718	NaN	NaN	NaN	NaN	NaN	-1.6761	NaN	S	3			___1	0.827962	5.38985e-05	106.58	83.721	106.32
NaN	NaN	NaN	NaN	NaN	NaN	NaN	NaN	NaN	NaN	NaN	NaN	NaN	NaN	NaN	NaN	NaN	NaN	NaN	1.07943	-1.34368	-1.5804	-0.93787	NaN	NaN	3.09147	0.223076	NaN	NaN	NaN	NaN	NaN	NaN	NaN	NaN	NaN	NaN	-1.22828	NaN	-2.10391	S	3			___1	0.99992	2.30445e-174	241.84	226.08	241.84
NaN	NaN	NaN	NaN	NaN	NaN	NaN	NaN	NaN	NaN	NaN	NaN	NaN	NaN	NaN	NaN	NaN	NaN	NaN	NaN	NaN	NaN	NaN	NaN	-1.48785	0.490025	-1.83909	NaN	NaN	NaN	NaN	NaN	NaN	NaN	NaN	NaN	NaN	NaN	NaN	NaN	S	3			___1	0.996531	6.71784e-05	75.758	63.973	75.758
NaN	NaN	NaN	NaN	NaN	NaN	NaN	NaN	NaN	NaN	NaN	NaN	NaN	NaN	NaN	NaN	NaN	NaN	NaN	NaN	-1.11624	NaN	-1.39607	-1.74327	NaN	NaN	-0.696072	-0.950472	-1.05918	NaN	NaN	NaN	-0.477598	NaN	NaN	-0.328877	NaN	NaN	NaN	NaN	S	3			___1	0.921781	0.00396339	46.353	37.963	46.353
NaN	NaN	NaN	NaN	NaN	-0.885843	-0.289103	NaN	-1.30171	-1.42289	NaN	NaN	NaN	NaN	NaN	NaN	NaN	NaN	NaN	NaN	NaN	-1.56053	NaN	NaN	-1.01805	NaN	-0.0759621	-0.436504	NaN	-1.3412	NaN	-1.20338	NaN	NaN	-1.02415	-1.07801	NaN	-0.560221	-1.55191	-1.09569	S	3			___1	1	0.00240884	51.566	44.508	46.131
0.386751	0.516703	0.679518	0.269045	NaN	NaN	NaN	NaN	NaN	NaN	NaN	NaN	NaN	-0.910774	-1.05233	-0.7425	NaN	-0.678217	-0.730471	-0.740417	2.62845	3.3469	3.12981	3.27553	NaN	0.518858	1.01306	1.63363	1.24625	1.24842	0.973166	1.76232	NaN	NaN	-0.994957	-0.85602	4.13663	4.2151	3.72119	4.59743	S	2			___1	0.999991	0.0002011	103.26	58.906	101.65
NaN	NaN	-3.24406	NaN	NaN	NaN	NaN	NaN	NaN	NaN	NaN	NaN	NaN	NaN	NaN	NaN	NaN	NaN	NaN	NaN	NaN	-1.6932	-1.99505	-2.67425	NaN	NaN	NaN	NaN	NaN	NaN	NaN	NaN	NaN	NaN	NaN	NaN	-0.398653	NaN	-0.591986	-0.142279	S	4			___1	0.994978	0.00676863	42.647	9.3405	42.647
-0.35393	-1.34056	-1.86872	NaN	NaN	NaN	NaN	NaN	-2.03886	NaN	NaN	-1.50353	NaN	NaN	NaN	-2.65318	NaN	NaN	-1.94347	-2.68299	-0.0910626	-0.716198	-0.978222	-0.691521	-0.275669	NaN	NaN	-0.806002	-1.91246	NaN	-1.20737	0.105658	NaN	NaN	NaN	-1.97012	1.27551	1.20659	2.07693	2.44785	S	2			___1	1	0.00156929	79.148	15.932	70.552
NaN	NaN	NaN	NaN	1.58018	2.04105	2.27048	2.29174	1.04716	0.844326	NaN	0.781435	0.000415802	NaN	0.386009	NaN	NaN	NaN	NaN	NaN	NaN	NaN	NaN	NaN	-0.0561199	-0.58457	-0.347595	0.290823	NaN	NaN	NaN	NaN	NaN	NaN	NaN	NaN	NaN	NaN	-1.24254	NaN	S	3			___1	0.999993	6.79176e-05	96.591	80.575	84.762
NaN	NaN	NaN	NaN	NaN	NaN	0.428162	NaN	0.0240364	0.482964	0.118784	0.965256	-0.706589	-0.881432	-0.874063	NaN	NaN	NaN	NaN	NaN	NaN	NaN	NaN	NaN	NaN	NaN	NaN	NaN	NaN	NaN	NaN	NaN	NaN	NaN	NaN	NaN	NaN	NaN	NaN	NaN	S	3			___1	0.997957	3.85535e-18	126.42	106.23	126.42
-1.83402	NaN	NaN	-1.9153	-0.947371	-1.10491	-0.190388	-0.981276	NaN	NaN	-0.97175	-0.342421	NaN	NaN	NaN	NaN	NaN	NaN	NaN	NaN	NaN	-1.00455	NaN	NaN	NaN	-1.79695	-0.62908	-0.937126	NaN	NaN	NaN	NaN	NaN	NaN	NaN	NaN	-1.26616	-0.342066	NaN	-1.70702	S	2			___1	0.999861	9.79523e-16	134.61	99.092	134.61
NaN	NaN	NaN	NaN	-0.439897	0.177145	-1.17256	NaN	NaN	NaN	NaN	NaN	-2.39275	NaN	NaN	-2.58749	NaN	NaN	NaN	NaN	NaN	NaN	NaN	NaN	NaN	NaN	NaN	NaN	NaN	NaN	NaN	NaN	NaN	NaN	NaN	NaN	NaN	NaN	NaN	NaN	S	3			___1	0.953651	0.000653037	56.468	46.21	56.468
-0.872005	-1.39067	-1.09629	-0.562694	-1.39831	NaN	NaN	NaN	NaN	NaN	NaN	NaN	-0.841095	NaN	NaN	NaN	-1.01256	-0.469513	NaN	-0.438721	1.064	0.116686	0.0960121	0.0972309	NaN	0.83666	0.917894	-0.776266	2.9215	2.44119	1.54693	1.87151	NaN	NaN	NaN	NaN	NaN	NaN	NaN	NaN	S	2			___1	1	2.4007e-09	171.92	121.8	66.595
NaN	NaN	NaN	NaN	NaN	NaN	NaN	NaN	NaN	NaN	NaN	NaN	NaN	NaN	NaN	NaN	-1.93613	-0.990459	-1.96657	NaN	NaN	NaN	NaN	NaN	NaN	NaN	NaN	NaN	-0.223087	-0.667572	-2.21918	-1.2783	NaN	NaN	NaN	NaN	NaN	NaN	NaN	NaN	S	2			___1	0.765845	0.00404853	60.246	47.29	60.246
NaN	NaN	NaN	NaN	NaN	NaN	NaN	NaN	NaN	NaN	NaN	NaN	-1.66455	-1.74034	-1.65507	NaN	NaN	NaN	NaN	NaN	NaN	-1.44046	-1.17523	-0.652437	NaN	NaN	-1.297	-1.35256	1.63741	1.6487	0.700577	0.87151	NaN	NaN	NaN	NaN	-1.51696	NaN	NaN	NaN	S	2			___1	1	1.24505e-16	197.38	170.08	110.98
NaN	NaN	NaN	NaN	NaN	NaN	NaN	NaN	NaN	NaN	NaN	NaN	NaN	NaN	NaN	NaN	NaN	NaN	NaN	NaN	NaN	NaN	NaN	NaN	NaN	NaN	NaN	NaN	-2.10469	NaN	-2.22443	-0.633822	NaN	NaN	NaN	NaN	NaN	NaN	NaN	NaN	S	2			___1	1	0.00999755	53.3	42.542	53.3
-0.950676	-1.11159	-0.566875	-0.873064	1.08768	0.576502	1.23188	NaN	NaN	-0.988762	NaN	-1.09483	0.278286	0.0569859	NaN	NaN	-0.154766	-0.0810242	-0.0876255	-0.616495	1.07107	0.930784	1.41793	1.36234	2.20216	2.21934	2.57509	2.47865	NaN	NaN	NaN	-0.177164	-1.15342	NaN	-0.468737	-0.751429	0.0284939	0.227667	NaN	NaN	S	3			___1	0.999987	9.36222e-11	131.61	113.42	131.61
-0.661818	-0.494799	-1.16415	-1.39208	NaN	NaN	NaN	NaN	-0.141953	-0.831274	-0.736872	-0.963251	-2.18166	NaN	NaN	-1.65582	-1.79486	-0.800283	-1.42811	-1.59163	NaN	NaN	-0.357204	NaN	-0.19997	0.684347	-0.0111389	-1.23323	NaN	NaN	NaN	NaN	NaN	-1.89496	-2.24676	-1.04886	NaN	NaN	-2.803	NaN	S	2			___1	1	0.00633154	66.393	43.751	66.393
NaN	NaN	NaN	NaN	NaN	NaN	NaN	NaN	NaN	NaN	NaN	NaN	NaN	NaN	NaN	NaN	NaN	NaN	NaN	NaN	NaN	NaN	NaN	NaN	-1.30974	-1.42401	-0.341513	-1.14601	0.380335	-0.738888	-0.547373	-0.274075	NaN	NaN	NaN	NaN	NaN	NaN	NaN	NaN	S	2			___1	1	0.0196921	60.255	25.563	54.343
1.6705	2.43457	2.5772	2.70276	0.330433	-0.240099	0.225061	0.146082	-1.11915	-1.4488	-1.66693	-1.36242	-1.13118	NaN	-1.17786	NaN	-3.12544	0.513413	0.442879	0.000946045	2.85922	1.99954	1.52648	2.04003	3.02302	3.65219	3.86447	3.30936	-2.28969	-1.95822	-2.45787	-1.41812	1.76199	1.72207	2.00501	1.95967	NaN	NaN	NaN	NaN	S	3			___1	0.999999	2.65123e-51	169.56	169.56	165.47
-2.71177	NaN	NaN	NaN	NaN	NaN	NaN	NaN	NaN	NaN	NaN	NaN	NaN	NaN	NaN	NaN	NaN	NaN	NaN	NaN	-1.1632	-1.23857	NaN	NaN	-0.0560131	-0.449398	-0.155058	-0.146481	NaN	NaN	NaN	NaN	NaN	NaN	NaN	NaN	NaN	NaN	NaN	NaN	S	2			___1	0.999974	3.48629e-08	134.98	67.251	119.74
NaN	NaN	NaN	-1.38286	NaN	NaN	NaN	NaN	NaN	NaN	NaN	NaN	NaN	NaN	NaN	NaN	NaN	NaN	NaN	NaN	0.458919	-0.0968132	-0.481705	-0.0793839	0.00974274	0.743538	0.303017	0.469709	NaN	NaN	NaN	NaN	NaN	NaN	-0.393791	NaN	NaN	NaN	NaN	NaN	S	3			___1	0.995704	3.17775e-51	169.84	162.65	169.84
NaN	NaN	NaN	NaN	NaN	5.71113	3.0638	3.0822	-0.102117	0.508352	-0.384905	0.526352	NaN	NaN	NaN	NaN	NaN	NaN	NaN	NaN	NaN	NaN	NaN	NaN	NaN	NaN	NaN	NaN	NaN	NaN	NaN	NaN	NaN	NaN	NaN	NaN	NaN	NaN	NaN	NaN	S	3			___1	1	4.93135e-204	302.11	273.67	259.8
NaN	NaN	NaN	NaN	NaN	0.906908	0.384579	-0.178266	NaN	NaN	NaN	NaN	NaN	NaN	NaN	NaN	NaN	NaN	NaN	NaN	NaN	NaN	NaN	NaN	NaN	NaN	NaN	NaN	NaN	NaN	NaN	NaN	NaN	NaN	NaN	NaN	NaN	NaN	NaN	NaN	S	3			___1	1	4.00112e-25	140.21	127.92	140.21
0.227245	-0.170044	0.538742	0.354967	NaN	NaN	NaN	NaN	NaN	NaN	NaN	NaN	NaN	NaN	NaN	NaN	0.203995	0.255512	-1.97828	-1.65084	NaN	NaN	NaN	NaN	NaN	NaN	NaN	NaN	NaN	NaN	NaN	NaN	NaN	NaN	NaN	NaN	NaN	NaN	NaN	NaN	S	2			___1	0.816462	2.04271e-27	177.88	154.41	111.64
0.140249	0.303188	-0.831959	NaN	NaN	NaN	NaN	NaN	NaN	NaN	NaN	NaN	NaN	NaN	NaN	NaN	NaN	NaN	NaN	NaN	NaN	NaN	NaN	NaN	NaN	NaN	NaN	NaN	NaN	NaN	NaN	NaN	NaN	NaN	NaN	NaN	NaN	NaN	NaN	NaN	S	2			___1	0.998298	0.000109677	102.52	89.935	102.52
2.6852	2.51334	2.20393	2.37821	NaN	NaN	NaN	NaN	NaN	NaN	NaN	NaN	NaN	NaN	NaN	NaN	-2.0415	-1.93418	-1.36769	-1.31899	-1.39754	-1.9349	NaN	NaN	NaN	NaN	NaN	NaN	-2.31978	NaN	NaN	NaN	NaN	NaN	NaN	NaN	NaN	NaN	NaN	NaN	S	4			___1	0.849004	1.48691e-05	93.73	79.569	81.055
1.20463	1.03551	1.005	0.72023	NaN	NaN	NaN	NaN	NaN	NaN	NaN	NaN	NaN	NaN	NaN	-3.07604	-2.66781	NaN	-2.81962	NaN	NaN	NaN	NaN	NaN	NaN	NaN	NaN	NaN	NaN	NaN	NaN	-3.10338	NaN	NaN	NaN	NaN	NaN	NaN	NaN	NaN	S	2			___1	0.812658	0.0141387	64.374	20.604	64.374
1.95159	1.70104	2.02884	1.92561	2.47024	2.47113	2.89275	2.72324	2.5381	2.31908	2.2798	2.28775	1.40955	NaN	1.54731	1.81858	0.735424	1.43462	1.20873	NaN	NaN	2.45087	2.68974	2.73575	NaN	NaN	0.586916	NaN	1.95012	NaN	NaN	NaN	NaN	NaN	0.772509	NaN	1.91893	1.66525	1.26156	1.51555	S	2			___1	0.999498	6.47858e-05	107.11	84.034	76.728
NaN	NaN	NaN	NaN	2.95176	2.54313	2.91578	3.05904	5.65469	5.53985	5.61669	5.14835	3.86857	3.90385	4.21743	4.25404	NaN	NaN	-0.0815582	NaN	0.434145	0.245792	0.747335	0.604803	0.364111	-0.0323982	-0.0744171	0.287457	2.68774	2.18961	3.32442	3.07245	NaN	-0.389271	-0.707594	NaN	0.58419	-0.280043	NaN	-0.0236988	S	2			___1	0.998044	2.94637e-61	173.92	161.76	115.57
NaN	NaN	NaN	NaN	-0.379446	-0.993265	NaN	-0.376009	0.205982	NaN	0.314547	-0.450943	-1.06709	-1.03565	-0.64835	-0.396626	NaN	NaN	NaN	NaN	NaN	NaN	NaN	NaN	NaN	NaN	NaN	NaN	-1.56205	-1.93627	-0.877699	-1.17184	NaN	NaN	NaN	NaN	NaN	NaN	NaN	NaN	S	2			___1	0.99562	2.94637e-61	173.92	161.76	70.028
NaN	NaN	NaN	NaN	NaN	NaN	NaN	NaN	0.793612	0.0146847	NaN	0.532044	-0.94117	-1.16552	NaN	-1.14146	NaN	NaN	NaN	NaN	NaN	NaN	NaN	NaN	NaN	-2.27867	NaN	NaN	-2.86777	-1.91757	-1.23347	-0.973267	NaN	NaN	NaN	NaN	NaN	NaN	NaN	NaN	S	3			___1	0.891791	3.22151e-27	152	114.42	152
-0.459045	-0.839285	-0.796362	-0.620554	NaN	NaN	NaN	NaN	-0.0738621	-0.293747	-0.326847	-0.272518	-1.1362	NaN	NaN	-1.82199	NaN	-2.16977	-3.39201	-2.18954	-0.817005	-0.975533	-0.700287	-0.934523	NaN	NaN	NaN	NaN	NaN	NaN	-1.01856	-1.07118	NaN	-1.83787	-3.43431	NaN	NaN	NaN	NaN	NaN	S	2			___1	0.999989	4.70826e-05	106.32	86.664	82.069
5.16068	5.19241	5.75977	5.72757	6.14761	5.91243	6.10669	5.79888	5.56533	5.34374	5.39034	5.88938	6.10995	6.18828	6.26516	6.10586	4.63964	5.49822	5.29099	5.41415	6.94446	6.1956	7.09485	7.45202	3.21371	1.37069	3.54935	3.63846	8.64696	7.78114	7.17985	7.41743	5.83094	6.08648	6.30533	6.3017	2.15545	2.60118	2.42095	1.57939	S	2			___1	1	1.17499e-117	269.34	228.65	101.53
-0.694492	NaN	NaN	-1.00186	NaN	NaN	NaN	NaN	NaN	NaN	1.24129	0.859194	0.216101	0.547722	0.16033	0.291172	NaN	NaN	NaN	-0.688126	NaN	-0.0441513	0.960699	1.12757	NaN	NaN	NaN	NaN	NaN	0.890959	NaN	0.556992	-0.0990524	-0.670692	NaN	-0.587166	NaN	-0.272514	0	NaN	S	3			___1	0.902377	2.86859e-18	105.57	99.513	86.335
0.847689	0.336506	0.737032	0.607502	0.456697	1.37794	NaN	1.86413	2.1901	1.89085	1.76669	2.63521	0.551861	0.181927	0.233915	0.337803	-0.0990086	0.432953	0.356817	2.64081	0.89501	-0.362644	0.917417	1.65331	-0.493111	-0.458197	-0.153591	NaN	0.989117	1.26336	1.05486	0.918974	-0.650637	-0.233915	NaN	-0.500948	NaN	NaN	-1.69535	NaN	S	2			___1	1	0.000132186	114.4	56.543	114.4
NaN	NaN	NaN	NaN	NaN	NaN	NaN	NaN	NaN	NaN	NaN	NaN	NaN	NaN	NaN	NaN	-1.11023	-0.751883	-1.24019	-0.801891	NaN	NaN	NaN	NaN	NaN	-2.32773	-2.44832	NaN	NaN	-0.757563	-0.514156	-0.380703	NaN	NaN	NaN	NaN	NaN	NaN	NaN	NaN	S	2			___1	0.851917	6.09726e-07	110.77	95.013	110.77
-0.692152	-0.904867	NaN	-1.91473	-0.285398	NaN	-0.696995	-0.63199	0.916794	NaN	NaN	0.96497	0.169474	0.170755	0.475033	0.64563	3.07321	2.99827	3.2691	3.15116	1.31983	0.0271778	0.584198	0.343645	0.798496	0.293345	0.876326	NaN	2.94798	2.69358	3.5248	3.62202	NaN	-1.3724	-0.689751	-1.14764	NaN	-1.56661	-1.76345	-0.843231	S	3			___1	0.924968	4.1186e-49	188.96	164.18	116.94
NaN	NaN	NaN	NaN	NaN	NaN	NaN	NaN	NaN	NaN	NaN	NaN	NaN	NaN	NaN	NaN	NaN	NaN	-0.915161	-0.433746	NaN	NaN	NaN	NaN	NaN	NaN	NaN	NaN	-0.177467	0.50935	1.68454	1.41467	NaN	NaN	NaN	NaN	NaN	NaN	NaN	NaN	S	3			___1	0.904431	9.17164e-05	57.541	48.208	41.267
NaN	NaN	NaN	NaN	NaN	NaN	NaN	NaN	-0.037735	-0.0626316	NaN	0.267002	0.732908	-0.509768	-0.182991	-0.198591	1.20207	1.58704	NaN	NaN	NaN	-0.997068	NaN	0.718784	NaN	NaN	-0.677427	-1.28033	1.36514	NaN	2.54537	2.15424	NaN	NaN	NaN	NaN	NaN	NaN	NaN	NaN	S	3			___1	0.981937	2.79064e-50	160.77	137.1	160.77
NaN	NaN	NaN	NaN	NaN	NaN	NaN	NaN	NaN	-0.822851	NaN	NaN	-0.451048	NaN	-0.767572	-0.208334	2.19998	NaN	2.61693	NaN	NaN	-0.48377	-0.412918	-0.728645	NaN	NaN	NaN	NaN	2.28849	1.9352	3.22925	NaN	NaN	NaN	NaN	NaN	NaN	NaN	NaN	NaN	S	3			___1	0.930837	4.90348e-50	156.7	149.35	150.45
2.06902	1.52166	1.86468	1.22824	-2.38342	NaN	-0.806274	NaN	3.92214	3.66233	3.73534	3.42359	0.605694	0.663889	1.14637	1.07506	-0.707235	1.00503	0.731783	0.58202	0.81838	0.801716	0.59819	0.679737	-1.0501	NaN	NaN	-0.231674	NaN	0.273888	-0.809616	0.819265	NaN	1.38236	1.26865	1.22165	NaN	1.49192	1.42613	2.35187	S	2			___1	0.998291	1.54342e-09	190.34	128.57	138.2
-1.97751	NaN	NaN	-2.94139	NaN	NaN	-2.16526	NaN	NaN	NaN	NaN	NaN	-2.69728	NaN	NaN	NaN	NaN	NaN	NaN	NaN	-2.42091	NaN	NaN	NaN	-2.47255	-1.37158	-1.67117	-2.21907	-1.71357	-3.16111	NaN	NaN	NaN	NaN	NaN	NaN	-2.03263	-2.10078	NaN	-2.12849	S	2			___1	0.990329	0.00376755	65.472	47.398	65.219
NaN	NaN	NaN	NaN	NaN	NaN	NaN	NaN	NaN	NaN	NaN	NaN	NaN	NaN	NaN	NaN	1.00333	0.489233	1.11231	0.798643	NaN	NaN	NaN	NaN	NaN	NaN	NaN	NaN	1.39589	-0.0530586	0.622829	0.562908	NaN	NaN	NaN	NaN	NaN	NaN	NaN	NaN	S	3			___1	0.999802	6.51818e-32	144.26	126.24	144.26
NaN	NaN	NaN	NaN	NaN	NaN	NaN	-2.33272	NaN	NaN	NaN	NaN	NaN	NaN	NaN	NaN	0.991537	0.104109	0.3249	0.624023	-1.35665	NaN	0.327852	0.232643	NaN	NaN	-2.13259	-1.96145	0.998779	0.246483	1.02973	0.851948	NaN	-0.210262	-0.506306	-1.41751	NaN	NaN	NaN	NaN	S	3			___1	0.999998	3.42575e-05	88.706	68.427	88.706
-0.933037	-0.991611	-1.28406	-1.68191	0.249117	-0.756624	-0.978956	-1.61543	-1.71475	NaN	NaN	NaN	-0.223623	-0.706854	-0.562349	-0.584066	5.47246	4.663	5.04592	4.80201	2.27362	1.21233	1.35498	1.20626	3.38364	3.25956	3.37301	2.50378	3.7682	3.79811	3.48231	3.85519	0.918676	1.31409	0.724829	1.03984	NaN	-0.825319	-0.582478	-1.44438	S	2			___1	0.999999	1.14084e-18	207.34	173.54	191.79
NaN	NaN	NaN	NaN	NaN	NaN	NaN	NaN	NaN	NaN	NaN	NaN	NaN	NaN	NaN	NaN	0.72611	-0.391037	0.47648	-0.18038	NaN	NaN	NaN	NaN	NaN	NaN	NaN	NaN	-1.30032	-1.63415	-1.85625	-0.866905	NaN	NaN	NaN	NaN	NaN	NaN	NaN	NaN	S	2			___1	0.948907	0.00154054	107.85	79.834	107.85
NaN	NaN	NaN	NaN	NaN	NaN	NaN	NaN	NaN	NaN	NaN	NaN	NaN	NaN	NaN	NaN	2.51062	0.982784	1.83016	1.30483	NaN	NaN	NaN	NaN	NaN	NaN	NaN	NaN	NaN	0.160524	0.374779	0.444336	NaN	-0.637035	NaN	NaN	NaN	NaN	NaN	NaN	S	3			___1	1	5.14048e-18	123.79	110.99	88.571
NaN	NaN	NaN	NaN	NaN	NaN	NaN	NaN	NaN	NaN	NaN	NaN	NaN	NaN	NaN	NaN	1.00662	0.179724	0.983929	0.493298	NaN	NaN	NaN	NaN	NaN	NaN	NaN	-0.814403	1.31817	1.63665	1.33831	1.62035	NaN	NaN	NaN	NaN	NaN	NaN	NaN	NaN	S	3			___1	1	1.66557e-47	155.68	145.07	155.68
-1.12617	NaN	NaN	NaN	NaN	NaN	NaN	-0.203148	-0.185423	-0.246096	0.162588	-0.443752	-1.27398	-1.25416	NaN	-0.702097	-0.31777	-0.160648	0.141079	-0.2843	0.0241966	-0.052	NaN	-0.257612	-0.109158	NaN	NaN	0.355839	-0.548099	-0.0258961	NaN	-0.557247	NaN	NaN	NaN	NaN	-0.0798473	-0.49085	-0.843262	-0.577486	S	2			___1	0.940935	0.000239286	92.039	87.885	92.039
NaN	NaN	NaN	NaN	0.460516	0.556711	NaN	0.797438	NaN	-0.358025	-0.250904	-0.635008	0.690247	0.462721	0.901596	0.919477	NaN	0.332149	NaN	0.399994	1.26619	1.43061	1.33582	1.0055	0.157673	-0.163429	0.202707	0.416714	3.81854	3.87699	3.18031	2.99601	NaN	NaN	NaN	0.4708	NaN	NaN	NaN	NaN	S	3			___1	0.999997	4.05759e-148	271.44	257.34	271.44
NaN	NaN	NaN	NaN	NaN	NaN	NaN	NaN	NaN	NaN	NaN	NaN	NaN	NaN	NaN	NaN	NaN	NaN	NaN	NaN	NaN	NaN	NaN	NaN	NaN	NaN	NaN	NaN	NaN	NaN	NaN	NaN	NaN	NaN	NaN	NaN	NaN	-1.88457	-1.96048	-1.12157	S	3			___1	0.998568	0.00807476	40.968	23.715	40.968
NaN	NaN	NaN	NaN	NaN	NaN	NaN	NaN	NaN	NaN	NaN	NaN	NaN	NaN	NaN	NaN	-0.100121	-0.00212479	0.435953	-0.272327	NaN	-1.18358	-0.823442	NaN	NaN	NaN	NaN	-0.289507	-0.233349	0.0383301	NaN	NaN	-0.143534	-0.205973	-0.049593	-0.0319958	NaN	NaN	NaN	NaN	S	2			___1	0.87402	0.0264036	49.418	45.062	49.418
-1.60225	-1.33114	-1.29047	NaN	NaN	-1.01175	-0.60495	NaN	NaN	NaN	NaN	NaN	NaN	NaN	NaN	NaN	-1.80786	-1.2608	-0.124439	NaN	NaN	NaN	NaN	NaN	-0.784784	-1.27172	-1.03633	-0.357407	NaN	-0.882828	-0.848181	-0.770386	NaN	NaN	-0.409676	-0.77669	NaN	NaN	NaN	NaN	S	3			___1	0.996835	0.00407988	45.546	30.125	45.546
-1.33906	-2.23841	-1.82964	NaN	NaN	NaN	NaN	NaN	NaN	NaN	NaN	NaN	NaN	NaN	NaN	NaN	1.19424	0.838368	-0.235743	0.396568	-1.09817	-1.1142	-1.22839	-1.4937	0.774216	1.53412	-0.523861	-0.771086	-1.36993	-1.11314	-1.29082	-1.42458	NaN	0.740704	0.264362	0.736902	NaN	0.626593	0.565546	0.474377	S	2			___1	1	2.97245e-10	132.32	124.21	132.32
-0.869637	0.213043	-0.234261	NaN	NaN	NaN	-0.972668	NaN	NaN	NaN	NaN	NaN	NaN	NaN	NaN	-2.00168	-0.365944	NaN	NaN	-0.0860062	NaN	0.399382	0.259151	0.65906	NaN	NaN	NaN	NaN	NaN	-1.91413	-2.05382	-2.35548	0.266344	NaN	-0.494448	NaN	2.14859	1.42784	1.35962	2.20296	S	3			___1	1	0.000237051	75.146	59.204	41.378
2.85174	2.73792	2.90267	2.56653	NaN	NaN	NaN	NaN	NaN	NaN	NaN	NaN	NaN	NaN	NaN	NaN	NaN	NaN	NaN	NaN	NaN	NaN	NaN	NaN	NaN	NaN	NaN	NaN	NaN	NaN	NaN	NaN	NaN	NaN	NaN	NaN	NaN	NaN	NaN	NaN	S	4			___1	0.781952	7.89358e-10	89.011	77.927	86.769
3.7279	3.35372	3.19525	3.06736	-0.888022	NaN	-1.97873	NaN	NaN	NaN	NaN	NaN	NaN	-2.06734	NaN	NaN	NaN	NaN	NaN	NaN	NaN	NaN	NaN	NaN	NaN	NaN	NaN	NaN	NaN	NaN	NaN	NaN	NaN	NaN	-3.21116	NaN	NaN	NaN	NaN	NaN	S	2			___1	0.930196	0.00150829	105.2	94.135	96.067
3.20537	1.36743	2.5193	2.52927	2.06634	2.43498	2.29858	2.0284	0.315416	0.256777	0.228426	0.261894	-0.735529	0.191858	0.0966225	-0.0973873	1.39709	1.24658	1.30769	0.981529	2.18633	1.96256	2.00168	1.90341	2.1773	1.44523	2.40889	2.72403	2.35616	2.0588	1.54178	1.75108	2.56121	2.79388	2.29862	2.21186	3.34923	3.30056	3.12107	3.795	S	2			___1	1	8.38082e-24	147.12	120.68	147.12
NaN	NaN	NaN	NaN	NaN	NaN	NaN	NaN	NaN	NaN	NaN	NaN	NaN	NaN	NaN	NaN	-3.11452	NaN	NaN	0.78298	NaN	NaN	-2.35661	-1.4077	NaN	NaN	NaN	NaN	-4.67335	NaN	NaN	NaN	NaN	-2.32368	-2.38388	-1.60587	NaN	NaN	NaN	NaN	S	3			___1	1	0.00119721	68.83	42.289	68.83
1.14384	0.882435	1.11681	0.723322	-0.186647	-0.0548687	0.717077	0.553202	0.640118	-0.265108	0.0489521	-0.257891	1.03943	0.915976	1.07419	1.33734	2.55943	2.86468	3.13465	2.85075	1.56822	1.19472	1.99326	1.63218	1.40307	1.74796	1.4516	1.68353	2.31054	1.66908	2.08832	2.57781	2.39684	2.38785	2.4794	2.36692	2.55506	2.04038	2.53522	2.56467	S	2			___1	1	1.06151e-219	326.89	271.09	272.09
NaN	NaN	NaN	NaN	NaN	NaN	NaN	NaN	NaN	NaN	NaN	NaN	NaN	NaN	NaN	NaN	NaN	NaN	NaN	NaN	0.000701904	NaN	1.32596	0.947966	NaN	NaN	NaN	NaN	NaN	NaN	NaN	NaN	NaN	NaN	NaN	NaN	NaN	NaN	NaN	NaN	S	3			___1	0.927057	0.000171984	77.391	55.404	67.251
1.22908	1.12426	1.41219	1.10154	0.385008	-0.971153	NaN	NaN	0.0745907	NaN	0.714149	1.0792	0.123772	-0.291527	-0.506561	-0.487063	-1.37152	-1.33688	-1.23932	-1.52902	1.1054	0.499687	0.740951	0.433567	-0.327404	-0.0394287	0.591236	-0.216118	-0.978582	-0.810638	NaN	NaN	NaN	NaN	-0.930809	NaN	NaN	NaN	NaN	NaN	S	3			___1	0.943965	3.39378e-08	120.71	81.026	120.71
-0.440002	NaN	-0.770147	NaN	-0.72545	NaN	NaN	NaN	NaN	NaN	-0.631271	NaN	NaN	-0.504652	-1.61522	-0.708042	-1.26964	-0.520741	-0.501738	-0.817167	-0.879139	-1.31121	-0.824074	0.031908	NaN	NaN	-1.23276	NaN	0.282541	NaN	0.541388	NaN	NaN	-1.24881	-0.823193	-0.517857	NaN	NaN	NaN	NaN	S	2			___1	0.986372	1.68821e-50	166.91	145.27	166.91
-0.201012	-0.713375	-0.839603	NaN	NaN	NaN	NaN	-1.56256	NaN	NaN	NaN	NaN	NaN	NaN	NaN	NaN	NaN	NaN	NaN	NaN	NaN	NaN	NaN	NaN	-1.22273	NaN	-2.15671	-0.659119	NaN	NaN	NaN	NaN	0.504091	NaN	NaN	NaN	-0.752537	-1.74998	0.0322723	NaN	S	2			___1	1	0.000151233	95.264	76.17	95.264
-0.0136642	-0.920631	-1.04719	-1.26336	NaN	NaN	NaN	NaN	-0.602915	NaN	-1.41314	-1.62681	NaN	NaN	NaN	NaN	0.0779762	NaN	NaN	-0.152271	-1.47038	NaN	NaN	NaN	NaN	NaN	NaN	NaN	-1.4293	-0.882828	-0.860407	-1.09039	0.320122	0.316837	NaN	NaN	NaN	-1.25351	NaN	NaN	S	3			___1	0.885479	0.00101808	61.52	47.971	49.036
NaN	NaN	NaN	NaN	NaN	-1.89458	-1.21782	-1.62112	NaN	NaN	NaN	NaN	NaN	NaN	NaN	NaN	NaN	NaN	-2.01456	NaN	NaN	NaN	-0.548193	-0.647602	0.109537	0.0873814	0.660128	0.818817	-1.11741	NaN	-1.69101	NaN	NaN	NaN	NaN	-2.2577	NaN	NaN	-2.11126	NaN	S	2			___1	0.986996	0.00181043	77.279	65.711	77.279
-0.109264	NaN	NaN	-0.117796	NaN	0.232386	0.302797	0.76992	NaN	NaN	NaN	NaN	NaN	NaN	NaN	NaN	NaN	NaN	0.696373	NaN	NaN	-0.550857	-0.821194	NaN	-1.10755	1.02326	0.331455	0.19317	-1.27935	NaN	-0.739483	NaN	NaN	0.929169	0.694241	NaN	0.275057	0.223968	NaN	0.48241	S	5			___1	0.75361	9.80303e-05	47.91	43.101	47.91
-0.579239	NaN	NaN	NaN	NaN	NaN	NaN	NaN	NaN	NaN	NaN	NaN	NaN	NaN	NaN	NaN	NaN	NaN	-0.771286	-0.741646	-0.463678	NaN	-0.363152	-0.656168	0.0963955	-0.111631	0.217117	0.185015	-1.06402	-0.474188	-0.288906	-1.04205	NaN	NaN	-0.984587	NaN	NaN	-0.110372	0.188391	0.225576	S	3			___1	0.999999	1.63413e-44	164.96	149.79	164.96
-1.05938	-1.77235	-2.03205	-1.64603	NaN	NaN	NaN	NaN	NaN	NaN	NaN	NaN	NaN	NaN	NaN	NaN	-1.9121	-2.22995	-1.27807	-2.18459	NaN	-2.77609	-2.40171	-2.60307	-1.41255	-0.673218	-0.94458	-0.769545	NaN	-2.48462	-2.64605	-2.26495	-1.72117	-1.62418	-1.36441	NaN	-1.62799	-1.65926	-0.252262	NaN	S	2			___1	0.820941	0.0284268	75.911	53.583	50.354
NaN	NaN	NaN	NaN	NaN	NaN	NaN	NaN	NaN	NaN	NaN	NaN	NaN	NaN	NaN	NaN	NaN	NaN	-1.04645	-1.63814	NaN	NaN	-1.94699	-2.43552	-1.18712	-1.35838	-1.06529	NaN	-0.636311	NaN	NaN	NaN	NaN	NaN	NaN	NaN	NaN	NaN	NaN	NaN	S	2			___1	1	0.0199582	58.699	50.464	53.751
NaN	NaN	NaN	NaN	NaN	NaN	NaN	NaN	NaN	NaN	NaN	NaN	NaN	NaN	NaN	NaN	-0.921299	NaN	-1.0033	-1.6503	NaN	NaN	NaN	NaN	NaN	-2.42982	-2.62109	NaN	NaN	NaN	NaN	NaN	NaN	NaN	NaN	NaN	NaN	NaN	NaN	NaN	S	2			___1	0.993315	0.00722755	61.435	47.626	61.435
-1.29016	-4.9119	NaN	NaN	NaN	-2.39786	NaN	-1.79617	NaN	NaN	-2.99542	NaN	NaN	NaN	NaN	NaN	1.4569	0.0248432	1.41877	0.338034	-1.68853	-2.01342	NaN	-2.4336	-1.07919	-0.762917	NaN	-0.83419	-1.82876	-1.8777	-0.924896	-0.737341	-1.65302	-2.37377	-2.26362	-2.27263	NaN	NaN	-1.0711	-0.917267	S	2			___1	0.999304	9.42362e-06	139.15	100.59	139.15
-2.21313	-2.01901	-2.54737	NaN	NaN	NaN	NaN	NaN	NaN	NaN	NaN	NaN	NaN	NaN	NaN	NaN	NaN	NaN	NaN	NaN	NaN	NaN	NaN	NaN	NaN	NaN	NaN	NaN	NaN	NaN	NaN	NaN	NaN	NaN	NaN	NaN	NaN	NaN	NaN	NaN	S	2			___1	0.996933	7.41595e-09	55.185	43.377	41.378
5.75593	5.19826	5.36619	4.91461	NaN	NaN	NaN	NaN	NaN	NaN	NaN	NaN	NaN	NaN	NaN	NaN	1.33739	0.711897	0.781366	1.05669	NaN	0.141718	NaN	-0.0163593	NaN	NaN	0.530882	NaN	NaN	-1.43101	NaN	NaN	NaN	NaN	NaN	NaN	NaN	NaN	NaN	NaN	S	3			___1	0.999908	2.95147e-164	282.1	265.18	181.38
2.01546	1.50582	1.73702	1.41044	NaN	NaN	NaN	NaN	NaN	NaN	NaN	NaN	NaN	NaN	NaN	NaN	NaN	NaN	NaN	NaN	NaN	NaN	NaN	NaN	NaN	NaN	NaN	NaN	-0.581341	NaN	NaN	NaN	NaN	NaN	NaN	NaN	NaN	NaN	NaN	NaN	S	3			___1	1	6.46038e-69	179.79	171.14	167.51
1.62848	0.762362	0.887304	0.62217	2.31086	2.1829	2.31134	2.46902	NaN	-0.590157	NaN	-1.43091	0.58073	0.488787	0.750116	0.644266	0.84745	0.0255985	0.401762	0.501963	1.71597	2.20236	2.14658	1.61288	3.8198	3.0795	3.59707	4.05034	1.33523	1.47515	1.52342	1.29157	1.09834	1.00612	0.686277	0.640698	1.38265	1.08191	0.702232	1.39406	S	2			___1	0.999585	2.28402e-14	196.02	152.51	188.68
0.849932	0.151348	0.114428	-0.18322	NaN	-1.33862	-0.59115	NaN	NaN	NaN	-1.89532	NaN	-0.909698	-0.803886	-0.690256	-0.473627	1.64368	1.0945	1.60024	1.27761	0.300034	-0.332781	0.16575	-0.241831	1.58943	1.63881	0.757387	1.19294	0.108114	NaN	0.674633	0.689428	NaN	0.981007	1.04991	0.9249	-1.29164	NaN	-1.08346	-0.481882	S	2			___1	0.989802	4.51409e-25	168.76	119.78	131.26
NaN	NaN	NaN	NaN	NaN	NaN	NaN	NaN	NaN	NaN	NaN	NaN	-1.90773	-1.87897	-2.15946	NaN	0.0230274	0.244387	NaN	-0.134121	NaN	NaN	NaN	NaN	NaN	NaN	NaN	NaN	NaN	NaN	NaN	NaN	NaN	NaN	NaN	NaN	NaN	NaN	NaN	NaN	S	2			___1	0.993999	2.62847e-17	172.33	144.67	172.33
NaN	NaN	NaN	NaN	NaN	NaN	NaN	NaN	NaN	NaN	NaN	NaN	NaN	NaN	NaN	-2.49517	-0.389147	0.76762	0.58544	0.650457	NaN	NaN	NaN	NaN	NaN	NaN	NaN	NaN	NaN	NaN	NaN	NaN	NaN	NaN	NaN	NaN	NaN	NaN	NaN	NaN	S	3			___1	0.984479	0.00010514	84.41	60.941	84.41
NaN	NaN	NaN	NaN	NaN	NaN	NaN	NaN	NaN	NaN	NaN	NaN	NaN	NaN	NaN	NaN	NaN	NaN	NaN	NaN	NaN	-0.122944	NaN	NaN	-0.968704	NaN	NaN	0.342646	NaN	NaN	-1.22162	-0.0622654	2.52443	3.01206	2.62183	3.01547	0.874058	NaN	NaN	NaN	S	4			___1	0.966989	1.7703e-76	183.55	177.11	183.55
NaN	NaN	NaN	NaN	NaN	NaN	-1.87577	NaN	NaN	NaN	NaN	NaN	NaN	NaN	NaN	NaN	NaN	NaN	NaN	NaN	-2.56802	NaN	NaN	NaN	-0.277409	1.01937	-0.316952	-0.982494	-2.2973	NaN	NaN	-2.24113	NaN	NaN	NaN	NaN	NaN	NaN	-1.74222	-1.97225	S	2			___1	0.999998	0.000426316	88.136	61.135	88.136
NaN	NaN	NaN	NaN	NaN	NaN	NaN	NaN	NaN	NaN	NaN	NaN	NaN	NaN	NaN	NaN	0.338448	0.192465	0.461834	0.286955	NaN	NaN	NaN	NaN	NaN	NaN	NaN	NaN	-0.238846	0.385477	0.406113	-0.0375214	NaN	NaN	NaN	NaN	NaN	NaN	NaN	NaN	S	2			___1	1	1.208e-36	129.09	118.45	81.972
6.10176	6.53123	6.36229	5.97702	5.20543	5.16948	5.35932	5.2512	4.85971	4.60395	4.32683	4.59375	4.55539	4.48829	5.37549	5.62391	5.08717	5.1268	6.07691	5.84059	5.82676	6.10942	6.35056	6.3506	7.15619	6.25334	6.65224	7.43494	5.8192	6.94188	6.35686	8.08413	7.14426	7.10457	6.85496	6.60734	4.42265	3.80024	5.03421	5.0695	S	2			___1	1	2.26451e-08	172.17	137.35	70.488
-2.31715	-2.5767	-2.57213	-2.23158	NaN	-1.38987	-0.810724	-1.53425	-2.41197	NaN	NaN	-2.82521	-1.95913	-1.72034	-1.87964	-1.79393	-2.54365	-2.60645	-2.45678	-4.81041	-0.775662	-1.88616	-1.29192	-2.34405	-0.163014	-0.5959	-0.402096	-0.464727	0.137918	-0.435499	-0.11409	-0.354561	-1.2297	-1.10758	-1.35373	NaN	NaN	NaN	NaN	NaN	S	2			___1	0.999999	0.00676009	71.555	18.228	71.555
NaN	NaN	NaN	NaN	NaN	NaN	-1.33853	NaN	NaN	NaN	NaN	NaN	-2.77361	NaN	NaN	NaN	-2.30745	NaN	-2.35448	NaN	NaN	NaN	NaN	NaN	-2.18726	-2.88812	-1.96346	NaN	-0.712509	-0.810171	-0.571289	-0.676062	NaN	NaN	NaN	NaN	NaN	NaN	NaN	NaN	S	2			___1	0.937076	0.0298035	53.448	35.008	53.448
NaN	NaN	NaN	NaN	NaN	NaN	NaN	NaN	NaN	NaN	NaN	NaN	NaN	NaN	NaN	NaN	NaN	-1.81707	-2.31554	NaN	NaN	NaN	NaN	NaN	NaN	NaN	NaN	NaN	0.458136	-0.629173	-0.868443	-0.572043	NaN	NaN	NaN	NaN	NaN	NaN	NaN	NaN	S	3			___1	1	0.0033645	46.953	41.173	46.953
-0.554688	-1.04637	-1.60351	-1.44991	NaN	NaN	NaN	-2.02393	-0.934212	-1.29689	-0.429462	-1.13626	-1.53659	-1.75959	-1.67997	-1.92978	-0.827692	-0.662623	-0.110943	-0.198101	-0.872486	-0.350199	-0.421688	-0.835825	-2.16958	NaN	NaN	-0.977011	-0.850966	-0.319634	-0.81324	-0.913878	0.0109253	-0.115719	-0.368378	-0.513248	-0.240122	-0.496559	-0.850205	-0.127914	S	2			___1	0.994744	2.65464e-19	150.49	134.69	150.49
NaN	NaN	NaN	NaN	NaN	NaN	NaN	NaN	NaN	NaN	NaN	NaN	NaN	NaN	NaN	NaN	NaN	NaN	-3.02784	NaN	NaN	NaN	-0.927471	NaN	NaN	NaN	NaN	NaN	NaN	NaN	-2.63252	NaN	NaN	NaN	NaN	NaN	0.184605	-0.153109	-0.983013	NaN	S	2			___1	0.994532	2.38349e-05	97.86	82.829	42.336
NaN	NaN	NaN	NaN	NaN	NaN	NaN	NaN	NaN	NaN	NaN	NaN	NaN	NaN	NaN	NaN	NaN	NaN	NaN	NaN	NaN	NaN	NaN	NaN	NaN	NaN	NaN	NaN	-0.10293	-0.325628	-0.418386	-1.60208	NaN	NaN	NaN	NaN	NaN	NaN	NaN	NaN	S	2			___1	1	8.23606e-11	124.07	103.48	124.07
NaN	NaN	NaN	NaN	NaN	NaN	NaN	NaN	NaN	NaN	NaN	NaN	NaN	NaN	NaN	NaN	NaN	NaN	NaN	-0.403704	NaN	NaN	NaN	NaN	NaN	NaN	NaN	NaN	1.19552	NaN	1.75899	1.58435	NaN	NaN	NaN	NaN	NaN	NaN	NaN	NaN	S	3			___1	0.997527	8.63023e-26	137.29	129.42	137.29
2.13061	2.23828	2.32397	1.98536	NaN	NaN	NaN	NaN	4.27845	3.95696	4.08372	3.64217	2.85079	2.65892	2.79081	3.00416	2.16886	2.30768	2.56637	2.18913	3.14997	3.44724	3.85606	3.60268	1.55842	1.00165	1.64173	1.86373	NaN	2.65309	2.29036	2.11215	NaN	0.0514393	-0.0505886	NaN	2.1422	NaN	NaN	1.2289	S	2			___1	0.979028	1.13905e-14	144.28	119.21	116.71
NaN	NaN	NaN	NaN	NaN	NaN	NaN	-1.06044	NaN	NaN	NaN	NaN	NaN	NaN	NaN	NaN	-2.91754	-1.88121	-0.74041	0.10074	NaN	NaN	-1.60022	-2.3846	NaN	-1.13667	NaN	-3.66045	NaN	NaN	NaN	NaN	NaN	-2.19975	NaN	NaN	NaN	NaN	-3.39994	NaN	S	3			___1	1	0.000358115	71.697	54.416	71.697
-1.39437	NaN	NaN	NaN	NaN	NaN	NaN	-2.03266	NaN	NaN	NaN	NaN	NaN	NaN	NaN	NaN	-1.91118	NaN	-0.939527	-1.31938	-1.42388	NaN	-2.39393	NaN	-2.82551	NaN	NaN	NaN	0.692388	0.322666	0.57427	1.00336	-1.24063	-0.697546	-0.688532	-0.938583	NaN	NaN	NaN	-1.58693	S	2			___1	0.987829	7.76253e-14	191.29	143.99	191.29
-0.81761	-1.51944	-1.62818	NaN	-0.0640869	NaN	NaN	-0.25436	NaN	NaN	NaN	NaN	NaN	NaN	NaN	NaN	1.921	NaN	-0.567959	-2.14176	-1.3044	-2.16504	NaN	-0.82802	-0.499044	0.0834808	-0.593468	NaN	-2.18254	-0.786209	-0.504833	-0.0267162	NaN	0.202969	-0.0723858	0.0981541	NaN	NaN	-1.44706	-1.14103	S	3			___1	1	1.01774e-45	170.91	142.28	119.27
NaN	NaN	-2.47159	NaN	NaN	-2.35221	NaN	NaN	NaN	NaN	NaN	NaN	NaN	NaN	NaN	NaN	-1.25822	-1.09924	NaN	-0.384109	-2.14387	-3.08729	NaN	NaN	-0.606993	-0.914438	-0.804146	-0.835579	-0.962822	-0.452982	NaN	0.802599	0.392492	NaN	NaN	NaN	NaN	NaN	NaN	NaN	S	3			___1	0.998292	0.000554572	62.684	53.865	62.684
NaN	NaN	NaN	NaN	NaN	NaN	NaN	NaN	NaN	NaN	NaN	NaN	NaN	NaN	NaN	NaN	-1.51399	-0.0868626	NaN	-0.310629	-1.85336	NaN	-1.51895	-1.64499	NaN	-2.99289	-2.46833	NaN	-1.95659	NaN	NaN	NaN	NaN	-1.68749	-1.44374	-2.13668	NaN	NaN	NaN	NaN	S	2			___1	0.782651	0.00147266	89.731	67.253	79.23
NaN	NaN	NaN	-0.199575	NaN	NaN	NaN	NaN	NaN	NaN	NaN	NaN	NaN	NaN	NaN	NaN	NaN	NaN	NaN	NaN	1.15017	0.959019	NaN	0.530283	NaN	NaN	NaN	NaN	NaN	NaN	NaN	NaN	NaN	NaN	NaN	NaN	NaN	NaN	1.01533	NaN	S	3			___1	0.962213	1.36937e-08	104.48	96.95	102.46
NaN	NaN	NaN	NaN	NaN	NaN	NaN	NaN	NaN	NaN	NaN	NaN	NaN	0.882927	0.332453	0.519142	NaN	NaN	NaN	NaN	NaN	1.03436	0.138813	0.173819	NaN	0.667427	0.279573	0.808899	NaN	NaN	NaN	NaN	NaN	NaN	NaN	NaN	0.856588	2.40559	2.13353	1.52062	S	3			___1	0.998781	1.36688e-36	148.02	140.58	118.86
-1.06161	-1.57157	-1.28252	-1.24387	NaN	NaN	NaN	NaN	NaN	NaN	NaN	NaN	NaN	NaN	NaN	-2.99978	NaN	NaN	NaN	-0.886049	NaN	NaN	NaN	NaN	NaN	-0.756046	NaN	NaN	NaN	NaN	NaN	NaN	-0.338915	NaN	NaN	NaN	-0.117582	-0.148008	0.967545	NaN	S	2			___1	1	0.0110047	43.297	17.251	43.297
NaN	NaN	NaN	NaN	NaN	NaN	NaN	NaN	NaN	NaN	NaN	-1.76356	NaN	NaN	NaN	-0.365538	-0.189348	-0.955978	-0.290066	-0.913582	-0.653439	NaN	-0.65493	NaN	NaN	NaN	NaN	-2.81475	NaN	NaN	NaN	NaN	NaN	NaN	NaN	NaN	NaN	NaN	NaN	NaN	S	3			___1	0.992608	0.000217108	64.68	50.096	64.68
NaN	NaN	NaN	NaN	-0.745354	-0.99649	NaN	NaN	NaN	NaN	NaN	NaN	NaN	NaN	NaN	NaN	-2.78749	NaN	NaN	-1.56775	1.06886	-0.0423145	0.206383	0.130468	NaN	-1.5492	0.0131836	-1.43965	-0.199808	-0.390997	NaN	-1.81922	NaN	NaN	-0.974291	NaN	NaN	NaN	-1.45757	NaN	S	3			___1	0.998913	1.41137e-05	99.13	89.172	99.13
-0.515001	-0.611031	-0.715822	-0.389425	-0.286097	0.346438	2.08411	0.364075	0.300777	-0.546396	-0.119366	0.459072	0.560833	0.106234	0.491146	0.657585	1.71396	-0.130926	0.759857	0.376038	2.76875	1.99052	2.34971	2.21128	2.44703	3.34887	3.09129	2.37585	2.13272	2.52141	2.23599	2.37945	1.49855	2.26132	1.72865	1.7879	1.16516	1.1886	1.15687	0.874727	S	3			___1	1	1.85879e-19	177.58	155.74	53.403
NaN	NaN	NaN	NaN	NaN	NaN	NaN	NaN	NaN	NaN	NaN	NaN	NaN	NaN	NaN	NaN	NaN	NaN	NaN	NaN	2.72031	1.64707	NaN	2.45758	0.154955	0.654692	0.728357	0.386665	2.42864	1.52327	1.01156	1.08945	NaN	NaN	NaN	NaN	0.967941	2.3919	0.80764	NaN	S	3			___1	1	2.0584e-89	217.89	207.63	50.358
NaN	NaN	-0.863312	-0.527945	NaN	NaN	NaN	NaN	NaN	NaN	NaN	NaN	NaN	NaN	-0.811848	NaN	NaN	0.543711	NaN	0.042736	2.72031	1.64707	2.11989	NaN	0.154955	0.654692	0.728357	0.386665	2.42864	1.52327	NaN	NaN	NaN	-0.115719	-1.00182	NaN	0.967941	2.3919	0.80764	0.360084	S	3			___1	1	7.43384e-107	232.19	222.62	50.358
NaN	NaN	NaN	NaN	NaN	NaN	NaN	NaN	NaN	NaN	NaN	NaN	NaN	NaN	NaN	NaN	NaN	NaN	NaN	NaN	NaN	NaN	NaN	NaN	NaN	NaN	NaN	NaN	-0.926474	-0.708218	-0.569914	-1.66929	NaN	NaN	NaN	NaN	NaN	NaN	NaN	NaN	S	2			___1	0.934669	0.000653036	76.728	45.131	76.728
0.443016	NaN	NaN	NaN	NaN	NaN	NaN	NaN	NaN	NaN	-0.6353	NaN	NaN	NaN	NaN	NaN	-0.241858	-0.343685	-0.48789	-0.383835	NaN	-0.724632	NaN	NaN	NaN	NaN	NaN	NaN	-1.24816	-1.06318	-0.982382	-1.04872	-0.0131798	0.368902	-0.0582943	-1.00532	NaN	NaN	NaN	NaN	S	3			___1	0.966277	9.98802e-33	146.13	135.58	42.973
NaN	NaN	NaN	NaN	NaN	NaN	NaN	NaN	NaN	NaN	NaN	NaN	NaN	NaN	NaN	NaN	NaN	NaN	NaN	NaN	NaN	-0.0188732	-0.179201	-0.300535	NaN	NaN	NaN	NaN	NaN	NaN	NaN	NaN	NaN	NaN	NaN	NaN	-0.841072	-0.582846	-0.429636	NaN	S	4			___1	0.972233	0.0001976	73.11	68.671	52.298
NaN	NaN	NaN	NaN	NaN	NaN	NaN	NaN	NaN	NaN	NaN	-2.14733	-1.61197	-2.40131	NaN	NaN	NaN	NaN	-2.33244	-1.00073	0.111977	0.475815	0.559917	0.0267391	NaN	NaN	-1.53699	NaN	-1.53179	NaN	-1.1521	NaN	NaN	NaN	NaN	NaN	NaN	NaN	NaN	NaN	S	3			___1	1	0.000153065	84.499	74.099	79.467
NaN	NaN	NaN	NaN	NaN	NaN	NaN	NaN	NaN	NaN	NaN	NaN	NaN	NaN	NaN	NaN	NaN	NaN	NaN	NaN	0.0297203	-0.934832	NaN	-1.12686	0.533762	0.418264	0.237575	-1.77961	NaN	NaN	NaN	-2.35011	NaN	NaN	NaN	NaN	-0.947367	NaN	1.65099	1.5818	S	3			___1	1	0.000100759	101.38	78.31	57.499
NaN	NaN	NaN	NaN	NaN	NaN	NaN	NaN	NaN	1.39272	1.21478	NaN	NaN	NaN	NaN	NaN	NaN	NaN	NaN	NaN	NaN	NaN	NaN	NaN	NaN	NaN	NaN	NaN	0.822737	1.57696	0.977184	1.2297	NaN	NaN	NaN	NaN	NaN	NaN	NaN	NaN	S	3			___1	1	7.99385e-19	122.88	113.06	122.88
NaN	NaN	NaN	NaN	NaN	-1.74575	-0.978067	NaN	NaN	NaN	NaN	NaN	NaN	NaN	NaN	NaN	NaN	NaN	NaN	NaN	NaN	NaN	NaN	NaN	NaN	NaN	NaN	NaN	NaN	NaN	NaN	NaN	-0.679911	-0.794323	0.394259	NaN	NaN	NaN	NaN	NaN	S	2			___1	0.810023	0.000275319	84.169	58.126	84.169
NaN	NaN	NaN	NaN	0.612026	0.682945	0.532845	0.719458	NaN	NaN	NaN	NaN	NaN	NaN	NaN	NaN	NaN	NaN	NaN	NaN	NaN	NaN	NaN	NaN	NaN	NaN	NaN	NaN	NaN	NaN	NaN	NaN	0.203558	0.3708	0.500849	0.192873	NaN	NaN	NaN	NaN	S	2			___1	0.976976	0.000930488	88.187	55.857	84.718
NaN	NaN	NaN	NaN	-2.72711	-3.13765	NaN	-4.25646	NaN	NaN	NaN	NaN	NaN	NaN	NaN	NaN	NaN	NaN	NaN	NaN	NaN	NaN	NaN	NaN	NaN	NaN	NaN	NaN	NaN	NaN	NaN	NaN	-2.43034	-1.58218	-0.983499	-1.53785	NaN	NaN	NaN	NaN	S	3			___1	1	0.0161516	42.209	29.633	42.209
NaN	NaN	NaN	0.327379	NaN	NaN	NaN	NaN	0.620373	NaN	0.549509	NaN	NaN	-0.311584	-0.00920486	0.0187969	NaN	-1.99093	NaN	-1.20142	NaN	-0.337788	NaN	0.326263	NaN	NaN	NaN	NaN	-1.67552	NaN	NaN	-2.51701	-1.76133	NaN	-2.03003	NaN	-1.57032	-1.42754	NaN	NaN	S	2			___1	0.994201	0.00183586	58.674	58.674	58.674
NaN	NaN	NaN	NaN	NaN	NaN	NaN	NaN	NaN	NaN	NaN	NaN	NaN	NaN	NaN	NaN	NaN	NaN	NaN	NaN	-0.891933	0.650791	0.629791	-0.0540028	NaN	NaN	-1.68486	-0.643112	-2.31016	NaN	NaN	NaN	NaN	NaN	NaN	NaN	NaN	NaN	NaN	NaN	S	4			___1	0.999992	0.000595065	65.423	37.257	65.423
-0.739647	-1.91039	-1.79971	NaN	NaN	NaN	NaN	NaN	NaN	NaN	NaN	NaN	NaN	NaN	-1.60617	-0.980728	NaN	-0.845652	NaN	-0.914867	-0.116117	-0.26224	-0.345772	NaN	NaN	NaN	NaN	NaN	-0.915867	-0.755987	-0.958393	-1.00668	-0.683018	-0.335419	-0.500269	NaN	NaN	NaN	NaN	-1.44296	S	2			___1	1	0.000562547	105.2	74.13	97.734
NaN	NaN	NaN	NaN	NaN	NaN	NaN	NaN	NaN	NaN	NaN	NaN	NaN	-1.23638	NaN	NaN	-1.59428	-1.70955	-1.94706	NaN	-0.761101	-1.36393	-0.866886	NaN	1.37715	1.52553	1.39428	0.510696	-1.50833	-1.23958	-1.17851	-0.741796	-2.16624	-0.583849	-0.970381	-1.04259	NaN	NaN	NaN	NaN	S	2			___1	0.971314	4.96916e-14	140.82	105.09	140.82
NaN	NaN	NaN	NaN	NaN	NaN	NaN	NaN	NaN	NaN	NaN	NaN	NaN	NaN	NaN	NaN	NaN	NaN	NaN	NaN	NaN	NaN	NaN	NaN	-1.37826	-0.930121	-0.655937	-1.35317	NaN	NaN	NaN	NaN	NaN	NaN	NaN	NaN	NaN	NaN	NaN	NaN	S	2			___1	0.860996	0.000110932	69.201	60.511	69.03
-1.70768	NaN	NaN	-1.75054	-0.563183	-0.921429	NaN	-0.717218	NaN	NaN	NaN	NaN	2.79515	2.53257	2.43611	2.46298	0.475445	NaN	0.159573	NaN	NaN	NaN	-2.41599	NaN	-1.09895	-0.196192	-0.575003	-1.62662	-2.25909	NaN	-2.57447	NaN	-1.03246	NaN	-2.19903	-1.33559	-0.72307	-0.906057	NaN	NaN	S	3			___1	0.999769	1.17953e-59	176.86	167.6	176.86
NaN	NaN	NaN	NaN	NaN	NaN	NaN	NaN	NaN	NaN	NaN	NaN	0.167671	-0.355471	NaN	0.285425	NaN	NaN	NaN	NaN	NaN	NaN	NaN	NaN	NaN	NaN	NaN	NaN	NaN	NaN	NaN	NaN	NaN	NaN	NaN	NaN	NaN	NaN	NaN	NaN	S	3			___1	0.978817	0.00105498	51.479	39.847	51.479
-0.410536	-0.292332	-0.665398	-1.03321	NaN	NaN	NaN	NaN	-0.0969391	0.231674	-0.127411	-0.235628	-0.448494	-0.0439339	-0.232048	-0.154434	-0.78726	-0.459732	-0.66629	-0.242077	-0.219734	-0.387783	0.127346	0.00983047	-1.16014	-1.94338	-0.611052	-1.01738	1.35989	1.3622	0.890871	0.703546	-1.53528	-0.593008	-1.57376	-1.74843	-0.34066	-0.645866	-0.875143	-0.685459	S	2			___1	1	2.14457e-15	148.72	115.77	91.62
NaN	NaN	NaN	NaN	-1.53208	NaN	NaN	-2.38232	-2.06485	-2.15122	NaN	-1.78277	2.82	3.32585	3.37955	3.29534	NaN	-0.55768	NaN	0.0711041	NaN	NaN	-1.38486	-0.596176	NaN	NaN	NaN	NaN	NaN	NaN	NaN	NaN	NaN	NaN	NaN	NaN	NaN	-1.08065	-0.364056	-0.399983	S	2			___1	0.987926	6.04255e-188	303.34	281.66	303.34
NaN	NaN	NaN	NaN	NaN	NaN	NaN	NaN	NaN	NaN	NaN	NaN	-0.0259438	NaN	0.355387	0.18474	-2.11438	-1.35409	-1.03379	NaN	NaN	NaN	NaN	NaN	NaN	NaN	NaN	NaN	NaN	NaN	NaN	NaN	NaN	NaN	NaN	NaN	NaN	NaN	NaN	NaN	S	3			___1	0.971886	0.00107735	61.815	57.644	47.568
NaN	NaN	NaN	NaN	NaN	NaN	NaN	NaN	NaN	NaN	NaN	NaN	0.823368	0.253761	0.752552	0.606045	NaN	NaN	NaN	NaN	NaN	NaN	NaN	NaN	NaN	NaN	NaN	NaN	NaN	NaN	NaN	NaN	NaN	NaN	NaN	NaN	NaN	NaN	NaN	NaN	S	3			___1	0.997108	3.11894e-06	95.435	89.594	94.15
NaN	NaN	NaN	NaN	NaN	NaN	NaN	NaN	NaN	NaN	NaN	NaN	NaN	NaN	NaN	NaN	NaN	-0.606754	-0.913521	NaN	NaN	NaN	NaN	NaN	NaN	NaN	NaN	NaN	NaN	NaN	NaN	-1.79938	-1.44645	NaN	-0.109636	NaN	-0.993868	-1.82997	-1.42548	NaN	S	2			___1	0.984804	0.00530631	45.844	37.947	43.592
NaN	NaN	NaN	NaN	NaN	NaN	NaN	NaN	NaN	NaN	NaN	NaN	NaN	NaN	NaN	NaN	NaN	-2.06038	-2.59878	NaN	-0.643938	-1.43473	NaN	-0.927631	NaN	-2.51426	-1.27353	NaN	-2.58297	-2.34451	-2.30283	-2.10563	-1.23835	-2.11207	-1.46929	-2.24357	NaN	NaN	-1.90092	-1.60328	S	2			___1	0.99364	0.00503232	67.334	53.127	67.334
NaN	NaN	NaN	NaN	NaN	NaN	NaN	NaN	NaN	NaN	NaN	NaN	NaN	NaN	NaN	NaN	1.80672	0.554573	1.35414	0.962929	-0.917562	NaN	NaN	NaN	-0.90514	-0.966541	-1.24094	NaN	0.988899	0.906883	1.52313	1.93888	NaN	NaN	NaN	NaN	NaN	NaN	NaN	NaN	S	3			___1	0.997482	1.21702e-10	121.38	116.17	62.617
0.885941	0.598183	0.0841255	0.356989	NaN	0.319927	1.33989	NaN	-0.588306	NaN	NaN	-0.753199	0.000518799	-0.679152	0.0832958	-0.0496139	4.13133	2.53105	3.87907	3.25337	1.55344	-0.759165	0.135757	NaN	0.0727787	1.05933	0.188324	-0.612856	2.40063	2.58537	3.59746	3.75495	0.681744	1.38779	0.229448	1.22044	-0.143749	0.233042	0.971468	0.58573	S	3			___1	0.99975	2.88268e-14	133.52	116.78	114.46
-1.132	-0.839212	-1.58099	-1.35152	NaN	NaN	NaN	-1.67131	NaN	NaN	-1.465	-2.53549	NaN	NaN	-2.23085	NaN	-1.17473	NaN	-1.2657	-1.92146	NaN	-0.0257664	-0.158085	0.0903473	-0.374197	NaN	-0.421864	0.387419	NaN	-0.567001	NaN	-0.91678	-0.603188	-0.165337	-0.748451	-0.504675	0.378296	-0.0107136	0.580978	0.485653	S	3			___1	0.999133	0.00552548	44.238	28.646	44.238
NaN	NaN	NaN	NaN	NaN	NaN	NaN	NaN	NaN	NaN	NaN	NaN	NaN	NaN	NaN	NaN	-3.51202	-3.68215	-3.1227	NaN	-2.52646	NaN	NaN	NaN	-2.23015	-1.85878	-0.588388	-2.23556	-3.1584	-2.1088	-2.43555	-1.78799	NaN	NaN	-3.11296	-2.21674	NaN	NaN	NaN	NaN	S	2			___1	1	3.90813e-07	119.17	104.82	95.57
NaN	NaN	NaN	NaN	-0.881485	-2.27176	NaN	-1.99929	NaN	NaN	-1.54898	NaN	NaN	NaN	-0.819302	NaN	-0.715641	-2.76988	NaN	NaN	-0.273199	-0.924969	-1.70848	NaN	2.07991	2.37929	2.23905	1.45723	-0.989662	NaN	NaN	0.0248184	NaN	NaN	NaN	NaN	NaN	NaN	NaN	NaN	S	2			___1	1	5.71971e-13	177.21	130.41	113.76
NaN	NaN	NaN	NaN	NaN	NaN	NaN	NaN	NaN	NaN	NaN	-1.19066	3.19546	3.24233	3.13152	3.07778	2.05058	1.96691	2.0932	2.36048	2.83819	2.88959	3.14641	3.06162	3.97481	3.44734	3.82273	4.09659	NaN	NaN	NaN	NaN	NaN	NaN	NaN	NaN	2.63126	2.38202	2.3197	2.09158	S	2			___1	1	1.81741e-55	170.1	150.57	116.82
NaN	NaN	NaN	NaN	NaN	NaN	NaN	NaN	NaN	NaN	-2.04929	NaN	3.41472	3.52678	3.66433	3.77602	3.00429	2.4863	2.93467	3.0211	1.82946	2.46792	2.47248	2.25116	3.42245	2.69642	2.97862	3.39531	NaN	NaN	NaN	NaN	NaN	NaN	NaN	NaN	3.54799	2.77953	2.6001	2.71607	S	2			___1	1	3.3432e-88	216.65	202.61	153.75
NaN	NaN	4.15985	4.27462	4.48798	4.1825	4.34977	NaN	NaN	NaN	NaN	NaN	4.68452	NaN	4.2534	4.49268	2.48636	NaN	NaN	3.28367	4.59642	3.52043	3.9	NaN	3.61406	NaN	3.80756	3.21382	NaN	NaN	NaN	NaN	3.49454	NaN	NaN	4.10221	3.34599	NaN	4.25181	2.98929	S	3			___1	0.858895	1.18253e-74	218	207	184.29
NaN	NaN	NaN	NaN	NaN	NaN	NaN	NaN	NaN	NaN	NaN	NaN	-0.97579	-0.805924	-1.41156	-0.881201	NaN	-1.80126	NaN	NaN	NaN	NaN	NaN	NaN	NaN	-1.04348	-0.90597	-2.76705	-1.35408	NaN	NaN	-2.48283	NaN	NaN	NaN	NaN	NaN	NaN	NaN	NaN	S	3			___1	0.820009	9.68686e-05	91.401	77.988	71.54
-1.31279	-0.850403	-0.563923	NaN	NaN	NaN	NaN	NaN	NaN	0.121693	NaN	NaN	1.23943	1.03092	-0.372065	0.0384884	NaN	NaN	-2.01935	NaN	-2.21947	NaN	NaN	NaN	-0.480166	-0.469009	NaN	NaN	NaN	-0.515179	NaN	-0.158207	-1.78494	-1.54911	-0.806272	-0.631958	NaN	NaN	NaN	NaN	S	3			___1	1	2.20552e-07	84.942	78.214	84.942
NaN	NaN	NaN	NaN	NaN	NaN	NaN	NaN	NaN	NaN	NaN	NaN	NaN	NaN	NaN	NaN	-0.431608	-0.299561	-0.148296	-0.0102234	-0.789623	-1.39513	-0.722546	NaN	-1.76463	NaN	NaN	-1.57566	-0.638767	-0.048439	-0.806127	-0.415791	-0.971283	-0.593344	-0.579065	-1.76703	NaN	NaN	NaN	NaN	S	2			___1	0.949904	5.28985e-61	186.92	168.56	136.26
NaN	NaN	NaN	NaN	NaN	-3.13009	NaN	-1.28435	NaN	NaN	NaN	NaN	NaN	NaN	-1.75754	-1.7547	0.173229	0.134701	0.528845	0.249901	0.0634575	-0.205097	-0.441395	-0.547474	-1.03099	-0.689077	-0.757294	-0.219549	0.608877	1.05659	0.350027	0.690987	-0.143307	0.213066	0.203606	NaN	NaN	-1.87781	NaN	-1.45715	S	2			___1	0.990254	7.42783e-78	233.63	214.38	233.63
0.340681	NaN	NaN	0.884298	NaN	NaN	NaN	1.32113	0.124476	-0.486931	NaN	NaN	NaN	0.0905113	NaN	NaN	NaN	0.591599	1.5427	0.873295	3.019	NaN	2.54929	NaN	2.9754	5.73431	3.39372	NaN	2.27388	3.00826	1.12814	2.16618	1.75074	2.49121	2.65843	2.89186	2.00113	2.67225	NaN	NaN	S	3			___1	1	8.49057e-169	260.16	238.41	260.16
NaN	NaN	NaN	NaN	NaN	NaN	NaN	NaN	NaN	NaN	NaN	NaN	-2.89158	NaN	NaN	NaN	NaN	NaN	NaN	NaN	-2.03665	-2.50276	-2.48619	NaN	NaN	NaN	NaN	NaN	-0.139639	NaN	-0.381197	-0.43037	-0.870682	-0.0515709	NaN	NaN	-1.22667	NaN	-1.37419	-1.33538	S	3			___1	0.999967	0.000932276	62.357	36.827	62.357
NaN	NaN	NaN	NaN	NaN	NaN	NaN	NaN	NaN	NaN	NaN	NaN	NaN	NaN	NaN	NaN	NaN	NaN	NaN	NaN	NaN	NaN	-1.0754	NaN	-1.56838	0.891304	-0.342753	NaN	-2.01873	NaN	NaN	NaN	NaN	NaN	NaN	NaN	-0.622623	-0.517168	NaN	NaN	S	3			___1	0.906907	1.12636e-20	123.86	117.35	55.117
NaN	NaN	-2.64664	NaN	-0.611883	-1.82874	-1.49924	-1.78313	NaN	NaN	NaN	NaN	NaN	NaN	NaN	NaN	NaN	NaN	NaN	NaN	NaN	NaN	NaN	NaN	NaN	NaN	NaN	NaN	NaN	NaN	NaN	NaN	NaN	NaN	NaN	NaN	NaN	NaN	NaN	NaN	S	3			___1	1	0.00465859	56.205	17.905	56.205
NaN	0.235969	0.246031	NaN	0.446371	0.49855	NaN	0.789503	0.706785	0.892857	0.675543	0.866583	0.873136	1.25729	0.537781	0.653435	1.32465	2.11965	1.8382	1.78167	1.22809	1.04329	1.57372	1.7461	NaN	NaN	NaN	NaN	-1.22081	NaN	NaN	NaN	1.23981	1.4064	1.51236	1.6626	NaN	NaN	NaN	NaN	S	3			___1	0.979842	1.74918e-51	167.98	156.84	142.22
NaN	NaN	NaN	NaN	0.742699	0.529612	0.86309	NaN	NaN	NaN	NaN	NaN	1.97899	1.64453	1.40251	0.804131	1.81323	2.67664	2.54873	2.49613	1.73703	2.11065	1.79707	2.01265	NaN	NaN	NaN	NaN	0.0522842	0.336229	NaN	NaN	0.880159	NaN	0.93079	1.04326	NaN	NaN	NaN	NaN	S	3			___1	0.999481	1.29305e-164	261.75	240.53	261.75
NaN	NaN	NaN	NaN	NaN	NaN	NaN	NaN	NaN	NaN	NaN	NaN	NaN	NaN	-0.619247	NaN	NaN	0.0305138	1.26498	NaN	NaN	NaN	-1.37704	NaN	NaN	NaN	NaN	NaN	NaN	NaN	NaN	NaN	NaN	-0.840263	-0.989218	-1.21907	NaN	NaN	NaN	NaN	S	3			___1	1	0.0028472	48.896	42.316	48.896
NaN	NaN	NaN	NaN	NaN	NaN	NaN	NaN	NaN	NaN	NaN	NaN	NaN	-0.862503	-0.836124	NaN	-0.122301	NaN	0.170334	0.141346	NaN	NaN	NaN	-1.07177	NaN	NaN	NaN	NaN	NaN	NaN	NaN	NaN	NaN	-2.05873	-1.02024	NaN	NaN	NaN	NaN	NaN	S	3			___1	0.987677	0.000261526	61.602	50.142	61.602
-1.64808	-1.72304	-1.58048	NaN	NaN	NaN	NaN	NaN	-1.96894	NaN	-2.67202	NaN	-2.78084	NaN	NaN	NaN	NaN	NaN	NaN	NaN	NaN	NaN	NaN	NaN	-0.074213	0.860426	-0.844736	-1.29207	NaN	NaN	NaN	NaN	NaN	NaN	NaN	NaN	NaN	NaN	NaN	NaN	S	2			___1	0.888156	0.0189029	61.65	54.99	61.435
NaN	NaN	NaN	NaN	-0.819237	-0.695133	-0.215439	NaN	NaN	NaN	NaN	NaN	0.508921	0.106518	0.0825348	0.679226	NaN	NaN	NaN	NaN	NaN	NaN	NaN	NaN	NaN	NaN	NaN	-1.1615	-0.669617	-0.0093174	0.326946	NaN	NaN	NaN	NaN	NaN	NaN	NaN	NaN	-0.251545	S	2			___1	0.999983	3.2037e-27	149.73	117.85	149.73
NaN	NaN	NaN	NaN	NaN	NaN	-0.602814	NaN	NaN	NaN	NaN	NaN	NaN	-0.71707	-0.571911	-0.975714	NaN	NaN	NaN	NaN	NaN	NaN	NaN	NaN	NaN	NaN	NaN	NaN	NaN	-1.0873	NaN	-0.993244	NaN	NaN	NaN	NaN	NaN	NaN	NaN	NaN	S	2			___1	0.862386	0.00107011	54.237	34.993	53.169
-0.611879	NaN	-0.479872	NaN	2.30705	1.84893	1.1679	1.61027	-0.779793	-1.57486	NaN	-0.686066	0.0120525	-0.780533	-1.62231	NaN	-1.84688	NaN	NaN	NaN	NaN	-1.56684	NaN	-1.10223	1.51377	2.4089	0.722593	0.740931	NaN	NaN	-0.398733	NaN	NaN	NaN	NaN	NaN	-1.53014	NaN	-1.61241	-0.506592	S	3			___1	0.999969	5.4406e-06	109.79	99.652	109.79
NaN	NaN	NaN	NaN	NaN	NaN	NaN	NaN	0.987221	0.59293	1.28244	0.725307	NaN	-1.37875	-1.14135	-1.06731	NaN	NaN	NaN	NaN	-1.92786	-1.97192	-2.28231	NaN	NaN	NaN	NaN	NaN	NaN	NaN	NaN	NaN	NaN	NaN	NaN	NaN	NaN	NaN	NaN	NaN	S	2			___1	0.896046	0.000954444	65.956	41.68	53.946
NaN	NaN	NaN	NaN	NaN	NaN	NaN	NaN	0.661756	NaN	-0.0915985	-0.594553	NaN	NaN	-0.677404	-1.06098	NaN	NaN	NaN	NaN	NaN	NaN	NaN	NaN	NaN	NaN	NaN	NaN	NaN	NaN	NaN	NaN	NaN	NaN	NaN	NaN	NaN	NaN	NaN	NaN	S	2			___1	0.878792	0.0152139	63.415	45.38	63.415
NaN	NaN	NaN	NaN	NaN	NaN	NaN	NaN	-0.908899	-0.542772	-0.294933	NaN	-1.10625	-0.983692	NaN	NaN	NaN	NaN	NaN	NaN	NaN	NaN	NaN	NaN	NaN	NaN	NaN	NaN	NaN	NaN	NaN	NaN	NaN	NaN	NaN	NaN	NaN	NaN	NaN	NaN	S	2			___1	0.844002	0.00412936	67.136	57.948	67.136
NaN	NaN	NaN	NaN	NaN	NaN	NaN	NaN	-0.920155	NaN	NaN	-1.73756	-0.19849	-0.581999	-0.596808	-0.849867	1.05561	1.83923	1.61936	1.87048	2.32948	0.499889	0.958998	1.17361	-0.72843	-0.677372	-0.569407	-1.47148	4.6235	4.41618	3.63513	3.96188	-0.734116	-1.03479	-1.34156	-0.910784	NaN	-1.53802	-0.743807	-1.57199	S	2			___1	0.999998	1.07308e-27	172.17	143.23	172.17
NaN	NaN	NaN	NaN	NaN	NaN	NaN	NaN	NaN	NaN	-2.14534	-2.38964	NaN	NaN	NaN	NaN	NaN	NaN	NaN	NaN	-0.571232	NaN	NaN	NaN	NaN	NaN	NaN	NaN	1.80001	1.41331	1.76265	1.30534	-0.273155	NaN	NaN	NaN	NaN	NaN	NaN	NaN	S	3			___1	0.852679	7.07893e-18	128.89	116.57	97.059
-0.781668	-1.98363	NaN	-2.23999	NaN	NaN	NaN	NaN	-0.828819	-1.354	-1.38887	-0.888874	-0.081913	-0.344229	-0.36668	-0.301825	0.858639	0.924957	0.984745	0.994213	0.352718	-0.873587	-0.64216	-0.955973	-1.50571	-1.24495	-1.30676	NaN	1.63716	2.09859	1.61957	1.97887	NaN	-1.19554	NaN	-1.63201	NaN	NaN	NaN	NaN	S	2			___1	1	3.68794e-34	206.28	189.71	206.28
NaN	NaN	NaN	NaN	NaN	NaN	NaN	NaN	NaN	NaN	NaN	NaN	NaN	NaN	NaN	NaN	NaN	NaN	NaN	-1.45159	-1.26889	NaN	-2.1785	NaN	NaN	NaN	NaN	NaN	-0.747284	-0.977444	-0.71579	-0.866344	NaN	NaN	NaN	NaN	NaN	NaN	NaN	NaN	S	2			___1	0.996337	0.00925653	60.345	41.535	60.345
NaN	NaN	NaN	NaN	NaN	NaN	NaN	NaN	-0.981285	-0.985388	-0.446062	-0.169006	0.792211	1.05528	1.01645	1.0426	1.33022	1.65393	1.90907	1.85521	1.51289	1.55231	1.56774	1.53489	NaN	NaN	NaN	NaN	3.21707	3.25722	3.04558	2.60243	NaN	NaN	0.0903206	NaN	NaN	NaN	NaN	NaN	S	2			___1	1	0	357.09	306.35	319.09
NaN	NaN	NaN	NaN	NaN	NaN	NaN	NaN	-0.884943	-1.3538	-1.37017	-1.04816	0.916656	NaN	0.451187	0.772987	0.955885	NaN	1.02644	0.868326	1.99368	NaN	1.10404	0.914154	-0.228127	NaN	-1.09599	-1.78733	0.933693	NaN	1.17766	NaN	-1.28332	-1.58479	-1.33428	-1.44095	-1.79723	-1.78411	NaN	-1.02513	S	2			___1	0.999971	1.35478e-10	130.4	100.67	71.349
NaN	NaN	NaN	NaN	NaN	NaN	NaN	NaN	NaN	NaN	NaN	NaN	NaN	NaN	NaN	NaN	NaN	NaN	NaN	NaN	-1.54836	NaN	-1.92683	NaN	-1.69182	NaN	-1.42711	NaN	NaN	NaN	NaN	NaN	NaN	NaN	NaN	NaN	-2.34535	-1.87186	-1.2918	-0.808518	S	2			___1	1	0.00012617	111.79	75.369	73.881
NaN	NaN	-0.0183678	0.423504	-1.25011	-1.85969	-0.30192	NaN	-0.841373	-1.17386	-1.97094	-1.19228	-0.647625	-0.108494	NaN	0.294092	1.45958	0.593784	1.3986	1.13462	NaN	1.00388	NaN	1.48788	1.03125	0.239422	0.360222	1.21459	1.39611	1.5196	NaN	1.49982	1.55241	NaN	NaN	1.2798	NaN	NaN	0.707005	0.516851	S	2			___1	0.99448	2.40685e-25	179.79	160.66	179.79
NaN	NaN	-0.983645	NaN	0.89653	0.747883	0.417293	0.92477	NaN	NaN	NaN	NaN	NaN	NaN	NaN	NaN	NaN	NaN	NaN	NaN	NaN	NaN	NaN	NaN	NaN	NaN	NaN	NaN	NaN	NaN	NaN	NaN	NaN	NaN	NaN	NaN	NaN	NaN	NaN	NaN	S	2			___1	0.999947	7.256e-07	116.06	103.68	116.06
NaN	NaN	NaN	NaN	NaN	NaN	NaN	NaN	NaN	NaN	NaN	NaN	NaN	NaN	NaN	NaN	2.55581	2.10923	2.65386	2.33437	-1.24011	NaN	NaN	NaN	NaN	NaN	NaN	NaN	NaN	NaN	NaN	0.210058	0.38262	0.79574	1.05765	0.916159	NaN	NaN	NaN	NaN	S	3			___1	0.990535	1.26083e-67	174.57	166.06	159.63
NaN	NaN	NaN	NaN	NaN	NaN	NaN	NaN	NaN	NaN	NaN	NaN	NaN	-0.963482	NaN	NaN	NaN	NaN	NaN	0.147617	-0.00618172	NaN	0.293703	0.317875	NaN	NaN	NaN	-2.01761	3.92595	3.95203	3.95952	3.53429	NaN	NaN	NaN	NaN	NaN	NaN	NaN	NaN	S	2			___1	0.999302	6.41256e-35	227.67	184.25	161.82
NaN	NaN	NaN	NaN	NaN	NaN	NaN	NaN	NaN	NaN	NaN	NaN	NaN	NaN	NaN	NaN	NaN	NaN	NaN	NaN	NaN	NaN	NaN	NaN	NaN	NaN	NaN	NaN	-1.19032	-1.92536	NaN	-1.11096	NaN	NaN	NaN	NaN	NaN	NaN	NaN	NaN	S	2			___1	0.987916	0.00300348	78.324	54.531	78.324
NaN	NaN	NaN	NaN	NaN	NaN	NaN	NaN	NaN	NaN	NaN	-0.940687	NaN	NaN	NaN	NaN	NaN	-1.94007	NaN	NaN	-0.939602	-0.553642	-0.536478	-0.88018	NaN	-1.99169	-1.63041	-0.99226	NaN	NaN	NaN	NaN	NaN	NaN	NaN	NaN	NaN	-0.619745	-0.424532	0.374737	S	2			___1	1	6.69644e-05	100.93	77.555	100.93
-2.61912	NaN	NaN	NaN	NaN	NaN	NaN	NaN	NaN	NaN	NaN	NaN	NaN	NaN	NaN	NaN	NaN	NaN	NaN	NaN	-0.896561	-1.065	-0.974115	-1.77782	NaN	NaN	NaN	NaN	NaN	NaN	NaN	NaN	NaN	NaN	NaN	NaN	NaN	NaN	NaN	NaN	S	3			___1	0.891716	0.000784058	63.185	51.02	50.831
-0.562656	NaN	NaN	NaN	-3.59263	-3.75074	-0.533577	1.44783	NaN	NaN	NaN	NaN	NaN	NaN	NaN	NaN	-1.67592	-2.89189	0.44585	-2.20948	-1.67201	NaN	0.169195	0.225414	-0.122784	-0.639004	-0.274891	-0.186108	-1.88817	NaN	NaN	-2.23033	-2.30259	-2.77241	-1.69524	-2.0522	-1.1192	-1.77406	-1.13862	-0.747452	S	3			___1	1	2.3344e-05	100.77	76.779	44.294
NaN	NaN	NaN	NaN	NaN	NaN	NaN	NaN	NaN	-2.72561	NaN	-3.39847	0.31424	-0.0753174	1.40144	1.55664	NaN	NaN	NaN	NaN	NaN	NaN	NaN	NaN	NaN	NaN	NaN	NaN	NaN	NaN	NaN	NaN	NaN	NaN	NaN	NaN	NaN	NaN	NaN	NaN	S	2			___1	0.908287	4.27425e-243	305.64	296.24	94.465
NaN	NaN	NaN	NaN	NaN	NaN	NaN	NaN	-2.51863	NaN	-3.18923	-2.67474	6.4609	5.63957	5.99044	5.72699	NaN	NaN	NaN	NaN	NaN	NaN	NaN	NaN	NaN	-3.38117	NaN	NaN	NaN	NaN	NaN	NaN	NaN	NaN	NaN	NaN	NaN	NaN	NaN	NaN	S	3			___1	0.851781	4.27425e-243	305.64	296.24	57.802
NaN	NaN	NaN	NaN	NaN	NaN	NaN	NaN	NaN	NaN	NaN	NaN	NaN	NaN	NaN	-1.96077	NaN	-1.50406	NaN	-1.80424	NaN	NaN	NaN	NaN	-1.12962	-0.914215	NaN	-0.51405	NaN	NaN	NaN	NaN	NaN	NaN	NaN	-0.898079	NaN	NaN	1.43542	-0.181702	S	3			___1	0.933669	9.15698e-05	69.284	50.38	69.284
NaN	NaN	NaN	NaN	NaN	NaN	NaN	NaN	NaN	NaN	NaN	NaN	NaN	NaN	NaN	NaN	NaN	NaN	NaN	NaN	NaN	NaN	NaN	NaN	-2.70202	-0.247288	-1.67004	NaN	NaN	NaN	NaN	-1.64629	NaN	NaN	NaN	NaN	NaN	NaN	NaN	NaN	S	2			___1	1	0.028761	47.039	10.345	47.039
NaN	NaN	NaN	NaN	0.582512	NaN	NaN	NaN	NaN	NaN	NaN	NaN	NaN	NaN	NaN	NaN	NaN	-1.25874	5.24249	3.39278	NaN	-1.37025	NaN	NaN	NaN	-0.765125	-1.55987	NaN	-0.219404	-0.520325	0.160889	0.0562897	NaN	NaN	-0.0855961	-0.119253	NaN	NaN	-0.703764	0.00868034	S	3			___1	0.99793	9.13355e-68	203.25	170.85	125.58
NaN	NaN	NaN	NaN	NaN	NaN	NaN	-1.49829	NaN	NaN	NaN	NaN	NaN	NaN	NaN	NaN	NaN	-1.57897	-0.88579	NaN	NaN	NaN	NaN	-1.35885	-0.593456	-1.37188	-0.58135	-1.16916	0.127241	0.261391	-0.23028	0.013937	NaN	-1.59343	NaN	-1.64085	-0.811859	-1.0066	-1.04089	-1.20693	S	2			___1	0.984874	5.59116e-05	105.03	71.94	86.291
0.774208	0.449331	0.719288	0.481459	NaN	NaN	NaN	NaN	3.41356	3.69383	3.39685	4.29133	1.17866	1.6274	1.48573	0.99283	2.6234	4.02298	3.24556	3.39393	3.363	4.32161	4.35116	4.49283	0.0168114	NaN	-0.841579	1.83106	4.70999	5.55712	5.22511	5.2282	1.77669	2.48087	1.82279	1.68116	5.31768	6.44536	4.76355	4.77166	S	3			___1	1	4.69615e-248	338.82	300.62	166.05
NaN	NaN	NaN	NaN	NaN	NaN	NaN	NaN	NaN	0.0727978	-0.788368	-0.19408	NaN	NaN	NaN	NaN	NaN	NaN	-1.43553	NaN	-1.14502	-0.5443	-0.554386	-0.38793	-0.421528	-1.28808	-0.813564	-0.177589	-1.05388	NaN	NaN	-1.93295	NaN	NaN	NaN	NaN	NaN	NaN	NaN	NaN	S	2			___1	0.999817	2.2006e-05	107.51	87.833	107.51
0.277868	0.622875	0.846909	0.512466	0.619932	0.460373	0.0800037	0.400419	-0.38937	NaN	-0.67959	NaN	-0.289772	NaN	NaN	NaN	NaN	-1.18328	-1.25172	NaN	0.848772	1.35896	1.50714	1.57329	3.34481	2.69283	2.92576	3.18992	0.834099	NaN	NaN	-0.20297	-0.178484	-0.374462	NaN	0.0566597	NaN	NaN	NaN	NaN	S	3			___1	1	1.77622e-51	167.85	153.08	167.85
3.34157	NaN	4.0066	4.01685	2.03203	1.47478	2.76261	3.09858	1.31447	0.382587	0.638588	NaN	0.131237	0.000482559	-0.130461	0.461809	2.99645	3.23185	3.30315	3.3773	1.27541	NaN	1.0158	0.867174	2.6866	3.06864	3.34727	3.43759	0.612686	1.27444	1.15121	1.71	NaN	3.84269	NaN	3.90409	NaN	2.39971	3.82983	NaN	S	2			___1	0.976607	2.19769e-208	306.39	275.9	260.24
0.37678	0.499262	0.881477	0.499264	NaN	NaN	NaN	NaN	NaN	NaN	NaN	NaN	NaN	-0.617962	-1.28596	-0.992998	NaN	NaN	NaN	-1.82882	NaN	-1.62062	NaN	NaN	NaN	NaN	NaN	NaN	NaN	NaN	NaN	NaN	NaN	NaN	NaN	NaN	NaN	NaN	NaN	NaN	S	4			___1	0.976095	0.00106266	56.247	49.294	56.247
NaN	NaN	NaN	NaN	NaN	NaN	NaN	NaN	NaN	NaN	NaN	NaN	NaN	NaN	NaN	NaN	NaN	NaN	NaN	NaN	-0.908697	NaN	NaN	-0.0315418	NaN	NaN	NaN	NaN	0.0875149	0.442926	0.145655	0.0158157	NaN	NaN	NaN	NaN	0.785431	0.241221	NaN	0.700079	S	3			___1	1	4.0765e-16	142.1	120.19	44.005
NaN	-2.49593	-2.21106	NaN	NaN	NaN	NaN	NaN	NaN	NaN	NaN	NaN	NaN	NaN	NaN	NaN	NaN	NaN	NaN	NaN	-0.104147	-1.48983	-1.84675	-1.44167	-1.73924	-1.73569	NaN	-0.855547	-1.2822	-1.34397	-1.86007	-0.858696	NaN	NaN	NaN	NaN	-1.36849	-0.622795	NaN	NaN	S	3			___1	0.993604	5.56491e-13	116.24	108.15	107.65
-1.90687	-2.28485	-1.69396	-2.04898	NaN	NaN	NaN	NaN	NaN	NaN	NaN	NaN	-2.64741	-2.67497	-2.39766	NaN	NaN	-1.55569	NaN	-1.55928	-0.847446	NaN	-1.08045	-0.665348	-2.28497	-2.35905	-1.61367	NaN	-0.322844	-1.02217	NaN	NaN	NaN	-2.61414	NaN	-2.84593	-0.895338	0.369415	-0.157761	0.13014	S	2			___1	1	0.000187248	108.32	95.517	108.32
-1.12119	-1.17326	-1.174	-1.53613	NaN	NaN	NaN	NaN	NaN	NaN	NaN	-1.5294	NaN	NaN	-1.12811	-1.07709	-0.63718	-0.889561	-0.292501	-0.52873	0.229101	0.630054	0.70042	0.866459	-1.31407	-1.3813	-0.910555	-0.731953	0.516827	0.529922	0.165529	-0.0799408	NaN	NaN	NaN	-1.97121	-0.117979	0.109057	0.0070343	0.475628	S	2			___1	0.876072	5.60532e-06	119.21	96.201	53.967
NaN	NaN	NaN	NaN	NaN	NaN	NaN	NaN	NaN	NaN	NaN	NaN	NaN	NaN	NaN	NaN	NaN	NaN	NaN	NaN	-1.34863	-0.90523	-0.34668	-0.379118	NaN	NaN	-2.70172	NaN	NaN	NaN	NaN	NaN	NaN	NaN	NaN	NaN	-1.32187	NaN	NaN	-0.853441	S	3			___1	0.991937	0.000169999	75.911	57.082	75.911
1.88559	1.70165	1.57271	1.39527	2.07123	1.41419	NaN	0.665819	0.478004	0.50717	0.886837	1.09879	1.6572	1.13646	1.40824	1.81834	1.2489	0.631376	0.57086	0.924074	0.986847	0.717859	0.134459	-0.158388	0.454372	0.859406	1.05845	-0.283182	2.04574	2.54408	2.48638	2.54365	NaN	NaN	NaN	NaN	1.72382	1.84854	1.49734	0.490614	S	2			___1	1	1.79278e-15	175.21	146.52	117.7
NaN	NaN	NaN	NaN	NaN	NaN	NaN	NaN	NaN	NaN	NaN	NaN	NaN	NaN	NaN	NaN	-1.01952	NaN	NaN	-0.701128	NaN	-1.19104	NaN	NaN	NaN	NaN	-1.49616	NaN	NaN	0.0415688	NaN	-0.316629	0.287325	NaN	0.0126915	0.0969639	NaN	NaN	NaN	NaN	S	2			___1	0.999481	0.000165325	87.519	80.83	56.599
-0.113751	-0.616253	0.112493	0.0425091	0.216888	-0.937147	-0.625788	-0.429201	0.549391	0.416536	0.616947	0.553591	-0.998236	-1.03347	-1.13941	-1.16209	-1.00377	0.0504456	-0.0194721	-0.494297	-0.477474	-1.38961	-1.30646	-1.33231	-0.902836	-1.87616	-0.134258	-0.691599	0.698154	0.337126	-0.318603	-0.205868	-0.1441	0.0668392	0.164599	0.252209	-2.03084	-1.26908	-1.53998	-1.7317	S	2			___1	0.999995	3.63424e-26	167.71	133.32	167.71
NaN	NaN	NaN	NaN	NaN	NaN	NaN	NaN	NaN	NaN	NaN	-2.22455	NaN	-2.20247	NaN	NaN	-1.56441	-1.05157	-0.531004	-0.994864	NaN	NaN	NaN	NaN	NaN	NaN	NaN	NaN	NaN	NaN	NaN	NaN	NaN	NaN	NaN	NaN	NaN	NaN	NaN	NaN	S	2			___1	1	6.15819e-13	151.54	101.33	151.54
NaN	NaN	NaN	NaN	NaN	NaN	NaN	NaN	NaN	NaN	NaN	NaN	NaN	NaN	NaN	NaN	-0.551197	NaN	-0.457939	-0.684238	NaN	NaN	NaN	NaN	NaN	NaN	NaN	NaN	NaN	NaN	NaN	NaN	NaN	NaN	NaN	NaN	NaN	NaN	NaN	NaN	S	3			___1	0.933018	6.79844e-05	84.946	81.285	84.946
-0.890039	-3.0862	-3.25763	-3.00099	NaN	-2.25534	-1.85537	-1.79394	-1.4022	-1.6016	-2.21135	-1.88867	NaN	-3.1953	NaN	-2.56738	-3.23796	-3.0671	-4.0453	NaN	NaN	NaN	NaN	NaN	NaN	NaN	NaN	NaN	NaN	NaN	NaN	NaN	NaN	-2.72552	-2.58278	NaN	-2.31864	NaN	-2.23314	NaN	S	3			___1	1	0.00332975	56.956	39.754	56.956
-0.553009	-1.14376	0.236601	0.0446911	NaN	NaN	NaN	NaN	NaN	NaN	NaN	-2.25098	NaN	NaN	NaN	NaN	NaN	-2.17976	NaN	-2.37973	-2.24625	NaN	-2.1161	-2.31664	NaN	NaN	NaN	NaN	-1.93392	-2.65362	-2.68589	-2.2535	NaN	NaN	NaN	NaN	NaN	-1.28948	NaN	NaN	S	3			___1	0.994703	0.00986284	43.03	34.301	43.03
0.941988	NaN	NaN	NaN	NaN	0.265902	NaN	-0.0399761	NaN	NaN	NaN	NaN	NaN	0.888113	0.306051	0.38682	1.58867	1.91433	2.02937	1.70192	0.987474	1.12507	0.994541	1.18131	1.03446	-0.484585	0.848204	1.66574	1.59145	1.94962	1.89497	2.40902	NaN	1.20197	1.61465	1.3057	NaN	2.31129	2.2886	2.27359	S	2			___1	1	6.71335e-14	122.35	116.45	93.106
NaN	NaN	-3.05771	-2.63609	NaN	NaN	NaN	NaN	NaN	NaN	NaN	NaN	NaN	NaN	NaN	NaN	-2.10808	-0.799969	-1.01331	-1.03175	-2.17237	-1.33287	-1.68949	-2.1107	NaN	-1.42465	NaN	-1.67848	NaN	NaN	NaN	0.667408	NaN	-1.97873	-1.39835	NaN	NaN	NaN	-1.47192	-1.31308	S	2			___1	0.788455	3.60735e-38	220.37	188.74	220.37
-0.711487	-1.59728	-1.2509	NaN	NaN	NaN	NaN	NaN	NaN	NaN	NaN	NaN	NaN	NaN	NaN	NaN	NaN	NaN	NaN	NaN	-0.0631523	0.20421	0.478033	0.787542	-0.836451	-1.19836	-0.676645	0.164183	-0.823767	-0.30739	-0.586601	-0.290106	NaN	NaN	NaN	NaN	-0.280178	NaN	-0.793037	0.460651	S	2			___1	0.955072	0.000662649	91.584	30.994	88.495
-2.26133	-3.32213	-3.3647	-3.73837	-2.68502	NaN	NaN	-2.03993	NaN	NaN	NaN	-4.13169	NaN	NaN	NaN	NaN	NaN	NaN	NaN	NaN	-1.63049	-1.79952	-1.82051	NaN	-2.83878	NaN	NaN	NaN	-2.80485	-3.67689	NaN	NaN	NaN	-3.6218	NaN	NaN	NaN	NaN	NaN	NaN	S	3			___1	0.970796	0.0100036	43.544	35.031	43.544
NaN	NaN	NaN	NaN	NaN	NaN	NaN	NaN	NaN	NaN	NaN	NaN	NaN	NaN	NaN	NaN	NaN	NaN	NaN	NaN	0.237341	-1.07381	NaN	-0.578548	-0.387093	0.491903	-0.247828	-1.73188	NaN	NaN	-4.20487	NaN	NaN	NaN	NaN	NaN	NaN	NaN	-0.716143	-1.67371	S	4			___1	0.767576	0.000777461	72.898	58.992	57.788
-1.16127	-1.82832	-1.37542	-2.13233	NaN	NaN	0.264561	NaN	-0.916796	NaN	-0.997316	NaN	-1.13928	NaN	NaN	-1.48294	-0.93043	-1.57439	-0.755661	-1.10023	-0.432165	NaN	0.291166	NaN	0.491093	1.6675	0.889074	-0.90197	-0.88796	-1.55774	NaN	-1.60016	-0.0290928	-0.14056	-0.206289	-0.205559	0.0869522	-0.678945	-0.878944	-1.39781	S	2			___1	1	0.000213616	110.53	100.23	110.53
NaN	NaN	NaN	NaN	NaN	NaN	NaN	NaN	NaN	NaN	NaN	NaN	NaN	NaN	NaN	NaN	NaN	NaN	NaN	NaN	NaN	NaN	NaN	NaN	NaN	NaN	-2.39815	NaN	-0.9783	-0.719793	-1.63732	NaN	NaN	NaN	NaN	NaN	NaN	-0.263403	-0.55154	-1.03199	S	2			___1	0.839741	4.08669e-05	106.14	85.713	106.14
-0.602364	-0.555502	-0.678968	-0.872583	-0.609625	NaN	-1.32186	-0.836658	-0.33152	-0.772562	-0.480639	-0.375061	-0.649498	-0.159845	-0.329205	-0.0401058	-1.25927	-0.781458	-0.956081	-1.19143	-0.857311	-1.09959	-0.706671	-1.13062	0.446823	0.167879	0.596127	0.83935	-0.36393	-0.342413	-0.457342	-0.192615	-1.17848	-1.73012	-1.65461	-1.63792	-0.327303	-0.529728	-0.690077	-0.840925	S	2			___1	1	5.96338e-17	141.13	95.871	93.348
5.14202	5.26025	5.79254	5.61876	5.30335	5.06241	5.49565	5.09733	5.68899	5.58376	5.39046	5.63419	6.41318	6.38077	6.27588	6.44724	5.23676	6.04615	5.74711	5.9509	6.72082	6.13264	6.55666	6.65551	6.31954	6.01963	6.72395	6.76602	7.14848	6.45549	6.07721	6.15111	4.36355	4.57593	4.65693	4.60504	5.3933	5.67387	5.08727	4.7842	S	2			___1	0.999995	3.78564e-248	340.32	296.56	340.32
NaN	NaN	NaN	NaN	NaN	NaN	NaN	NaN	NaN	NaN	NaN	NaN	NaN	NaN	NaN	NaN	NaN	NaN	NaN	-2.15803	-0.394552	-0.17758	-0.584225	-0.571663	-0.251701	-0.508209	-0.526112	0.127661	0.00025177	0.307898	-0.219879	1.25516	-1.29482	NaN	-1.13658	-1.02173	-0.641294	-0.548183	0.0282002	-0.318802	S	2			___1	0.988998	3.09623e-18	164.11	138.66	164.11
-1.36434	-1.30826	-0.42487	-0.11747	NaN	NaN	NaN	-2.51677	NaN	-0.581604	-0.838472	NaN	NaN	NaN	NaN	NaN	NaN	NaN	NaN	NaN	NaN	NaN	NaN	NaN	NaN	NaN	NaN	NaN	NaN	NaN	NaN	NaN	NaN	NaN	NaN	NaN	NaN	NaN	NaN	NaN	S	2			___1	1	0.000193322	96.773	75.733	79.652
NaN	NaN	NaN	NaN	NaN	-1.29299	NaN	NaN	NaN	NaN	NaN	NaN	NaN	NaN	-1.50966	NaN	NaN	NaN	NaN	NaN	NaN	-1.17641	NaN	NaN	0.0213184	NaN	-0.395393	0.751324	NaN	-0.521664	NaN	NaN	NaN	NaN	NaN	NaN	NaN	NaN	-0.1691	-0.278349	S	3			___1	0.834966	0.00119349	55.588	47.674	55.588
NaN	NaN	NaN	NaN	NaN	NaN	NaN	-1.1984	-1.98221	-1.86702	-1.84559	NaN	NaN	-2.56729	NaN	NaN	NaN	-2.149	NaN	NaN	NaN	-0.946423	NaN	NaN	0.65073	NaN	0.776972	NaN	NaN	NaN	NaN	0.763063	-0.862814	-0.773983	NaN	NaN	-0.868885	-0.939547	-0.887432	-0.910145	S	2			___1	0.973274	0.00025881	99.815	61.729	96.342
2.92686	NaN	NaN	NaN	NaN	NaN	NaN	NaN	NaN	NaN	NaN	NaN	3.97503	3.86725	4.30689	NaN	NaN	NaN	NaN	NaN	NaN	NaN	NaN	NaN	NaN	1.13866	NaN	NaN	NaN	NaN	NaN	NaN	NaN	NaN	NaN	NaN	NaN	NaN	NaN	2.58623	S	2			___1	1	8.73221e-08	125.29	112.85	113.2
2.77533	2.91557	3.31348	3.33561	0.828476	0.327917	0.870373	0.608438	3.65624	2.78553	3.05079	3.16139	3.70947	3.32701	3.7677	3.95031	3.53307	4.70977	4.79514	4.63929	3.6894	2.47817	3.12247	3.16288	4.3979	3.13024	4.49901	4.52996	4.35135	4.09886	3.38454	5.03807	3.93215	4.4738	4.2444	4.18253	NaN	1.57588	2.898	2.08273	S	2			___1	0.999999	2.78108e-08	147.39	122.92	98.58
0.0594502	-0.00544739	NaN	0.667612	-1.54147	-2.1206	-1.38397	-1.93096	0.0755348	-1.31386	NaN	-0.796934	NaN	-0.0198326	0.312345	0.706293	1.50792	NaN	2.76782	2.70043	NaN	0.539684	1.12653	NaN	2.24977	2.58951	2.44891	2.2976	2.36204	1.99685	NaN	2.63286	0.953176	1.77579	1.3907	1.50555	-1.47168	-0.697409	NaN	-0.420784	S	2			___1	0.981121	1.58247e-08	158.34	123.07	116.54
0.659832	0.507046	0.358942	-0.0664368	-0.130631	-0.105063	-0.146297	-0.721748	NaN	NaN	NaN	NaN	-0.80036	NaN	-0.453125	-0.67318	NaN	NaN	-1.92949	NaN	1.91107	1.26977	1.90235	1.30186	-1.57851	0.426146	-1.45833	NaN	0.145468	-0.72122	-0.608791	-0.244907	-1.63349	NaN	-1.58427	-1.64429	NaN	NaN	-0.624371	-0.580536	S	2			___1	1	3.07172e-13	149.35	110.67	136.57
-0.818617	-1.29146	-0.558968	-0.749086	-2.27315	NaN	NaN	NaN	-1.69636	NaN	-2.23332	-1.93004	0.165821	0.470169	0.359112	NaN	-1.44929	-0.0875816	-0.146643	0.0234394	3.07939	2.75736	2.88136	3.01136	-1.7987	-1.70043	NaN	NaN	1.74997	0.791618	NaN	NaN	NaN	NaN	0.218979	0.39003	NaN	-1.10821	-0.532978	-0.813824	S	2			___1	0.999856	1.61821e-09	143.25	104.37	131.52
-2.38475	-2.82581	-3.1662	-3.23338	NaN	NaN	-3.36379	NaN	-3.11866	NaN	NaN	-4.03775	NaN	-2.68205	-2.27578	-2.36998	NaN	NaN	NaN	NaN	-2.46277	-1.55933	-1.34228	-2.24208	NaN	NaN	NaN	NaN	NaN	-2.59629	-1.87938	-2.18673	NaN	-2.16856	-1.82682	-1.92454	NaN	NaN	NaN	-1.89075	S	2			___1	1	0.0151543	59.57	51.683	59.57
NaN	-0.516092	NaN	NaN	NaN	NaN	NaN	NaN	NaN	NaN	NaN	NaN	-1.74724	NaN	-1.18182	-2.01107	NaN	NaN	NaN	NaN	-0.354223	-0.964941	-0.90061	-0.777376	NaN	NaN	NaN	NaN	NaN	-1.50973	NaN	-1.90975	-1.03788	-1.36651	-0.830872	-0.615875	NaN	NaN	-2.52486	NaN	S	3			___1	0.78068	0.00293823	48.899	25.537	48.899
NaN	NaN	NaN	NaN	-0.277744	-0.194099	NaN	NaN	NaN	NaN	NaN	NaN	-0.032465	NaN	NaN	0.734806	NaN	NaN	NaN	NaN	-0.930395	-0.35387	-0.808653	NaN	NaN	NaN	NaN	NaN	NaN	-2.19101	-0.678057	-1.3977	-0.447516	-0.0358753	-0.66568	-0.672495	-1.46895	NaN	NaN	NaN	S	4			___1	0.998335	0.000542378	56.947	48.955	56.947
NaN	NaN	NaN	NaN	NaN	NaN	NaN	NaN	NaN	NaN	NaN	NaN	NaN	NaN	NaN	NaN	NaN	NaN	NaN	NaN	-0.480112	NaN	NaN	NaN	NaN	-1.1378	-1.96167	-1.64865	-1.15559	-1.28889	-1.60186	-0.82905	NaN	NaN	NaN	-1.36934	NaN	NaN	NaN	NaN	S	2			___1	0.99995	0.0206577	77.192	40.81	77.192
NaN	NaN	NaN	NaN	NaN	NaN	NaN	NaN	NaN	NaN	NaN	NaN	NaN	NaN	NaN	NaN	NaN	NaN	NaN	NaN	-0.102694	-1.26362	-1.33739	-1.21903	-0.882258	-0.00627899	-1.40287	NaN	NaN	NaN	NaN	NaN	NaN	NaN	NaN	NaN	NaN	-2.72564	-1.90864	-2.04571	S	2			___1	0.98582	0.00941101	51.286	36.617	44.863
-0.226995	-0.29793	-0.7096	-1.27475	NaN	NaN	NaN	NaN	NaN	NaN	NaN	NaN	-3.23021	NaN	NaN	NaN	NaN	NaN	NaN	NaN	-1.99972	NaN	NaN	NaN	-1.88743	-2.19972	-0.667612	-1.54951	-2.10123	-1.41299	-1.90274	-1.56741	NaN	-2.83936	NaN	NaN	-3.44415	-3.1704	NaN	-2.76798	S	3			___1	0.99994	0.00129459	67.019	62.679	64.224
NaN	NaN	NaN	NaN	NaN	NaN	NaN	NaN	NaN	NaN	NaN	NaN	NaN	NaN	NaN	NaN	-0.767508	0.322325	-0.170733	-0.195032	NaN	NaN	NaN	NaN	NaN	NaN	NaN	NaN	-1.08533	NaN	0.151434	NaN	NaN	NaN	NaN	NaN	NaN	NaN	NaN	NaN	S	3			___1	1	0.000227595	71.073	52.535	71.073
NaN	NaN	NaN	NaN	NaN	NaN	NaN	NaN	NaN	NaN	NaN	NaN	NaN	NaN	NaN	NaN	NaN	-3.76468	NaN	-1.54545	NaN	NaN	0.268185	-0.116289	-2.05176	NaN	NaN	NaN	-1.92002	NaN	NaN	NaN	NaN	NaN	NaN	NaN	-3.20296	-1.87067	-2.55765	NaN	S	3			___1	0.965292	0.000133318	76.151	53.676	58.079
0.325407	0.0685864	-1.78636	-1.62344	-2.09302	NaN	NaN	NaN	-1.5018	NaN	NaN	NaN	-1.72804	NaN	-1.10864	NaN	NaN	-0.730524	NaN	NaN	-0.303528	0.033598	-0.215038	-0.368752	0.256828	0.620165	NaN	NaN	-1.18857	NaN	0.83626	0.602671	NaN	NaN	NaN	NaN	0.508806	NaN	0.452694	NaN	S	3			___1	0.994646	0.00072151	76.01	66.476	58.079
1.88456	0.464798	0.187958	0.394074	NaN	NaN	0.231445	1.22839	NaN	-1.09354	NaN	NaN	0.576452	-0.565775	-0.409702	NaN	-0.269834	2.4228	NaN	NaN	1.60028	NaN	NaN	NaN	3.31465	3.5028	3.49264	2.37153	0.166925	NaN	NaN	1.0438	1.51414	2.03681	1.57237	1.26522	NaN	1.17753	2.20961	1.80587	S	2			___1	0.999989	2.12563e-07	124.21	110.81	85.924
NaN	NaN	NaN	NaN	NaN	NaN	NaN	NaN	NaN	NaN	NaN	NaN	-1.39882	NaN	NaN	-1.5164	-1.9875	-1.43614	-1.00654	-1.16788	-0.44154	-1.30225	NaN	NaN	2.28442	2.48682	2.38354	1.41343	NaN	0.184332	-0.64986	0.409306	0.836803	1.42912	1.02169	NaN	-0.368523	-0.354338	NaN	1.05589	S	3			___1	0.999153	2.81018e-06	153.74	90.419	60.196
2.43563	1.61492	1.30731	1.14409	3.23745	2.30007	NaN	2.2373	NaN	-0.484577	0.259132	NaN	NaN	-0.000482559	0.083931	NaN	NaN	0.450933	NaN	NaN	2.69831	2.05471	2.42407	2.13603	2.49725	2.35739	2.59779	2.63458	NaN	1.68474	1.06224	1.83947	2.11422	2.15922	1.75075	NaN	4.46479	4.15113	4.33399	4.46995	S	2			___1	0.999991	8.0473e-68	242.07	207.89	240.59
NaN	NaN	-1.09525	-1.70887	NaN	NaN	-1.04705	NaN	-1.83875	NaN	NaN	NaN	-1.79496	NaN	NaN	-2.41615	-3.24364	-1.80907	-1.96453	-2.17811	NaN	-3.02435	NaN	NaN	NaN	-0.891155	NaN	NaN	-1.42866	-0.896519	-1.66938	NaN	NaN	NaN	NaN	NaN	1.48029	1.36725	1.65105	1.60248	S	2			___1	0.944997	3.77634e-24	152.34	135.59	54.09
-0.357538	-2.02967	-1.69011	-2.04593	-2.31754	-2.43182	NaN	NaN	NaN	NaN	NaN	NaN	-2.53128	-2.92495	NaN	NaN	-2.54343	-1.41011	-0.963097	-1.54867	-0.963352	-1.3921	-1.57749	-1.33635	0.143061	NaN	0.395502	-0.730988	-0.400427	-0.750265	-0.937656	0.246965	-0.55805	NaN	NaN	-0.0778275	0.171022	NaN	1.49375	1.54914	S	3			___1	0.828031	0.00711052	55.314	24.983	45.115
3.11464	1.24593	0.954264	0.735558	NaN	NaN	NaN	NaN	NaN	NaN	NaN	NaN	1.45226	1.07023	1.31205	1.37438	0.693825	NaN	NaN	1.11594	NaN	NaN	NaN	NaN	3.37629	NaN	3.49616	NaN	NaN	2.45958	2.56137	NaN	NaN	3.59062	NaN	NaN	NaN	2.37452	2.45769	NaN	S	2			___1	0.999965	0.0247073	73.248	16.71	71.692
0.0597801	0.706186	0.659292	0.226765	NaN	NaN	-0.244564	NaN	NaN	0.710052	NaN	1.75861	NaN	NaN	0.0750236	NaN	3.08471	3.45589	2.99044	3.51403	1.66537	1.37575	0.978895	1.10717	-0.470249	NaN	-1.40753	NaN	NaN	2.21912	2.71942	3.08937	2.1318	2.53954	2.12225	2.06976	NaN	NaN	NaN	NaN	S	4			___1	0.999508	4.99266e-61	167.07	156.62	164.03
1.05817	NaN	NaN	NaN	NaN	NaN	NaN	0.558262	NaN	NaN	1.4044	NaN	NaN	0.229664	0.72699	0.49098	1.20053	2.29218	2.09342	1.82194	1.63025	0.347208	1.21777	NaN	1.98379	2.35261	NaN	2.16741	3.057	2.19648	2.12294	NaN	0.969233	NaN	NaN	1.54691	2.10461	2.55586	2.59359	2.5885	S	2			___1	1	4.33012e-36	155.2	135.53	122.75
-1.09166	-1.15751	-1.35225	-1.47117	-0.730017	NaN	NaN	-0.76384	0.859419	0.652889	1.04856	0.562855	0.784964	0.542406	0.938017	0.780657	1.24291	1.54492	1.61095	1.29198	1.49092	1.70007	1.65623	1.65008	0.306267	-0.0952892	0.211262	NaN	2.57886	2.77238	2.79316	2.42983	1.28173	0.831703	0.616329	0.642439	-0.0894165	NaN	-1.07897	-0.701971	S	2			___1	0.996215	4.20131e-14	174.77	158.62	174.77
NaN	NaN	NaN	NaN	NaN	NaN	-3.69741	NaN	NaN	NaN	-0.145342	NaN	NaN	-1.03679	-0.760151	-0.589645	-0.871786	-0.492262	-0.51128	NaN	NaN	NaN	-0.374989	-0.427706	-1.3165	NaN	NaN	-0.89805	NaN	1.20565	0.914177	0.917671	-0.664948	NaN	-1.53563	-0.987307	NaN	NaN	NaN	NaN	S	2			___1	0.962453	2.24803e-09	145.99	97.896	110.08
NaN	NaN	NaN	NaN	NaN	NaN	NaN	NaN	NaN	NaN	1.08857	NaN	-1.03108	1.13024	-1.25931	-1.35547	NaN	-0.271549	2.57944	-0.127565	NaN	1.49973	NaN	-1.43214	-3.21396	-3.49368	-3.02901	NaN	NaN	1.0448	0.746403	0.807003	NaN	NaN	NaN	NaN	NaN	NaN	NaN	NaN	S	2			___1	0.957586	9.50473e-19	202.05	167.36	167.11
NaN	NaN	NaN	NaN	-1.60268	-1.53038	-1.53754	-1.66248	1.21886	NaN	NaN	0.655876	1.05473	NaN	1.21987	1.17149	2.06983	2.22143	NaN	2.12111	1.39139	NaN	1.6103	1.44388	-0.893272	-0.110865	-0.149628	NaN	3.7662	4.02202	3.72691	3.74668	1.77624	1.59139	1.56646	1.56067	-0.248022	NaN	-1.24618	-0.911566	S	2			___1	0.999068	5.12989e-19	205.07	175.14	205.07
2.46897	1.77642	1.92142	1.85615	NaN	NaN	NaN	NaN	NaN	NaN	NaN	-0.614523	NaN	NaN	NaN	NaN	NaN	NaN	NaN	NaN	NaN	0.775108	0.794504	NaN	NaN	NaN	NaN	NaN	NaN	NaN	NaN	NaN	NaN	NaN	NaN	NaN	NaN	NaN	0.648628	NaN	S	3			___1	0.773751	3.78814e-47	178.79	157.97	178.79
-0.228737	-0.122828	-0.184631	0.201323	NaN	-1.20617	NaN	NaN	-1.5983	NaN	NaN	NaN	0.247375	-0.16268	-0.321289	0.143049	NaN	NaN	-2.63638	NaN	-1.43491	NaN	-1.73161	-1.08994	NaN	NaN	NaN	NaN	-1.57821	NaN	-1.96455	NaN	NaN	NaN	NaN	NaN	NaN	NaN	NaN	NaN	S	2			___1	1	9.54793e-12	131.72	114.88	116.96
1.03666	NaN	1.37655	1.24646	NaN	NaN	NaN	NaN	-0.733912	-0.289099	-0.224207	-0.202517	NaN	NaN	-0.854485	-1.46964	NaN	NaN	NaN	NaN	NaN	NaN	NaN	NaN	NaN	NaN	NaN	NaN	NaN	NaN	NaN	NaN	NaN	NaN	NaN	NaN	NaN	NaN	NaN	NaN	S	2			___1	1	1.06115e-12	174.68	151.99	157.82
NaN	NaN	NaN	NaN	NaN	NaN	NaN	NaN	NaN	NaN	NaN	NaN	NaN	NaN	NaN	NaN	NaN	-0.648115	-0.943827	-1.12361	NaN	NaN	NaN	NaN	NaN	NaN	NaN	NaN	-1.21763	NaN	NaN	NaN	NaN	NaN	NaN	NaN	NaN	NaN	NaN	NaN	S	2			___1	0.99786	0.000739166	79.652	68.894	79.652
NaN	NaN	NaN	NaN	NaN	NaN	-1.07212	NaN	-1.62581	-2.61541	-1.79994	-2.30088	NaN	NaN	NaN	NaN	-2.49001	NaN	NaN	NaN	-1.17354	NaN	-1.98907	-3.09601	NaN	NaN	NaN	NaN	NaN	-3.12343	-2.65871	NaN	NaN	-2.49507	-2.73764	-1.60231	-1.35308	NaN	NaN	NaN	S	2			___1	0.988258	0.000357018	89.624	76.22	89.624
-2.40279	NaN	NaN	-2.22525	NaN	NaN	-0.402208	NaN	-1.12876	-1.58706	-0.850801	-1.0744	NaN	-2.54076	NaN	NaN	NaN	-1.89184	-2.50144	NaN	NaN	NaN	-1.77578	-2.61177	NaN	NaN	-3.24986	NaN	NaN	NaN	-3.30875	-2.10468	NaN	NaN	NaN	NaN	-1.68358	NaN	NaN	NaN	S	2			___1	0.971798	6.00982e-10	102.53	96.66	91.441
2.04244	2.93329	2.80277	2.91496	2.1281	2.96003	2.47555	3.70878	1.40639	1.40171	1.67643	0.968731	3.65431	3.32261	3.1266	3.64831	2.47688	1.9448	1.9428	2.36762	3.19214	3.75748	4.05824	4.08775	3.60109	2.5061	2.51265	4.06868	1.69714	1.26862	2.22676	2.24058	3.48624	3.69772	2.91581	2.70878	2.65337	2.84782	3.08647	3.36976	S	3			___1	1	1.01851e-203	301.76	283.55	271.98
3.40412	NaN	NaN	1.46607	NaN	1.11087	0.939838	1.55247	0.661667	1.60995	5.8213	2.40288	1.15436	0.351091	0.341606	1.34492	1.03731	NaN	NaN	NaN	0.664125	4.64387	1.57556	0.839294	1.78818	3.28804	4.70317	5.00882	-0.928249	0.363962	0.428129	1.10711	2.53466	1.11965	0.484833	0.944078	1.28104	1.36757	3.33892	3.16219	S	3			___1	0.999999	1.24409e-73	179.17	170.25	162.34
1.0145	0.0191212	-0.440571	-0.694967	NaN	0.146198	0.537115	0.150585	-0.997515	NaN	1.94798	0.179842	NaN	NaN	NaN	NaN	NaN	NaN	NaN	NaN	NaN	2.6338	NaN	NaN	1.41371	NaN	3.42131	2.58627	NaN	NaN	NaN	NaN	NaN	NaN	NaN	NaN	NaN	NaN	NaN	3.18523	S	3			___1	0.773015	0.000223406	87.062	77.778	72.167
-1.00378	NaN	NaN	NaN	NaN	NaN	NaN	NaN	NaN	NaN	NaN	NaN	NaN	NaN	NaN	NaN	NaN	NaN	NaN	NaN	NaN	NaN	-1.22947	NaN	1.44976	2.59082	1.69903	1.15257	NaN	-1.03249	NaN	-1.51777	NaN	NaN	NaN	NaN	NaN	0.0637493	0.700008	0.073349	S	4			___1	0.999509	2.0912e-39	154.28	146.48	154.28
1.66559	2.08975	0.970003	1.35945	-1.47604	3.22303	3.92937	3.71988	2.11341	-0.0515347	0.0135307	NaN	NaN	3.02069	3.92618	3.4809	NaN	NaN	NaN	NaN	0.95931	3.35159	4.28871	2.45618	NaN	NaN	NaN	NaN	NaN	1.44659	NaN	2.16869	4.49431	3.34821	3.53024	2.83781	0.0244236	NaN	NaN	NaN	S	3			___1	0.999996	9.71235e-11	131.86	104.09	91.401
-1.271	-2.0669	-2.75276	-2.36515	NaN	NaN	NaN	NaN	NaN	NaN	NaN	NaN	NaN	NaN	-1.08319	NaN	-1.45013	-1.42252	-0.364178	-0.331226	NaN	NaN	-1.14238	-1.6498	NaN	NaN	NaN	NaN	NaN	NaN	NaN	NaN	0.286903	NaN	-0.641041	-0.566662	NaN	NaN	NaN	NaN	S	3			___1	0.965171	0.00157141	74.301	37.744	56.139
1.9427	1.34767	1.42369	1.5004	NaN	NaN	NaN	NaN	NaN	NaN	NaN	NaN	0.401533	NaN	0.408419	0.195053	0.820829	1.08948	1.03144	0.560959	1.22573	1.33786	1.32554	0.752413	NaN	NaN	NaN	NaN	NaN	NaN	NaN	NaN	NaN	NaN	NaN	NaN	NaN	NaN	NaN	NaN	S	3			___1	0.994468	9.47155e-35	153.12	144.83	141.84
4.14648	4.14587	4.26239	4.22768	-1.15984	NaN	NaN	NaN	NaN	NaN	NaN	NaN	2.28201	2.2013	2.2905	2.44313	3.02477	3.12282	-0.927528	3.22568	2.32776	2.53048	2.75636	2.56552	NaN	NaN	NaN	-1.49493	0.0354977	-1.12635	NaN	0.000768661	NaN	NaN	NaN	NaN	NaN	NaN	NaN	NaN	S	3			___1	0.955603	1.50812e-89	188.44	176.6	156.08
NaN	NaN	NaN	NaN	NaN	NaN	NaN	NaN	NaN	NaN	NaN	NaN	NaN	NaN	NaN	NaN	-1.94172	-0.576881	-1.3218	-0.994966	NaN	NaN	NaN	NaN	NaN	NaN	NaN	NaN	NaN	NaN	NaN	NaN	NaN	NaN	NaN	NaN	NaN	NaN	NaN	NaN	S	3			___1	0.999979	8.95033e-11	119.45	115.79	119.45
-2.08552	-1.1146	NaN	NaN	NaN	NaN	NaN	NaN	-0.0064106	-0.850641	-0.538759	NaN	NaN	NaN	NaN	NaN	-0.706522	-0.756224	-0.177118	NaN	NaN	NaN	NaN	NaN	NaN	NaN	NaN	NaN	NaN	NaN	NaN	NaN	NaN	NaN	NaN	NaN	NaN	NaN	NaN	NaN	S	2			___1	0.998945	0.00921106	66.92	40.031	66.92
-1.49237	-2.66443	-2.12975	-2.67699	-1.9268	NaN	NaN	NaN	NaN	NaN	NaN	NaN	NaN	NaN	NaN	-3.32089	NaN	NaN	-0.843773	-1.46736	0.441494	-0.227615	0.00614739	0.301428	0.215435	-0.132992	0.186264	NaN	NaN	0.233631	-0.598192	0.0623455	NaN	-2.19195	-2.19698	NaN	NaN	NaN	NaN	NaN	S	2			___1	1	0.00166551	87.806	13.634	87.806
NaN	NaN	NaN	NaN	-0.324053	0.184666	-0.0473137	NaN	-0.369123	-0.328003	-0.816679	-0.617397	NaN	NaN	0.0870991	NaN	NaN	NaN	NaN	NaN	-2.51882	-1.65066	-2.15927	-1.796	NaN	NaN	NaN	NaN	NaN	NaN	NaN	NaN	NaN	NaN	NaN	NaN	NaN	NaN	NaN	NaN	S	4			___1	0.922999	0.00069859	57.829	54.591	55.128
NaN	NaN	NaN	NaN	NaN	NaN	NaN	NaN	NaN	NaN	NaN	NaN	NaN	NaN	NaN	NaN	-1.18326	-1.59457	-0.464874	-1.6068	NaN	NaN	NaN	NaN	-2.58009	-1.25207	-2.00164	-0.923464	-1.42372	-1.66768	NaN	-0.402845	NaN	NaN	NaN	NaN	-2.05217	NaN	NaN	-1.29311	S	3			___1	1	8.76098e-26	176.94	109.8	62.658
NaN	NaN	NaN	NaN	NaN	NaN	NaN	NaN	NaN	NaN	NaN	NaN	NaN	NaN	NaN	NaN	NaN	NaN	NaN	NaN	NaN	NaN	NaN	NaN	NaN	-1.26735	NaN	-2.24223	NaN	NaN	-3.68956	NaN	NaN	-2.8596	NaN	-2.27871	-1.80415	NaN	-1.28802	-1.98674	S	3			___1	0.98997	0.00578907	49.298	36.503	49.298
NaN	-3.68288	NaN	-3.46253	-1.85944	-3.07444	NaN	-2.71951	-0.843796	-1.34953	-0.814394	-1.07932	-1.50132	-1.52492	-1.07424	-1.20248	0.297707	-0.437914	0.53817	-0.384178	-1.42348	-2.0373	-2.22792	-3.0705	-1.06323	-0.391083	-0.697895	-2.18326	NaN	-0.396595	-0.530001	-0.445311	NaN	-3.404	-3.08768	-4.79152	NaN	NaN	-2.18297	NaN	S	2			___1	1	0.000361038	108.37	99.418	104.82
NaN	NaN	NaN	-1.10447	NaN	NaN	NaN	NaN	NaN	NaN	NaN	NaN	-0.0626354	-0.255737	-0.193176	0.492596	1.06597	2.35593	1.50307	1.63814	NaN	NaN	NaN	NaN	NaN	NaN	-1.37396	NaN	NaN	-0.454897	0.236126	NaN	NaN	NaN	-1.41392	-1.29012	NaN	NaN	NaN	NaN	S	3			___1	1	8.19266e-06	105.9	83.91	105.77
NaN	NaN	NaN	NaN	-0.525202	-0.754774	0.0814667	-0.16873	NaN	NaN	NaN	NaN	NaN	NaN	NaN	NaN	NaN	NaN	NaN	NaN	NaN	NaN	NaN	NaN	NaN	NaN	NaN	-2.37015	NaN	NaN	NaN	NaN	NaN	NaN	NaN	NaN	NaN	NaN	NaN	NaN	S	3			___1	1	0.0051474	75.509	61.048	52.071
NaN	NaN	NaN	NaN	NaN	NaN	-1.03913	-0.609806	NaN	-1.67516	NaN	NaN	NaN	NaN	NaN	NaN	-0.848488	NaN	NaN	NaN	NaN	-1.17823	-0.798258	-0.766348	NaN	NaN	NaN	NaN	NaN	NaN	NaN	NaN	NaN	NaN	NaN	NaN	0.706179	-0.231323	-0.713057	-0.263477	S	3			___1	1	0.000468073	61.222	52.126	61.222
-0.484777	-0.951611	-0.419197	-1.02991	-1.01271	NaN	NaN	NaN	-0.503235	NaN	-0.79258	0.125282	NaN	NaN	NaN	-1.86214	-1.6618	NaN	-1.88372	-1.35628	-1.67359	-2.49347	-1.99787	-2.09378	NaN	NaN	-2.27955	NaN	-2.08421	-1.13181	-1.30001	-0.9305	-0.730999	-0.831249	NaN	-1.35488	NaN	NaN	NaN	NaN	S	3			___1	1	8.16445e-07	119.96	106.3	44.511
-0.127169	NaN	0.10672	0.306004	NaN	NaN	NaN	NaN	-1.01493	NaN	NaN	NaN	NaN	NaN	NaN	NaN	NaN	NaN	-0.834871	-0.410599	NaN	NaN	NaN	NaN	NaN	NaN	NaN	NaN	1.11048	1.19059	1.23619	1.00734	0.787897	NaN	1.53214	1.26603	NaN	NaN	NaN	NaN	S	3			___1	0.992959	5.73297e-08	102.21	90.464	102.21
0.58721	0.655968	0.958778	0.692003	NaN	NaN	NaN	NaN	NaN	NaN	NaN	NaN	NaN	-0.72702	NaN	NaN	0.905138	0.495716	0.624329	0.480671	0.299374	-0.577217	0.0457993	-0.232471	0.959246	0.748896	0.887754	0.852133	-0.970398	-1.00443	-1.36479	-0.865877	NaN	-0.569778	-0.913233	-0.801748	-0.787176	-0.543318	NaN	-0.240158	S	2			___1	0.999955	7.39794e-25	173.03	129.64	134.9
-0.79734	-1.699	NaN	-1.3229	-1.58841	-2.15815	NaN	-1.43296	NaN	NaN	NaN	-1.97017	-1.95268	-1.64971	-1.43197	-1.37947	-1.25718	-0.262692	NaN	-0.777382	1.38334	1.62159	1.64647	1.94059	0.409986	-0.998465	0.0801811	NaN	2.60577	2.8876	2.53509	4.36107	NaN	-0.837872	NaN	-0.461624	-0.0691891	-0.14422	-0.194738	-0.128906	S	3			___1	1	2.18353e-05	96.464	58.469	73.927
NaN	NaN	NaN	NaN	NaN	NaN	NaN	NaN	NaN	NaN	NaN	NaN	NaN	NaN	NaN	NaN	NaN	-1.29285	-2.21602	-1.91317	NaN	NaN	NaN	NaN	NaN	NaN	NaN	NaN	NaN	NaN	NaN	-0.432861	NaN	NaN	NaN	NaN	NaN	NaN	NaN	-2.13217	S	2			___1	1	0.010999	52.482	35.811	52.482
NaN	NaN	-0.601458	NaN	-1.45011	-1.42521	-0.547474	-1.37086	NaN	NaN	NaN	NaN	NaN	NaN	NaN	NaN	0.12085	0.87615	1.09349	1.09274	0.533483	0.331251	0.504436	0.546846	-0.198851	-0.768881	NaN	NaN	NaN	0.938419	0.424103	1.95194	-0.844736	-0.431124	-0.55595	-0.626839	NaN	1.29357	NaN	1.41184	S	3			___1	0.999781	0.000963891	83.53	64.785	83.53
-0.365221	-0.528004	-0.446394	-1.21103	-0.857828	NaN	NaN	-0.664368	-0.262537	-0.874151	-0.724615	NaN	0.430306	-0.274809	-0.288405	-0.405891	-0.351448	-0.608269	-0.431612	-0.325424	1.34245	NaN	1.27594	0.732614	0.965435	0.787693	0.659786	0.998749	0.990635	0.905497	0.9335	0.916637	-0.0135937	0.490416	0.0833988	-0.235414	-0.608091	-1.36948	-1.4412	-0.707764	S	2			___1	1	1.04452e-13	151.74	123.11	90.614
-2.11102	-1.31141	-2.32632	-2.07349	NaN	-1.01502	NaN	-0.483717	-2.08368	NaN	NaN	NaN	NaN	NaN	1.25666	NaN	-1.96955	-2.96697	NaN	-1.74003	NaN	NaN	0.8512	-0.235887	NaN	NaN	NaN	NaN	NaN	NaN	NaN	NaN	NaN	NaN	NaN	-0.907709	NaN	NaN	NaN	NaN	S	3			___1	0.999636	0.000561027	65.943	47.114	65.943
-2.20361	-2.8295	NaN	NaN	NaN	NaN	NaN	NaN	NaN	NaN	NaN	NaN	-2.07935	NaN	NaN	-2.70539	-1.50241	-1.91674	-1.84769	-1.70325	-2.02357	NaN	-2.10591	NaN	NaN	-0.160431	-0.0765286	0.21174	NaN	-1.55868	-1.2546	NaN	-1.4826	-1.65377	NaN	-1.67819	-3.03663	NaN	-1.13007	NaN	S	2			___1	0.970718	2.91991e-05	107.61	72.602	72.175
-3.03083	-1.86067	-1.75617	-2.59448	NaN	NaN	-2.6087	-2.50412	NaN	NaN	NaN	NaN	NaN	-1.61899	-1.15462	-1.66047	-2.67442	-2.34953	-2.38537	-2.45665	-0.530022	NaN	0.0618858	-0.360436	-1.08767	-1.36862	-0.772409	-0.795923	-0.7057	NaN	-1.01812	-0.963631	NaN	NaN	NaN	NaN	-1.56349	-0.905146	-1.09842	-1.0841	S	3			___1	0.843957	3.08721e-07	115.91	97.087	115.91
-2.55955	NaN	-2.33037	-2.89932	-1.69293	NaN	-2.65481	NaN	NaN	NaN	NaN	NaN	NaN	NaN	NaN	NaN	NaN	NaN	NaN	NaN	-1.44607	-2.69634	NaN	-2.18022	-0.192562	-0.452038	-0.243481	-0.177589	NaN	-1.96687	NaN	NaN	-1.88333	-2.23498	NaN	NaN	NaN	NaN	NaN	NaN	S	2			___1	0.997116	0.0036742	84.882	47.691	82.831
0.0117645	-0.768486	0.203722	0.167532	0.0176373	0.0740013	0.157421	-0.928743	NaN	NaN	NaN	NaN	NaN	NaN	NaN	NaN	NaN	NaN	NaN	NaN	NaN	NaN	NaN	NaN	NaN	NaN	NaN	NaN	NaN	NaN	NaN	NaN	NaN	NaN	NaN	NaN	NaN	NaN	NaN	NaN	S	2			___1	1	0.00018816	83.692	62.164	83.692
NaN	NaN	NaN	NaN	NaN	NaN	NaN	NaN	-0.708368	0.882511	-0.578443	0.34185	NaN	NaN	NaN	NaN	NaN	NaN	NaN	NaN	NaN	NaN	NaN	NaN	NaN	NaN	NaN	NaN	NaN	NaN	NaN	NaN	NaN	NaN	NaN	NaN	NaN	NaN	NaN	NaN	S	3			___1	0.999825	6.76518e-25	136.3	125.29	132.28
NaN	NaN	NaN	NaN	-0.0925942	NaN	NaN	NaN	NaN	NaN	NaN	NaN	NaN	NaN	NaN	NaN	NaN	NaN	NaN	NaN	NaN	NaN	NaN	NaN	-1.01297	0.243355	-0.31616	NaN	NaN	NaN	NaN	NaN	NaN	NaN	NaN	NaN	-0.614872	-1.03126	0.8186	0.67761	S	2			___1	0.999917	2.67987e-07	118.21	99.387	103.79
NaN	-0.46327	NaN	NaN	-0.576212	-0.178266	-0.676283	-0.699806	NaN	NaN	NaN	NaN	NaN	NaN	NaN	NaN	NaN	NaN	NaN	NaN	NaN	NaN	NaN	NaN	-0.381866	1.62865	-0.906427	-1.39167	NaN	NaN	NaN	NaN	NaN	NaN	NaN	NaN	0.41461	0.636478	1.60242	1.64372	S	3			___1	1	1.6598e-19	135.21	112.51	135.21
NaN	NaN	-4.07877	NaN	-1.04851	NaN	-2.12798	NaN	NaN	NaN	NaN	NaN	NaN	NaN	NaN	NaN	NaN	NaN	NaN	NaN	NaN	NaN	NaN	NaN	0.901295	1.45713	0.81575	NaN	NaN	NaN	NaN	NaN	NaN	NaN	NaN	NaN	NaN	NaN	-0.487398	-1.14468	S	2			___1	1	0.00115552	94.465	74.162	94.465
-0.158039	0.19058	-0.143625	-0.171558	-0.66206	-0.393427	-0.333092	-0.892717	NaN	NaN	NaN	NaN	NaN	NaN	NaN	3.72419	-0.665401	-0.743845	-0.631767	-0.876667	-0.870211	-0.775907	-0.768118	-0.973085	NaN	NaN	NaN	NaN	-1.93908	-2.67408	NaN	NaN	NaN	NaN	NaN	NaN	NaN	NaN	NaN	NaN	S	2			___1	0.999987	0.000149447	106.13	90.928	102.52
NaN	NaN	NaN	NaN	NaN	NaN	NaN	NaN	NaN	NaN	NaN	NaN	0.501308	0.371221	0.553028	0.345944	NaN	NaN	NaN	NaN	NaN	NaN	NaN	NaN	NaN	-2.0209	NaN	NaN	NaN	NaN	NaN	NaN	NaN	NaN	NaN	NaN	NaN	NaN	NaN	NaN	S	2			___1	0.867453	3.29513e-09	119.32	106.28	119.32
-3.14441	NaN	NaN	NaN	NaN	-1.21551	-1.90831	-0.628441	NaN	NaN	NaN	NaN	NaN	NaN	NaN	NaN	0.859633	-3.0853	NaN	NaN	NaN	NaN	NaN	NaN	NaN	-0.791552	NaN	-2.20651	NaN	NaN	NaN	NaN	-3.44155	NaN	NaN	NaN	NaN	NaN	NaN	NaN	S	3			___1	0.997583	1.49399e-07	115.63	104.97	115.63
NaN	NaN	NaN	NaN	NaN	NaN	NaN	NaN	NaN	NaN	NaN	NaN	NaN	NaN	NaN	NaN	NaN	NaN	NaN	NaN	NaN	NaN	NaN	NaN	-0.707495	0.0550499	-0.632713	-1.67333	NaN	NaN	NaN	-2.07674	-1.51267	-1.88588	-2.18468	-2.87982	NaN	-2.0017	-1.21832	-2.23229	S	3			___1	0.9579	0.000964536	70.197	43.656	70.197
NaN	NaN	NaN	NaN	NaN	NaN	NaN	NaN	NaN	NaN	NaN	NaN	NaN	NaN	NaN	NaN	-0.899433	-0.646135	-0.864119	-1.02875	-0.741066	-0.625914	-1.61396	-1.18738	NaN	NaN	NaN	NaN	-1.48984	-0.93635	-1.09818	-1.05681	NaN	NaN	-1.23111	NaN	0.34882	0.738163	0.341717	0.453491	S	2			___1	0.999835	5.2262e-24	147.7	124.56	147.7
-1.22584	-0.835173	-0.950161	NaN	NaN	NaN	NaN	NaN	NaN	-0.846168	-1.17503	NaN	NaN	NaN	NaN	NaN	NaN	-0.715988	-0.675598	NaN	-1.92174	-2.79716	-1.84452	NaN	NaN	NaN	NaN	NaN	NaN	NaN	NaN	NaN	NaN	NaN	NaN	NaN	NaN	NaN	-0.738112	0.463341	S	2			___1	1	0.00099957	84.479	47.288	84.479
NaN	NaN	NaN	NaN	NaN	-1.69939	-0.944031	-1.67469	NaN	NaN	NaN	NaN	NaN	NaN	NaN	NaN	NaN	NaN	-1.29409	NaN	NaN	NaN	NaN	NaN	0.351215	0.431942	0.330406	NaN	NaN	NaN	NaN	NaN	-0.745241	NaN	NaN	-0.893169	-1.95153	-1.91663	-2.44319	-1.34726	S	3			___1	0.998521	2.03304e-15	126.04	117.22	126.04
NaN	NaN	NaN	NaN	NaN	NaN	NaN	NaN	NaN	NaN	NaN	NaN	NaN	NaN	NaN	NaN	NaN	NaN	-2.10285	NaN	-0.467489	-0.732639	0.00933838	NaN	NaN	NaN	NaN	-0.315083	0.35434	0.351807	-0.177723	NaN	NaN	NaN	NaN	NaN	NaN	NaN	NaN	NaN	S	3			___1	0.824258	0.0014349	59.9	44.016	59.9
1.13714	1.5527	NaN	1.71137	NaN	NaN	NaN	NaN	1.55308	0.601334	NaN	0.959425	-1.12346	NaN	NaN	NaN	1.23938	2.21571	0.157789	NaN	NaN	1.1036	1.62966	NaN	NaN	NaN	NaN	NaN	NaN	NaN	NaN	NaN	3.10667	0.696331	-0.140509	NaN	NaN	-1.57217	NaN	NaN	S	4			___1	1	2.50162e-98	187.96	170.24	187.96
NaN	NaN	NaN	NaN	NaN	NaN	NaN	NaN	NaN	NaN	NaN	NaN	-0.0329418	NaN	NaN	NaN	NaN	0.535231	NaN	0.650892	-0.0996761	NaN	0.360657	NaN	3.23229	2.95696	2.99991	2.13046	NaN	0.555786	NaN	1.10944	1.85031	2.52683	2.05156	2.15107	NaN	NaN	1.75766	-0.114836	S	3			___1	0.999606	1.39948e-32	142.18	124.53	102.49
NaN	2.80351	NaN	NaN	NaN	1.85719	NaN	NaN	2.98216	NaN	2.36859	1.74355	NaN	NaN	NaN	2.24147	NaN	3.47547	NaN	3.56772	2.87228	NaN	NaN	2.50481	NaN	3.88634	3.83617	NaN	NaN	2.95637	2.7555	NaN	NaN	4.61707	NaN	4.55	2.63766	2.34875	3.40442	NaN	S	2			___1	0.931275	3.22416e-05	106.88	62.763	58.981
4.60003	3.73592	3.76547	3.6719	NaN	3.0653	3.45569	NaN	3.94959	3.11666	3.48074	3.06755	3.15888	2.89444	3.25622	NaN	NaN	4.78042	4.93302	4.72405	3.92403	NaN	NaN	NaN	5.30585	NaN	5.01618	5.60717	4.01862	4.15756	4.08096	4.39519	5.61108	NaN	NaN	5.25098	3.7337	3.33534	4.6394	4.67623	S	2			___1	0.989323	1.92474e-05	117.28	82.014	81.338
1.33409	0.983597	1.81506	1.80116	2.41832	3.35078	3.42876	3.97899	2.19349	1.60978	1.25907	2.45708	3.13466	2.77257	3.06149	2.99029	2.13457	3.40531	2.74509	2.42722	2.51896	2.18007	2.8123	3.05657	2.55166	2.22255	3.18928	3.402	4.11074	3.34965	3.11295	3.05559	1.794	2.48087	2.40947	2.18289	3.70416	4.64031	3.77653	3.33691	S	3			___1	0.999997	3.80231e-05	112.5	74.943	106.58
NaN	1.41277	1.10441	1.2494	5.69433	4.73458	5.01544	5.23243	1.58636	NaN	1.47214	1.14878	3.54026	3.0361	3.45757	3.5423	1.24768	1.10285	1.45853	1.1243	3.73091	3.39936	3.99384	3.94454	5.89539	5.85857	5.81362	6.0798	6.23306	6.04303	6.43858	6.87806	3.7695	3.55586	3.38607	3.07226	NaN	NaN	NaN	NaN	S	2			___1	0.999308	5.35176e-38	195.55	179.35	98.572
-2.154	-2.20106	NaN	-1.30306	NaN	1.35656	NaN	NaN	-1.39256	-2.505	-2.33383	-2.32976	0.462252	NaN	NaN	0.127768	-2.13235	NaN	-1.60092	-1.8482	NaN	NaN	0.841175	NaN	0.815189	NaN	1.74474	2.26995	3.65784	NaN	NaN	2.80598	-0.97904	NaN	NaN	NaN	-0.298599	NaN	-1.39323	-0.790617	S	3			___1	0.887704	1.08676e-05	112.17	72.442	50.155
0.714861	0.741436	0.722271	0.568233	4.91403	3.93477	4.20375	3.99076	-1.44446	-0.0186748	NaN	0.0572662	2.58172	1.94371	2.5431	2.51734	0.208822	-0.462652	0.491554	-0.217874	3.12668	2.66715	2.65864	2.53334	5.01787	5.58486	5.0681	4.32799	4.11898	4.45813	4.49827	4.85404	2.23218	2.26531	1.95302	NaN	1.77068	1.50513	1.19989	1.56916	S	2			___1	0.999962	2.11954e-05	160.22	105.24	160.22
0.718386	0.313379	NaN	0.255037	2.38701	2.09451	NaN	NaN	NaN	NaN	NaN	NaN	1.23235	0.25631	0.27805	NaN	NaN	1.16143	NaN	NaN	3.43785	1.73914	1.51388	1.9573	4.0309	4.44504	4.81436	3.45669	4.71509	3.19911	2.96108	3.93369	0.467348	NaN	NaN	1.41551	-0.181833	0.707378	0.754774	NaN	S	2			___1	0.991206	4.98413e-46	220.27	202.83	198.95
0.0657978	NaN	NaN	0.23201	0.297041	NaN	0.750647	NaN	NaN	NaN	NaN	-0.373879	-0.449699	NaN	-0.793322	-0.317856	NaN	NaN	-1.33171	-1.59951	1.68709	1.00814	1.1675	1.4306	NaN	NaN	NaN	1.16797	1.49577	1.57144	1.18714	1.20241	-0.417637	0.717581	0.423908	0.825369	NaN	0.732969	NaN	NaN	S	2			___1	0.99542	1.28519e-27	151.42	136.79	95.018
0.388876	0.271318	0.415791	0.491148	1.45287	1.37462	1.06035	1.10684	-0.392633	-0.274445	NaN	0.421892	1.79008	1.92433	1.39764	1.55793	1.85494	1.84903	1.8501	2.25794	1.74449	1.30192	1.36276	1.57532	NaN	NaN	NaN	NaN	3.60311	2.97707	2.65488	2.1	1.26259	NaN	1.32574	NaN	NaN	NaN	-0.805973	NaN	S	4			___1	0.999784	5.56598e-74	177.73	163.51	177.73
NaN	NaN	NaN	3.10132	NaN	3.40655	3.31521	3.19039	NaN	NaN	3.60167	NaN	NaN	3.47833	3.73576	NaN	NaN	3.57854	3.73802	NaN	4.4974	4.39017	NaN	4.35664	NaN	3.7381	4.3432	3.82514	NaN	5.19415	5.07066	NaN	NaN	NaN	NaN	2.85562	NaN	NaN	3.32698	3.29792	S	2			___1	0.991751	5.87682e-67	243.92	219.07	153.24
NaN	NaN	NaN	NaN	NaN	NaN	NaN	NaN	NaN	NaN	NaN	NaN	NaN	NaN	NaN	NaN	-1.47325	-1.85585	-1.58198	-1.90188	NaN	NaN	NaN	NaN	-1.76508	NaN	NaN	NaN	NaN	NaN	-0.66773	NaN	NaN	NaN	NaN	NaN	NaN	NaN	NaN	NaN	S	2			___1	0.999884	1.68875e-55	229.92	196.98	116.29
-1.65766	-0.9543	NaN	-1.22648	NaN	-0.830614	NaN	-1.44171	NaN	NaN	NaN	NaN	NaN	NaN	NaN	NaN	-0.535597	-0.581333	-0.442474	NaN	1.4224	NaN	0.291832	0.337328	0.277214	0.539719	0.426962	NaN	0.807062	1.09453	0.391643	0.977016	1.90511	1.8201	1.53217	1.94002	NaN	NaN	NaN	-1.39881	S	2			___1	0.99999	5.30184e-68	221.34	206.07	221.34
-2.57414	-3.12843	-2.20534	NaN	NaN	NaN	NaN	NaN	-0.324026	NaN	NaN	-0.454275	-1.91087	-1.8136	NaN	NaN	NaN	-2.77707	-2.65667	-3.49134	NaN	NaN	NaN	NaN	-2.36559	-2.22109	-2.72464	NaN	-2.72777	NaN	NaN	-3.06115	NaN	-3.98319	NaN	NaN	NaN	NaN	NaN	NaN	S	2			___1	0.769918	1.13308e-05	110.54	83.237	90.827
NaN	-2.76566	-2.27345	-0.880917	NaN	-1.06035	-0.376537	-0.616085	-1.71933	NaN	NaN	-2.67082	-0.746992	-0.114847	0.4583	-0.278107	-0.842209	NaN	0.91254	NaN	-0.703047	-1.55739	NaN	NaN	NaN	NaN	NaN	NaN	NaN	NaN	NaN	NaN	NaN	NaN	NaN	2.02465	NaN	NaN	NaN	NaN	S	2			___1	1	0.0220742	55.064	14.34	55.064
-0.195591	-1.2712	-1.04579	-1.17443	NaN	-0.0780945	-0.412434	-0.467426	-0.922981	-1.95042	NaN	NaN	NaN	NaN	NaN	NaN	NaN	NaN	NaN	NaN	0.176689	NaN	0.04846	0.211101	-1.43236	NaN	NaN	-1.44281	0.599857	NaN	NaN	NaN	-0.607414	NaN	NaN	-1.32207	-0.414429	-0.0412579	NaN	NaN	S	2			___1	0.999999	0.000175283	82.449	60.783	82.069
-0.288254	-1.32875	NaN	-0.624769	NaN	NaN	NaN	-1.87548	NaN	NaN	NaN	NaN	NaN	NaN	NaN	NaN	-1.83243	-0.967676	NaN	NaN	NaN	-1.42378	NaN	NaN	-1.34973	NaN	-1.36423	NaN	NaN	NaN	NaN	0.178858	NaN	NaN	NaN	-1.26755	NaN	0.0365162	0.138342	0.107649	S	2			___1	1	0.000169276	77.045	62.72	60.255
-0.365026	0.013195	NaN	-0.435539	NaN	NaN	NaN	NaN	NaN	NaN	NaN	NaN	NaN	NaN	NaN	NaN	NaN	NaN	NaN	NaN	NaN	NaN	NaN	NaN	0.585501	0.241756	0.952148	-0.247084	NaN	NaN	NaN	NaN	NaN	NaN	NaN	-1.28883	NaN	NaN	NaN	NaN	S	2			___1	0.999872	1.41174e-24	199.41	152.35	184.32
NaN	NaN	NaN	NaN	NaN	NaN	NaN	NaN	NaN	NaN	NaN	NaN	NaN	NaN	NaN	NaN	NaN	NaN	NaN	NaN	NaN	NaN	NaN	NaN	-0.531836	0.673962	NaN	-1.38325	NaN	NaN	NaN	NaN	NaN	-3.59858	NaN	NaN	NaN	NaN	NaN	NaN	S	3			___1	0.782793	0.010893	40.801	23.057	40.801
NaN	NaN	NaN	NaN	NaN	NaN	NaN	NaN	NaN	NaN	NaN	NaN	NaN	NaN	NaN	NaN	-1.76037	-3.18587	-2.86825	-3.46101	NaN	NaN	NaN	NaN	0.211275	-1.14283	0.206821	-0.255171	NaN	NaN	NaN	NaN	-0.995947	-1.12258	-2.14115	-1.6932	NaN	NaN	NaN	NaN	S	2			___1	0.999769	1.74307e-05	126.39	79.925	121.9
0.786917	1.58877	1.06964	0.996563	-0.593384	NaN	NaN	NaN	1.28701	1.94613	2.67066	2.77631	1.8257	0.944918	1.25387	1.40501	1.65024	NaN	1.61492	0.7381	1.89262	1.40643	1.08537	0.884899	6.14655	5.19015	5.35989	5.61335	-0.187408	3.84607	3.19561	3.65045	5.3275	5.10043	NaN	5.28297	-0.164372	0.848093	3.22131	2.15728	S	3			___1	1	0	363.44	337.45	318.3
0.986507	1.16857	0.81382	0.720503	NaN	-0.331045	-0.0636616	NaN	NaN	NaN	1.4005	1.5524	1.84461	1.65943	1.87224	1.8802	1.65974	1.56549	NaN	1.88761	NaN	-0.0687943	0.452292	0.206488	1.20592	0.46269	1.25539	1.40258	2.39586	2.75108	3.17346	3.27537	3.0988	3.11218	3.08851	3.02113	-0.597092	NaN	NaN	NaN	S	3			___1	0.988566	1.37139e-24	146.68	141.02	133.93
2.36794	2.51931	3.53693	3.89969	0.736813	0.588293	0.678766	0.464359	3.93023	4.05242	4.14202	4.605	3.75697	3.70708	3.59643	3.81892	3.29636	4.89568	4.45549	4.25009	4.74169	4.29071	4.29609	5.02711	6.69307	2.39989	7.46573	7.9239	6.46688	5.45675	5.30135	5.47144	5.89812	6.69199	6.27068	6.56782	2.35582	4.81648	4.67795	3.5815	S	3			___1	1	6.38491e-06	167.12	123.63	73.435
NaN	NaN	NaN	NaN	NaN	NaN	NaN	NaN	1.51623	NaN	NaN	NaN	NaN	NaN	NaN	NaN	NaN	NaN	NaN	NaN	NaN	NaN	NaN	NaN	4.00524	3.39855	4.63668	4.29189	NaN	NaN	NaN	3.60391	NaN	4.97678	4.65418	5.18064	NaN	NaN	NaN	NaN	S	3			___1	0.927182	4.13089e-149	254.48	238.48	171.94
-0.467817	NaN	NaN	NaN	NaN	NaN	NaN	NaN	NaN	NaN	NaN	-0.0787849	NaN	NaN	-0.691124	NaN	NaN	NaN	NaN	NaN	NaN	NaN	NaN	NaN	0.322815	0.41732	-0.12192	NaN	NaN	NaN	NaN	NaN	NaN	1.70779	NaN	NaN	NaN	NaN	NaN	NaN	S	5			___1	0.969823	0.000169819	46.983	42.905	46.983
NaN	NaN	NaN	NaN	NaN	NaN	NaN	NaN	NaN	NaN	NaN	NaN	NaN	NaN	NaN	NaN	NaN	NaN	NaN	NaN	NaN	NaN	NaN	NaN	-0.500788	-1.88157	-1.05998	-0.921175	NaN	NaN	NaN	NaN	NaN	NaN	NaN	NaN	NaN	NaN	NaN	NaN	S	2			___1	0.86498	0.000163492	100.54	87.586	100.54
NaN	NaN	NaN	NaN	NaN	NaN	NaN	NaN	-0.122864	NaN	0.204042	0.60817	0.183722	NaN	NaN	0.280848	-0.72545	-0.114508	NaN	NaN	NaN	NaN	NaN	NaN	NaN	NaN	NaN	NaN	NaN	NaN	NaN	NaN	0.516325	1.08576	NaN	1.15866	NaN	NaN	NaN	NaN	S	2			___1	0.999872	0.0049502	71.501	18.785	66.546
4.82926	5.6246	5.95221	5.42787	3.0286	3.59763	3.41045	3.44021	5.94059	6.81855	6.9284	7.2799	5.72358	5.74901	5.73058	5.82259	6.15315	6.33761	6.65975	6.16852	6.51283	7.13718	7.27039	7.42486	3.48891	8.11683	NaN	10.0075	1.50832	8.25249	8.17015	8.00531	3.60942	3.37752	9.09161	3.36465	6.00283	7.5363	7.86022	7.20345	S	2			___1	1	0	391.39	328.58	381.54
1.26936	0.489939	0.859678	0.683367	NaN	NaN	NaN	NaN	NaN	NaN	NaN	NaN	NaN	NaN	NaN	NaN	NaN	NaN	NaN	NaN	NaN	NaN	NaN	NaN	NaN	NaN	NaN	NaN	NaN	NaN	NaN	NaN	NaN	NaN	NaN	NaN	NaN	NaN	NaN	NaN	S	3			___1	0.99612	1.32684e-34	151.31	134.38	151.31
-3.78317	NaN	NaN	-2.73667	NaN	NaN	NaN	NaN	NaN	NaN	NaN	NaN	NaN	NaN	NaN	NaN	NaN	-2.19823	-2.53814	NaN	-0.625874	NaN	-1.38965	NaN	NaN	NaN	-1.30061	-1.45506	NaN	NaN	NaN	-0.75732	NaN	-1.89831	-1.81829	-1.34093	-1.62983	NaN	0.160593	-0.0558777	S	3			___1	1	4.13219e-35	173.43	162.57	117.43
0.222649	0.736395	0.146042	0.79801	-1.36274	0.0680389	NaN	NaN	1.05963	0.832314	0.600876	0.95846	0.556177	0.744081	0.897848	0.578623	1.00248	1.14542	1.48014	1.35126	2.74586	3.09949	2.95766	3.1119	2.03941	2.04114	2.0604	2.68967	1.3354	NaN	0.468456	1.26488	2.24797	1.56348	1.27067	1.83053	1.39726	2.33573	2.36703	2.34538	S	3			___1	1	1.52797e-63	196.28	180.17	196.28
NaN	NaN	NaN	NaN	-0.478859	NaN	NaN	NaN	NaN	NaN	NaN	NaN	NaN	NaN	NaN	NaN	NaN	NaN	NaN	NaN	1.48507	0.579451	0.586676	0.624153	-1.489	-0.424646	-1.33793	NaN	NaN	NaN	NaN	NaN	NaN	-0.430021	NaN	-0.709202	1.05256	0.949768	2.01966	1.3308	S	2			___1	0.999997	2.67455e-19	145.52	112.32	137.8
NaN	NaN	NaN	NaN	NaN	NaN	NaN	NaN	NaN	NaN	NaN	NaN	NaN	NaN	NaN	NaN	NaN	NaN	0.325197	NaN	NaN	NaN	NaN	NaN	NaN	-1.12906	-0.834328	NaN	NaN	NaN	NaN	NaN	0.0107212	0.673784	1.10627	0.859907	NaN	NaN	NaN	NaN	S	3			___1	0.999014	1.81418e-10	103.82	92.961	103.82
NaN	NaN	NaN	NaN	NaN	NaN	NaN	NaN	NaN	NaN	NaN	NaN	NaN	NaN	NaN	NaN	NaN	NaN	NaN	NaN	NaN	NaN	NaN	NaN	NaN	NaN	-1.39913	-1.53727	NaN	-1.96089	NaN	NaN	-1.85729	-1.71473	-1.69352	NaN	NaN	NaN	NaN	NaN	S	2			___1	0.784234	0.000619747	72.417	63.229	72.417
NaN	NaN	NaN	NaN	NaN	NaN	NaN	NaN	0.219292	0.0506783	-0.280664	0.267508	NaN	NaN	NaN	NaN	NaN	NaN	NaN	-1.5656	NaN	NaN	NaN	NaN	NaN	NaN	NaN	NaN	NaN	NaN	NaN	NaN	NaN	NaN	NaN	NaN	NaN	NaN	NaN	NaN	S	3			___1	0.99825	0.000152907	77.681	71.971	57.806
-1.66937	-1.26451	-1.36423	-1.64885	-1.15671	-2.00899	-1.39984	-1.28482	-0.977781	NaN	-1.59644	-1.20065	-0.0983353	-0.746197	-0.552359	-0.450317	-2.28489	-2.82788	-1.21868	-1.85827	-1.37716	-2.28583	-1.55205	-0.714867	-0.239229	-0.228329	0.107885	-0.316862	NaN	NaN	NaN	NaN	-1.67779	-2.26213	NaN	NaN	-2.4312	-1.28337	-0.482086	-1.14574	S	2			___1	0.999955	4.27417e-05	107.99	94.54	107.74
NaN	NaN	-1.10297	NaN	NaN	NaN	NaN	NaN	NaN	NaN	NaN	NaN	-0.541826	-1.00592	-1.16772	-0.610815	NaN	NaN	NaN	NaN	NaN	-1.91654	-0.51108	NaN	0.477999	-0.191864	0.454187	0.961494	NaN	NaN	NaN	NaN	NaN	NaN	NaN	NaN	NaN	NaN	-0.0985794	-0.850983	S	2			___1	0.806061	9.61477e-24	150.37	126.69	150.37
NaN	NaN	NaN	NaN	NaN	NaN	NaN	NaN	NaN	NaN	NaN	NaN	NaN	-0.714821	NaN	NaN	0.849998	1.6184	NaN	1.62143	NaN	NaN	-1.25951	NaN	-0.274551	NaN	-0.243944	NaN	NaN	0.283163	NaN	-0.231415	NaN	NaN	NaN	NaN	NaN	NaN	NaN	0.28549	S	3			___1	0.953751	3.34955e-05	99.891	88.098	69.485
-1.16187	-1.35308	-1.13532	-1.45999	NaN	-1.21416	-0.778318	0.393612	NaN	NaN	NaN	NaN	NaN	-1.52955	-1.75576	-1.49544	NaN	-0.474398	NaN	NaN	0.017477	-1.59485	NaN	NaN	NaN	0.652637	-0.0602837	-0.197954	-1.29134	-1.07969	NaN	NaN	-0.362043	0.0642853	0.381973	NaN	-1.49986	-1.69536	NaN	NaN	S	3			___1	0.97875	0.000696871	63.374	47.109	47.548
5.25518	5.77965	5.30028	5.12351	3.06895	3.29825	3.78764	3.78599	2.54299	2.85654	2.35135	2.68021	3.84715	3.97615	4.10769	4.32674	NaN	NaN	NaN	NaN	1.41101	1.96221	2.86364	2.26651	3.59558	2.2395	2.76681	3.51471	NaN	NaN	NaN	NaN	NaN	NaN	NaN	NaN	6.09192	5.12302	5.97892	5.95291	S	2			___1	1	5.07252e-172	293.83	276.61	144.3
-0.90423	NaN	0.100786	0.0286064	NaN	NaN	NaN	NaN	NaN	NaN	NaN	NaN	-0.775694	-1.05901	NaN	NaN	NaN	NaN	NaN	NaN	NaN	NaN	NaN	NaN	NaN	NaN	NaN	NaN	NaN	NaN	NaN	NaN	NaN	NaN	NaN	NaN	NaN	NaN	NaN	NaN	S	4			___1	0.987727	0.00035773	62.611	50.178	62.611
-0.742767	-1.26938	-1.59621	-1.44807	NaN	NaN	NaN	NaN	NaN	NaN	NaN	-1.5938	-1.55945	-2.85858	-2.5171	-1.91463	-1.77244	-1.0497	-0.710487	-0.307962	1.5755	0.158924	0.9175	0.671835	0.306267	-0.444618	0.160345	0.0924549	2.12173	2.03282	1.38542	1.73372	NaN	NaN	NaN	NaN	-0.606772	-0.0902862	-0.0903759	-0.420986	S	3			___1	0.996576	0.00028824	89.805	72.437	67.456
-1.28616	NaN	NaN	NaN	NaN	NaN	NaN	NaN	-2.3785	NaN	NaN	-2.08688	-2.80406	NaN	-1.95255	NaN	-0.131605	-0.402271	-0.0109863	-0.26234	-1.51145	-1.71765	-1.60532	NaN	-0.707075	-1.85165	-1.06744	-0.589798	-1.36519	-0.551014	-1.22619	-0.804651	-1.5441	-0.631615	NaN	-0.876623	-0.993115	-1.73602	NaN	-1.58979	S	2			___1	1	1.73981e-13	151.26	121.32	52.247
-3.59574	NaN	-3.92235	-4.16126	NaN	NaN	-1.24168	NaN	-2.89646	NaN	NaN	NaN	NaN	NaN	NaN	NaN	-1.8788	-2.26604	-1.56711	-3.01913	-3.7684	NaN	-2.41653	NaN	-0.870012	1.31205	-0.713839	-1.56575	-2.52409	NaN	NaN	-2.81507	NaN	-3.19345	NaN	NaN	-1.98619	NaN	NaN	NaN	S	3			___1	0.997856	0.00257932	58.972	38.132	49.482
NaN	NaN	NaN	NaN	NaN	NaN	NaN	NaN	0.0617771	-0.257229	-0.352732	0.37863	-0.11731	-0.512876	-0.0189114	0.0330544	0.498438	-0.437487	0.0721741	-0.909038	-0.812437	NaN	NaN	NaN	0.690388	0.80897	0.668085	0.180841	NaN	NaN	NaN	-1.00185	0.371018	0.48814	1.04175	NaN	NaN	NaN	-0.978054	NaN	S	2			___1	1	0.00104192	84.605	68.402	53.448
NaN	NaN	NaN	NaN	0.116791	0.571711	0.520493	NaN	1.95665	1.66158	2.42602	1.47769	1.73938	1.57045	1.30281	1.44879	1.94702	1.53111	1.09873	1.39135	0.368563	1.03287	0.913044	0.0538216	0.92638	1.17624	0.655821	1.33253	-1.00514	NaN	NaN	1.29807	1.47046	1.43129	2.44498	1.21684	0.0134716	NaN	NaN	1.04779	S	3			___1	1	2.11274e-06	98.033	83.179	93.505
0.825565	-0.149122	NaN	NaN	-1.51557	-2.17463	NaN	-1.52115	1.57254	1.06129	0.811146	1.26092	0.489479	NaN	0.230539	NaN	NaN	NaN	NaN	NaN	NaN	NaN	-1.69489	NaN	0.477631	-2.25432	0.988443	0.171267	-0.201128	-0.0824337	0.32086	0.811365	0.81489	0.947002	0.97155	0.695009	-0.413357	-1.01814	0.53105	0.14574	S	3			___1	0.823528	0.00160077	75.736	45.405	75.736
NaN	-1.44279	-2.00166	NaN	NaN	NaN	NaN	NaN	NaN	NaN	NaN	NaN	NaN	NaN	NaN	NaN	-0.487406	NaN	-1.49	NaN	NaN	NaN	NaN	NaN	0.703052	0.371025	-0.698053	-1.41651	NaN	NaN	NaN	NaN	-0.577862	-0.984501	-0.711302	-1.27636	NaN	NaN	-2.41288	NaN	S	2			___1	0.999781	0.00339581	86.014	56.271	86.014
0.786917	0.296352	NaN	-1.73136	NaN	NaN	NaN	-0.898233	2.28392	0.231922	NaN	0.18391	NaN	-0.222408	-0.36668	-0.00634003	0.862068	-0.392281	-0.039978	NaN	NaN	NaN	NaN	NaN	NaN	NaN	NaN	-0.0704422	-1.5086	-0.409357	0.658218	NaN	2.23159	NaN	1.08693	1.35652	0.395269	NaN	-0.440269	-1.16294	S	3			___1	0.997697	0.0154301	41.401	15.871	40.475
3.46691	2.89085	3.02901	2.93721	2.08138	2.11784	1.96859	2.64005	3.75778	4.02957	4.17663	3.90909	3.91542	4.00811	4.27308	4.3931	4.16564	4.07312	4.01561	3.90997	2.89944	2.47879	NaN	NaN	4.53533	3.16708	4.40481	4.60164	4.11902	4.20038	4.34386	4.27031	4.25812	3.92255	4.16684	3.90341	3.17575	2.91923	2.91285	3.31405	S	2			___1	1	1.68434e-18	198.85	198.85	177.21
NaN	NaN	NaN	NaN	NaN	NaN	NaN	NaN	NaN	NaN	NaN	NaN	NaN	NaN	NaN	NaN	-1.17177	NaN	NaN	-1.21002	0.218584	-1.07696	-0.660633	0.426531	NaN	-0.723995	NaN	NaN	NaN	NaN	NaN	NaN	NaN	NaN	NaN	NaN	NaN	NaN	NaN	NaN	S	3			___1	0.893452	6.35626e-55	171.35	134.9	59.691
NaN	NaN	NaN	NaN	0.301771	-0.615286	NaN	0.0886059	0.29401	0.127991	NaN	-0.0104828	0.427103	NaN	0.677114	0.177154	1.18483	NaN	NaN	NaN	NaN	NaN	NaN	NaN	NaN	NaN	NaN	NaN	2.47083	1.97234	3.5384	2.73894	-0.636324	-0.150503	-1.04881	-1.67558	NaN	NaN	NaN	NaN	S	2			___1	0.970082	5.77256e-10	130.44	111.76	130.44
NaN	NaN	NaN	NaN	NaN	NaN	NaN	NaN	NaN	NaN	NaN	NaN	-3.08862	NaN	NaN	-2.93091	NaN	NaN	NaN	NaN	0.00270271	-0.877279	NaN	NaN	-1.17154	-0.465414	-1.25568	NaN	-1.3218	-0.507872	NaN	NaN	NaN	NaN	NaN	NaN	NaN	NaN	-1.61781	NaN	S	2			___1	1	5.48079e-05	103.83	28.62	93.143
-0.158039	-0.624916	-1.30735	-1.45422	NaN	-1.02285	NaN	0.555075	NaN	-0.101841	-0.734709	NaN	NaN	-0.258949	NaN	NaN	NaN	NaN	-0.45982	NaN	NaN	NaN	-0.357075	-0.215586	NaN	NaN	NaN	NaN	-0.860191	NaN	NaN	NaN	NaN	NaN	NaN	NaN	NaN	0.449377	NaN	NaN	S	2			___1	1	0.00423451	69.338	17.083	69.338
NaN	NaN	NaN	NaN	NaN	NaN	NaN	NaN	NaN	NaN	NaN	NaN	-0.425011	NaN	NaN	NaN	1.76693	2.54752	2.30183	2.32874	NaN	NaN	NaN	NaN	NaN	NaN	NaN	-0.733839	-1.03046	NaN	-1.20207	-2.22389	NaN	NaN	NaN	NaN	NaN	NaN	NaN	NaN	S	3			___1	0.999998	1.5723e-51	166.91	149.41	131.33
NaN	NaN	NaN	NaN	NaN	NaN	NaN	NaN	NaN	NaN	NaN	NaN	NaN	NaN	NaN	-2.4509	0.915194	0.165342	NaN	NaN	-2.04625	NaN	NaN	NaN	-1.41857	NaN	-1.54054	-1.9553	NaN	-2.38629	NaN	NaN	NaN	NaN	NaN	NaN	NaN	NaN	NaN	NaN	S	3			___1	0.780524	0.00134384	56.708	48.367	49.768
-0.014164	-0.330545	0.528385	-0.0456581	0.0922089	0.243301	-1.16462	NaN	-0.598064	NaN	NaN	-0.824238	0.293411	-0.699509	NaN	-0.828209	NaN	2.74093	0.764257	0.929268	1.55899	0.808792	1.06547	0.976492	0.65037	-0.311563	1.44186	1.39185	2.21762	1.49867	1.47569	1.90093	NaN	1.3586	1.45454	NaN	0.425001	1.89361	0.982628	0.750658	S	2			___1	1	1.64131e-194	261.35	232.98	144.97
NaN	NaN	NaN	NaN	NaN	-2.13051	NaN	NaN	-0.656918	-2.34516	NaN	NaN	-2.85047	-1.2168	NaN	NaN	NaN	-1.586	NaN	NaN	-1.91528	NaN	NaN	NaN	NaN	NaN	NaN	-1.88477	NaN	0.0106449	0.171862	-0.179542	-1.93515	-2.37458	-2.18365	-2.20899	-1.99793	-1.18056	NaN	NaN	S	3			___1	0.998796	1.25076e-12	152.34	110.34	133.96
NaN	NaN	-1.84615	NaN	NaN	NaN	NaN	NaN	NaN	NaN	NaN	NaN	-1.18484	NaN	NaN	NaN	-0.298901	0.827086	-1.37528	-0.84765	-0.590818	NaN	-1.3334	-3.20396	NaN	-0.418787	NaN	NaN	-0.787123	NaN	-2.31069	-2.15472	NaN	-0.879356	-1.61034	-0.852461	NaN	NaN	NaN	NaN	S	2			___1	0.911387	0.00292187	74.966	62.801	59.345
0.369455	NaN	-0.62701	-0.780367	0.6775	0.58835	1.53551	0.996275	2.02568	1.60249	1.79835	1.68881	1.33137	1.5432	1.637	1.83238	4.2746	3.90028	4.46233	3.8256	2.93468	2.68201	2.86475	2.79518	NaN	2.8557	3.06706	NaN	4.77357	4.84253	4.89963	4.73044	3.14854	3.23474	3.20255	2.93454	2.93024	2.55035	2.76707	2.84068	S	2			___1	0.999465	0.000150531	134.57	101.67	126.39
NaN	NaN	NaN	NaN	NaN	NaN	NaN	NaN	NaN	NaN	NaN	NaN	NaN	NaN	NaN	NaN	-0.509316	-0.316217	-0.768528	-0.933201	NaN	NaN	NaN	NaN	-1.33502	-1.55208	NaN	NaN	0.101906	NaN	NaN	0.192703	-1.12397	NaN	NaN	NaN	NaN	NaN	NaN	NaN	S	3			___1	0.794031	2.74148e-07	105.72	95.795	77.045
0.0927372	-0.0769405	NaN	-0.0831413	-0.102394	-0.176397	NaN	NaN	NaN	NaN	NaN	NaN	NaN	NaN	-0.259871	NaN	-1.27346	-0.825028	-0.806747	NaN	NaN	NaN	NaN	-0.0828304	-0.265083	NaN	0.130877	NaN	NaN	NaN	NaN	NaN	NaN	-0.293028	NaN	NaN	NaN	NaN	NaN	0.339375	S	2			___1	0.863136	0.00110154	61.52	51.462	57.348
-0.0604935	-0.0106335	-0.186069	-0.588512	1.60307	1.40958	1.88964	NaN	-0.712557	-0.888956	-0.60055	-1.076	-2.23517	NaN	-0.856916	NaN	NaN	NaN	NaN	NaN	-2.559	-1.81279	-2.18083	NaN	NaN	NaN	0.0413361	NaN	NaN	NaN	NaN	NaN	NaN	NaN	NaN	NaN	-0.128872	NaN	NaN	NaN	S	2			___1	0.959468	0.00842126	61.415	48.625	58.116
NaN	NaN	NaN	NaN	NaN	NaN	NaN	NaN	NaN	NaN	NaN	NaN	NaN	NaN	NaN	NaN	NaN	NaN	NaN	NaN	NaN	NaN	-3.39942	NaN	-0.602777	-0.1215	-0.603756	-1.44846	NaN	NaN	NaN	NaN	NaN	NaN	NaN	NaN	NaN	NaN	-1.56812	-1.55489	S	3			___1	0.997156	3.60077e-05	86.214	66.944	86.214
0.285391	-0.531958	-0.942844	NaN	NaN	NaN	NaN	1.86144	1.21069	NaN	1.29268	0.778631	1.19778	1.59995	1.52784	1.65654	4.71305	4.01616	4.6476	4.39595	1.79686	1.71354	NaN	1.30613	NaN	NaN	1.67047	NaN	NaN	2.31896	2.51779	NaN	NaN	1.94783	1.74387	NaN	NaN	NaN	1.21012	1.60701	S	2			___1	0.985453	1.07855e-119	250.45	222.56	185.27
NaN	NaN	-1.86783	NaN	5.70232	6.1094	6.25469	6.28441	NaN	NaN	NaN	NaN	NaN	NaN	NaN	NaN	NaN	NaN	NaN	NaN	NaN	NaN	NaN	NaN	NaN	NaN	NaN	NaN	NaN	-1.38791	NaN	-0.592007	NaN	NaN	NaN	NaN	NaN	1.52125	NaN	2.40051	S	3			___1	0.985473	3.4417e-152	286.73	251.8	234.89
-0.640816	NaN	0.00558472	-0.171812	NaN	NaN	NaN	NaN	-1.05218	NaN	-0.449604	-0.255407	-0.290535	-0.674452	NaN	-0.248058	NaN	NaN	NaN	NaN	-0.114067	0.229204	-0.0771732	0.138943	-0.129673	-0.469338	0.113407	NaN	NaN	NaN	NaN	NaN	NaN	-0.596485	-0.165953	-0.127943	NaN	-0.0709477	0.151342	NaN	S	3			___1	0.982512	1.53892e-08	103.42	93.088	67.911
-0.307974	NaN	NaN	NaN	NaN	NaN	NaN	NaN	NaN	NaN	NaN	NaN	NaN	-0.684927	NaN	NaN	NaN	NaN	NaN	NaN	NaN	0.216787	NaN	NaN	NaN	NaN	NaN	1.63236	0.415054	NaN	-0.828455	0.207794	NaN	NaN	NaN	0.544556	NaN	NaN	-0.665506	NaN	S	4			___1	0.996625	1.00522e-05	71.727	66.67	71.727
NaN	NaN	NaN	NaN	NaN	NaN	NaN	NaN	NaN	NaN	NaN	NaN	0.68334	NaN	-0.188419	NaN	-0.576059	-0.287552	-1.0809	NaN	1.80179	0.64094	NaN	NaN	-0.802309	NaN	-0.677193	0.121427	NaN	NaN	0.576036	NaN	NaN	NaN	NaN	NaN	NaN	-1.01448	0.393498	NaN	S	4			___1	0.998312	3.34698e-09	85.939	80.195	85.939
-1.25228	-2.355	-1.05435	-1.02991	NaN	NaN	-1.46687	NaN	NaN	NaN	NaN	NaN	-0.554129	-1.17763	NaN	-1.2249	-1.69645	-0.975555	-1.43932	-1.85576	-0.00455284	-1.42627	-2.08762	-2.1622	-1.69961	-0.184546	-1.57853	-2.17868	-0.454504	NaN	-2.17319	-1.07248	-1.83069	NaN	-1.52723	-0.908567	NaN	NaN	-1.80556	NaN	S	2			___1	0.99611	2.12849e-06	102.21	89.284	95.631
1.87908	1.55135	1.44179	1.11965	NaN	NaN	-3.65156	NaN	-1.83614	-2.30616	-1.45727	-1.8173	-1.75779	NaN	-2.68286	-1.63247	-2.37763	NaN	-2.55976	-1.23119	NaN	-2.83228	-2.63062	-2.35793	-1.42063	-1.04674	-1.93618	-2.53498	NaN	-3.08417	-3.02689	-2.6992	-3.55852	-2.68651	NaN	NaN	NaN	-0.738588	0.272152	-0.271944	S	3			___1	0.99834	3.11523e-06	121.56	109.01	121.56
-2.35482	-2.41999	-1.63857	-1.83057	-0.329916	NaN	-1.04417	NaN	-1.51002	-1.50905	-1.89701	-1.31182	NaN	NaN	NaN	-1.30091	-0.092123	NaN	0.0974503	NaN	NaN	NaN	NaN	NaN	NaN	-0.474857	-1.87403	NaN	NaN	NaN	NaN	NaN	NaN	NaN	NaN	NaN	NaN	NaN	NaN	NaN	S	3			___1	0.999027	1.26021e-08	72.657	69.259	44.391
1.47344	1.54578	1.27395	1.24301	-0.208529	-0.380348	-0.850205	-0.481867	1.95532	1.85331	1.56925	1.50283	NaN	NaN	NaN	-0.0597591	4.34165	3.87838	4.49871	4.23818	NaN	NaN	1.01628	NaN	NaN	NaN	NaN	-0.328941	0.0624294	-0.135927	NaN	0.353989	NaN	-0.494907	-1.22716	NaN	0.334095	-0.297209	-0.229401	0.449842	S	3			___1	1	1.09013e-162	238.11	209.48	236.13
NaN	NaN	NaN	NaN	-1.05256	-1.02545	-0.362579	-0.747789	-0.735687	NaN	NaN	-1.39566	NaN	-1.53742	NaN	NaN	-0.922024	NaN	-1.46302	-0.887506	-0.997513	-0.356518	-0.420258	-0.950924	-1.70758	-2.04107	-1.93283	-1.60315	-0.34794	-0.191025	-0.569492	-0.510754	-0.715013	-1.0137	-1.01676	-1.3618	NaN	NaN	NaN	NaN	S	2			___1	0.999426	9.74423e-07	117.4	102.97	69.451
NaN	NaN	NaN	NaN	NaN	NaN	NaN	NaN	NaN	NaN	NaN	NaN	NaN	NaN	NaN	NaN	NaN	NaN	-1.74988	NaN	-3.07548	NaN	NaN	NaN	-1.6003	-1.70043	-0.987154	-1.6523	-2.68378	-2.40468	NaN	-2.09964	NaN	NaN	NaN	NaN	NaN	NaN	NaN	NaN	S	2			___1	0.995528	0.00315018	74.46	57.518	74.46
NaN	0.579397	0.777315	0.132076	2.419	0.743578	NaN	0.679434	NaN	-0.916132	NaN	NaN	0.622122	NaN	NaN	0.84981	NaN	NaN	NaN	-1.71067	2.11243	1.34676	0.918146	1.07665	NaN	NaN	NaN	NaN	1.63072	1.77726	1.67479	NaN	1.05436	1.21582	0.477203	NaN	NaN	1.36134	2.26116	1.81905	S	3			___1	0.985422	0.00199291	72.089	53.309	68.044
0.088335	0.56004	0.613775	-0.149971	1.19713	0.811859	0.398733	0.876699	NaN	NaN	-2.47971	-1.01099	0.394913	0.00887108	0.244736	0.489561	NaN	-2.13366	-2.52219	-2.37667	0.580736	0.928913	0.231709	0.512573	NaN	NaN	NaN	1.91254	0.295645	-0.57531	0.00554275	NaN	0.77232	0.799715	0.179115	-0.179188	NaN	1.23105	NaN	1.65294	S	2			___1	0.999998	0.000448618	109.79	62.084	104.22
-0.922817	NaN	-0.868278	NaN	NaN	NaN	NaN	NaN	NaN	NaN	NaN	NaN	NaN	NaN	NaN	-1.52076	-0.0963783	0.604485	NaN	NaN	-0.240295	NaN	NaN	-0.822352	0.64929	0.97257	0.604187	-0.689218	NaN	NaN	-0.99453	-0.671154	NaN	-0.0298729	NaN	NaN	NaN	NaN	-1.31361	NaN	S	2			___1	1	0.000571038	62.055	35.457	46.746
3.58378	2.93967	2.60675	2.19765	4.53495	NaN	2.87085	3.19173	1.67424	1.37678	1.56685	1.40919	2.79095	1.8355	2.27614	2.73673	2.40878	1.28899	1.46213	1.40945	4.65421	3.06444	3.51515	3.53293	6.85695	6.55147	6.40165	5.69338	2.83237	3.93189	3.51	4.39865	3.22912	3.61368	3.15088	3.10073	3.33733	3.18792	4.34346	4.02832	S	3			___1	0.999978	4.33264e-18	161.08	104.14	106.3
NaN	NaN	NaN	NaN	NaN	NaN	NaN	NaN	NaN	NaN	NaN	NaN	NaN	-1.23996	-1.66409	NaN	-1.68094	-0.178728	-0.849478	-0.474827	NaN	NaN	NaN	NaN	NaN	NaN	NaN	NaN	NaN	NaN	NaN	NaN	-1.45663	NaN	-0.689419	-1.02744	NaN	NaN	NaN	NaN	S	2			___1	0.996104	0.000854973	90.614	77.347	90.614
NaN	NaN	NaN	NaN	NaN	NaN	NaN	NaN	NaN	NaN	NaN	NaN	0.0594292	0.168051	0.284576	0.263588	NaN	NaN	NaN	NaN	NaN	NaN	NaN	-2.66343	-2.2157	-2.60281	-2.28282	-2.70231	NaN	NaN	NaN	NaN	NaN	NaN	NaN	NaN	NaN	NaN	NaN	NaN	S	2			___1	0.999999	0.000195798	77.746	60.527	76.522
NaN	NaN	NaN	NaN	NaN	NaN	NaN	NaN	NaN	NaN	NaN	NaN	1.00215	0.0200634	0.453447	0.298742	-1.04386	-1.32123	-1.44525	-1.93937	0.305691	-0.237822	-0.00377274	-0.490837	0.370556	0.653566	0.261827	-0.648008	-0.154188	0.154676	1.02666	0.93355	NaN	NaN	NaN	NaN	NaN	NaN	NaN	NaN	S	3			___1	0.993399	2.07365e-29	146.78	128.82	116.38
NaN	NaN	NaN	NaN	NaN	NaN	NaN	NaN	NaN	NaN	NaN	NaN	3.50382	3.01568	3.02521	3.10882	2.12107	1.76598	2.06625	1.71546	NaN	1.11464	1.76656	1.52445	NaN	NaN	NaN	NaN	2.60565	2.56279	3.3694	NaN	NaN	NaN	NaN	NaN	-0.43125	NaN	NaN	0.22887	S	2			___1	0.939853	5.13997e-81	222.13	206.37	222.13
NaN	NaN	NaN	NaN	NaN	NaN	NaN	NaN	NaN	NaN	NaN	NaN	1.22599	0.871139	0.892824	NaN	NaN	NaN	NaN	NaN	NaN	-0.622015	-0.931641	NaN	NaN	NaN	NaN	-2.33202	NaN	NaN	NaN	NaN	NaN	NaN	NaN	NaN	NaN	NaN	NaN	NaN	S	2			___1	0.844488	7.71151e-131	265.42	244.67	219.96
NaN	NaN	NaN	NaN	NaN	NaN	NaN	NaN	NaN	NaN	NaN	NaN	0.297178	NaN	NaN	0.415264	-0.752064	-0.692812	NaN	-0.62085	-0.0966053	-0.470003	-0.360012	-0.587692	NaN	NaN	-1.20861	NaN	-1.90383	NaN	-0.836058	-1.26135	NaN	NaN	NaN	NaN	NaN	NaN	-1.67151	NaN	S	3			___1	0.999871	0.00025331	73.138	67.926	71.592
NaN	NaN	NaN	NaN	NaN	NaN	NaN	NaN	NaN	NaN	NaN	NaN	NaN	0.999924	1.44836	1.87212	NaN	NaN	NaN	NaN	NaN	NaN	-0.666359	NaN	-1.68893	NaN	NaN	NaN	NaN	-1.99427	-0.861959	NaN	NaN	NaN	NaN	NaN	NaN	NaN	NaN	NaN	S	3			___1	0.997743	0.00219998	50.539	40.2	50.539
NaN	NaN	NaN	NaN	NaN	NaN	NaN	NaN	NaN	NaN	NaN	NaN	-0.774717	NaN	-0.894415	-1.08891	-1.65084	NaN	NaN	NaN	0.814756	-0.854534	-0.498438	0.0225449	-0.966797	-0.818541	-0.946463	-1.41351	-0.832436	-1.34557	-1.30218	-1.27432	NaN	NaN	NaN	NaN	NaN	NaN	NaN	NaN	S	3			___1	1	0.000125113	70.994	54.108	70.994
-0.278147	-0.147934	0.182995	-0.360926	-1.27622	-0.984066	-1.2241	-1.60721	NaN	NaN	NaN	NaN	NaN	NaN	NaN	NaN	1.67555	1.88847	2.0396	1.78181	1.17372	0.512606	1.06532	NaN	-0.157681	-0.042469	NaN	-0.696112	0.193543	0.0113049	0.835463	0.8092	-0.979343	-0.728474	-0.568531	-0.820522	-1.23036	-0.953331	-1.04145	-1.43912	S	2			___1	0.999955	1.32223e-08	170.02	110.87	163.83
-1.56074	-1.12815	-1.11704	NaN	-0.67218	NaN	-0.123644	-1.20155	NaN	NaN	NaN	NaN	NaN	NaN	NaN	NaN	1.58909	-0.205032	1.123	0.971121	-1.19234	0.626257	0.880783	-0.0410805	-0.315924	NaN	NaN	-0.247191	NaN	NaN	NaN	-1.71813	0.368717	NaN	NaN	-0.845995	NaN	0.0171509	NaN	-0.0816517	S	4			___1	0.952041	5.29284e-19	127.59	119.28	127.59
0.156029	0.0721016	0.257557	0.367229	-0.0834675	-0.506136	0.157076	-0.759176	NaN	NaN	-1.58454	NaN	NaN	NaN	NaN	NaN	3.925	4.5705	4.36204	4.26751	4.53695	3.34101	3.28024	3.51376	2.61318	2.79363	3.13061	2.70524	2.89123	2.15935	1.57954	2.13206	2.10057	2.75699	2.59627	2.86217	NaN	2.42202	2.23937	1.76287	S	2			___1	0.999929	1.6509e-113	273.84	208.28	220.34
NaN	-1.69707	-1.53296	-0.987066	NaN	NaN	NaN	NaN	NaN	NaN	NaN	NaN	NaN	NaN	NaN	NaN	NaN	0.362986	0.095705	NaN	-0.424084	-1.04255	-0.7882	-0.565599	NaN	NaN	NaN	NaN	-1.24409	NaN	-1.54806	NaN	NaN	-1.31194	-2.08025	-1.53293	NaN	NaN	NaN	NaN	S	2			___1	0.999988	1.55724e-89	211.45	186.92	164.53
-1.39177	-1.35075	-1.02415	-0.894863	-0.531809	NaN	-0.974871	NaN	-0.397493	NaN	-1.48754	-1.20497	NaN	NaN	NaN	NaN	2.24515	3.01395	2.91361	2.72606	2.96154	1.94225	2.5354	2.91213	NaN	NaN	NaN	0.547069	1.53691	0.69816	0.926325	1.09001	NaN	0.566071	0.557833	0.72653	-1.53628	NaN	0.296942	NaN	S	2			___1	1	2.42648e-13	160.67	102.82	73.632
-0.630693	-0.0295467	-0.419197	NaN	NaN	NaN	NaN	NaN	-1.42046	NaN	NaN	-1.03542	NaN	NaN	NaN	NaN	0.448402	NaN	NaN	NaN	-0.00173378	-0.650082	NaN	NaN	NaN	NaN	NaN	NaN	NaN	NaN	NaN	NaN	NaN	NaN	NaN	NaN	NaN	NaN	NaN	NaN	S	2			___1	0.93834	0.00117348	98.156	52.155	75.088
NaN	NaN	NaN	NaN	-0.975817	-0.858793	NaN	-0.487284	0.0209579	1.16651	NaN	NaN	2.25288	2.43984	2.51091	2.36116	NaN	NaN	NaN	NaN	-2.10274	NaN	NaN	-1.69064	1.04919	NaN	1.39175	NaN	NaN	NaN	2.11013	NaN	NaN	NaN	NaN	NaN	NaN	NaN	NaN	NaN	S	2			___1	0.999999	0.000117687	95.618	63.409	95.618
NaN	NaN	NaN	NaN	NaN	NaN	NaN	NaN	NaN	NaN	NaN	NaN	NaN	NaN	NaN	NaN	NaN	NaN	NaN	NaN	NaN	NaN	NaN	NaN	-1.59295	0.44323	-1.32085	NaN	NaN	NaN	NaN	NaN	NaN	NaN	NaN	NaN	NaN	NaN	NaN	NaN	S	2			___1	0.998449	1.18676e-18	148.96	129.56	148.96
NaN	NaN	NaN	NaN	2.66747	3.12594	2.942	3.28279	3.36734	3.97435	3.76418	4.01513	-0.562849	-0.324923	-0.906082	-0.445999	NaN	NaN	NaN	NaN	1.44398	0.306536	0.712339	0.558559	0.917416	3.44564	1.39053	0.020153	NaN	NaN	NaN	NaN	NaN	NaN	-1.47211	NaN	3.94907	4.32274	4.66361	3.11932	S	2			___1	1	1.06446e-67	223.11	186.47	129.11
NaN	NaN	NaN	NaN	NaN	NaN	NaN	NaN	NaN	NaN	NaN	NaN	NaN	NaN	NaN	NaN	NaN	NaN	NaN	NaN	NaN	NaN	NaN	NaN	-2.3942	-1.48139	0.493565	-1.72223	NaN	NaN	NaN	NaN	NaN	NaN	NaN	NaN	NaN	NaN	NaN	NaN	S	2			___1	0.994123	0.00324697	80.755	57.401	80.755
-1.06057	NaN	NaN	NaN	NaN	NaN	NaN	NaN	NaN	NaN	NaN	NaN	-0.424662	-0.661564	-0.574512	-0.294971	-0.546324	-1.64847	-1.77299	NaN	NaN	NaN	NaN	NaN	-0.124685	NaN	NaN	NaN	NaN	NaN	NaN	NaN	NaN	-1.18562	-1.88878	NaN	NaN	NaN	NaN	NaN	S	3			___1	1	9.22354e-05	104.17	81.454	65.423
-1.58089	NaN	NaN	NaN	NaN	NaN	NaN	NaN	NaN	NaN	NaN	NaN	NaN	NaN	NaN	NaN	-1.73128	-1.28612	-1.5515	NaN	NaN	-1.49001	-1.64273	-1.51929	-1.87868	NaN	NaN	-1.33911	NaN	NaN	NaN	-1.48533	-0.507198	-1.56423	-1.52558	-1.60391	-1.23975	NaN	NaN	NaN	S	2			___1	0.845366	0.00204794	68.83	50.519	67.964
-1.58614	NaN	NaN	NaN	NaN	NaN	NaN	NaN	NaN	NaN	NaN	NaN	NaN	NaN	NaN	NaN	-1.83062	-1.38607	NaN	NaN	NaN	NaN	-1.17949	-1.18724	NaN	0.326437	0.550972	NaN	0.334433	0.565355	0.559759	0.983879	-0.14048	0.0810947	0.3825	NaN	NaN	-2.66972	NaN	-1.91984	S	2			___1	0.921642	1.34509e-32	203.32	188.63	203.32
0.769232	0.893971	-0.123285	-0.117348	NaN	NaN	NaN	0.643232	NaN	NaN	NaN	NaN	0.323444	-0.149069	0.891304	1.39304	0.913252	NaN	-0.0759754	-0.189333	NaN	0.610371	0.673636	NaN	-0.947071	NaN	NaN	0.227327	NaN	NaN	NaN	NaN	NaN	0.200256	NaN	NaN	0.26758	NaN	NaN	0.475248	S	3			___1	1	1.21526e-126	198.4	185.75	198.4
-2.52038	NaN	-1.50631	-1.09884	NaN	NaN	NaN	NaN	NaN	NaN	NaN	NaN	-0.79269	-1.09744	-1.0134	-0.370955	-1.77364	-2.31241	NaN	-2.14123	-1.19122	-0.546568	-0.413664	-0.783993	NaN	NaN	NaN	NaN	0.70372	-0.638472	-0.0928288	-0.106482	-1.32383	-0.74905	-0.137785	-1.08512	NaN	NaN	NaN	NaN	S	2			___1	0.999558	0.00567846	81.972	42.719	81.972
-1.81379	NaN	NaN	-1.25028	NaN	NaN	NaN	NaN	NaN	NaN	-1.52725	NaN	-1.54561	NaN	NaN	-1.1947	-1.73195	-1.65499	-1.63198	-2.09123	-0.750685	-1.21088	-0.975517	-1.12583	NaN	-2.36178	NaN	-1.13697	-0.706755	-0.115229	-0.689608	-0.775118	0.856297	0.499008	0.936401	0.712772	NaN	-3.58037	NaN	NaN	S	2			___1	0.968487	1.94155e-05	110.38	89.509	110.38
NaN	NaN	NaN	NaN	NaN	NaN	NaN	NaN	NaN	NaN	NaN	NaN	NaN	NaN	NaN	NaN	0.803566	-0.855749	NaN	NaN	-0.825609	-0.925953	-0.940994	-1.48318	-1.04755	0.0675507	NaN	NaN	NaN	NaN	NaN	NaN	NaN	NaN	NaN	NaN	NaN	NaN	NaN	NaN	S	3			___1	0.999978	1.13292e-07	98.342	90.967	98.342
NaN	NaN	NaN	NaN	NaN	NaN	NaN	0.645187	-0.986486	NaN	-0.648725	-0.566345	-0.229639	-0.600407	-0.237347	0.201708	-0.144589	NaN	0.107355	2.59973	NaN	-0.7215	-0.0836868	-0.169209	0.110868	0.258654	0.681524	0.33494	NaN	NaN	-0.303591	-0.218943	NaN	-0.972689	NaN	-1.4571	0.410488	0.938719	1.4698	1.62795	S	3			___1	0.87256	7.62462e-30	149.99	130.29	66.826
NaN	NaN	NaN	NaN	-0.179281	0.0736713	0.577335	0.272072	-1.60458	-1.62275	-1.13782	NaN	NaN	-1.79186	NaN	-1.562	-2.47518	NaN	-2.07719	-0.996643	-1.66865	0.441877	NaN	NaN	NaN	-0.385408	NaN	0.233044	-0.155867	-0.0136795	0.0230923	-0.203266	NaN	NaN	-1.57628	NaN	NaN	NaN	1.409	1.19175	S	2			___1	0.992041	5.51296e-24	144.22	129.45	144.22
NaN	NaN	NaN	NaN	1.26996	1.48659	2.00335	1.66495	0.206905	0.0862789	0.22176	0.22731	-0.743422	-0.231785	-0.202661	-0.466196	-0.453131	-0.0984173	0.156059	0.433081	0.283636	1.31477	0.294659	-0.153305	1.03182	1.11268	1.0387	1.58276	1.22316	1.43423	1.52893	1.26887	0.103029	-0.012085	0.0919971	0.00694466	3.28925	3.42429	2.96888	2.86735	S	2			___1	1	2.0051e-102	254.05	235.78	254.05
NaN	NaN	NaN	NaN	0.44763	0.561375	NaN	0.802704	NaN	-0.423828	NaN	0.285259	NaN	NaN	NaN	NaN	NaN	NaN	NaN	NaN	NaN	NaN	NaN	NaN	NaN	NaN	NaN	NaN	1.5066	NaN	NaN	NaN	NaN	NaN	NaN	NaN	0.236969	0.900091	NaN	NaN	S	2			___1	0.80162	6.60457e-55	208.13	191.88	208.13
-1.22281	-0.930809	-1.19445	-1.72106	1.67547	2.27788	2.25708	2.46258	1.57877	1.73853	1.49892	1.27075	0.595417	0.382078	0.863974	0.922131	0.0687885	-0.858938	0.148842	0.0569401	NaN	0.789556	1.04816	NaN	2.27331	1.47184	1.62359	2.23859	0.993992	2.29162	2.23325	1.6854	NaN	0.407383	0.366867	NaN	1.88862	1.70997	1.97635	1.75147	S	3			___1	0.969024	1.09773e-104	250.62	243.17	77.19
NaN	NaN	NaN	NaN	NaN	1.37623	1.38379	1.50656	NaN	0.729261	0.674578	1.29587	1.64554	NaN	1.73626	NaN	NaN	NaN	NaN	-0.247927	NaN	NaN	NaN	NaN	NaN	NaN	NaN	NaN	NaN	NaN	NaN	NaN	0.874413	1.05072	1.21709	NaN	NaN	NaN	NaN	NaN	S	2			___1	0.767934	0.00131207	106.29	78.278	81.017
-0.896833	NaN	NaN	-0.757746	0.866022	NaN	NaN	NaN	1.45421	NaN	NaN	NaN	NaN	1.5077	NaN	1.50025	NaN	-0.221256	-0.423082	NaN	2.59615	2.94778	2.90881	2.93539	2.72646	2.80173	3.3011	3.51994	3.48873	2.83483	2.69071	2.53447	0.874413	NaN	NaN	1.27251	1.74747	2.30703	2.11849	1.57076	S	2			___1	0.995225	1.57273e-08	138.25	110.92	125.72
NaN	NaN	NaN	NaN	-0.944485	NaN	-2.07405	NaN	NaN	-1.82202	NaN	NaN	NaN	NaN	NaN	NaN	-0.479084	NaN	NaN	NaN	NaN	NaN	NaN	NaN	NaN	-1.89339	-1.95491	-1.28068	-2.23148	NaN	NaN	NaN	NaN	NaN	NaN	NaN	NaN	NaN	NaN	NaN	S	2			___1	0.999948	0.00568355	78.342	70.121	78.342
-1.38111	-1.4509	-1.48681	-1.6635	NaN	0.380176	1.58737	NaN	NaN	NaN	0.234648	0.888636	0.539513	-0.0992851	NaN	NaN	NaN	0.035984	NaN	NaN	1.80386	0.532068	1.34445	NaN	3.11942	4.35666	3.24075	1.94403	1.93516	3.1001	2.41142	3.11671	-0.253229	NaN	-0.0834827	-0.329516	NaN	1.52097	3.60957	2.67605	S	3			___1	1	9.53623e-24	149.86	128.86	116.13
0.361795	0.632431	0.302879	0.132761	3.87788	4.26204	4.6186	4.70975	3.09585	2.85108	2.94905	3.03085	1.91528	2.00953	2.43437	2.49641	1.72322	1.49967	1.95493	1.88648	2.01151	2.7264	3.04217	2.75466	3.01999	2.49628	2.87969	3.76722	3.16454	4.03316	4.35344	3.81879	3.29022	2.79238	2.58989	2.59191	4.54789	3.65061	3.40927	3.83285	S	2			___1	0.999966	2.2835e-77	187.98	173.36	134.25
NaN	NaN	NaN	NaN	-1.03729	-1.02497	-0.182756	-0.0714245	NaN	NaN	NaN	NaN	NaN	NaN	NaN	NaN	NaN	-2.82576	NaN	NaN	-2.11783	-0.562279	-0.465023	-0.903933	-1.91722	NaN	NaN	-1.42647	-1.52694	-0.449614	-0.490761	-0.550846	-1.4438	NaN	-2.02161	NaN	NaN	-1.92061	NaN	NaN	S	3			___1	0.938419	6.13142e-06	80.664	76.114	40.492
-1.08566	-0.255577	NaN	-0.94755	2.67568	3.3375	3.14854	3.26435	2.54287	3.03131	3.12802	3.60281	2.69121	2.6285	2.68429	2.61579	NaN	2.84099	2.59445	2.52397	2.20076	2.49796	3.0748	2.63804	3.12608	3.13595	3.46865	4.02244	4.35216	3.88323	4.08558	4.25093	2.1523	NaN	1.93194	2.00187	4.92767	5.16909	4.81745	4.63376	S	2			___1	1	2.33954e-195	323.59	300.47	323.59
NaN	NaN	NaN	NaN	-1.61561	-0.522409	NaN	0.0259476	NaN	NaN	NaN	NaN	NaN	NaN	NaN	NaN	NaN	NaN	NaN	-1.21965	-0.46435	0.909386	-0.905752	NaN	0.294891	1.25417	0.89996	0.923632	-0.435152	-0.228365	0.0412617	0.138697	NaN	NaN	NaN	NaN	1.197	1.8087	1.88861	1.37354	S	3			___1	1	0.000121689	93.804	85.891	93.804
NaN	NaN	NaN	NaN	1.69738	2.02695	2.6489	2.51726	2.17715	1.96738	1.83584	2.13831	1.48448	1.66384	1.35877	1.93749	NaN	0.423523	0.311129	0.256685	NaN	0.849453	1.40297	0.532169	1.18301	NaN	1.20254	3.60564	1.76056	NaN	2.84401	2.34725	1.42843	1.06432	0.773193	NaN	1.76563	2.25501	2.21739	2.30918	S	3			___1	0.999783	1.00388e-142	239.22	226.4	239.22
NaN	NaN	NaN	NaN	-0.728878	NaN	NaN	NaN	NaN	NaN	NaN	NaN	NaN	NaN	NaN	NaN	NaN	NaN	NaN	NaN	NaN	NaN	NaN	NaN	NaN	NaN	NaN	NaN	NaN	NaN	NaN	NaN	NaN	NaN	NaN	NaN	-0.736336	0.273478	-0.646702	-0.0622578	S	3			___1	0.951516	5.04274e-05	70.761	55.34	62.069
NaN	NaN	NaN	NaN	-0.658848	-1.03557	-0.652212	0.380445	NaN	NaN	-1.58542	-0.135643	-0.466181	-0.535183	NaN	NaN	NaN	NaN	-1.9709	NaN	-3.17006	NaN	NaN	NaN	-0.919825	-0.567942	NaN	NaN	NaN	-1.22139	-1.43328	-2.0815	NaN	NaN	NaN	NaN	NaN	NaN	NaN	NaN	S	3			___1	1	0.000302048	73.448	55.648	69.979
NaN	NaN	NaN	NaN	NaN	NaN	0.608875	NaN	-0.271517	-0.168755	NaN	-0.830988	-0.820951	NaN	-0.538622	-0.458139	-0.575327	-0.49169	-0.327271	-0.193951	-0.37155	-0.119503	-0.18718	-0.411301	-0.0791378	-0.207432	0.466585	0.652979	4.07437	4.10707	3.43228	3.56846	-0.212519	-0.472782	-0.0991478	-0.136778	0.0604191	-0.25263	-0.250324	-0.918695	S	2			___1	0.999724	2.81463e-171	305.19	265.77	259.29
NaN	NaN	NaN	NaN	1.65816	1.24003	NaN	0.401732	NaN	NaN	2.08264	NaN	2.86083	2.76087	NaN	3.20677	NaN	NaN	NaN	1.85572	2.17235	1.0226	1.51254	1.87736	4.10022	3.7651	4.07975	3.99954	1.56232	1.78387	1.60983	1.84748	NaN	-0.376968	NaN	NaN	3.14851	3.06575	4.95723	3.93969	S	2			___1	1	1.81401e-117	270.49	207.33	219.99
NaN	NaN	NaN	NaN	NaN	0.327154	0.353329	NaN	NaN	NaN	NaN	NaN	-0.914097	NaN	-0.60865	NaN	NaN	NaN	NaN	NaN	NaN	NaN	-0.533527	-0.30236	1.79086	1.71988	1.04695	NaN	NaN	NaN	NaN	NaN	-0.73835	NaN	NaN	NaN	NaN	NaN	NaN	NaN	S	2			___1	0.954885	5.71156e-30	133.44	122.85	75.358
NaN	NaN	NaN	NaN	1.96904	2.22814	2.12235	1.95202	1.37371	0.963642	0.766472	1.46548	1.7899	1.30232	1.50415	1.48753	0.796068	1.06933	0.849703	0.860308	2.64541	3.11736	2.2462	2.05565	4.49914	4.0414	4.50283	4.23477	2.5919	3.20367	2.58921	3.00785	1.72169	1.84613	NaN	1.82494	2.58228	2.94484	4.05446	3.28262	S	3			___1	0.999707	8.87377e-113	209.46	196.28	209.46
NaN	NaN	NaN	NaN	NaN	-1.67375	-1.29681	NaN	NaN	NaN	NaN	NaN	NaN	NaN	-1.78899	NaN	NaN	NaN	NaN	NaN	NaN	NaN	NaN	NaN	-0.692488	0.760408	0.207668	0.319477	NaN	-0.269903	-0.276005	-0.115345	NaN	NaN	NaN	NaN	NaN	NaN	0.914957	NaN	S	3			___1	0.962061	2.71825e-11	123.14	108.46	123.14
NaN	NaN	NaN	NaN	NaN	NaN	NaN	0.374248	-0.358059	0.173267	0.0663414	0.574274	-1.89695	NaN	-1.93289	NaN	NaN	NaN	-1.7379	NaN	NaN	0.00126457	-1.29417	NaN	NaN	-0.630804	NaN	NaN	-1.8843	-1.66556	-1.04117	-0.441196	NaN	NaN	NaN	NaN	-1.06957	-0.648125	-0.137829	-0.70727	S	3			___1	0.939488	0.00023743	61.109	56.13	61.109
-0.684355	-0.867317	-1.06918	-0.832834	NaN	NaN	NaN	NaN	NaN	NaN	NaN	NaN	NaN	NaN	NaN	NaN	NaN	NaN	NaN	NaN	NaN	NaN	NaN	NaN	NaN	NaN	NaN	NaN	NaN	NaN	NaN	NaN	NaN	NaN	NaN	NaN	NaN	NaN	NaN	NaN	S	2			___1	0.96793	4.7351e-05	108.58	84.325	108.58
3.33713	3.00672	2.93089	2.61581	NaN	NaN	NaN	NaN	NaN	NaN	NaN	NaN	-1.90383	NaN	NaN	NaN	-1.87559	NaN	-2.44058	NaN	NaN	NaN	NaN	NaN	-1.46019	0.253572	-2.76174	NaN	NaN	NaN	NaN	-2.11923	NaN	NaN	NaN	NaN	NaN	NaN	NaN	NaN	S	2			___1	1	7.15315e-27	183.57	127.14	183.57
1.605	1.49403	0.82765	NaN	NaN	NaN	NaN	NaN	NaN	NaN	NaN	NaN	NaN	NaN	NaN	NaN	NaN	NaN	NaN	NaN	NaN	NaN	NaN	NaN	NaN	NaN	NaN	NaN	NaN	NaN	NaN	NaN	NaN	NaN	NaN	NaN	NaN	NaN	NaN	NaN	S	4			___1	0.98503	9.96803e-09	77.539	73.914	77.539
3.10714	2.40677	2.26018	2.242	NaN	NaN	NaN	NaN	NaN	NaN	NaN	NaN	NaN	NaN	NaN	NaN	NaN	NaN	NaN	NaN	NaN	NaN	NaN	NaN	NaN	NaN	NaN	NaN	NaN	NaN	NaN	NaN	NaN	NaN	NaN	NaN	NaN	NaN	NaN	NaN	S	2			___1	0.999997	0.00474431	85.744	22.01	85.744
NaN	NaN	NaN	NaN	0.929264	1.69568	0.878881	1.54146	2.4308	2.13929	2.73156	2.90949	1.19259	1.06032	1.12134	1.28014	NaN	NaN	-2.51787	NaN	NaN	NaN	NaN	NaN	NaN	NaN	NaN	NaN	NaN	NaN	NaN	NaN	NaN	NaN	NaN	NaN	NaN	NaN	NaN	NaN	S	3			___1	1	1.1247e-20	144.27	136.65	144.27
NaN	NaN	NaN	NaN	NaN	NaN	NaN	NaN	NaN	NaN	NaN	NaN	NaN	NaN	NaN	NaN	NaN	NaN	NaN	NaN	NaN	NaN	-1.82292	NaN	0.241196	0.423269	0.290684	0.629593	-1.62196	-1.90889	NaN	-1.59394	NaN	NaN	NaN	NaN	NaN	NaN	NaN	NaN	S	2			___1	1	0.00652543	76.522	51.6	72.29
0.00616074	-0.753422	-0.248875	-0.29941	NaN	-0.893402	NaN	NaN	NaN	NaN	NaN	NaN	-0.654966	-0.436722	NaN	NaN	1.67311	0.647896	1.31148	1.41088	NaN	0.841131	0.797348	0.228705	NaN	0.393639	0.422447	1.8741	NaN	NaN	-0.988584	NaN	NaN	NaN	NaN	NaN	NaN	0.927586	1.33338	1.65125	S	3			___1	0.996654	9.20089e-29	144.78	137.38	92.822
NaN	NaN	-2.48221	NaN	NaN	NaN	NaN	NaN	NaN	NaN	NaN	NaN	NaN	NaN	NaN	NaN	-1.08869	-0.49869	NaN	-0.472055	-1.57693	NaN	NaN	-1.19958	NaN	-0.259642	NaN	NaN	NaN	-2.42817	NaN	NaN	NaN	NaN	-0.49687	NaN	NaN	-1.03325	-1.17566	NaN	S	3			___1	0.935169	0.000101431	73.276	67.989	73.276
NaN	NaN	-1.25612	NaN	-0.526577	-1.1117	NaN	NaN	-0.450998	NaN	-0.905836	-1.41217	-2.14423	-1.72128	-1.82706	-1.20039	NaN	-2.95792	-1.74037	-3.029	1.50283	NaN	NaN	NaN	NaN	3.64959	NaN	NaN	-1.69028	NaN	NaN	NaN	NaN	NaN	-2.14057	-2.47215	-1.18577	NaN	NaN	NaN	S	2			___1	0.953968	5.10228e-111	199.41	169.94	139.47
NaN	NaN	NaN	NaN	NaN	NaN	NaN	NaN	NaN	NaN	NaN	NaN	NaN	NaN	NaN	NaN	NaN	NaN	NaN	NaN	NaN	NaN	NaN	NaN	-1.42449	-1.6363	-1.63908	-0.837782	NaN	NaN	NaN	NaN	-1.38984	NaN	-0.819914	NaN	NaN	NaN	NaN	NaN	S	2			___1	0.869377	0.000934022	73.834	56.921	73.834
NaN	NaN	NaN	NaN	NaN	NaN	NaN	NaN	NaN	NaN	NaN	NaN	NaN	NaN	NaN	NaN	NaN	NaN	NaN	NaN	NaN	NaN	NaN	NaN	NaN	NaN	NaN	-0.467691	NaN	NaN	NaN	NaN	0.137726	-0.0027523	0.44894	0.559486	NaN	NaN	NaN	NaN	S	3			___1	0.789909	0.000398896	61.612	52.391	58.418
NaN	-2.02803	-2.00621	NaN	NaN	NaN	NaN	NaN	NaN	NaN	NaN	NaN	NaN	NaN	NaN	NaN	-0.424408	NaN	-0.96528	-0.978422	-1.65439	-1.7564	NaN	NaN	-1.02242	-0.469774	-1	-1.29112	-1.39251	-1.40283	-1.1959	-1.09597	-1.33178	NaN	NaN	-1.90502	-1.22494	NaN	-0.801365	NaN	S	2			___1	0.818631	0.000945023	87.719	43.402	85.522
NaN	NaN	NaN	NaN	NaN	NaN	NaN	NaN	NaN	NaN	-2.15912	-2.39201	NaN	NaN	NaN	NaN	-2.14715	-1.48928	-1.6658	-1.89972	NaN	-2.48814	-3.20995	NaN	NaN	-1.28252	-0.878035	-1.14458	-1.77348	-1.90537	-3.43448	NaN	NaN	-1.28834	-1.32294	-2.04907	NaN	NaN	NaN	NaN	S	2			___1	0.887105	0.00118061	81.619	63.81	66.285
1.34073	1.65869	1.51479	1.33165	-0.842846	-0.80117	-0.623125	-0.603167	NaN	NaN	NaN	NaN	NaN	NaN	NaN	NaN	NaN	NaN	NaN	NaN	NaN	NaN	NaN	NaN	NaN	NaN	NaN	NaN	NaN	NaN	NaN	NaN	NaN	NaN	NaN	NaN	NaN	NaN	NaN	NaN	S	2			___1	0.967202	8.54885e-07	105.16	93.645	98.188
NaN	NaN	NaN	NaN	NaN	NaN	NaN	NaN	NaN	NaN	NaN	NaN	NaN	NaN	NaN	NaN	NaN	NaN	NaN	NaN	-1.9839	-2.56996	-2.85178	NaN	-2.28938	NaN	NaN	NaN	-1.21757	-1.4429	-1.23423	-1.03426	NaN	NaN	NaN	NaN	NaN	NaN	-4.01409	NaN	S	2			___1	0.996418	0.0375731	57.532	36.38	57.532
NaN	NaN	NaN	NaN	NaN	NaN	NaN	NaN	NaN	NaN	NaN	NaN	NaN	NaN	NaN	NaN	-2.74564	-2.12962	NaN	NaN	NaN	NaN	NaN	NaN	NaN	NaN	NaN	NaN	NaN	-0.714649	-0.595177	-0.574331	NaN	-1.38457	-2.04319	-2.46849	NaN	NaN	NaN	NaN	S	2			___1	0.90633	0.0197575	62.357	53.825	62.357
NaN	NaN	NaN	NaN	NaN	NaN	NaN	NaN	NaN	NaN	NaN	NaN	NaN	NaN	NaN	NaN	NaN	NaN	NaN	NaN	NaN	NaN	NaN	NaN	NaN	NaN	NaN	NaN	-0.897291	-1.67117	-1.27105	-0.660412	NaN	NaN	NaN	NaN	NaN	NaN	NaN	NaN	S	2			___1	0.999966	3.25552e-06	105.95	94.103	105.95
-1.50302	-2.27952	-1.7004	-2.07073	0.166603	-1.0078	NaN	-0.470953	NaN	NaN	NaN	-2.32302	NaN	NaN	NaN	NaN	NaN	0.723045	0.395155	0.528963	-0.0299053	NaN	NaN	0.0619621	-1.42918	-1.00961	NaN	-0.503618	1.02195	NaN	0.174766	0.308363	0.0464916	1.0593	0.520191	0.815905	NaN	-0.278402	0.204719	-0.240337	S	4			___1	1	5.32751e-06	109.07	62.195	56.599
2.19268	2.44663	1.9489	1.85096	2.78029	2.6602	NaN	1.62644	2.98467	2.68812	2.69756	2.81566	2.1405	1.94186	2.11846	2.12884	2.82091	3.18927	3.05584	3.15003	3.8933	2.81251	3.01836	3.18845	2.50767	2.48401	2.79701	2.10448	2.73887	2.67212	2.16794	2.41461	3.39273	3.04744	2.8326	3.21159	1.04242	1.41995	1.82356	1.01972	S	3			___1	0.998328	1.50618e-130	263.31	205.99	231.51
NaN	NaN	NaN	NaN	NaN	NaN	NaN	NaN	NaN	NaN	NaN	NaN	NaN	NaN	NaN	NaN	NaN	NaN	NaN	NaN	0.534231	-1.1627	-0.830851	-0.586624	NaN	-0.537882	0.746561	NaN	NaN	NaN	NaN	NaN	NaN	-1.12264	NaN	-0.859325	NaN	NaN	NaN	NaN	S	3			___1	0.945362	6.1578e-05	96.708	83.437	96.708
NaN	NaN	NaN	NaN	NaN	NaN	NaN	NaN	NaN	NaN	NaN	NaN	NaN	NaN	NaN	NaN	NaN	-0.513504	NaN	-0.562996	1.14377	0.924919	1.16287	0.998398	0.92384	NaN	1.04176	1.32794	NaN	NaN	NaN	0.0597382	1.30415	NaN	1.19963	1.25221	NaN	NaN	NaN	1.02872	S	3			___1	0.82619	2.3485e-13	118.57	111.1	110.7
NaN	NaN	NaN	NaN	-0.510313	-0.419014	NaN	NaN	NaN	NaN	NaN	NaN	NaN	NaN	NaN	NaN	NaN	NaN	NaN	-0.864569	NaN	NaN	NaN	NaN	NaN	NaN	NaN	NaN	NaN	-2.0125	NaN	NaN	-0.475744	-0.282961	-0.0639572	-0.043581	NaN	NaN	NaN	NaN	S	3			___1	0.955795	0.000144059	65.213	54.07	65.213
NaN	NaN	NaN	NaN	NaN	NaN	-1.60988	NaN	NaN	NaN	NaN	NaN	NaN	NaN	NaN	NaN	NaN	-0.886387	NaN	-0.56657	NaN	NaN	NaN	NaN	NaN	-1.41064	NaN	NaN	-0.658127	-1.04521	-0.456463	-0.770735	NaN	-1.23551	NaN	-0.966963	NaN	NaN	-1.14901	NaN	S	3			___1	0.992693	0.000982569	57.484	37.791	40.369
[truncated: 3,249 more rows]
[truncated: 11 more columns]

## Sheet: EV_Kinases
Phosphorylated EV kinases
[truncated: 265 more rows]
[truncated: 17 more columns]
