# Supplementary material for: Proteomic profiling of extracellular vesicles allows for human breast cancer subtyping
Source: Commun Biol. 2019 Sep 3;2:325. doi: 10.1038/s42003-019-0570-8 (PMC6722120; doi:10.1038/s42003-019-0570-8)
Supplement: Supplementary file 5 — Supplementary Data 3 [file 42003_2019_570_MOESM5_ESM.xlsx]

## Sheet: WCL Protein groups
Supplementary Dataset 2. Protein groups quantified across all cell lines (WCL)
Protein IDs	Majority protein IDs	Protein names	Gene names	Intensity BT549_WCL Biol. repl. 1	Intensity BT549_WCL Biol. repl. 2	Intensity BT549_WCL Biol. repl. 3	Intensity Hs578T_WCL Biol. repl. 1	Intensity Hs578T_WCL Biol. repl. 2	Intensity Hs578T_WCL Biol. repl. 3	Intensity MDAMB231_WCL Biol. repl. 1	Intensity MDAMB231_WCL Biol. repl. 2	Intensity MDAMB231_WCL Biol. repl. 3	Intensity LM2_WCL Biol. repl. 1	Intensity LM2_WCL Biol. repl. 2	Intensity LM2_WCL Biol. repl. 3	Intensity HCC1419_WCL Biol. repl. 1	Intensity HCC1419_WCL Biol. repl. 2	Intensity HCC1419_WCL Biol. repl. 3	Intensity HCC1954_WCL Biol. repl. 1	Intensity HCC1954_WCL Biol. repl. 2	Intensity HCC1954_WCL Biol. repl. 3	Intensity JIMT1_WCL Biol. repl. 1	Intensity JIMT1_WCL Biol. repl. 2	Intensity JIMT1_WCL Biol. repl. 3	Intensity SKBR3_WCL Biol. repl. 1	Intensity SKBR3_WCL Biol. repl. 2	Intensity SKBR3_WCL Biol. repl. 3	Intensity MCF7_WCL Biol. repl. 1	Intensity MCF7_WCL Biol. repl. 2	Intensity MCF7_WCL Biol. repl. 3	Intensity MCF10A_WCL Biol. repl. 1	Intensity MCF10A_WCL Biol. repl. 2	Intensity MCF10A_WCL Biol. repl. 3	Peptides	Razor + unique peptides	Unique peptides	Sequence coverage [%]	Unique + razor sequence coverage [%]	Unique sequence coverage [%]	Mol. weight [kDa]	Q-value	Score	Intensity	MS/MS count
				BT549	BT549	BT549	Hs578T	Hs578T	Hs578T	MDAMB231	MDAMB231	MDAMB231	LM2	LM2	LM2	HCC1419	HCC1419	HCC1419	HCC1954	HCC1954	HCC1954	JIMT1	JIMT1	JIMT1	SKBR3	SKBR3	SKBR3	MCF7	MCF7	MCF7	MCF10A	MCF10A	MCF10A
A0A0B4J2F0	A0A0B4J2F0		PIGBOS1	-5.34745	-2.49355	-2.75049	-2.29649	-5.57334	-5.07248	-5.29246	-4.18213	-1.91156	-5.47434	-2.35171	-3.91808	-3.55033	-4.56568	-3.06508	-3.45213	-3.55043	-4.87147	-3.3209	-3.16625	-3.4495	-4.2685	-2.26163	-2.07486	-0.623482	-1.4393	-1.07148	-4.31278	-3.36038	-2.09093	2	2	2	22.2	22.2	22.2	6.3133	0.00022681	5.7675	298170000	8
A0AV96;Q8TBY0;Q9NQ94	A0AV96	RNA-binding protein 47	RBM47	-5.22111	-6.35045	-5.00563	-5.49783	-4.11731	-5.28774	0.436094	0.333504	0.000612259	-5.91143	-4.51871	-3.89239	1.5354	1.09213	1.33839	0.53665	0.445599	0.79913	-2.72131	-5.29776	-1.00735	0.947115	0.820253	0.677628	0.583582	0.717934	0.581989	-5.65509	-3.32628	-2.27157	10	10	10	17.9	17.9	17.9	64.098	0	36.558	1969500000	58
A0AVT1	A0AVT1	Ubiquitin-like modifier-activating enzyme 6	UBA6	2.53898	2.27532	2.27018	2.25976	1.9575	1.94785	3.09806	3.15237	3.00662	3.50761	3.24223	3.47219	3.10137	3.02184	2.99239	2.13291	2.33497	2.44853	3.23955	3.0349	3.35812	2.07999	1.97034	1.95835	-0.762501	1.05531	0.731869	2.78805	2.80284	2.83538	31	31	31	38.1	38.1	38.1	117.97	0	323.31	15181000000	297
A0FGR8	A0FGR8	Extended synaptotagmin-2	ESYT2	1.273	1.01103	1.17371	1.83232	1.79368	1.42331	2.23435	2.41023	1.87223	2.72088	2.25638	2.56996	2.49585	2.246	3.61715	1.85877	2.31913	1.99189	1.24568	1.467	1.67493	2.06663	2.37904	2.16843	1.22561	1.75171	1.61966	2.27168	2.50829	2.35836	28	28	28	40.5	40.5	40.5	102.36	0	207.7	9842400000	224
A0JNW5	A0JNW5	UHRF1-binding protein 1-like	UHRF1BP1L	-4.24222	-4.27568	-3.64001	-5.16198	-3.73326	-3.8817	-3.90469	-4.69735	-4.27041	-4.11903	-4.26847	-4.03906	-3.77132	-2.78003	-3.1681	-4.16536	-5.01226	-4.87677	-3.03174	-2.91189	-3.2878	-2.0959	-1.53435	-2.5723	-4.52161	-4.21162	-5.87372	-6.23407	-4.93875	-5.18038	3	3	3	3.3	3.3	3.3	164.2	0.00041929	4.145	193690000	11
A0MZ66	A0MZ66	Shootin-1	KIAA1598	-0.803511	-0.61635	-0.178312	-2.01629	-2.93571	-1.94518	1.52123	1.48368	1.48156	-0.624163	0.586639	0.03269	2.14434	2.16695	2.52741	1.89561	1.39594	1.74177	-0.679121	-0.520855	-0.961334	2.59934	2.33779	2.56813	2.0452	2.15165	2.14534	0.593033	0.52132	0.457895	24	24	24	45.5	45.5	45.5	71.639	0	71.898	5624900000	175
A1L0T0	A1L0T0	Acetolactate synthase-like protein	ILVBL	0.134605	0.46949	0.0696831	1.67334	0.721979	0.391579	1.04933	0.927193	0.73074	3.21015	2.87491	2.99082	2.76378	2.44566	2.81575	0.378218	0.702299	0.918455	-1.01209	-1.11167	-0.197933	1.48594	1.79703	1.59662	1.53571	0.476904	1.33553	0.0354481	-1.71921	-0.885437	13	13	13	33.1	33.1	33.1	67.867	0	82.689	6405000000	146
A1L453	A1L453	Serine protease 38	PRSS38	-2.73319	-2.28927	-2.85736	-3.13021	-2.6781	-3.04976	-0.844154	0.402588	-0.92333	-3.02356	-2.86052	-2.60204	1.60483	1.54504	0.785107	-0.172552	0.00357628	-0.689993	-0.0256729	-0.0790997	0.189665	0.650312	0.481401	0.524876	1.03362	0.764561	0.676168	-0.94545	-1.94254	-2.31308	1	1	1	3.7	3.7	3.7	35.356	0.0015154	2.4997	2127900000	20
A1X283	A1X283	SH3 and PX domain-containing protein 2B	SH3PXD2B	-0.654663	-0.0643425	0.106045	-0.00735092	0.616343	0.752905	-3.19129	-4.63005	-4.26004	-4.98264	-3.4719	-3.96084	-4.14528	-4.36341	-6.03165	-2.92694	-1.57535	-3.2609	-1.54454	-0.406988	-0.666645	-5.11618	-5.68232	-5.6916	-5.71777	-5.69403	-4.89765	-3.14944	-2.38525	-1.86236	8	8	7	18	18	16.9	101.58	0	56.004	890150000	36
A2RRP1	A2RRP1	Neuroblastoma-amplified sequence	NBAS	-0.917723	-0.986464	-1.32908	0.858669	0.693071	0.470844	-1.36211	-1.52764	-1.41189	-0.911802	-0.853344	-1.69139	1.1883	1.23941	0.931023	-0.0839272	-0.677336	-0.582188	-0.649698	-0.704479	-0.211365	-0.3107	-0.348717	-1.0484	-0.71554	-1.13908	-0.921839	-0.635591	-0.44747	-1.46541	18	18	18	9.1	9.1	9.1	268.57	0	29.531	1989500000	53
A2RU67	A2RU67	Uncharacterized protein KIAA1467	KIAA1467	-5.8584	-3.65078	-3.59211	-4.71262	-4.66171	-4.5828	-4.77188	-5.30617	-4.06129	-4.38759	-4.32015	-4.13166	-6.78358	-3.72292	-5.80417	-4.06581	-4.86004	-3.42924	-5.0763	-5.03883	-4.64933	-3.77076	-5.61336	-4.32203	-3.28167	-3.5831	-3.68133	-4.22009	-3.25712	-5.35928	1	1	1	2.1	2.1	2.1	67.038	0.0067906	1.7528	45209000	2
A3KMH1	A3KMH1	von Willebrand factor A domain-containing protein 8	VWA8	-5.03043	-4.92932	-5.29263	-1.94859	-1.15302	-2.47917	1.50959	0.391813	1.13921	-5.0745	-6.09419	-4.43519	-1.52018	-2.4345	-3.63076	-3.14371	-0.938698	-2.46388	-2.56412	-1.03328	-1.62757	2.19666	2.51662	2.12276	0.0744209	0.0341206	-0.111137	-2.72279	-1.31362	-1.01703	29	29	29	19.9	19.9	19.9	214.82	0	84.815	2309100000	58
A3KN83	A3KN83	Protein strawberry notch homolog 1	SBNO1	-6.04423	-5.8422	-5.52431	-3.97384	-5.79621	-3.18005	-4.40689	-5.38781	-3.96544	-4.91081	-3.61871	-5.16812	-5.68433	-3.67783	-3.82024	-4.01793	-4.60281	-5.19186	-2.72274	-2.94933	-3.12463	-5.50746	-4.6192	-4.07093	-5.21231	-4.19302	-3.84734	-5.46912	-5.06366	-4.51829	3	3	3	3	3	3	154.31	0	10.887	61487000	3
A4D0S4	A4D0S4	Laminin subunit beta-4	LAMB4	-1.37691	-4.74315	-1.30713	1.70673	1.6899	2.46648	-0.237223	-0.290371	-0.315264	-0.700356	0.224348	-0.402544	-4.20042	-5.63023	-3.43914	-1.32793	-1.14631	-1.14943	-4.6021	-0.894047	-1.01985	-3.71868	-4.65881	-4.95983	-5.02877	-1.13367	-3.48372	-2.08331	-0.554638	-4.9318	3	2	2	2.1	1.5	1.5	193.54	0.0095322	1.6391	1874700000	14
A4D1E9	A4D1E9	GTP-binding protein 10	GTPBP10	-1.30667	-4.87146	-0.849455	-1.40702	-2.60618	-0.390993	-0.890781	-0.821848	0.0382996	-4.14853	-1.90724	-1.641	-3.97746	-4.16571	-4.40802	-0.50263	-0.404213	-0.316385	-1.48975	-1.86247	-1.10577	-3.08443	-1.3333	-1.49061	-0.919077	-0.900948	-0.875883	-0.390228	-1.08529	-3.60746	6	6	6	26.1	26.1	26.1	42.932	0	18.418	958710000	29
A4D1S0	A4D1S0	Killer cell lectin-like receptor subfamily G member 2	KLRG2	-4.59736	-4.5878	-3.86524	-6.6657	-6.00038	-6.04612	-5.62686	-5.1147	-4.62215	-3.78618	-4.92391	-5.38522	-2.18779	-3.43869	-1.81717	-4.74055	-4.71889	-5.21669	-6.06346	-3.56502	-5.39181	-5.15237	-5.16144	-5.49958	-4.24623	-5.37577	-5.39283	-3.66624	-5.87752	-4.85047	3	3	3	13.9	13.9	13.9	42.85	0.0027804	2.2091	59937000	4
A5YKK6	A5YKK6	CCR4-NOT transcription complex subunit 1	CNOT1	1.6402	1.88134	1.61779	1.34482	1.26036	1.35695	1.57848	1.56134	1.44227	1.16378	1.34031	1.39583	1.15436	1.06566	1.14016	1.3615	1.62272	1.92793	1.677	1.9657	2.35396	1.42209	1.32239	1.36971	0.985146	0.639706	0.946327	1.63513	0.406811	0.686607	29	29	29	16.4	16.4	16.4	266.94	0	182.4	6604300000	204
Q9GZQ8;A6NCE7	Q9GZQ8;A6NCE7	Microtubule-associated proteins 1A/1B light chain 3B;Microtubule-associated proteins 1A/1B light chain 3 beta 2	MAP1LC3B;MAP1LC3B2	1.18937	1.74994	1.03989	1.62796	1.24593	1.58165	-1.3942	-1.62477	-1.42872	0.669466	-0.21467	0.509155	-3.7788	-4.10512	-3.26293	-1.3928	-1.50328	-1.87073	-4.5445	-2.08082	-2.74192	-5.06001	-3.46626	-5.85139	-4.65958	-2.52459	-3.16687	-5.14343	-2.06867	-3.04507	5	5	3	36	36	32	14.688	0	10.452	1871300000	36
A6NDG6	A6NDG6	Phosphoglycolate phosphatase	PGP	0.797338	0.802994	1.25749	-1.04525	-0.574324	-0.954125	0.811033	0.736729	0.485149	0.464451	0.778021	0.449945	0.727316	0.716658	0.642447	1.37	1.09134	1.3688	0.90206	0.881302	0.527742	1.44058	1.48033	1.14152	1.24018	0.82404	1.03643	1.47727	1.22302	1.12994	6	6	6	19.9	19.9	19.9	34.006	0	26.541	4316600000	119
A6NDU8	A6NDU8	UPF0600 protein C5orf51	C5orf51	-4.31317	-5.19203	-4.13685	-4.28505	-4.94722	-5.92628	-1.8845	-1.83251	-0.918156	-0.592644	-2.19647	-2.12345	-1.80655	-2.0297	-1.90032	-0.898672	0.230242	-2.22697	-4.84719	-4.39119	-4.50328	-0.870869	-3.72505	-1.85225	-2.24356	-4.40497	-4.1746	-1.92566	-4.58012	-1.69901	3	3	3	16.3	16.3	16.3	33.62	0	7.9926	511620000	11
A6NGU5;P19440;P36268;Q14390;B5MD39	A6NGU5;P19440;P36268	Putative gamma-glutamyltranspeptidase 3;Putative gamma-glutamyltranspeptidase 3 heavy chain;Putative gamma-glutamyltranspeptidase 3 light chain;Gamma-glutamyltranspeptidase 1;Gamma-glutamyltranspeptidase 1 heavy chain;Gamma-glutamyltranspeptidase 1 light chain;Inactive gamma-glutamyltranspeptidase 2	GGT3P;GGT1;GGT2	-3.79277	-4.90837	-4.19993	-2.70152	-3.0316	-2.4831	-3.90501	-4.6962	-3.67625	-4.42431	-3.57876	-5.17696	0.0416317	-0.699055	0.271376	-1.71509	-4.56465	-2.36646	-3.58094	-4.5138	-4.65956	-1.09981	-0.421494	-0.269506	-5.63919	-4.84136	-4.10673	-4.75192	-4.87297	-5.31145	5	5	5	10.6	10.6	10.6	61.501	0	6.7734	492260000	6
A6NHR9	A6NHR9	Structural maintenance of chromosomes flexible hinge domain-containing protein 1	SMCHD1	0.579386	0.891302	0.735613	1.55207	1.16665	1.2653	0.618008	1.48982	0.647467	1.20946	0.729473	0.939091	0.25137	0.676897	0.436109	1.47761	1.5491	1.65782	0.891787	1.2814	1.23083	-0.67901	-0.209194	-0.00553322	1.65337	1.83509	1.75109	0.218613	-0.400656	0.318235	26	26	26	17.8	17.8	17.8	226.37	0	162.58	4727000000	127
A6NIH7	A6NIH7	Protein unc-119 homolog B	UNC119B	-4.67721	-4.75238	-5.24543	-6.36683	-3.06123	-2.56331	-4.00042	-3.84405	-4.98192	-3.73282	-4.87704	-4.55565	-3.69448	-2.78403	-3.65484	-4.16807	-3.70003	-3.90258	-0.433991	-0.192993	-0.345018	-4.84518	-5.11735	-3.68475	-3.61803	-4.5566	-4.06522	-1.24303	-0.0333214	-0.834991	5	5	3	27.9	27.9	23.1	28.136	0	7.1072	451490000	8
A6NJ78	A6NJ78	Probable methyltransferase-like protein 15	METTL15	-3.79176	-2.66996	-3.43744	-4.02186	-3.14723	-3.14645	-1.55111	-2.54891	-1.80764	-4.33663	-3.92777	-5.1562	-4.46254	-3.66517	-3.56597	-3.03914	-3.91261	-3.67884	-2.32953	-2.54821	-2.13331	-2.96026	-3.04033	-2.66224	-3.0427	-2.72646	-2.73018	-2.9926	-5.30809	-3.18885	2	2	2	8.1	8.1	8.1	46.121	0.0002206	5.1229	302960000	17
A6NJG2	A6NJG2	Ankyrin repeat domain-containing protein SOWAHD	SOWAHD	-2.61548	-2.26572	-2.48628	-3.84229	-4.85048	-4.31638	-5.7812	-3.72632	-3.45108	-3.7526	-3.92458	-5.29393	-5.50094	-3.84077	-3.39859	-6.05401	-3.69136	-3.95727	-5.91526	-4.32409	-5.53299	-3.6179	-6.89717	-4.2048	-4.05211	-3.92299	-3.87068	-4.47451	-5.71436	-4.18602	1	1	1	7.3	7.3	7.3	33.803	0	10.883	39337000	3
A6NKT7	A6NKT7	RanBP2-like and GRIP domain-containing protein 3	RGPD3	-1.28979	-0.925682	-0.869577	-0.386932	-1.32743	-1.53857	-0.461283	-1.29812	-0.571129	-0.880776	-0.73012	-0.627113	-0.368095	-0.170967	-0.363848	-0.0391445	-0.0414848	-0.888701	-1.82919	-1.58129	-0.996275	-0.55459	-1.47352	-1.0859	-0.851641	-0.12314	-0.388859	-0.591852	-1.15292	-1.38696	26	3	0	19.3	2.7	0	197.48	0.00042203	4.2525	1373400000	30
A8K2U0	A8K2U0	Alpha-2-macroglobulin-like protein 1	A2ML1	-4.66472	-4.49788	-5.21725	-4.93497	-3.3534	-5.08478	-6.30127	-4.59421	-5.93957	-4.32203	-4.42176	-5.72864	-6.65075	-6.0453	-2.34978	-6.3713	-3.19937	-6.4043	-3.40761	-3.78287	-6.08221	-3.01818	-3.9514	-4.98276	-4.08247	-4.07614	-2.6352	2.45352	2.2969	2.41182	16	16	16	16	16	16	161.1	0	49.593	961360000	41
A8MXV4	A8MXV4	Nucleoside diphosphate-linked moiety X motif 19, mitochondrial	NUDT19	-2.40765	-3.00145	-2.2808	-2.43048	-1.22031	-1.88092	-1.0321	-1.68164	-1.84691	-2.38915	-3.40214	-3.26539	-3.06782	-2.05453	-2.92028	-0.421875	-1.36418	-0.690588	-1.96892	-0.879621	-1.97857	-3.34544	-3.89072	-2.11853	-2.27644	-1.60346	-2.50106	-2.11178	-2.06879	-1.80822	5	5	5	11.7	11.7	11.7	42.233	0	10.379	654050000	20
A8MYZ6;Q12778	A8MYZ6;Q12778	Forkhead box protein O6;Forkhead box protein O1	FOXO6;FOXO1	-3.78475	-5.64872	-4.64504	-3.9695	-5.70293	-5.72952	-4.13945	-6.01154	-4.51904	-3.90068	-4.14424	-5.76337	-4.04732	-2.5309	-6.07098	-2.66795	-2.81538	-3.33582	-4.80068	-3.93792	-5.28575	-4.79066	-4.53541	-4.5595	-3.97379	-3.93716	-4.92593	-2.00616	-2.32533	-1.98688	1	1	1	2.2	2.2	2.2	50.594	0.00095988	2.713	57670000	3
B0YJ81	B0YJ81	Very-long-chain (3R)-3-hydroxyacyl-CoA dehydratase 1	HACD1	-2.22819	-2.08594	-1.68697	-4.79881	-5.92793	-4.56911	-4.51665	-3.88835	-4.28297	-3.94048	-5.01816	-4.85539	-4.8339	-4.08595	-5.9136	-4.18277	-5.30276	-4.91438	-6.31265	-4.35127	-4.8172	-4.14303	-4.65056	-4.58802	-5.18376	-5.09842	-2.95361	-4.10001	-6.64454	-4.6578	2	2	2	11.8	11.8	11.8	32.387	0.0013372	2.6263	79127000	3
B3EWG6;B3EWG5;B3EWG4;B3EWG3	B3EWG6;B3EWG5;B3EWG4;B3EWG3	Protein FAM25G;Protein FAM25C;Putative protein FAM25BP;Protein FAM25A	FAM25G;FAM25C;FAM25BP;FAM25A	-5.43975	-4.57695	-4.48278	-5.04811	-2.64339	-5.87482	-4.92157	-4.84202	-5.73609	-4.44482	-3.75555	-4.89934	-5.09763	-4.47391	-4.21052	-4.28841	-5.34768	-3.97518	2.2701	2.69374	1.9558	-2.73118	-3.30246	-3.31223	-3.52252	-4.71415	-3.59198	-2.7847	-3.32805	-5.45906	4	4	4	37.1	37.1	37.1	9.3195	0	26.871	1865600000	14
C4AMC7;Q6VEQ5;Q9NQA3;A8K0Z3;A8MWX3	C4AMC7;Q6VEQ5;Q9NQA3;A8K0Z3;A8MWX3	Putative WAS protein family homolog 3;WAS protein family homolog 2;WAS protein family homolog 6;WAS protein family homolog 1;Putative WAS protein family homolog 4	WASH3P;WASH2P;WASH6P;WASH1;WASH4P	-0.573469	-3.06297	-0.272129	-1.29116	-2.61327	-1.86318	-0.878935	-1.53735	-0.628223	-0.457298	-0.849186	-0.91906	-3.17175	-3.25205	-2.64101	-0.966183	-6.31076	-1.18276	0.220236	0.430769	-0.147732	-2.06876	-2.64592	-2.96805	-1.95684	-3.10701	-4.76177	-0.771501	-1.36439	-0.783672	5	5	5	13.6	13.6	13.6	49.994	0.00023095	6.1904	1131800000	12
C9JLW8	C9JLW8	Protein FAM195B	FAM195B	-0.82427	-1.30709	-1.66345	-2.09918	-2.14363	-2.01923	-2.86345	-2.92822	-2.80433	-1.90482	-1.76071	-1.95917	-3.24247	-3.1872	-4.5553	-3.87446	-2.79664	-3.26769	-2.26374	-2.1	-1.92297	-3.96971	-4.07731	-3.39408	-3.70226	-5.25725	-4.94982	-2.7478	-2.1381	-2.2688	1	1	1	11.3	11.3	11.3	10.92	0.0059449	1.8576	426840000	19
Q13765;E9PAV3;Q9BZK3	Q13765;E9PAV3	Nascent polypeptide-associated complex subunit alpha;Nascent polypeptide-associated complex subunit alpha, muscle-specific form	NACA	3.08097	2.97248	3.10123	3.58014	3.35938	3.15585	3.18298	2.89226	3.20466	3.63237	3.62138	3.61974	3.02135	2.85641	2.70153	3.34785	3.29399	3.20676	2.83023	2.87946	3.3284	2.91159	2.9765	2.70831	3.00551	2.81909	2.80535	2.83689	2.58334	2.42427	10	10	10	34	34	34	23.384	0	323.31	20531000000	231
O00115	O00115	Deoxyribonuclease-2-alpha	DNASE2	-1.68873	-1.5509	-1.28309	1.36405	1.40468	1.427	-0.152723	0.294914	-0.242018	-1.05204	-1.31217	-0.825472	2.21981	2.25308	2.4769	0.100636	-0.0593433	-0.227058	0.644384	0.866161	0.955664	2.05096	1.95195	1.83951	1.62366	1.70784	1.86766	0.779911	0.994345	0.789564	7	7	7	19.7	19.7	19.7	39.58	0	33.868	4964700000	74
O00116	O00116	Alkyldihydroxyacetonephosphate synthase, peroxisomal	AGPS	-0.158684	-0.0556278	-0.358902	1.4845	1.47538	1.50673	2.60961	2.39577	2.39287	2.46943	1.98389	1.97439	1.06177	0.920754	1.15786	-0.460135	-0.462416	0.211492	0.520771	1.24856	0.838469	-3.41968	-1.90026	-6.43084	-4.51032	-1.52122	-1.4371	2.6208	2.42544	2.13535	19	19	19	40.6	40.6	40.6	72.911	0	86.543	5507500000	164
O00124	O00124	UBX domain-containing protein 8	UBXN8	-3.63241	-3.53349	-3.56294	-3.31827	-4.1381	-3.2293	-5.21404	-6.10117	-4.40578	-4.71683	-5.45958	-2.15713	-3.06121	-4.78834	-5.21801	-5.18775	-5.34931	-3.49696	-5.71351	-5.76432	-4.38242	-5.1315	-4.44209	-4.0018	-3.77603	-5.46702	-3.89388	-4.16053	-5.71219	-3.48349	1	1	1	7.8	7.8	7.8	30.541	0.00021594	4.7008	46055000	7
O00139	O00139	Kinesin-like protein KIF2A	KIF2A	0.648024	0.850912	0.926763	-1.90922	0.385878	0.385973	0.574896	-0.0656147	0.159412	-1.47105	-1.12001	0.555855	-0.668945	-0.302189	-0.00280762	0.022728	0.24898	-1.0603	-1.17003	-0.961285	-0.590776	-1.59973	-1.11013	-0.648657	0.614866	0.276226	0.332638	-0.244	-2.01703	-1.69222	11	11	10	20	20	17.8	79.954	0	28.482	2142100000	69
O00148	O00148	ATP-dependent RNA helicase DDX39A	DDX39A	2.36794	2.59388	2.42367	2.53578	2.6651	2.63821	2.25144	2.37754	2.24032	2.58394	2.47656	2.5603	1.22234	1.31221	1.40899	1.71018	2.19994	2.20103	1.71022	1.63785	1.88624	1.99132	2.10639	2.031	2.82954	2.89969	2.98816	1.15993	0.648294	1.23775	36	18	18	64.6	37	37	49.129	0	89.076	10856000000	297
O00151	O00151	PDZ and LIM domain protein 1	PDLIM1	0.185328	1.16176	1.18823	2.99045	3.0883	3.04593	3.38394	3.73895	3.51578	4.56604	4.49956	4.5601	-1.72016	-1.02974	-2.02885	4.23636	4.35107	4.47775	3.09848	3.40768	2.99099	2.37753	2.19113	2.19841	0.564718	0.885817	1.06102	4.63617	4.82509	4.63055	24	24	24	80.9	80.9	80.9	36.071	0	323.31	24963000000	464
O00154	O00154	Cytosolic acyl coenzyme A thioester hydrolase	ACOT7	3.73254	3.60495	3.73413	4.47529	4.56792	4.51984	3.44048	3.3627	3.58303	4.51048	4.20614	4.37809	3.51306	3.19866	3.53347	3.66589	3.86912	3.9433	4.84697	4.73336	4.98342	4.28613	4.34337	4.26326	1.48243	1.57877	1.86884	3.58506	3.49	3.51303	17	17	17	49.7	49.7	49.7	41.796	0	268.2	39885000000	483
O00159	O00159	Unconventional myosin-Ic	MYO1C	4.52204	4.39459	4.45675	4.2817	4.08625	4.20402	4.27424	4.31998	4.35335	4.02867	3.68858	3.86225	3.14644	3.08163	3.11091	2.72943	2.68662	2.67738	3.1716	3.20468	3.27582	4.08326	4.15805	4.04694	3.63484	3.71769	3.72011	3.8194	3.98205	4.12251	52	52	52	52.3	52.3	52.3	121.68	0	323.31	33733000000	724
O00161	O00161	Synaptosomal-associated protein 23	SNAP23	0.854923	0.811552	1.21206	1.60313	1.24548	1.7722	1.36837	1.22462	0.945087	0.585915	-0.048645	-0.577505	1.35596	1.58231	1.78914	0.177383	-0.160881	-0.391251	-0.291433	0.264254	0.500786	0.813011	0.372065	1.33442	-0.00605011	-0.379682	0.0689278	0.920267	0.773563	1.71788	11	11	11	65.9	65.9	65.9	23.354	0	133.44	4291600000	109
O00170	O00170	AH receptor-interacting protein	AIP	1.02418	1.63929	0.924753	1.15305	1.05335	1.37509	1.74053	2.34565	1.88759	3.33901	3.17279	3.27618	2.54883	2.61251	2.54318	0.74617	1.04512	0.943604	1.10492	1.45604	1.78626	0.0784092	1.01655	0.51432	2.08793	2.82615	2.72316	1.11229	0.306374	0.865959	12	12	12	50.9	50.9	50.9	37.636	0	194.08	8704100000	216
O00178	O00178	GTP-binding protein 1	GTPBP1	-2.15578	-1.53615	-1.78079	-0.510052	-0.970184	-0.860432	-3.00648	-4.11734	-1.16543	-1.87552	-1.7166	-1.73019	-0.805082	-0.616192	-0.851912	-1.05096	-1.82783	-0.0989456	0.0773621	-0.0565872	0.814518	-1.75388	-1.62403	-1.483	-3.29571	-1.18535	-0.980596	-3.0928	-3.51616	-3.89588	9	9	9	18.5	18.5	18.5	72.453	0	21.581	1196800000	41
O00186	O00186	Syntaxin-binding protein 3	STXBP3	0.363897	0.167606	0.0552998	0.0203762	-0.13294	-0.431202	-0.798327	-1.03258	-0.864954	-0.420933	-0.620209	-1.62625	0.474234	0.388533	-0.125473	-0.635265	-1.31177	-0.86418	-0.920565	-2.07616	-1.97471	-0.419956	-0.148638	-0.733501	0.636705	1.15637	1.04222	0.907232	0.841034	0.372829	12	12	12	23.1	23.1	23.1	67.764	0	40.9	2090100000	79
O00193	O00193	Small acidic protein	SMAP	0.674036	0.773577	0.838673	1.5225	1.82514	1.58266	1.34853	1.73069	1.64164	2.12708	1.61914	2.06397	1.0424	1.02486	1.12614	0.434736	0.705484	0.863071	-0.791004	-0.663872	0.162378	0.595165	0.955364	1.11615	0.140243	0.0978794	0.448021	1.54659	0.839127	1.46875	6	6	6	38.3	38.3	38.3	20.332	0	264.9	5013400000	123
O00194	O00194	Ras-related protein Rab-27B	RAB27B	0.313889	0.761091	-0.14345	-2.4429	-2.57206	-2.60419	-1.82231	-1.77191	-1.62808	-2.50962	-2.92994	-2.39079	-0.375317	-0.91852	-0.827749	-2.92958	-3.15568	-2.0685	-3.89845	-4.21566	-5.26677	-2.20677	-1.76466	-2.0115	-2.52945	-1.99112	-1.78985	-3.23576	-3.24702	-2.44427	6	6	5	37.6	37.6	32.1	24.608	0	7.6732	713710000	12
O00203	O00203	AP-3 complex subunit beta-1	AP3B1	2.38913	2.5024	2.36764	1.93668	2.27775	2.36624	2.21305	2.45922	2.28482	2.51077	2.32544	2.1965	2.59998	2.51618	2.51961	1.69316	1.90729	1.91769	0.902189	0.930738	0.996622	1.63516	1.98497	1.78226	1.62924	2.11491	1.80401	2.69184	2.4475	2.51105	25	25	24	27.6	27.6	26.3	121.32	0	49.813	10058000000	183
O00204	O00204	Sulfotransferase family cytosolic 2B member 1	SULT2B1	-4.21795	-5.85812	-3.42122	-5.43744	-3.30179	-5.2317	-4.89242	-0.85713	-2.48534	-4.91693	-5.95353	-4.2489	-0.342991	-0.971224	-0.847383	-4.23249	-5.20749	-5.59958	-4.5177	-3.13619	-4.5858	-3.92275	-3.52408	-4.72143	1.10855	1.43161	1.13028	-4.57392	-5.27795	-4.61468	7	7	7	24.7	24.7	24.7	41.307	0	14.387	620150000	20
O00214	O00214	Galectin-8	LGALS8	-4.43388	-4.14252	-4.51142	-5.45234	-4.72847	-3.24694	-1.93821	-1.65644	-1.40893	-0.406836	-0.0306702	-0.658878	-0.451223	-0.796543	-1.03258	0.176548	-0.113569	-0.082922	-3.75598	-3.70522	-3.70778	-1.05794	-0.880564	-1.37653	-3.03295	-3.00782	-3.77998	-2.14621	-1.45111	-1.08765	7	7	7	23.3	23.3	23.3	35.808	0	15.603	862210000	27
O00217	O00217	NADH dehydrogenase [ubiquinone] iron-sulfur protein 8, mitochondrial	NDUFS8	0.86335	1.19635	1.01593	0.896404	0.262056	0.16935	0.588722	0.271454	0.781609	-0.167063	-0.767988	-0.384117	0.0238934	0.220526	0.0890942	0.770784	1.02078	0.990673	0.595852	1.15818	1.08303	0.863657	1.38116	1.26099	1.12667	1.16633	0.957317	1.26427	1.4233	1.44214	5	5	5	21.9	21.9	21.9	23.705	0	25.757	4139200000	80
O00231	O00231	26S proteasome non-ATPase regulatory subunit 11	PSMD11	4.44877	4.51792	4.54534	4.52194	4.61306	4.66709	4.44104	4.32548	4.6277	4.69412	4.7347	4.77469	4.95241	4.71473	4.76592	4.59939	4.65435	4.8383	4.84043	4.91557	5.05664	3.77866	3.9037	3.98787	4.20227	3.99153	4.01634	4.40737	4.26189	4.43632	30	30	30	76.5	76.5	76.5	47.463	0	323.31	56259000000	799
O00232	O00232	26S proteasome non-ATPase regulatory subunit 12	PSMD12	3.25772	3.50981	3.30864	3.69177	3.82737	3.70327	3.43263	3.54398	3.41012	3.96181	3.72754	3.77567	3.84239	3.94531	3.93331	3.56981	3.74668	3.67117	3.30237	3.39128	3.35256	3.05434	2.76172	2.73836	3.26012	3.18098	3.06156	3.33613	3.2176	3.47431	28	28	28	60.3	60.3	60.3	52.904	0	253.77	26705000000	538
O00233	O00233	26S proteasome non-ATPase regulatory subunit 9	PSMD9	-0.3318	0.365429	1.00345	0.557692	-0.382477	0.356611	1.14086	0.617742	0.648535	2.24885	2.48208	2.48237	0.732376	0.730131	0.938301	1.48361	1.05654	1.27926	1.78697	1.51759	1.08141	-0.312779	-1.87539	-2.98806	1.63597	1.2375	1.36294	1.13626	0.717003	1.37838	14	14	14	56.1	56.1	56.1	24.682	0	42.916	5261800000	99
O00244	O00244	Copper transport protein ATOX1	ATOX1	2.9322	2.93187	3.05576	2.02056	2.28009	2.16191	3.04336	2.95875	2.81746	4.12056	4.12722	4.22555	2.51934	2.33744	2.23744	1.90048	1.68175	1.85451	4.15021	4.14962	4.08872	4.05259	3.80175	3.97389	2.74755	3.01258	3.10082	3.87489	3.67424	3.91132	11	11	11	94.1	94.1	94.1	7.4016	0	311.91	24921000000	218
O00257	O00257	E3 SUMO-protein ligase CBX4	CBX4	-2.08503	-2.45672	-1.9353	-3.08305	-3.28702	-3.01446	-2.23623	-1.9305	-3.91857	-4.73379	-4.35779	-4.33777	-2.64438	-1.53967	-1.80696	-1.99108	-1.34618	-1.71616	-4.37862	-5.3513	-3.09652	-1.21738	-0.874809	-1.11397	-3.53762	-1.45538	-1.05058	-5.19966	-5.11209	-2.92781	3	3	3	7.3	7.3	7.3	61.367	0.0052603	1.9575	440860000	3
O00264	O00264	Membrane-associated progesterone receptor component 1	PGRMC1	1.75211	1.6246	1.05544	2.33711	2.24927	1.67751	3.10057	3.02634	3.23869	2.1026	1.7697	2.42393	3.44832	3.66773	3.70076	3.35104	3.76185	3.5535	3.54392	3.50179	3.26856	4.04153	4.2019	4.1829	2.56946	2.44297	2.42297	1.63682	2.3562	2.23291	13	13	11	41	41	41	21.671	0	142.76	20181000000	312
O00267	O00267	Transcription elongation factor SPT5	SUPT5H	1.90469	2.15709	1.80401	1.94324	2.04156	2.01043	1.92745	1.79054	1.79088	1.53268	1.77527	1.7743	1.76084	1.61987	1.63009	2.05136	1.88173	2.24001	2.14818	2.26408	2.48931	1.80354	2.21442	2.13334	2.26285	2.21648	2.2872	1.93285	1.61634	1.44375	18	18	18	23.9	23.9	23.9	121	0	89.533	9451200000	218
O00268	O00268	Transcription initiation factor TFIID subunit 4	TAF4	-4.42676	-5.64382	-5.50312	-3.67052	-3.75403	-2.23884	-3.47809	-4.47768	-3.79003	-2.90789	-5.56193	-4.17962	-2.99188	-1.74916	-2.27862	-2.9912	-2.8619	-6.59344	-1.42791	-1.3746	-1.10896	-0.929281	-3.03	-3.03105	-2.17071	-0.860098	-1.64337	-4.99066	-2.83138	-4.58215	6	6	6	8.4	8.4	8.4	110.11	0	15.501	392890000	19
O00273	O00273	DNA fragmentation factor subunit alpha	DFFA	1.43577	0.660574	1.11409	0.938082	0.574015	0.568953	-0.253044	0.860804	-1.20399	-0.0278893	-0.988209	0.210466	1.24357	1.1493	0.885317	1.22694	1.34743	1.79169	1.24897	1.08995	1.48461	0.802566	0.318674	1.44268	0.148121	-1.82504	-1.58861	0.266733	0.824053	-0.380115	10	10	10	41.4	41.4	41.4	36.521	0	20.58	4059000000	69
O00287	O00287	Regulatory factor X-associated protein	RFXAP	-2.85279	-4.60636	-5.90121	-4.28381	-5.36635	-4.54631	-3.9657	-4.82066	-4.7775	-5.94274	-3.69907	-3.35274	-5.36865	-5.63586	-4.68192	-6.28037	-3.77129	-4.57215	-4.99401	-5.54595	-4.83338	-5.84647	-5.3681	-5.23896	-3.78271	-4.20207	-4.11108	-3.68225	-4.84593	-4.26227	1	1	1	5.9	5.9	5.9	28.232	0.00059809	3.2405	21358000	5
O00291	O00291	Huntingtin-interacting protein 1	HIP1	-0.894955	-1.38107	-2.28142	-0.289486	-0.107223	-0.000143051	-5.9397	-2.22905	-3.06289	-3.17868	-2.59957	-3.77506	-2.07472	-1.7528	-1.13381	-1.79477	-1.22476	-1.55832	-4.34696	-3.29342	-1.63865	-3.35251	-2.28269	-2.88181	-3.14945	-3.87584	-4.08295	-2.8358	-4.90579	-3.45662	8	7	7	10.8	9.5	9.5	116.22	0	14.788	649760000	21
O00299	O00299	Chloride intracellular channel protein 1	CLIC1	5.81457	5.79783	5.74369	5.61451	5.60515	5.60516	6.4325	6.546	6.23764	6.9083	6.78154	6.92137	5.44205	5.31893	5.36972	5.24141	5.36886	5.28339	5.25816	5.38699	5.44281	4.64362	4.48771	4.53781	4.97407	5.07843	5.13194	5.74227	5.86948	5.7906	27	27	27	88.4	88.4	88.4	26.922	0	323.31	125600000000	937
O00303	O00303	Eukaryotic translation initiation factor 3 subunit F	EIF3F	2.1331	1.75114	1.59548	2.15453	2.33848	1.66821	2.13679	1.66077	1.99395	1.8042	1.77042	1.6054	1.6277	1.68448	1.84715	2.34892	2.29324	2.10898	1.65634	2.29812	2.25634	1.12444	1.22758	1.12295	0.124517	0.738844	0.799204	0	0.588783	1.44053	10	10	10	38.1	38.1	38.1	37.563	0	117.06	8019300000	140
O00330	O00330	Pyruvate dehydrogenase protein X component, mitochondrial	PDHX	-0.662153	-0.486528	-0.155998	0.367424	0.507671	0.30654	0.823463	0.62937	0.712696	0.490669	0.464552	-0.170502	-0.923227	-1.03685	-0.876677	1.09664	1.22971	1.21623	0.91437	1.31427	1.42062	2.3169	2.25804	2.21749	0.954948	0.654545	1.00626	1.04482	1.1826	1.51	13	13	13	31.9	31.9	31.9	54.122	0	102.88	4677100000	122
O00339	O00339	Matrilin-2	MATN2	-0.68923	-0.175405	-2.96344	-4.82733	-5.78098	-3.83029	-4.13859	-4.79455	-5.50065	-1.84181	-6.06211	-4.14703	-6.11854	-4.3487	-3.62096	-5.28748	-2.52509	-6.60242	-5.07302	-4.38125	-4.19	-4.5218	-4.65701	-2.70981	-5.37521	-6.09437	-5.30434	-5.02346	-3.16427	-4.74005	3	3	3	5.6	5.6	5.6	106.84	0.000593	3.1246	163030000	4
O00399	O00399	Dynactin subunit 6	DCTN6	-1.90349	-0.354849	-0.187996	-0.739597	-2.38949	-6.12848	-1.83912	-1.23169	-1.40503	-1.87995	-2.97158	-0.86492	-1.05559	-1.05388	-1.26403	-1.83359	-0.766455	-0.965622	-1.69633	-1.87085	-2.61199	-1.86146	-2.03155	-1.37441	-1.43811	-2.30586	-2.19142	-0.860802	-0.446539	-0.839682	2	2	2	14.7	14.7	14.7	20.747	0.00022994	6.092	888840000	21
O00400	O00400	Acetyl-coenzyme A transporter 1	SLC33A1	-4.02627	-3.98854	-4.12021	-1.92109	-2.49403	-2.86265	-2.97753	-4.07513	-3.74824	-3.77188	-4.19274	-6.01174	-2.41875	-2.5918	-2.09598	-4.4332	-1.4179	-3.29104	-5.0041	-3.05932	-3.83227	-2.1243	-4.48248	-2.19921	-5.43363	-3.64881	-3.35058	-5.19744	-5.66517	-4.21658	2	2	2	6.2	6.2	6.2	60.908	0.0057814	1.8935	221960000	18
O00401	O00401	Neural Wiskott-Aldrich syndrome protein	WASL	-1.66982	-0.931887	-1.7452	-1.14682	-1.33156	-1.07491	0.000740051	-0.129042	-0.780588	-1.39553	-0.334595	-0.0915852	-3.47689	-3.55761	-2.63185	-0.976946	-0.37211	-0.417873	-2.48607	-4.39907	-2.2298	0.559553	0.418495	0.658361	-4.75814	-4.60841	-5.0767	-2.74274	-1.34228	-0.651613	9	9	9	23.4	23.4	23.4	54.826	0	26.159	1231200000	28
O00410	O00410	Importin-5	IPO5	4.65076	4.70438	4.59944	3.37968	3.2223	3.17747	4.20065	4.09708	4.08536	4.09006	3.95979	3.9448	3.19463	3.25197	2.91048	3.09707	3.0242	3.12226	4.85289	4.81345	4.82435	3.29079	2.99205	3.08324	2.00312	2.39822	2.18328	2.78999	2.5258	2.66619	44	44	42	44.7	44.7	42.9	123.63	0	323.31	33636000000	586
O00411	O00411	DNA-directed RNA polymerase, mitochondrial	POLRMT	-3.24414	-3.41234	-3.02148	-1.7987	-1.40383	-1.15453	-1.40412	-2.19403	-1.48341	-2.8735	-2.0002	-5.39433	-4.07591	-4.06778	-5.57059	-3.17927	-3.47208	-4.61662	-1.56679	-0.59194	-0.437601	0.00919723	-0.0408421	0.0592976	-3.40258	-2.57294	-5.06055	-5.07381	-4.15308	-5.08779	9	9	9	10.3	10.3	10.3	138.62	0	30.499	706560000	28
O00422	O00422	Histone deacetylase complex subunit SAP18	SAP18	1.14586	1.22555	1.37833	1.57908	1.41343	1.65822	1.33725	1.13331	1.28516	1.76458	1.88777	1.68536	1.19595	1.20131	1.75828	1.39499	1.3855	1.5426	1.08753	1.27307	1.30537	1.48417	1.21814	1.02516	2.08305	1.69863	1.81455	1.65692	1.27419	1.45151	8	8	8	60.1	60.1	60.1	17.561	0	166.18	6527500000	198
O00423	O00423	Echinoderm microtubule-associated protein-like 1	EML1	-5.53892	-2.31311	-3.42514	-0.996599	-0.932419	-1.58555	-3.93475	-4.59736	-3.90109	-4.13346	-4.24388	-5.56713	-5.05865	-3.1435	-4.9269	-4.7946	-4.76259	-3.82928	-5.94982	-4.92992	-4.84097	-5.24942	-3.98085	-5.16761	-5.86062	-2.94789	-3.11519	-2.44958	-2.74669	-2.77862	3	3	3	4.9	4.9	4.9	89.86	0.00022267	5.3264	195650000	5
O00425;Q9NZI8	O00425	Insulin-like growth factor 2 mRNA-binding protein 3	IGF2BP3	1.27545	1.79438	1.33944	-4.57397	-7.98949	-5.18971	2.24232	2.31236	1.99656	1.34447	0.95784	0.958137	-3.03783	-2.35035	-3.0431	-4.86024	-1.56801	-5.26444	-3.3209	-3.35255	-3.63085	-5.9287	-5.48855	-4.16984	-3.75847	-3.9064	-3.64113	2.5793	2.6591	2.75277	17	15	15	32.5	31.8	31.8	63.704	0	88.681	3296800000	82
O00429	O00429	Dynamin-1-like protein	DNM1L	2.22195	2.30622	2.07619	2.32682	2.44333	2.39355	1.96191	2.25057	1.98796	2.6089	2.4455	2.60764	1.44688	1.41807	1.13184	0.348177	0.193165	-0.0910454	3.9377	3.90824	4.00673	2.44928	1.87023	1.92416	0.926695	1.30345	0.820438	2.51631	2.24137	2.17045	31	31	31	48.5	48.5	48.5	81.876	0	323.31	13344000000	283
O00442	O00442	RNA 3-terminal phosphate cyclase	RTCA	0.657673	0.852594	0.758272	0.313354	1.03521	0.744083	0.688082	0.681059	0.640205	1.26526	0.79221	1.12634	1.33453	1.51981	1.56011	0.603987	0.752068	0.481962	0.330269	0.590872	0.024271	0.605423	0.7428	0.156422	-2.455	-4.42175	-2.76552	0.761581	0.683174	0.891628	10	10	10	44.5	44.5	44.5	39.336	0	28.705	3740400000	111
O00443	O00443	Phosphatidylinositol 4-phosphate 3-kinase C2 domain-containing subunit alpha	PIK3C2A	-2.29512	-3.69341	-2.86488	-0.881494	-2.0825	-1.96049	-2.16907	-1.73539	-1.95734	-3.58919	-4.11235	-3.85448	-1.92767	-2.41586	-2.55991	-3.55322	-2.07419	-2.12284	-6.18053	-3.25634	-2.97534	-1.6357	-2.714	-2.69442	-5.33473	-3.51426	-4.09572	-3.0749	-4.94266	-3.82359	6	6	6	4.9	4.9	4.9	190.68	0	11.878	371300000	23
O00458	O00458	Interferon-related developmental regulator 1	IFRD1	-5.07777	-3.92133	-4.0225	-4.11959	-5.42743	-3.17813	-4.40464	-4.97419	-4.3942	-3.50758	-3.83923	-5.85121	-4.75501	-5.51284	-3.46951	-4.71838	-3.18299	-5.01317	-5.3191	-5.48661	-5.54969	-4.69355	-4.87963	-4.75219	-4.37535	-5.48336	-4.86662	-4.21531	-5.42129	-4.10496	1	1	1	6.4	6.4	6.4	50.268	0.0059289	1.807	41285000	7
O00459	O00459	Phosphatidylinositol 3-kinase regulatory subunit beta	PIK3R2	-6.3473	-3.70285	-4.47813	-3.19482	-4.6509	-3.46989	-5.11615	-4.24465	-3.1893	-3.74604	-3.80987	-3.25529	-5.76131	-3.82708	-3.96172	-6.25049	-4.39511	-4.29588	-3.96061	-3.67098	-4.42106	-4.97296	-3.82146	-4.69971	-3.54958	-3.74867	-3.3171	-4.31212	-2.95836	-4.70381	3	2	2	4.3	2.6	2.6	81.544	0	6.9469	81960000	3
O00461	O00461	Golgi integral membrane protein 4	GOLIM4	-1.26805	-0.470875	-1.49563	1.42525	0.816984	0.834637	0.0446243	-0.497778	0.535545	-0.540339	-0.440994	-0.0269032	-4.76866	-4.42602	-5.06641	-2.43546	-2.12896	-2.01165	-1.70776	-1.33344	-1.78508	-5.17648	-2.56313	-3.11786	-0.643907	-1.06645	-0.500236	-4.00004	-2.57649	-2.01666	8	8	8	15.9	15.9	15.9	81.879	0	76.253	1444500000	50
O00462	O00462	Beta-mannosidase	MANBA	-2.88353	-2.88338	-4.63004	-7.01969	-3.15407	-3.27675	-4.58126	-6.61167	-4.38255	-4.79132	-2.94829	-4.49565	-1.10954	-1.59909	-2.56764	-2.90788	-3.02669	-3.84487	-5.03095	-5.04827	-4.40566	-5.26992	-3.36096	-2.1107	-3.70448	-4.56096	-4.88117	-5.34979	-5.68476	-3.9953	4	3	3	5.5	4.7	4.7	100.89	0	6.6349	145040000	4
O00468	O00468	Agrin;Agrin N-terminal 110 kDa subunit;Agrin C-terminal 110 kDa subunit;Agrin C-terminal 90 kDa fragment;Agrin C-terminal 22 kDa fragment	AGRN	-3.45811	-2.78871	-2.87967	-2.04389	-1.94346	-2.12621	-1.37869	-1.40223	-2.09295	-2.82735	-3.49193	-2.75824	-3.21565	-3.21977	-3.49208	-2.34903	-1.55918	-1.43389	-6.25094	-2.99044	-1.89451	-1.29756	-1.33767	-1.07578	-5.06047	-4.39398	-4.03818	-5.314	-2.81761	-2.53037	5	5	5	3.6	3.6	3.6	217.23	0	8.6237	452930000	21
O00469	O00469	Procollagen-lysine,2-oxoglutarate 5-dioxygenase 2	PLOD2	2.48762	2.63529	2.31153	4.74775	4.77043	4.80198	0.206242	0.372376	0.47769	1.91712	1.99748	2.12894	-0.830795	-0.387539	-0.49045	0.422667	0.318062	0.397898	2.57875	2.75598	2.77031	-4.08378	-2.80039	-1.11043	-0.758219	-0.618845	-0.484571	3.66707	3.63715	3.57558	23	23	23	34.6	34.6	34.6	84.685	0	323.31	15182000000	244
O00471	O00471	Exocyst complex component 5	EXOC5	-1.39887	-0.848211	-0.496078	-1.60422	-2.08711	-1.85602	-2.42652	-0.782644	-1.6859	-0.701618	-0.614511	-1.07133	-0.662144	-1.21148	-0.7215	-0.783812	-1.53787	-1.28241	-2.44848	-2.37852	-2.24264	-2.27924	-1.21883	-2.66323	-2.14913	-1.98431	-1.06984	-0.901348	-0.745384	-0.682171	8	8	8	16.5	16.5	16.5	81.852	0	7.4974	932360000	46
O00479	O00479	High mobility group nucleosome-binding domain-containing protein 4	HMGN4	-0.223373	0.174761	0.291164	-1.49073	-1.32437	-1.08574	-0.586077	-0.792481	-0.311705	-0.175205	0.153767	-0.0862846	-2.47275	-2.39493	-1.8939	-3.2612	-3.48003	-3.22123	0.350699	0.350185	0.192793	-0.737747	-1.16085	-0.822449	-0.263145	-0.926142	-2.25112	0.328556	-0.285868	0.352396	2	2	2	21.1	21.1	21.1	9.5388	0	15.231	1690900000	59
O00483	O00483	Cytochrome c oxidase subunit NDUFA4	NDUFA4	1.55286	1.53824	1.76029	1.39418	1.17703	1.53495	1.7845	1.71023	2.04995	1.69076	1.89673	1.57813	1.55205	1.44772	1.65589	1.46487	1.14975	1.23202	-0.309944	-0.029438	0.241171	1.39408	1.74932	1.5294	3.50088	3.24059	3.27175	2.85528	2.9437	2.79146	4	4	4	59.3	59.3	59.3	9.3697	0	22.048	8560100000	77
O00487	O00487	26S proteasome non-ATPase regulatory subunit 14	PSMD14	1.34971	1.68747	1.75851	1.8267	2.06688	1.88326	1.96946	1.32677	1.29376	2.28321	2.06102	2.31471	2.44443	2.38744	2.35703	2.26232	2.43638	2.53062	2.82642	2.62845	2.88816	1.96993	1.57106	0.482807	1.21635	1.5976	1.75192	2.01491	2.19437	1.78796	9	9	9	35.8	35.8	35.8	34.577	0	259.22	10199000000	168
O00499	O00499	Myc box-dependent-interacting protein 1	BIN1	1.14943	0.964594	1.02065	-0.424685	-0.865355	-2.0392	0.196987	0.111933	0.417416	0.483952	0.450464	0.641622	-4.88064	-4.10035	-4.38799	-0.503658	0.380609	0.435349	0.724775	0.653173	1.07231	-2.13604	-5.06115	-6.53715	-5.0161	-5.91967	-2.96961	-0.782686	-0.163511	-0.678629	5	5	5	12.6	12.6	12.6	64.699	0	76.136	2198600000	66
O00505	O00505	Importin subunit alpha-4	KPNA3	2.19141	1.73658	1.84444	0.938265	1.25069	0.886063	1.30173	1.11584	1.0843	1.04347	1.03908	0.985609	0.320267	0.0322571	-0.027235	0.0206928	0.488964	-0.0130444	-0.302713	-0.649687	0.776405	-0.0589409	-0.981243	0.184639	0.633993	-0.346985	-0.281155	1.13693	1.34976	1.13603	9	7	7	20.9	15.2	15.2	57.81	0	27.988	4029200000	93
O00515	O00515	Ladinin-1	LAD1	-4.88881	-5.73725	-5.04943	-5.21245	-1.71977	-1.02391	2.51566	2.30479	2.5507	-3.93112	-0.533768	-5.50978	-4.49593	-3.32216	-4.12602	2.4649	1.8939	2.16728	1.95503	1.65701	1.52852	2.64685	2.5593	2.20521	1.7071	1.23271	1.26621	0.821833	0.985161	1.17663	19	19	19	41.4	41.4	41.4	57.13	0	86.38	5967300000	185
O00519	O00519	Fatty-acid amide hydrolase 1	FAAH	-5.84665	-3.90892	-3.89467	-4.07172	-4.29839	-4.24111	-3.07511	-2.45423	-3.12544	-4.50454	-6.54297	-5.25537	-2.71596	-2.4992	-2.62799	-4.95307	-6.06076	-5.88684	-4.98509	-5.66279	-5.68465	-3.7621	-3.72306	-3.31617	-3.10765	-4.25602	-4.97756	-3.94208	-5.41506	-4.22629	2	2	2	5.4	5.4	5.4	63.065	0.0007728	2.7937	133000000	7
O00541	O00541	Pescadillo homolog	PES1	2.5258	2.52673	1.8737	2.51297	2.42967	2.61367	3.04503	3.25652	3.07993	2.54243	2.86043	2.43927	-0.327366	-0.227947	0.836605	3.149	2.92399	1.27397	3.41336	3.51982	3.06902	2.96768	3.33633	1.64324	2.14397	-0.0450096	0.164076	3.21833	3.1407	1.34288	22	22	22	36.4	36.4	36.4	68.002	0	173.92	14877000000	219
O00560	O00560	Syntenin-1	SDCBP	4.22579	4.06063	3.97748	1.69508	1.98934	1.90842	1.12924	1.33418	1.49745	1.64119	1.54805	1.88562	-1.10377	-1.6654	-2.13459	1.45265	1.31284	1.35247	1.542	1.58794	1.44298	-2.89424	-3.86779	-1.73102	-6.96066	-5.27178	-2.60655	2.13177	2.36862	2.4283	8	8	8	32.2	32.2	32.2	32.444	0	80.477	8530800000	141
O00562	O00562	Membrane-associated phosphatidylinositol transfer protein 1	PITPNM1	-3.49048	-3.73521	-5.19211	-5.26811	-4.13473	-4.57475	-4.33511	-4.30321	-4.70586	-3.98963	-3.25139	-5.75612	1.30537	1.19087	1.11899	-5.49933	-5.72483	-2.63506	-5.86827	-5.64287	-4.59255	-4.50174	-2.47369	-5.39545	-4.27333	-4.62419	-5.38774	-3.57346	-2.67605	-4.75148	10	10	10	13.7	13.7	13.7	134.85	0	32.663	532910000	28
O00566	O00566	U3 small nucleolar ribonucleoprotein protein MPP10	MPHOSPH10	-0.196352	-0.397669	-0.752934	0.267984	0.325775	0.329733	-0.622412	0.339714	-0.560036	-2.43448	-1.412	-0.639021	0.544554	-0.431583	-0.667292	-1.03824	-1.19385	-0.98386	-0.484724	-0.387129	-0.797378	-1.47034	-0.731665	-0.899582	1.08789	0.842463	1.21065	-3.09469	-5.19201	-1.85809	6	6	6	10	10	10	78.863	0	27.576	1873300000	56
O00567	O00567	Nucleolar protein 56	NOP56	3.24969	3.29626	3.17658	4.01174	4.00986	4.00916	3.34985	3.08616	3.12685	2.58734	2.62973	2.32692	2.67549	2.44329	2.88354	3.04065	2.76461	3.05144	3.76571	3.99577	3.99906	3.42824	3.18025	3.26536	0.991251	1.29178	1.34073	3.0868	3.01246	2.88687	29	29	29	52.9	52.9	52.9	66.049	0	323.31	22743000000	458
O00571;O15523;Q9NQI0	O00571	ATP-dependent RNA helicase DDX3X	DDX3X	4.43394	4.24132	4.36992	4.07393	4.07171	4.22432	3.66782	3.6402	3.74615	3.97226	3.9565	3.93866	3.58204	3.47454	3.58185	5.06023	5.02104	4.93317	4.4512	4.51992	4.46508	3.98966	3.87051	3.84087	3.54736	2.85396	3.09408	3.89901	3.42472	3.81164	56	56	56	68.3	68.3	68.3	73.243	0	323.31	41612000000	703
O00584	O00584	Ribonuclease T2	RNASET2	-1.89097	-2.3113	-2.11166	-1.34356	-3.82117	-1.00003	1.38577	1.36626	1.64693	-2.36706	-2.63874	-1.90735	3.0451	2.98095	3.10146	-0.565498	-0.449236	-1.39038	0.738255	0.740189	0.777948	3.18695	3.19464	2.96302	1.07045	0.671345	0.554066	-0.322212	-0.736727	-0.119034	8	8	8	31.6	31.6	31.6	29.48	0	221.22	5927000000	140
O00592	O00592	Podocalyxin	PODXL	-5.02982	-4.38287	-3.43319	-5.20413	-4.33065	-4.51206	3.21543	2.8746	3.06294	3.08065	3.21678	2.92677	-3.99632	-4.08443	-3.88914	-4.29187	-4.72207	-3.41627	1.2383	1.52604	1.57625	-5.64549	-1.9885	-4.80413	-1.77644	-1.10578	-1.23799	-1.51196	-2.19746	-2.02526	9	9	9	11.5	11.5	11.5	58.635	0	71.158	4979900000	46
O00622	O00622	Protein CYR61	CYR61	0.226692	0.56284	0.521873	-1.61509	-1.99405	-1.64312	-2.51109	-3.07696	-2.78831	-0.176868	-1.37384	-1.51608	-4.52617	-4.41639	-5.31676	-4.74846	-4.91514	-4.3022	-4.22625	-4.13958	-5.43405	-3.45897	-5.17018	-4.27075	-5.44454	-6.67405	-4.65073	-5.61548	-5.38324	-4.71214	6	6	6	24.1	24.1	24.1	42.026	0	13.196	546160000	23
O00625	O00625	Pirin	PIR	0.79924	0.285318	0.197283	-1.43762	-0.476314	-0.145559	-5.12972	0.254553	0.0324936	0.126036	-0.376591	0.140503	1.63473	1.8026	1.13818	-0.524219	0.338852	0.0940895	0.410309	0.720808	0.267239	-2.47784	-4.7098	-5.58374	-0.072567	0.611858	-0.297825	-0.126827	0.216097	0.995863	8	8	8	44.8	44.8	44.8	32.113	0	8.6203	2628000000	25
O00629	O00629	Importin subunit alpha-3	KPNA4	2.25411	2.54706	2.54119	3.00649	3.02691	3.11431	2.05519	2.14337	2.60808	1.52106	1.49534	1.56147	2.10617	1.94434	2.2355	1.41683	1.5988	1.54106	2.91061	2.97419	3.0435	2.52182	2.43034	2.02956	2.07132	2.03288	1.62213	2.52443	1.72222	1.56519	10	10	8	30.7	30.7	25	57.886	0	301.89	12356000000	241
O00635	O00635	E3 ubiquitin-protein ligase TRIM38	TRIM38	-4.1412	-4.94827	-4.87771	-6.53682	-5.12377	-4.00492	-6.40811	-4.81678	-4.15208	-5.3655	-6.06363	-5.17688	-4.82207	-4.15445	-5.69534	-4.00521	-4.57295	-4.91691	-3.01978	-3.58801	-3.78883	-5.75534	-4.50652	-5.57284	-4.43397	-5.47049	-4.65519	-5.02716	-5.19283	-3.97604	2	2	2	4.5	4.5	4.5	53.415	0.00060108	3.3416	35470000	2
O00712	O00712	Nuclear factor 1 B-type	NFIB	-3.88115	-5.58657	-3.81352	-0.44252	0.117315	-0.517742	-4.23448	-5.72592	-4.18023	-4.75809	-4.92233	-4.95206	-3.05683	-5.21903	-5.3391	-2.87222	-3.3447	-0.0497093	-6.20078	-4.20998	-4.50235	-2.25963	-4.52662	-2.37716	-5.0536	-3.03756	-3.1928	-5.46364	-4.58332	-4.7861	5	5	5	21.4	21.4	21.4	47.441	0	16.655	380600000	12
O00743	O00743	Serine/threonine-protein phosphatase 6 catalytic subunit;Serine/threonine-protein phosphatase 6 catalytic subunit, N-terminally processed	PPP6C	1.59574	1.96231	1.8937	1.39596	1.38409	1.63908	1.78715	1.45351	1.79502	2.42066	2.34375	2.24033	1.69699	1.69107	1.73788	1.77894	1.56125	1.54599	1.84271	1.71198	1.3821	1.56574	1.15614	1.2691	1.60981	0.906195	1.26463	1.01064	1.43436	1.43219	16	16	16	45.2	45.2	45.2	35.144	0	62.527	7553300000	160
O00748	O00748	Cocaine esterase	CES2	-5.34491	-3.28041	-5.21719	-4.38777	-6.53177	-4.50365	-4.9351	-5.36213	-3.88989	-3.19069	-6.06597	-3.51945	-6.20483	-4.38162	-5.21661	-5.35751	-4.16312	-3.58201	-4.34205	-3.30015	-3.47982	-4.69355	-4.25134	-3.6849	-4.55673	-4.17651	-3.60555	2.18687	2.05152	2.28642	7	7	6	13.1	13.1	11.8	61.806	0	14.078	868070000	24
O00754	O00754	Lysosomal alpha-mannosidase;Lysosomal alpha-mannosidase A peptide;Lysosomal alpha-mannosidase B peptide;Lysosomal alpha-mannosidase C peptide;Lysosomal alpha-mannosidase D peptide;Lysosomal alpha-mannosidase E peptide	MAN2B1	-4.04406	-4.54818	-4.925	0.515528	0.495207	0.228628	-1.40252	-4.32007	-1.4465	-3.79199	-2.93928	-1.99677	0.799082	0.631319	0.660297	-3.32752	-1.56175	-1.09119	-3.62857	-2.7091	-1.67663	-2.10601	-1.42288	-2.79427	-4.07664	-1.23094	-2.13587	-0.733633	-0.606728	-0.233747	8	8	8	11.5	11.5	11.5	113.74	0	22.445	1155900000	29
O00757	O00757	Fructose-1,6-bisphosphatase isozyme 2	FBP2	-6.75364	-4.81513	-4.2374	-4.1745	-3.71029	-3.61265	-0.493116	-0.0469322	-0.326834	-4.60924	-4.31695	-3.70088	-1.43191	-1.05964	-5.52592	-3.83931	-3.74466	-4.91565	-5.78608	-3.79059	-3.45892	-0.0846405	0.172157	-0.0643311	3.03692	2.66133	2.7724	-4.74259	-7.14227	-4.18463	2	1	1	6.2	2.9	2.9	36.743	0.00041305	3.869	1910200000	4
O00762	O00762	Ubiquitin-conjugating enzyme E2 C	UBE2C	1.75396	1.78941	1.78834	0.951263	1.10475	0.822891	-1.32789	-0.291304	-0.581862	2.30027	2.21054	2.25859	2.11327	1.97247	1.8112	1.10253	1.30211	0.934288	1.69795	1.8376	1.8293	1.51654	1.13752	1.37368	-0.34791	0.332739	0.420227	-4.9195	-6.56004	-3.14192	9	9	9	66.5	66.5	66.5	19.652	0	104.66	5939300000	145
O00764	O00764	Pyridoxal kinase	PDXK	3.28063	3.40039	3.66318	1.00887	1.43574	1.25165	3.34777	3.2328	3.51129	1.52013	1.74414	1.74646	3.06386	3.3279	3.39006	2.95499	2.90998	3.17581	2.62994	2.90656	2.91388	3.60461	3.18414	3.70996	1.42796	1.66404	1.32718	3.21619	3.14477	3.07406	15	15	15	49.4	49.4	49.4	35.102	0	122.39	17468000000	211
O00767	O00767	Acyl-CoA desaturase	SCD	2.07488	2.30597	2.02972	-1.03315	-1.68371	-1.34762	-2.87884	-2.23581	-4.36471	-4.65986	-3.92679	-4.83332	1.64485	1.71387	1.64158	0.976908	1.07833	1.09223	-1.41939	-1.18963	-1.13064	-3.03336	-2.62025	-2.94125	-2.09534	-0.9951	-1.35746	-2.57016	-6.40638	-2.28161	6	6	6	16.7	16.7	16.7	41.522	0	127.3	2466900000	60
O14493	O14493	Claudin-4	CLDN4	-4.32934	-4.98116	-4.87673	-3.84763	-4.52941	-5.46136	-2.64718	-2.37332	-1.73911	-4.32888	-4.62228	-4.55564	0.0273476	-0.344774	0.191713	-4.83689	-1.22291	-0.686083	-5.98351	-2.72529	-2.15095	-2.40111	-2.36608	-1.73582	-0.667578	-1.09967	-0.708204	-1.41537	-1.44696	-2.21939	2	2	2	6.2	6.2	6.2	22.077	0.0060943	1.789	592440000	7
O14497	O14497	AT-rich interactive domain-containing protein 1A	ARID1A	0.916506	1.02084	0.606132	1.17945	1.11077	1.21034	-1.13986	-0.736889	-1.05096	-5.56179	-1.91352	-2.77158	-0.952078	-0.299551	-0.977518	0.410496	0.839327	-0.179958	-0.544487	-1.15196	-1.15985	-0.178553	0.747402	0.0456963	-0.391958	0.201363	-0.204975	-4.98535	-0.721201	-0.524826	16	16	16	11.2	11.2	11.2	242.04	0	30.339	2333300000	63
O14530	O14530	Thioredoxin domain-containing protein 9	TXNDC9	0.523861	0.456495	0.480734	0.155403	0.393475	0.00545692	-0.831823	-0.104149	-0.47926	0.508041	-0.0641899	0.655129	-3.72941	-4.00905	-1.70681	0.635193	0.4613	0.531559	0.103355	0.677694	0.7771	-0.317669	-0.659832	-1.54865	-1.65849	-1.64533	-1.70994	-1.28159	-0.622448	-1.60685	8	8	8	42.9	42.9	42.9	26.534	0	52.371	2259100000	46
O14531	O14531	Dihydropyrimidinase-related protein 4	DPYSL4	-1.45376	-3.17198	-0.806078	-1.73439	-1.20017	-1.59213	-5.1587	-4.87782	-3.25257	-4.45705	-5.44197	-3.99652	-4.34105	-4.21322	-3.61925	-4.02073	-4.38925	-5.18747	-4.42145	-5.48862	-4.70672	-3.48591	-6.75622	-4.96175	-3.83643	-4.55392	-4.68993	-4.66273	-3.97968	-2.30113	4	4	4	12.2	12.2	12.2	61.877	0.00022457	5.507	180000000	8
O14545	O14545	TRAF-type zinc finger domain-containing protein 1	TRAFD1	-1.66193	-1.63824	-1.49832	-2.13934	-1.87498	-1.97241	-3.69511	-4.61251	-4.99266	-3.18142	-2.95684	-4.18853	-3.90297	-2.72607	-3.02483	-0.940832	-1.19267	-1.13124	-0.501831	-0.410408	-0.711307	-0.891863	-1.18355	-1.22732	-2.39062	-2.40037	-2.33099	-0.584534	-0.8475	-0.631105	3	3	3	8.1	8.1	8.1	64.84	0	18.164	827650000	58
O14548	O14548	Cytochrome c oxidase subunit 7A-related protein, mitochondrial	COX7A2L	-1.3359	-0.737297	-1.9186	-1.26237	-0.970037	-1.56055	-1.45924	-3.40611	-1.15392	-2.15496	-1.59036	-2.15319	-3.5587	-3.75144	-3.94457	-1.4848	-1.38577	-1.92079	-1.38093	-0.932129	-0.890013	-2.09831	-0.977799	-1.60637	1.05668	0.899893	0.907059	-0.223223	0.42115	-0.00189781	3	3	3	46.5	46.5	46.5	12.615	0	19.535	1257800000	44
O14561	O14561	Acyl carrier protein, mitochondrial	NDUFAB1	1.10796	1.49954	1.43056	1.11175	1.01102	1.05491	1.80951	1.78187	1.60261	1.14801	1.16527	1.19528	1.09772	0.905741	0.671295	1.76694	1.36944	0.871161	1.92932	2.08714	2.12319	2.76862	2.62762	2.5307	3.94946	3.22572	3.09461	2.51917	2.5408	1.93105	5	5	5	23.7	23.7	23.7	17.417	0	26.205	9650200000	140
O14562	O14562	Ubiquitin domain-containing protein UBFD1	UBFD1	-0.836628	-0.6884	-0.796734	-1.29363	-1.72849	-1.73385	-2.80274	-2.4551	-2.3091	-1.35703	-3.57863	-1.62085	0.575907	0.154314	0.30443	-4.2244	-2.75962	-3.82896	-0.30835	-0.61809	-1.16029	-2.48548	-1.7369	-2.38568	0.331865	-6.29425e-05	0.231344	-0.284172	-0.298973	-0.772301	5	5	5	20.4	20.4	20.4	33.382	0	17.843	1230200000	26
O14578	O14578	Citron Rho-interacting kinase	CIT	-4.86828	-2.90588	-3.52181	-3.87661	-5.0178	-3.79821	-1.80082	-2.40064	-1.39165	-0.711554	-3.11786	-2.23744	-2.92617	-3.30291	-1.2391	-5.24104	-1.68439	-4.66807	-3.90762	-3.50777	-3.38688	-2.21119	0.760561	0.58536	-5.45705	-5.42837	-0.674252	-1.16524	-0.989429	-5.70871	6	6	6	4.2	4.2	4.2	231.43	0.00021877	4.9636	643130000	6
O14579	O14579	Coatomer subunit epsilon	COPE	3.18117	3.01869	2.95886	3.38156	3.36278	3.07534	3.05181	3.34926	2.91256	2.63686	2.78388	2.77289	2.92804	2.98113	3.0333	3.10064	3.03477	3.1585	2.51716	2.49101	2.68493	3.37033	3.30748	3.3047	1.90385	2.22039	2.12385	2.64321	2.90815	2.77463	10	10	10	42.9	42.9	42.9	34.482	0	259.46	18164000000	288
O14617	O14617	AP-3 complex subunit delta-1	AP3D1	1.37847	1.74161	1.32242	1.93813	2.11244	2.07263	1.40132	1.3667	1.4385	1.70856	0.783426	1.6463	1.91098	1.99132	1.57692	1.57485	1.68116	1.6167	1.55614	0.859713	0.868925	1.1533	0.82052	0.915194	-1.79374	-0.708704	-0.116861	1.16976	1.48654	1.50018	21	21	21	22.7	22.7	22.7	130.16	0	51.268	6242500000	150
O14618	O14618	Copper chaperone for superoxide dismutase	CCS	-1.19102	-0.718891	-0.555613	-0.0505543	-0.128712	-0.0125408	0.462618	0.631082	0.461168	-0.0409641	0.101644	0.0560169	1.80695	1.84112	2.03086	1.11183	0.830835	1.10068	0.13843	0.206264	0.0198402	0.499422	0.687485	0.94838	0.0212231	-0.260712	-0.128655	0.431631	0.0657539	0.609207	7	7	7	36.1	36.1	36.1	29.04	0	32.926	3410500000	47
O14639	O14639	Actin-binding LIM protein 1	ABLIM1	-2.96272	-5.18475	-2.31499	-4.9034	-3.55643	-4.53718	-0.153452	-0.292545	-0.164223	-3.04789	-3.19285	-3.80416	-2.52729	-2.69841	-3.51003	-2.36772	-1.51361	-2.29584	0.151163	-2.41973	-5.24637	-2.66239	-2.23256	-3.28711	-4.18946	-5.20721	-6.36058	-0.770641	-0.450178	-0.875349	6	6	6	10.5	10.5	10.5	87.687	0	12.085	630180000	19
O14641	O14641	Segment polarity protein dishevelled homolog DVL-2	DVL2	-0.219585	-0.89299	-0.536447	-2.0492	-1.83337	-1.8027	-1.5538	-3.77496	-1.58181	-1.30391	-1.69655	-1.76581	-2.83962	-3.2148	-4.41902	-3.54813	-5.27498	-2.93452	-4.88068	-5.13232	-5.18304	-4.82362	-5.3364	-6.67889	-3.9631	-5.48365	-5.51385	-3.18666	-4.48683	-3.86063	4	4	4	8.2	8.2	8.2	78.947	0	10.144	428970000	24
O14646;Q8TD26;Q9P2D1	O14646	Chromodomain-helicase-DNA-binding protein 1	CHD1	-1.04788	-1.15818	-0.527155	-0.0751457	0.261805	0.273951	-0.616768	-0.893455	-0.848721	-1.31378	-2.88352	-2.31854	-1.01555	-2.16115	-1.10453	-1.29258	-1.42396	-0.972464	-0.771936	0.299017	0.235786	-3.30746	-1.33295	-1.44534	-0.143501	-0.790371	-1.80039	-2.31901	-2.65306	-2.62406	14	14	10	12	12	9.9	196.69	0	47.752	1377500000	58
O14647	O14647	Chromodomain-helicase-DNA-binding protein 2	CHD2	-5.85636	-4.36278	-4.16277	-3.8706	-5.90931	-4.85925	-5.39942	-5.67053	-4.93065	-5.70935	-5.74854	-4.85573	-4.16635	-4.3833	-3.34177	-5.63845	-3.9176	-3.56361	-4.46246	-4.63994	-4.22465	-5.95636	-4.13357	-4.70665	-4.56198	-4.33115	-4.81609	-4.49376	-4.81686	-3.60223	6	2	2	3.2	1.2	1.2	211.34	0.0022426	2.3136	33209000	3
O14653	O14653	Golgi SNAP receptor complex member 2	GOSR2	-0.886051	-0.385191	-0.393534	0.0653439	0.33106	0.356386	-1.69139	-2.80522	-2.07184	-1.74092	-1.89073	-2.3999	-1.40049	-3.02198	-1.25622	-0.96723	-0.836918	-0.728331	-0.721823	-0.189018	-0.655514	-4.38127	-3.23213	-3.48767	-1.80027	-1.25397	-1.56012	-1.15768	-5.73212	-1.26392	6	6	6	38.7	38.7	38.7	24.775	0	18.024	1182800000	32
O14657	O14657	Torsin-1B	TOR1B	-0.458254	-0.00740814	0.588041	1.18901	1.2498	1.27829	-0.431208	-0.857489	-1.12403	-0.552631	-0.874439	-0.775234	-0.807503	-1.69027	-0.731293	-1.24942	-1.46554	-0.866514	-1.71343	-1.10424	-0.794392	-2.52535	-1.72832	-1.78459	-4.53193	-5.87109	-6.03981	-1.43538	-3.0569	-2.86558	10	10	10	34.8	34.8	34.8	37.978	0	15.053	1643900000	61
O14662	O14662	Syntaxin-16	STX16	-4.54464	-5.18359	-5.65709	-5.0982	-5.24043	-4.82097	-4.7179	-5.83246	-4.57158	-5.02363	-5.03037	-4.83729	0.67087	0.207045	-0.502874	-0.408751	-0.397472	-1.43163	-2.83647	-2.23914	-2.72092	-0.643129	-1.5082	-1.64882	-3.93069	-4.23716	-4.71105	-3.28515	-4.60776	-5.18437	5	5	5	11.1	11.1	11.1	37.031	0	6.9554	594540000	18
O14672	O14672	Disintegrin and metalloproteinase domain-containing protein 10	ADAM10	-0.012085	-0.994183	-0.307411	-1.41182	-0.365938	-1.10569	1.41063	1.34254	1.69126	0.0136433	0.697193	0.685362	-0.434019	-0.135206	0.322281	1.12888	1.15321	1.07326	1.2335	1.11252	1.38448	1.09001	1.13602	0.524391	0.0210152	-0.481718	0.0639973	-1.03947	-1.92783	-0.941774	11	11	11	22.7	22.7	22.7	84.141	0	102.94	3562900000	66
O14683	O14683	Tumor protein p53-inducible protein 11	TP53I11	-4.12942	-4.70813	-4.29054	-1.08241	-1.6159	-0.841024	-3.08582	-2.18156	-1.60572	-6.05616	-4.66646	-5.78977	0.0745563	-0.0673485	-0.0286751	-0.812332	-0.773888	-1.40152	-5.27896	-5.50427	-5.87622	-0.527023	-0.974394	-1.72474	-1.27474	-1.03005	-0.577505	-3.0597	-3.64212	-2.58279	4	4	4	20.1	20.1	20.1	21.054	0	23.07	747710000	24
O14684	O14684	Prostaglandin E synthase	PTGES	-5.58379	-3.44572	-5.01634	-4.89809	-3.64937	-4.59804	-3.86673	-4.67248	-4.82399	0.010685	0.475166	-0.398024	-5.32383	-5.03084	-3.60607	2.67888	2.08617	2.39247	1.55377	1.65339	1.6993	0.676529	0.73554	1.07175	-5.25574	-3.28416	-3.18777	2.91312	2.61335	3.10848	3	3	3	18.4	18.4	18.4	17.102	0	12.985	4442600000	58
O14730	O14730	Serine/threonine-protein kinase RIO3	RIOK3	-2.87169	-3.25395	-3.33783	-1.59632	-2.6681	-1.5674	-2.2048	-1.9549	-1.62584	-1.99275	-2.44714	-2.03325	-4.62091	-2.25439	-3.2834	-3.78833	-2.73082	-2.76231	-1.3072	-0.864451	-1.0433	-3.04206	-2.0125	-2.35697	-5.25948	-5.07961	-5.67279	-0.658333	-0.792957	-0.587795	7	7	7	17.9	17.9	17.9	59.092	0.00021782	4.8751	595830000	30
O14732	O14732	Inositol monophosphatase 2	IMPA2	-4.87395	-5.20198	-3.90048	-4.96817	-6.42621	-5.92506	-3.30079	-2.84445	-3.20041	-4.78805	-4.39299	-6.11349	-5.90539	-4.0478	-4.87804	-1.27943	-5.48056	-2.9934	-4.93119	-5.0406	-4.56588	-4.23955	-3.7632	-4.63496	-3.70379	-4.6549	-5.96137	-4.31315	-5.64876	-5.35792	3	3	3	13.9	13.9	13.9	31.321	0.0016908	2.3974	78218000	3
O14733	O14733	Dual specificity mitogen-activated protein kinase kinase 7	MAP2K7	-2.84585	-3.30073	-3.16232	-4.88323	-4.37007	-5.06661	-4.11684	-4.28291	-1.84144	-5.34471	-5.04912	-3.92739	-2.17523	-2.20007	-2.06046	-3.44762	-3.27387	-3.26162	-3.85823	-3.94923	-2.5026	-3.63309	-1.62747	-2.79669	-4.66466	-3.16885	-3.28866	-4.99066	-4.29876	-3.30523	3	3	3	10.7	10.7	10.7	47.484	0.0002209	5.1496	215770000	14
O14734	O14734	Acyl-coenzyme A thioesterase 8	ACOT8	-1.0824	-2.87161	-4.48169	-4.17054	-0.512905	-2.12213	-1.67401	-3.49886	-1.41432	-4.26289	-1.86305	-2.99866	1.78269	1.47736	1.96174	-5.44152	-4.24331	-4.23613	-1.27333	-1.28463	0.971808	1.19038	1.46656	1.04494	-3.69124	-2.13948	-3.07679	-2.98828	-1.29638	-1.87717	7	7	7	30.7	30.7	30.7	35.914	0	11.416	1919600000	30
O14737	O14737	Programmed cell death protein 5	PDCD5	3.49851	3.45037	3.52848	2.4907	2.63853	2.56573	2.77624	3.11004	2.75596	2.73135	2.50183	2.61865	1.4433	0.998148	1.84044	3.13306	3.10908	3.05406	2.85979	3.26244	3.44658	3.06344	3.03533	3.06924	1.2786	1.36602	1.49996	2.01512	1.90393	1.69317	10	10	10	54.4	54.4	54.4	14.285	0	119.06	16200000000	205
O14744	O14744	Protein arginine N-methyltransferase 5;Protein arginine N-methyltransferase 5, N-terminally processed	PRMT5	1.22522	1.68816	1.31073	1.13068	1.2386	1.33886	1.74697	1.64056	1.10165	2.60947	2.42493	1.68817	0.856337	0.345429	0.999003	2.79089	2.5168	2.18139	1.1318	1.12843	1.4874	2.0545	1.93994	1.57676	2.35833	2.53479	2.09979	1.97532	1.763	0.815569	18	18	18	31.6	31.6	31.6	72.683	0	81.019	8045800000	229
O14745	O14745	Na(+)/H(+) exchange regulatory cofactor NHE-RF1	SLC9A3R1	1.05033	1.2495	0.730251	-0.703072	-0.321217	-0.37981	3.00125	3.17894	3.00082	3.6598	3.52466	3.7803	5.63849	5.55286	5.58044	3.12751	3.63979	3.28313	4.53346	4.15113	4.2034	4.49597	4.2781	4.41869	5.29554	5.32252	5.50119	3.47944	3.48762	3.65278	27	27	27	69	69	69	38.868	0	323.31	40110000000	532
O14773	O14773	Tripeptidyl-peptidase 1	TPP1	-2.61652	-1.66571	-2.11945	0.865932	0.677408	0.622639	1.71596	1.71994	1.75342	-1.13333	-1.79306	-1.68872	2.62347	2.22547	2.45206	0.844132	1.14385	1.11455	0.647999	0.492887	0.78134	-3.00277	1.53376	1.56916	0.976608	1.13471	1.07021	-0.1476	-0.905987	-0.334982	4	4	4	10.3	10.3	10.3	61.247	0	56.801	4486700000	47
O14776;Q5VWI1	O14776	Transcription elongation regulator 1	TCERG1	2.97353	3.02256	2.90013	2.81338	2.63613	2.56125	2.35107	2.46111	2.47351	2.39952	2.32263	2.02549	2.70181	2.69406	2.70443	2.9057	2.84376	2.7881	2.44681	2.25837	2.196	2.64018	2.76874	2.63251	3.06955	3.05608	3.0021	2.59519	2.41705	2.55065	30	30	30	28	28	28	123.9	0	119.21	14784000000	285
O14777	O14777	Kinetochore protein NDC80 homolog	NDC80	0.109922	-0.196241	0.0634842	-1.99736	-1.82833	-1.11137	-4.10519	-3.931	-4.48557	-0.77104	-1.06212	-1.52088	-4.58688	-3.12057	-3.65816	-2.51337	-1.64634	-2.45513	-1.3715	-1.03224	-1.40695	-6.33943	-3.52475	-4.12948	-3.45323	-3.17497	-2.36344	-3.99173	-6.03826	-2.24951	8	8	8	16	16	16	73.912	0	11.065	693180000	15
O14786	O14786	Neuropilin-1	NRP1	1.48252	1.49989	1.91879	2.60393	2.96884	2.85603	0.22234	-0.0965576	0.367256	2.45086	2.53131	2.54168	-4.38807	-4.29773	-4.24424	-1.32378	-1.01164	-0.481989	-4.10747	-3.11758	-4.17359	-2.66315	-3.32172	-3.00765	-4.33885	-5.17893	-5.08814	-6.92776	-3.62736	-3.25425	18	18	18	30.1	30.1	30.1	103.13	0	264.38	4478800000	86
O14787	O14787	Transportin-2	TNPO2	-1.99411	-1.15854	-5.77803	-2.72541	-3.26428	-4.52767	-1.9734	-0.580652	-4.09379	-1.4719	-0.171696	0.00405502	0.307951	0.514845	-0.112549	-2.23283	-2.25921	-5.02784	-2.87859	-2.38973	-5.68862	-2.50164	-3.6291	-4.38562	1.33193	0.557583	0.713098	-0.443859	-2.29115	-0.313707	10	5	5	14.5	9.5	9.5	101.39	0	21.743	1131200000	25
O14802	O14802	DNA-directed RNA polymerase III subunit RPC1	POLR3A	-2.56137	-2.5307	-2.85103	-3.66626	-2.44188	-2.6884	-2.66829	-2.89057	-2.45861	-3.68809	-4.8541	-4.47448	-2.01923	-2.59732	-1.62799	-5.15659	-4.73551	-3.29878	-3.52225	-3.03447	-3.09889	-2.70811	-2.2319	-2.23054	-2.45404	-1.76572	-4.15562	-2.63256	-2.35072	-2.58431	5	5	5	4.3	4.3	4.3	155.64	0.00042799	4.5131	335700000	14
O14818;Q8TAA3	O14818	Proteasome subunit alpha type-7	PSMA7	4.51031	4.75166	4.49599	4.41645	4.18234	4.29989	4.61066	4.85362	4.70688	4.94645	4.88304	4.99859	4.44288	4.39945	4.56806	4.91561	4.68436	4.50725	4.7509	4.4565	4.59301	4.41339	4.59821	4.37996	4.35289	4.26684	4.18403	4.3262	4.43797	4.20447	28	28	28	77.8	77.8	77.8	27.887	0	323.31	55899000000	632
O14828	O14828	Secretory carrier-associated membrane protein 3	SCAMP3	2.65763	2.40212	2.7285	0.128237	1.34366	1.24207	0.776011	1.09037	1.54054	1.3189	0.638061	0.337029	1.53155	0.888325	0.337286	1.72256	2.3442	2.69175	-0.563761	0.523254	-0.0409298	1.85357	2.06794	2.04915	1.10088	1.29356	1.81943	-1.5107	0.0120163	-0.711657	8	8	8	29.1	29.1	29.1	38.287	0	245.02	6322800000	105
O14841	O14841	5-oxoprolinase	OPLAH	-3.02266	-2.96662	-2.67967	-1.62739	-1.78491	-1.58413	-0.238953	-3.47076	-3.29995	-1.00873	-0.928581	-0.976217	0.993225	0.923386	1.06848	-3.3649	-4.6883	-4.35464	-1.44927	-2.38124	-1.22281	-0.658098	-0.405998	-5.88285	-4.62735	-4.45755	-6.0195	-4.6635	-5.49651	-2.20808	10	10	10	13.3	13.3	13.3	137.46	0	15.096	964240000	13
O14874	O14874	[3-methyl-2-oxobutanoate dehydrogenase [lipoamide]] kinase, mitochondrial	BCKDK	-1.17014	-2.62083	-0.308949	-1.31764	-2.35931	-3.07234	-2.96941	-4.07128	-2.82553	-4.0197	-2.88626	-3.75897	-0.119682	0.24538	0.0309029	-1.5259	-2.20913	-3.03502	-3.22003	-4.22417	-3.99312	-0.584869	-0.825275	-0.0772266	-1.50818	-2.09238	-2.34121	-1.70297	-3.23391	-2.95662	7	7	7	26.7	26.7	26.7	46.36	0	12.784	786640000	28
O14879	O14879	Interferon-induced protein with tetratricopeptide repeats 3	IFIT3	-3.4463	-2.75171	-2.6041	-3.06992	-2.47915	-2.31196	-0.0943718	-0.753296	0.110535	0.86631	1.27037	0.761467	-5.14897	-4.55211	-3.18896	-0.286716	-0.704065	-1.25459	-2.79255	-1.14207	-4.70362	-5.37555	-3.37156	-4.35844	-4.39279	-5.08016	-5.84838	-3.56727	-5.18774	-3.44851	6	6	6	22.9	22.9	22.9	55.984	0	90.073	989990000	37
O14896	O14896	Interferon regulatory factor 6	IRF6	-5.20827	-4.67838	-6.09761	-4.45332	-5.27607	-4.511	-2.138	-1.37381	-3.26243	-4.08781	-3.29664	-4.96975	-3.62214	-3.58143	-2.29076	0.0685692	0.435705	0.0761166	-4.40477	-2.80751	-3.16702	-4.97661	-3.97964	-4.79446	-3.7811	-4.15485	-5.13929	-1.09739	-2.53797	-3.07748	6	6	6	20.8	20.8	20.8	53.129	0	14.371	423380000	12
O14907	O14907	Tax1-binding protein 3	TAX1BP3	1.88563	1.99228	2.05368	0.724611	0.882587	0.637142	0.760214	0.897095	0.747231	1.44446	1.68194	1.7576	-1.51362	-1.17789	-1.07107	0.662354	0.833166	0.917942	-0.283283	-0.71557	0.00633621	-3.15143	-0.785015	-0.734196	-0.647697	0.119646	-0.0278511	2.19428	1.60333	2.13592	7	7	7	69.4	69.4	69.4	13.735	0	49.821	4222400000	136
O14908	O14908	PDZ domain-containing protein GIPC1	GIPC1	1.18949	1.93255	1.85226	1.05484	1.72047	1.50003	2.25874	2.38712	2.44469	1.63561	1.56222	1.88129	2.16957	1.98419	2.16042	2.87594	2.42719	3.03434	1.67553	1.95783	2.0946	2.39053	2.39574	2.60804	1.3304	1.37227	1.31757	2.63296	2.39268	2.9226	7	7	7	28.8	28.8	28.8	36.049	0	107.82	10276000000	131
O14910	O14910	Protein lin-7 homolog A	LIN7A	-4.6272	-5.59731	-4.77221	-5.23709	-4.18027	-4.75212	-5.68602	-4.09501	-4.19713	-5.24814	-4.53174	-4.59108	-3.71844	-3.11472	-3.21537	-4.74915	-4.04103	-3.20848	-5.72703	-3.54716	-4.54288	-3.04252	-4.79713	-4.40317	-2.39745	-5.44397	-2.846	-4.68935	-4.67885	-3.52051	5	1	1	33.9	11.2	11.2	25.996	0.00023414	6.5492	43851000	6
O14920	O14920	Inhibitor of nuclear factor kappa-B kinase subunit beta	IKBKB	-0.833504	-0.24106	0.0155411	-1.59133	-2.03191	-1.54725	-2.28667	-2.50415	-3.10559	-2.01586	-2.21603	-2.33137	0.229614	-0.0909576	-0.033556	-0.799812	-0.520084	-1.59644	-0.759274	-0.577089	-1.33652	-5.82234	-0.797735	-1.11838	-2.21468	-3.51664	-1.43731	-1.20794	-2.20545	-0.220058	9	9	8	16	16	14.9	86.563	0	9.7034	1112200000	22
O14925;Q5SRD1	O14925;Q5SRD1	Mitochondrial import inner membrane translocase subunit Tim23;Putative mitochondrial import inner membrane translocase subunit Tim23B	TIMM23;TIMM23B	-1.5543	-1.35806	-5.28758	-1.37923	-3.9379	-5.28594	-6.51372	-1.24601	-2.29552	-4.54562	-3.9873	-1.04159	-4.36046	-4.51302	-3.88534	-1.83641	-5.08235	-1.84679	-1.16898	-0.774145	-1.02125	-0.30575	-5.62824	-1.58164	-3.57112	-1.43154	-1.55744	-3.34979	-1.77916	-3.88161	4	4	4	27.3	27.3	27.3	21.943	0	16.113	529800000	15
O14929	O14929	Histone acetyltransferase type B catalytic subunit	HAT1	2.03635	2.10111	2.01148	2.08485	2.08473	2.04061	0.76062	1.14445	1.33798	0.803673	1.0228	1.03632	-0.0203552	0.485493	0.443642	2.76074	2.52835	2.78247	2.10378	2.32118	2.27887	0.576267	0.724438	0.280743	1.6086	1.42571	1.55456	1.37353	0.98193	1.68432	10	10	10	32.9	32.9	32.9	49.512	0	76.603	7839900000	150
O14933	O14933	Ubiquitin/ISG15-conjugating enzyme E2 L6	UBE2L6	-0.377495	-0.402531	-4.69045	-0.33111	-3.14683	-2.65693	-0.716759	-3.71165	-4.06508	-5.22664	-4.66585	-2.53659	-0.515791	-4.60832	-4.47411	-1.73943	0.383524	-1.97823	-1.61182	-2.43045	-1.91203	-2.54935	-2.53997	-2.88772	-3.26884	0.226351	-0.120846	-1.31071	-0.979733	-2.93817	2	2	2	19.6	19.6	19.6	17.769	0.0013428	2.6853	758670000	9
O14936	O14936	Peripheral plasma membrane protein CASK	CASK	-0.460428	-0.399589	-0.305012	0.781517	0.70709	1.11672	-1.17428	-1.60439	-0.896425	-1.61268	-1.76291	-1.56398	-0.0314865	0.148172	-0.0130196	1.86667	1.69482	1.65017	0.924293	1.14391	0.859768	-0.00568581	-0.451288	-0.718399	-1.25328	-1.40003	-1.53564	0.761457	0.397352	0.816353	18	18	18	22.6	22.6	22.6	105.12	0	22.706	3117400000	57
O14949	O14949	Cytochrome b-c1 complex subunit 8	UQCRQ	0.0356045	0.903364	1.17864	-0.112566	0.0398846	0.138054	0.984219	0.452873	0.0979729	-0.305098	-1.54513	-0.125237	0.516521	0.769445	0.6726	0.24029	0.256365	0.221651	1.61141	1.12204	1.03115	2.10903	1.51174	1.35313	2.27628	1.83465	2.14523	1.63513	1.18792	1.79435	6	6	6	40.2	40.2	40.2	9.9062	0	87.595	4835700000	78
P19105;O14950	P19105;O14950	Myosin regulatory light chain 12A;Myosin regulatory light chain 12B	MYL12A;MYL12B	4.79094	4.8023	4.69222	5.2195	5.07413	5.19552	3.44747	3.62471	3.33883	4.25246	3.9589	4.22833	3.32567	3.51369	3.54343	3.51926	3.57939	3.49886	4.00886	3.86221	3.84314	3.63848	3.60094	3.72174	1.37033	1.12851	0.970161	4.08376	4.3048	4.37073	11	11	6	52.6	52.6	23.4	19.794	0	323.31	39615000000	301
O14964	O14964	Hepatocyte growth factor-regulated tyrosine kinase substrate	HGS	1.11071	1.3451	1.51777	1.50179	1.404	1.51375	1.19037	0.489319	0.994652	2.26963	2.31481	2.05677	0.4851	0.578421	0.313467	0.992846	0.667835	0.574951	1.48072	1.88546	1.40156	1.14189	0.870531	1.1131	0.892307	0.994238	0.889956	1.83136	1.2165	1.49178	14	14	14	17	17	17	86.191	0	48.37	6055800000	149
O14965	O14965	Aurora kinase A	AURKA	-2.90165	-1.69229	-3.46707	-4.38561	-2.73792	-4.0964	-4.81197	-4.57477	-5.50599	-3.85705	-3.69753	-4.48307	-2.99046	-3.49222	-1.31898	-2.41294	-2.86617	-3.16708	-2.5772	-3.71198	-4.15212	-4.97888	-4.03175	-5.01277	-4.61935	-4.53666	-3.84303	-5.3657	-3.57421	-4.63277	3	3	3	8.7	8.7	8.7	45.809	0.0026056	2.2556	178170000	1
O14966	O14966	Ras-related protein Rab-7L1	RAB29	-1.56103	-1.56048	-1.69901	-2.81151	-2.07676	-2.3636	-2.20337	-3.4014	-3.2263	-3.96399	-2.60577	-5.11954	-1.9966	-1.87086	-2.89168	-3.11569	-2.50351	-3.016	-4.05205	-2.74921	-3.96499	-1.59059	-1.53577	-1.27977	-3.65406	-3.66605	-3.78201	-5.03798	-4.47961	-4.38171	3	2	2	17.7	12.3	12.3	23.155	0.0007857	3.0247	388260000	14
O14967	O14967	Calmegin	CLGN	-6.51566	-4.67986	-4.60338	-4.50608	-3.92749	-4.42513	-4.21443	-2.1036	-3.7139	-0.909805	-2.1722	-0.885002	-4.40245	-5.02707	-4.88494	-4.59437	-5.16088	-4.79684	-4.98817	-5.37346	-4.36826	-5.04417	-4.51837	-4.98279	-3.09523	-4.23325	-4.844	-5.75762	-3.94221	-4.98137	3	2	2	7.2	5.9	5.9	70.038	0	7.411	110760000	3
O14974	O14974	Protein phosphatase 1 regulatory subunit 12A	PPP1R12A	2.88494	2.92215	3.02343	3.23193	3.25703	3.21769	3.07453	3.39543	3.36206	3.30135	3.46802	3.48313	1.99003	1.81837	1.74608	2.44128	2.47115	2.36786	1.52913	2.64023	2.53075	2.85407	2.45503	2.7361	1.38606	0.934759	1.53496	3.67675	3.88722	3.76084	31	31	31	34.5	34.5	34.5	115.28	0	215.82	17206000000	333
O14975	O14975	Very long-chain acyl-CoA synthetase	SLC27A2	-4.64274	-3.38373	-5.7098	-3.30052	-5.83176	-3.92323	-1.08692	-0.750303	-3.05414	-5.06323	-4.59852	-4.01508	-3.86212	-5.32516	-6.13524	-5.01564	-4.29183	-4.65478	-4.11542	-4.32103	-3.77042	-4.48651	-6.27453	-5.54941	-0.218411	0.103828	-0.270891	-4.9203	-5.47448	-3.70349	4	4	4	8.5	8.5	8.5	70.311	0	8.5133	265590000	9
O14976	O14976	Cyclin-G-associated kinase	GAK	-0.460312	-0.00746918	-0.712977	-0.497757	-0.813541	-2.38583	-1.28091	-1.42621	-0.281574	-3.26318	-2.28269	-4.13687	0.479807	0.51643	0.758589	-0.548397	-0.805456	-0.611282	-0.937654	-0.374386	-0.660629	-1.40269	-0.366056	-0.792286	-0.453937	-0.960882	-0.621403	0.174458	-0.126539	-0.512587	8	8	8	8.1	8.1	8.1	143.19	0	11.874	1568700000	48
O14979	O14979	Heterogeneous nuclear ribonucleoprotein D-like	HNRNPDL	4.3011	4.14771	4.16761	4.2984	4.44479	4.45546	3.74123	3.78177	3.52013	4.56759	4.59665	4.52475	3.89788	3.82037	4.22568	4.27435	3.9638	4.0817	4.24781	4.13839	4.0421	3.7876	3.7798	3.4343	3.66449	3.72086	3.75438	3.51251	3.61254	3.42148	24	22	22	35.5	35.5	35.5	46.437	0	148.6	39689000000	410
O14980	O14980	Exportin-1	XPO1	4.15675	3.88833	3.96041	4.31535	4.40334	4.32337	4.02545	4.03118	3.82333	3.81736	3.85246	3.76042	3.62126	3.58396	3.46923	4.00722	3.95298	3.76957	3.94873	3.85436	3.85581	4.19504	3.96505	3.86315	4.2737	3.99925	4.11796	3.31534	3.45408	3.09156	30	30	30	36.2	36.2	36.2	123.38	0	323.31	36283000000	552
O14981	O14981	TATA-binding protein-associated factor 172	BTAF1	-1.31515	-1.37828	-1.93682	-1.33428	-2.48784	-0.684046	-1.50042	-0.835878	-0.998365	-0.979796	-0.719557	-1.55254	-0.438747	-0.580904	-0.359949	-2.25404	-1.73233	-1.38581	-1.70376	-1.80511	-1.98751	-5.23949	-2.85628	-3.32003	-2.03849	-3.56764	-1.68662	-1.14398	-1.12749	-1.40673	10	10	10	7.6	7.6	7.6	206.89	0	11.669	854350000	20
O15013	O15013	Rho guanine nucleotide exchange factor 10	ARHGEF10	0.525333	1.22815	1.10095	-0.33205	-0.83321	-1.08556	-3.96393	-3.79922	-3.3987	-1.00446	-0.698208	-1.58346	-4.66374	-4.082	-5.77472	-3.15631	-3.84297	-3.44892	-4.06798	-1.07927	-2.16109	-4.59913	-3.92978	-4.80548	-5.20907	-3.61025	-5.35812	-1.36937	-1.85007	-1.49405	8	8	8	8.9	8.9	8.9	151.61	0	19.685	908820000	26
O15020	O15020	Spectrin beta chain, non-erythrocytic 2	SPTBN2	-3.13655	-1.64956	-2.10624	-2.63816	-2.41476	-2.08059	-0.695936	-1.23077	-0.491941	-4.07416	-2.37376	-2.55831	2.98772	2.79057	2.90946	1.83726	2.72931	1.55553	0.114178	0.136269	0.808941	2.7101	2.80936	2.53142	1.57276	1.18696	1.19095	0.97222	1.03339	2.78603	42	30	30	22.7	18.3	18.3	271.32	0	112.92	6078000000	125
O15021;Q9Y2H9	O15021	Microtubule-associated serine/threonine-protein kinase 4	MAST4	-3.51433	-5.09567	-4.00449	-5.34402	-3.38652	-2.79829	-1.37417	-5.3206	-1.72946	-2.75051	-2.78647	-2.14007	-6.29128	-4.29077	-3.2041	-0.388891	-0.105286	0.0596523	-5.19804	-5.94827	-4.21165	-1.244	-4.85313	-1.23803	-5.04892	-5.44903	-2.13198	-0.298813	-4.07655	0.554981	4	3	3	2.1	1.8	1.8	284.37	0.0002181	4.8974	562820000	9
O15027	O15027	Protein transport protein Sec16A	SEC16A	0.555057	0.558172	0.438974	0.030262	-0.053566	-0.117632	0.689579	0.964071	1.07982	-0.430264	-0.317118	-0.571316	4.51966	4.57273	4.61433	1.32746	1.72212	1.8811	1.27575	1.36153	1.39825	1.22917	1.46997	1.59039	0.667202	0.633873	0.647701	0.0685883	0.431307	0.780611	41	41	41	28.2	28.2	28.2	233.51	0	323.31	8841200000	250
O15031	O15031	Plexin-B2	PLXNB2	0.882002	0.727135	0.545832	1.00714	0.94659	1.16794	2.4352	2.74528	2.69189	0.736475	0.632582	0.867376	4.28405	2.46691	2.30082	1.12389	2.84558	2.87026	0.98464	1.52648	1.08472	2.21702	3.46074	3.2539	-1.27321	3.4289	3.53133	1.74534	1.74692	1.826	25	25	25	20.8	20.8	20.8	205.12	0	119.26	10752000000	104
O15034	O15034	RIMS-binding protein 2	RIMBP2	-1.66345	0.185408	1.2425	-1.71241	-1.12427	0.643696	1.5593	-0.196713	2.02705	-0.197218	1.97707	1.45466	0.737965	-1.434	-1.46511	1.13822	-2.37933	-1.11685	0.468771	-0.182152	-6.22859	-0.198217	1.39253	1.19575	2.69934	0.0146465	1.82673	-0.0449123	-0.384087	2.07865	1	1	1	1.3	1.3	1.3	116.02	0.0085121	1.6905	4126000000	39
O15042	O15042	U2 snRNP-associated SURP motif-containing protein	U2SURP	2.0255	2.42574	2.23299	2.50931	2.3864	2.90626	2.11725	1.95657	2.26962	1.98573	2.26374	2.43351	2.16997	2.25491	2.33094	1.32972	2.22337	1.9937	2.57066	2.53181	2.80565	1.91553	1.97243	1.94481	2.86592	2.72886	2.78163	0.414507	1.22647	1.24243	23	23	23	28.9	28.9	28.9	118.29	0	98.737	11531000000	231
O15047	O15047	Histone-lysine N-methyltransferase SETD1A	SETD1A	-4.4678	-2.84788	-4.40371	-4.39294	-3.06896	-2.78802	-3.37962	-3.67145	-3.38263	-5.3261	-4.59879	-4.70994	-4.16777	-4.98535	-4.60455	-3.93261	-3.28102	-3.03443	-2.93471	-2.45621	-5.08163	-3.62692	-4.34811	-2.8757	-1.72744	-2.05922	-2.33839	-4.30647	-3.47103	-4.47832	2	2	2	1.6	1.6	1.6	186.03	0.00042167	4.2427	200190000	7
O15056	O15056	Synaptojanin-2	SYNJ2	-2.16235	-1.5782	-1.90722	-1.28167	-1.10899	-0.985201	-5.33459	-3.96209	-3.04819	-0.466104	-0.176304	-0.72011	-3.89151	-5.12934	-4.01345	-0.938019	-3.37417	-0.941484	-6.28415	-4.49337	-5.22444	-4.71967	-5.37517	-1.58304	-4.08705	-5.51113	-3.74112	1.47667	-5.07009	1.47315	9	9	9	8.4	8.4	8.4	165.54	0	11.946	879110000	17
O15061	O15061	Synemin	SYNM	-0.288475	-0.463963	0.141544	-0.106026	-0.70114	0.135828	0.113003	-0.784102	0.312403	-1.23372	-0.285255	-0.542748	-1.51252	-1.63415	-1.09505	-5.11615	-0.929894	-0.72785	-1.39285	-0.931707	-0.873169	-4.91259	-1.29314	-1.34014	-0.497086	-0.530107	-0.2775	-0.862175	-1.05121	-5.37806	3	3	3	3.4	3.4	3.4	172.77	0.00042699	4.471	1420400000	5
O15066	O15066	Kinesin-like protein KIF3B;Kinesin-like protein KIF3B, N-terminally processed	KIF3B	-0.949015	-0.862125	-0.86282	-1.54563	-1.56401	-1.48105	-1.27002	-1.41647	-1.32034	-1.28194	-1.31949	-1.83423	-1.38192	-1.72827	-1.11777	-1.60338	-2.98273	-1.72968	-1.12783	-0.778719	-1.35164	-3.3176	-2.62315	-2.7636	-3.19036	-3.67925	-3.72511	-1.49707	-2.10276	-2.20988	7	7	5	12.3	12.3	9.6	85.124	0	9.731	795260000	30
O15067	O15067	Phosphoribosylformylglycinamidine synthase	PFAS	2.75956	2.60201	2.97155	2.17687	2.12998	2.22697	1.68835	1.7583	1.72597	1.92425	2.06594	2.0041	-0.531149	-0.324768	0.27557	0.0365581	-0.289459	0.111534	0.11017	0.379217	0.599966	1.34656	0.929319	0.647856	1.03268	0.794962	1.04418	-0.180735	-1.4016	-0.94989	22	22	22	24.3	24.3	24.3	144.73	0	126.21	6295800000	160
O15075;O43602	O15075	Serine/threonine-protein kinase DCLK1	DCLK1	1.50847	1.88035	1.81096	0.35457	0.692326	0.731316	-5.2318	-6.81198	-4.83094	-1.30815	-3.77456	-4.26255	-1.15473	-1.68104	-1.93453	-1.15867	-4.80656	-3.40683	-5.1682	-4.66444	-3.92417	-1.01442	-4.91068	-4.78442	-2.35131	-3.23044	-3.56697	-3.5407	-3.4251	-4.97927	9	9	9	14.1	14.1	14.1	82.223	0	17.465	1387700000	21
O15084;Q8N8A2	O15084	Serine/threonine-protein phosphatase 6 regulatory ankyrin repeat subunit A	ANKRD28	-0.549412	0.465216	0.315149	-0.725077	-0.306629	-0.0741215	-0.775621	-1.84411	-0.288622	0.493067	-0.184143	0.320295	-0.89587	-1.74769	-0.799459	-4.9478	-1.2203	-0.910538	0.350981	0.491154	0.620422	-0.949135	-1.04447	-0.678993	-1.35777	-1.1097	-2.27996	-0.414192	-0.466801	-0.280775	7	7	7	10.3	10.3	10.3	112.96	0	14.087	1876700000	46
O15091	O15091	Mitochondrial ribonuclease P protein 3	KIAA0391	-2.93076	-2.59761	-2.29917	-1.76737	-3.46168	-3.06823	-1.29709	-1.37835	-2.55784	-4.07072	-6.20878	-5.77947	-4.32211	-3.2858	-4.91316	-1.98139	-1.71254	-1.35519	-3.4496	-2.80013	-4.94839	-1.36761	-1.25125	-2.16426	1.30171	0.910837	1.32365	-1.60083	-1.14858	-1.86554	8	8	8	18.5	18.5	18.5	67.315	0	28.358	862490000	24
O15116	O15116	U6 snRNA-associated Sm-like protein LSm1	LSM1	1.35259	1.67826	0.990213	0.230665	0.117455	0.400543	-0.796797	-0.765808	-1.25093	-0.300962	-0.428547	-0.51067	0.0979538	0.300388	0.15058	-1.5868	-0.242226	-0.848608	1.3616	1.75897	1.97911	-4.25564	-3.61441	-4.33343	-1.9245	-0.971094	-0.278851	0.590805	-0.346649	0.505318	9	9	9	85	85	85	15.179	0	57.466	3024400000	125
O15118	O15118	Niemann-Pick C1 protein	NPC1	5.0834	5.26652	5.34989	5.44637	5.40538	5.60093	5.46474	5.29232	5.58168	5.89996	4.34557	4.67123	5.43735	5.51057	5.66036	5.3177	5.39587	5.60991	4.86335	5.28545	5.32958	5.20919	5.15403	5.61642	5.88614	5.86703	5.94534	5.28492	5.17345	6.00596	5	5	5	4.3	4.3	4.3	142.17	0	12.005	101010000000	66
O15121	O15121	Sphingolipid delta(4)-desaturase DES1	DEGS1	0.594378	0.515766	0.243443	-0.0138989	-0.11787	-0.448099	-2.17855	-0.677214	-1.39776	0.000591278	-0.250084	-0.0650711	-1.93164	-0.883656	-1.67337	-1.2648	-0.712746	-1.3078	-2.70819	-1.72214	-1.76399	0.811161	0.797161	0.823135	-5.32728	-4.61367	-4.5457	-4.09175	-6.45763	-1.7408	3	3	3	10.8	10.8	10.8	37.866	0	28.035	1560000000	35
O15126	O15126	Secretory carrier-associated membrane protein 1	SCAMP1	2.2563	2.20735	2.14425	1.92373	1.86328	1.71318	1.24683	1.56038	0.855625	1.3435	1.19518	1.31196	1.18531	0.90707	0.640182	2.04243	1.91111	1.85112	-2.65266	-2.94629	-1.59779	0.580387	0.247009	0.642294	1.88139	2.24243	2.38103	1.34638	1.35837	1.17469	8	8	8	41.4	41.4	41.4	37.92	0	132.64	6061200000	157
O15127	O15127	Secretory carrier-associated membrane protein 2	SCAMP2	-0.89506	-0.8831	-1.43118	-1.03628	-2.09649	-0.758829	0.23002	-0.36303	0.490719	0.817534	1.00077	0.971056	-0.289665	-0.285622	0.262937	-0.114336	-0.483267	-0.0514984	0.0133553	0.409338	0.77091	0.184639	0.250454	0.428919	0.315737	0.310308	0.0986786	0.545509	0.442762	0.607849	5	5	5	15.5	15.5	15.5	36.648	0	15.171	2605900000	60
O15143	O15143	Actin-related protein 2/3 complex subunit 1B	ARPC1B	3.41518	3.82861	3.91018	3.97475	3.80089	3.80363	4.09107	3.85255	4.19421	4.38469	4.37942	4.35053	0.533171	0.502249	0.725559	4.55452	4.56275	4.80764	4.52846	4.33401	4.396	4.34087	4.31447	4.24163	3.25829	3.25107	3.43663	4.52844	4.62996	4.59259	22	22	20	64.8	64.8	57.5	40.949	0	323.31	40531000000	467
O15144	O15144	Actin-related protein 2/3 complex subunit 2	ARPC2	3.38332	3.14162	3.24792	3.6849	3.72581	3.77806	3.67566	3.83037	3.79346	4.2516	4.46795	4.30394	2.91252	2.8508	3.00157	4.14303	3.92839	4.05251	4.1162	4.01213	4.04827	3.60236	3.66488	3.55016	2.61383	2.6802	2.78757	4.39545	4.29404	3.96389	17	17	17	52.3	52.3	52.3	34.333	0	110.61	32580000000	327
O15145	O15145	Actin-related protein 2/3 complex subunit 3	ARPC3	2.69497	2.87445	2.50406	2.97227	3.37664	3.23013	3.16429	2.94508	3.12243	3.78459	3.3442	3.65071	2.18422	2.14027	2.20763	3.28175	3.54712	3.49655	3.10128	3.27688	3.18804	2.94794	2.79845	2.9383	2.18203	2.2847	2.19305	3.75289	3.54718	3.64766	13	13	13	53.4	53.4	53.4	20.546	0	118.75	20408000000	331
O15155	O15155	BET1 homolog	BET1	-2.3036	-1.58851	-1.7085	-0.684326	-0.0356464	0.326296	-0.290815	-1.17124	-0.503521	-1.72172	-2.02449	-1.55972	-0.61507	-1.25429	-0.526045	-0.894211	-1.45617	-1.19461	-1.4823	-1.76557	-1.86317	-0.731266	-0.808115	-0.916223	-0.17738	-1.09693	-0.625301	-0.740314	-1.15769	-1.55912	2	2	2	24.6	24.6	24.6	13.289	0	9.9748	1249800000	24
O15156	O15156	Zinc finger and BTB domain-containing protein 7B	ZBTB7B	-4.24741	-4.17488	-3.58956	-4.71797	-5.19961	-5.20988	-4.17313	-3.9341	-4.05389	-4.44001	-5.27626	-4.77875	-2.4489	-3.03734	-2.10784	-3.21762	-3.90385	-4.16725	-2.79463	-5.48069	-5.26274	-3.77745	-2.86692	-3.11725	-1.64465	-2.29249	-2.1495	-4.785	-2.93218	-4.48172	2	2	2	5	5	5	58.026	0.0013318	2.5563	163890000	11
O15160	O15160	DNA-directed RNA polymerases I and III subunit RPAC1	POLR1C	1.43796	1.72714	1.50364	0.428476	0.911099	0.865995	2.26176	1.59357	1.41539	1.13235	2.06816	0.925882	1.16441	1.16069	0.120785	1.86861	1.07626	0.491798	1.68768	1.4662	1.23055	1.83142	0.862677	1.02414	-0.156433	0.740454	0.818289	-0.511599	-0.369947	0.168455	12	12	12	35.5	35.5	35.5	39.249	0	109.26	5559100000	87
O15162	O15162	Phospholipid scramblase 1	PLSCR1	-2.89183	-2.00596	-3.26785	-2.05057	-2.35436	-2.1394	-2.11093	-4.34507	-3.30823	-3.69641	-3.70644	-3.30347	2.27564	-5.5777	-4.99916	-1.56723	-0.8279	-1.13682	-3.25682	-2.759	1.56752	1.65401	1.24003	1.3631	1.86635	-4.35052	1.61851	-1.63967	-1.51368	-1.95038	4	4	4	13.5	13.5	13.5	35.049	0	9.3887	2130800000	29
O15164	O15164	Transcription intermediary factor 1-alpha	TRIM24	-1.38257	-3.06304	-2.16911	-1.07624	-4.42699	-1.50148	-3.57602	-3.28042	-3.14006	-3.49515	-3.40506	-2.92442	-2.17923	-2.03532	-2.27108	-0.678736	-1.38658	-1.00272	-3.50685	-2.95697	-3.02908	-1.95754	-1.14152	-1.07314	0.668306	0.342028	0.419907	-3.77705	-4.75945	-2.65659	10	9	9	10	8.9	8.9	116.83	0	17.735	777270000	43
O15173	O15173	Membrane-associated progesterone receptor component 2	PGRMC2	1.7967	1.47076	1.33987	1.11014	0.959444	0.209843	0.14863	0.00961685	-0.477343	0.413994	0.176266	0.295137	2.06025	1.28004	1.46634	-0.00237465	-0.843346	-0.367689	-0.209892	-1.34513	-0.0587349	0.420042	-0.749388	0.360531	-1.03619	-0.167833	0.0957203	1.05909	0.694046	-0.0685444	8	6	6	24.2	24.2	24.2	23.818	0	28.481	3351000000	61
O15212	O15212	Prefoldin subunit 6	PFDN6	1.68438	1.17077	0.944151	1.13567	0.788977	0.8922	1.31544	1.47731	1.33621	2.02742	1.90655	1.8005	0.16777	0.630245	0.585039	1.34688	1.06053	1.43075	2.1755	1.87242	1.89879	0.680904	1.04886	1.15009	1.71765	1.69713	1.8582	0.564367	0.94001	1.02727	5	5	5	34.1	34.1	34.1	14.582	0	17.764	6229500000	102
O15213	O15213	WD repeat-containing protein 46	WDR46	-2.19457	-1.20347	-2.18407	-1.37982	-1.15242	-1.60336	-1.56411	-1.62826	-1.35246	-4.32359	-6.29807	-4.59614	3.27508	3.13942	1.79729	0.407646	0.45118	0.367161	-0.322859	-0.19738	-0.326004	1.228	1.46062	0.918694	-4.41468	-3.83805	-4.9047	-0.343678	-1.553	-0.810112	6	6	6	17	17	17	68.07	0	25.943	3029900000	20
O15226	O15226	NF-kappa-B-repressing factor	NKRF	1.1753	1.36205	1.05895	-0.621948	-0.430471	-0.590742	0.798395	0.550036	0.837006	0.986555	0.629484	1.48419	-0.49819	-0.270872	0.308929	0.339602	-0.91139	0.410879	1.59808	1.24091	1.22875	0.959997	0.601095	1.22952	1.27823	1.14934	1.13409	-0.498287	-1.47574	-0.651649	17	17	17	33.2	33.2	33.2	77.672	0	67.043	3936600000	118
O15228	O15228	Dihydroxyacetone phosphate acyltransferase	GNPAT	-3.03153	-2.10002	-3.1129	-3.0191	-3.10601	-2.8216	-1.23944	-3.41118	-4.83779	-3.18533	-2.99371	-3.22681	-5.65406	-1.72765	-3.7106	-5.37422	-4.436	-2.88515	-4.33511	-4.92784	-4.44393	-3.48526	-4.95838	-4.58355	-4.44662	-5.93776	-7.16765	-1.50867	-2.07309	-1.65484	3	3	3	7.8	7.8	7.8	77.187	0.00041982	4.1733	222730000	9
O15230	O15230	Laminin subunit alpha-5	LAMA5	-1.25424	-2.43686	-1.81403	-0.608507	-0.388861	-0.556528	-2.90469	-2.68768	-1.738	-1.09242	-1.02798	-0.728312	-1.1141	-0.834558	-1.03781	-2.75037	-1.09652	-2.23764	-2.54286	-1.92651	-2.11703	-3.1654	-2.65521	-2.71906	-5.61497	-2.08769	-1.97631	-1.72751	-2.91875	-2.57632	7	7	6	2.9	2.9	2.5	399.73	0	8.2233	766600000	20
O15231	O15231	Zinc finger protein 185	ZNF185	-3.98095	-3.92336	-4.25565	-5.83947	-6.05781	-4.84935	1.35886	1.00903	1.36177	3.45381	3.38399	3.43141	-5.18182	-5.06877	-5.37728	-0.327379	-0.677834	-1.47674	0.825438	1.13442	0.992903	-1.9038	-1.78469	-0.669722	-2.53128	-2.72953	-2.90488	3.08751	3.17304	3.17535	24	24	24	42.7	42.7	42.7	73.525	0	123.52	5622700000	151
O15234	O15234	Protein CASC3	CASC3	-5.1992	-3.07261	-5.54481	-4.59492	-2.15071	-2.46838	-5.86202	-5.68611	-4.86755	-3.46008	-2.70743	-3.4487	-5.82855	-3.55071	-4.48865	-4.80789	-3.42098	-5.29753	-4.95513	-4.83891	-6.39805	-2.96519	-2.44461	-2.96397	-2.87473	-4.05479	-3.49326	-5.43381	-3.2038	-5.1323	3	3	3	7.7	7.7	7.7	76.277	0.00078555	3.022	142620000	7
O15235	O15235	28S ribosomal protein S12, mitochondrial	MRPS12	-0.412676	-0.175749	0.562195	1.2191	1.29519	1.42775	1.25625	1.65926	1.19567	0.595276	0.437611	0.931948	-1.69857	-1.54846	-2.33315	0.276419	0.684072	1.07621	0.116621	0.469685	0.91449	0.205622	0.478128	0.504669	-3.62644	-4.3238	-0.982595	1.80403	2.07622	2.24719	3	3	3	46.4	46.4	46.4	15.173	0	10.007	3904000000	18
O15239	O15239	NADH dehydrogenase [ubiquinone] 1 alpha subcomplex subunit 1	NDUFA1	-0.807709	-0.66642	-0.241804	-0.99452	-0.858227	-0.74572	-0.456566	-3.07729	-0.202959	-0.745949	-1.84021	-0.717195	-0.988836	-1.22289	-0.930721	-1.21006	-0.503044	-0.192682	-1.03674	-0.0548992	-0.0843162	-0.255972	0.403105	0.413593	0.238869	-0.240471	0.00674057	0.875782	0.435602	0.405615	2	2	2	17.1	17.1	17.1	8.0723	0.00021533	4.6482	1862300000	35
O15254	O15254	Peroxisomal acyl-coenzyme A oxidase 3	ACOX3	-2.05608	-1.5973	-4.35497	-2.85209	-3.03531	-2.94501	-2.02686	-4.16725	-3.57184	-4.05866	-4.76517	-4.94862	0.871542	-0.463421	0.77276	-1.71877	-1.28164	-3.08247	-3.16741	-1.98212	-3.53414	-0.0982761	-4.14225	-2.70323	-0.654781	0.906605	0.125231	-0.748295	-1.2533	-0.512291	8	8	8	15	15	15	77.628	0	33.801	936430000	25
O15258	O15258	Protein RER1	RER1	-2.87368	-2.19692	-2.33123	-2.60618	-2.38145	-3.38007	-4.87158	-3.42747	-4.64734	-4.44717	-3.03166	-4.96215	-3.5488	-4.35135	-5.22571	-4.48635	-2.87575	-3.43954	-3.94659	-5.06477	-5.48788	-5.08176	-2.25741	-2.90768	-4.96086	-5.17724	-5.07062	-5.95939	-3.57763	-3.43874	2	2	2	14.8	14.8	14.8	22.958	0.00060618	3.4465	145250000	2
O15260	O15260	Surfeit locus protein 4	SURF4	-1.55621	-1.70365	0.923748	-1.63228	0.995974	0.609686	-1.85987	-1.75734	-2.22488	-1.26039	-1.29073	-1.41825	-4.95895	1.5026	-4.62713	-1.57383	-1.678	1.84021	-3.67169	-4.19895	1.61395	-3.93193	-5.22408	-5.51357	-1.62866	-1.82877	-2.0309	-3.19459	-2.8548	-2.6542	2	2	2	5.6	5.6	5.6	30.394	0.00021626	4.7241	1685200000	28
O15264	O15264	Mitogen-activated protein kinase 13	MAPK13	-2.19134	-5.56524	-2.54218	-3.65366	-5.07203	-5.01441	0.30068	0.0683422	-0.377323	-1.5556	-1.78413	-3.9964	-1.57272	-1.01572	-1.07645	-1.96911	-3.25864	-0.824377	-1.11923	-1.34593	-0.593868	-3.764	-5.64238	-5.30764	0.461168	0.403894	-0.417706	-1.86256	-1.84817	-1.30651	7	7	7	26.3	26.3	26.3	42.089	0	21.319	926980000	11
O15269	O15269	Serine palmitoyltransferase 1	SPTLC1	0.496105	-0.160648	0.727371	0.759003	0.512226	0.613924	1.48516	1.94292	1.61018	0.769566	1.01455	1.45501	1.59465	0.374746	1.47585	1.56986	1.682	1.60768	1.63895	1.73169	1.54653	1.42336	1.66016	1.21985	1.71279	1.63801	1.74966	1.3601	1.77936	1.37039	13	13	13	34.5	34.5	34.5	52.743	0	74.628	6043100000	110
O15270	O15270	Serine palmitoyltransferase 2	SPTLC2	-2.23896	-2.16144	-2.18392	-2.01861	-2.18699	-1.83606	-0.485056	-0.533466	-0.153034	-2.28403	-1.52954	-1.50894	0.834368	1.18576	0.605112	-0.67445	-0.243847	-0.613508	-0.5268	0.870485	0.171101	1.21709	1.0887	0.658031	1.29507	1.03257	0.839373	-2.18567	-3.62859	-2.47786	13	13	13	32	32	32	62.924	0	50.81	2300100000	64
O15294	O15294	UDP-N-acetylglucosamine--peptide N-acetylglucosaminyltransferase 110 kDa subunit	OGT	1.84146	1.8005	1.72578	2.50406	2.48597	2.53676	0.781338	0.866802	2.10434	2.55089	2.34058	2.57733	0.707586	-0.0789166	0.373873	1.26786	1.38422	1.42967	-0.155407	-0.0125923	0.63481	0.525297	0.433491	0.654501	0.429066	1.02478	1.11774	2.41402	-0.574177	2.97704	17	17	17	22.6	22.6	22.6	116.92	0	83.772	7101500000	123
O15305	O15305	Phosphomannomutase 2	PMM2	-0.260387	-0.292563	0.475365	-0.0545006	0.182424	0.148733	1.63643	1.13073	0.372868	-0.171106	-0.214939	-0.0393105	2.31757	1.77164	2.50421	0.862812	1.03472	0.571297	2.60743	2.67328	2.61159	1.45748	1.22624	1.30453	1.09744	1.51107	0.773056	1.82805	1.61472	1.51129	11	11	10	52	52	48.4	28.082	0	34.71	6422300000	112
O15320;Q96PC5;A4FU28;Q8IX95;Q8IX94;Q86UF2;P0CG41;A4D2H0	O15320;Q96PC5	cTAGE family member 5;Melanoma inhibitory activity protein 2	CTAGE5;MIA2	-1.14475	-0.773859	-1.37348	-0.163015	-0.768372	-0.989735	-0.836187	-0.364626	0.011982	-0.341778	0.197205	-0.348028	1.02612	1.06814	1.31295	0.612574	0.323013	0.51127	0.173738	0.347816	-0.835283	0.497246	1.01911	0.870136	0.185661	0.0441952	-0.205383	-0.0119076	-0.381861	-0.568853	10	10	5	16.9	16.9	8.7	90.995	0	62.267	2605400000	100
O15321	O15321	Transmembrane 9 superfamily member 1	TM9SF1	-4.6149	-5.36798	-3.83594	-2.04067	-2.02815	-1.78752	-4.96772	-4.8907	-5.06947	-3.93124	-2.73323	-3.74234	-5.32485	-3.98354	-3.92081	-2.2615	-2.20682	-1.3144	-5.76104	-3.32189	-5.99667	-1.54381	-2.71565	-2.81836	-5.15213	-4.20235	-3.1781	-3.92518	-3.87944	-3.83104	2	2	2	5.3	5.3	5.3	68.86	0.0013359	2.61	243030000	9
O15327	O15327	Type II inositol 3,4-bisphosphate 4-phosphatase	INPP4B	-2.61533	-0.0660362	-0.447926	-2.0215	-0.887978	-1.35367	-1.20472	-0.728872	-3.2523	-3.79797	-3.30526	-3.23861	0.814642	0.91161	1.11199	1.35565	1.57302	1.56698	-1.38687	-1.10371	-0.680615	-1.06051	-0.843376	-0.676405	1.13317	0.863317	0.908272	1.18203	1.04088	1.38077	15	15	15	24	24	24	104.74	0	33.099	2525400000	49
O15344	O15344	E3 ubiquitin-protein ligase Midline-1	MID1	-0.0756264	0.3955	0.60561	-5.01544	-2.22322	-2.58516	-3.44937	-2.82633	-4.50005	-0.647814	-0.510521	-0.472437	-2.45324	-4.05181	-4.61599	-1.68989	-0.0363464	-0.128458	-4.95426	-6.44587	-6.58959	-1.78681	-0.720911	-1.41933	-3.70071	-5.36739	-4.19976	-2.2508	-2.6409	-2.69295	12	12	12	22.5	22.5	22.5	75.25	0	28.674	826880000	23
O15347	O15347	High mobility group protein B3	HMGB3	3.31621	3.42751	3.16855	1.71797	1.83764	1.84968	2.36747	2.62061	2.42951	3.57083	3.63016	3.6092	1.81141	1.72982	1.81805	4.98727	4.95466	5.05555	2.47703	2.11558	2.15983	2.58595	2.46431	2.57238	3.15962	3.14526	3.1938	2.89397	2.75618	2.70597	13	13	13	41.5	41.5	41.5	22.98	0	323.31	21554000000	262
O15355	O15355	Protein phosphatase 1G	PPM1G	1.91155	2.0406	2.00705	2.52434	2.62627	2.51299	2.52798	2.72912	2.356	2.33531	2.48338	2.28228	2.56203	2.72643	2.6553	2.01974	2.26023	2.12958	2.97682	3.07209	3.29886	2.3574	2.48303	2.48312	2.4796	2.64577	2.5879	2.09471	2.10679	1.9859	16	16	16	47.8	47.8	47.8	59.271	0	323.31	13620000000	296
O15357	O15357	Phosphatidylinositol 3,4,5-trisphosphate 5-phosphatase 2	INPPL1	-1.01845	-2.09214	-3.63575	-1.6812	-4.06606	-3.73063	-2.54441	-2.19442	-2.41392	-1.89818	-2.43278	-2.57541	2.01398	1.62863	2.08855	-2.03578	-4.01774	-1.65778	-6.37948	-3.54442	-3.57187	-0.357328	-1.10162	-0.934158	-0.231787	-0.706026	-0.661707	-4.67901	-5.36908	-3.06808	15	15	14	16.2	16.2	15.4	138.6	0	49.515	1299300000	42
O15371	O15371	Eukaryotic translation initiation factor 3 subunit D	EIF3D	4.03256	4.01554	3.77492	3.94019	3.86191	3.82673	3.53527	3.9824	3.67172	3.96325	3.90743	3.9448	3.36155	3.40692	3.46717	3.29203	3.63639	3.51377	3.53284	3.55974	3.59038	2.97945	2.96298	2.97806	2.35019	2.63929	2.68132	3.1135	3.41858	3.15913	29	29	29	63.9	63.9	63.9	63.972	0	323.31	27495000000	445
O15372	O15372	Eukaryotic translation initiation factor 3 subunit H	EIF3H	2.85077	2.80982	2.95075	2.73678	2.66245	2.73067	3.26981	3.08592	2.8891	3.45915	3.4613	3.27703	3.10327	3.4183	3.17679	2.89764	2.7871	2.92143	2.65556	2.79233	2.60193	2.63958	2.58177	2.25003	2.99922	2.70371	2.54397	2.83648	2.81871	2.22357	17	17	17	57.4	57.4	57.4	39.93	0	108.01	17597000000	264
O15379	O15379	Histone deacetylase 3	HDAC3	-3.93469	-4.59367	-3.82645	-1.69363	-1.40124	-1.74461	-3.7862	-3.06589	-3.9209	-3.9023	-3.42671	-3.90261	-3.82934	-2.84113	-3.33757	-3.09667	-2.23879	-2.84735	-1.96567	-2.83094	-1.98395	-2.82045	-3.69579	-4.72075	-3.47918	-3.20113	-3.01928	-3.44624	-2.9534	-4.77471	4	4	4	19.9	19.9	19.9	48.847	0	8.3196	316400000	10
O15381	O15381	Nuclear valosin-containing protein-like	NVL	0.421858	0.160307	-0.809086	-0.57802	-0.514564	-1.72864	0.725485	-1.3136	-1.6769	-3.97864	-1.19317	-1.08616	0.605549	1.40187	0.328381	-0.763561	-0.463789	-0.89699	-1.24468	-2.49751	-0.315311	1.87604	1.62359	1.10948	-1.17213	-0.889416	-0.861835	-4.11691	-0.775225	-4.50505	13	13	13	22.5	22.5	22.5	95.05	0	30.563	2187200000	46
O15382	O15382	Branched-chain-amino-acid aminotransferase, mitochondrial	BCAT2	-0.91831	-2.55464	-0.458862	0.939261	0.320108	0.225923	1.19761	0.974991	0.0634537	0.912735	-0.0240612	0.795906	-0.247259	0.0923824	-1.93191	-0.317736	0.669403	-0.238785	-1.2944	-2.04823	-1.77826	1.70793	1.5658	1.62193	1.97625	1.6413	1.89091	0.605501	0.841051	0.67268	12	12	12	34.7	34.7	34.7	44.287	0	122.69	3533500000	98
O15394	O15394	Neural cell adhesion molecule 2	NCAM2	-1.74339	-1.91973	-1.70793	-5.18403	-4.41702	-4.28145	-3.85626	-4.91624	-4.30064	-3.62297	-3.17206	-3.45196	-1.91632	-1.55523	-1.49841	-2.93512	-6.51875	-5.49791	-5.68186	-5.65813	-4.74008	-3.47172	-3.23435	-4.68476	1.61177	1.31328	1.40636	-4.18376	0.145506	-3.75183	11	11	11	15.8	15.8	15.8	93.045	0	10.304	776420000	20
O15397	O15397	Importin-8	IPO8	0.208713	0.286778	0.0842533	-0.771515	-0.959147	-0.734592	-1.13137	-0.843906	-1.09573	-0.592398	-0.74828	-0.715868	-2.32745	-4.01445	-3.20042	0.774754	-2.63321	-3.61109	0.739481	0.750784	0.151817	0.211922	-1.12111	-3.40112	0.263248	-1.90157	-1.20705	0.874523	-2.79668	-3.09977	9	8	8	10	9.1	9.1	119.94	0	14.945	1801800000	15
O15400	O15400	Syntaxin-7	STX7	1.07092	1.42777	1.18928	-0.081604	-0.232586	0.00445366	-1.00047	-0.482367	0.177763	0.999081	0.424293	0.178734	0.284042	-0.0286617	0.718256	-0.131319	-0.562088	0.163107	0.0485668	-0.423023	0.0903854	-0.384216	0.17425	0.470055	-2.73917	-1.92269	-1.50838	-0.164461	0.509756	0.462849	8	8	8	34.9	34.9	34.9	29.815	0	27.676	2634000000	95
O15427	O15427	Monocarboxylate transporter 4	SLC16A3	-3.65854	-5.60433	-5.11222	-4.27557	-2.85256	-4.70876	-0.108265	0.25415	-0.161724	1.39062	1.6527	1.35232	-5.55312	-1.81201	-1.26373	-3.41723	-3.08909	-1.72345	-1.96061	-0.695164	0.0297241	-1.75359	0.00823021	0.517605	-4.76391	-2.90857	-4.5464	0.659914	1.15738	1.07854	3	3	3	6.9	6.9	6.9	49.469	0	19.804	1772600000	30
O15438	O15438	Canalicular multispecific organic anion transporter 2	ABCC3	-4.32436	-4.01608	-6.72651	-4.21909	-3.41019	-4.21103	-1.62941	-0.218077	-1.41909	-3.27421	-5.63569	-3.87698	-5.88949	-4.11658	-4.47445	-1.18984	-3.78998	-6.02335	-5.38847	-4.50542	-3.8609	-5.11379	-4.20294	-5.68214	-4.84037	-4.35744	-3.79925	-2.83186	0.467917	-5.97449	7	7	7	6.4	6.4	6.4	169.34	0	13.296	204450000	7
O15439	O15439	Multidrug resistance-associated protein 4	ABCC4	-3.02397	-2.27382	-3.21078	-6.2449	-5.84446	-3.88526	-2.12312	-1.98876	-2.34966	-3.89996	-4.93571	-3.85653	-4.09865	-4.18899	-4.99934	-4.62431	-4.85173	-4.61865	-4.62336	-5.18807	-5.67922	-4.71183	-4.26791	-4.30809	-4.22255	-4.47947	-4.63062	-5.6171	-5.04071	-4.45309	4	4	4	3.5	3.5	3.5	149.52	0.00041195	3.8195	95010000	5
O15440	O15440	Multidrug resistance-associated protein 5	ABCC5	-0.525711	-0.72109	-0.715117	-0.360792	-0.3382	-0.709604	-1.49346	-1.23401	-2.16068	-0.951075	-1.2209	-1.40422	-1.3759	-4.84555	-1.9638	-3.38496	-2.8929	-2.73271	-3.52779	-4.5751	-3.34138	-1.61237	-2.69349	-1.3699	-5.6064	-4.48714	-4.6683	-1.04318	-0.430357	-0.873831	6	6	5	6.1	6.1	5.4	160.66	0.0006006	3.3209	771600000	6
O15446	O15446	DNA-directed RNA polymerase I subunit RPA34	CD3EAP	0.121187	-0.795338	-0.502602	-0.0067234	-0.0215702	-0.0968037	-0.631226	-0.504284	-1.01507	-2.45741	-2.90052	-1.06834	-3.21883	-2.49264	-3.01513	-0.0683975	0.0553036	-0.0210209	0.311485	0.137323	0.0831604	-0.740171	-1.0848	-0.571701	-1.31553	-1.66999	-0.977554	-2.92529	-4.02005	-3.51523	7	7	7	25.7	25.7	25.7	54.985	0	29.403	1528900000	48
O15460	O15460	Prolyl 4-hydroxylase subunit alpha-2	P4HA2	3.59798	3.53299	3.68487	5.24088	5.18628	5.22713	-1.28928	-1.05438	-1.02522	1.50588	1.77581	1.57942	-0.458748	-0.455303	-0.463423	-1.28514	-0.686123	-0.852144	0.211014	0.89959	1.10743	-3.32792	-2.48343	-2.49987	-1.46223	-1.24934	-1.73668	1.64167	1.73597	2.01604	25	25	25	49.9	49.9	49.9	60.901	0	292.02	15437000000	191
O15479	O15479	Melanoma-associated antigen B2	MAGEB2	-5.99156	-4.98834	-3.73014	-5.75548	-5.45818	-5.17683	-4.46345	-5.35256	-3.58121	-0.380295	-0.775202	-0.588373	-4.38575	-5.50345	-4.68068	-4.78687	-4.41558	-3.23768	-5.28793	-1.5857	-1.63667	-4.5703	-2.84974	-5.51651	-4.00473	-5.13779	-6.19714	-4.75946	-4.30476	-2.75395	3	3	2	9.7	9.7	7.5	35.277	0.0013326	2.5694	235060000	7
O15498	O15498	Synaptobrevin homolog YKT6	YKT6	0.286169	-0.0785904	-0.916077	0.273514	-0.113899	0.256233	0.70891	0.156525	0.410715	-0.551882	-0.878389	-0.680244	-0.847801	-1.1645	-0.795235	0.104219	-0.374611	-0.376003	-0.757238	0.0100651	0.187458	1.02198	0.602444	0.314001	-1.75058	-0.246325	-1.03566	0.623869	0.397612	0.132885	6	6	6	32.8	32.8	32.8	22.417	0	55.624	2314000000	58
O15511	O15511	Actin-related protein 2/3 complex subunit 5	ARPC5	1.90696	1.88139	1.82657	1.80548	2.23454	1.82565	1.84071	1.59609	1.77494	2.57937	2.40309	2.53535	-0.271891	-0.498177	-0.564537	1.73	1.60257	1.88237	1.16748	1.31128	1.30425	1.47141	1.41838	1.48175	1.29084	1.64941	1.39293	2.1507	2.01423	2.14938	10	10	10	89.4	89.4	89.4	16.32	0	47.916	7734800000	92
O15514	O15514	DNA-directed RNA polymerase II subunit RPB4	POLR2D	-6.05179	-3.27169	-5.5449	-5.0771	-3.91106	-4.1322	-4.65086	-4.81175	-5.22196	-4.10522	-4.43777	-4.54276	-4.70832	-4.96213	-4.09995	-4.627	-3.65898	-4.21051	-4.10566	-3.96348	-4.80289	-4.60139	-4.05763	-6.29432	-3.65601	-3.63188	-5.38117	-5.54672	-5.98	-5.6091	2	2	2	23.2	23.2	23.2	16.311	0.00040833	3.6661	11062000	2
O15530;Q6A1A2	O15530;Q6A1A2	3-phosphoinositide-dependent protein kinase 1;Putative 3-phosphoinositide-dependent protein kinase 2	PDPK1;PDPK2P	-2.22621	-4.37722	-4.69483	-4.09054	-5.05985	-4.79481	-4.29404	-4.81319	-3.22735	-2.92428	-3.48674	-3.92253	-3.00543	-2.42454	-3.086	-2.07531	-2.97134	-3.44492	-1.58241	-2.0742	-2.97909	-2.63857	-2.66576	-3.06317	-2.26542	-2.82609	-3.4269	-1.76268	-1.93043	-1.59317	4	4	4	7.2	7.2	7.2	63.151	0.00059559	3.1904	337420000	5
O15533	O15533	Tapasin	TAPBP	-1.23716	-1.19914	-0.233456	-1.94156	-1.48682	-0.543594	-1.35821	-4.84932	-1.61988	-2.40746	-3.96091	-2.24235	-4.85282	-6.0668	-1.7229	-0.548859	-0.0991363	0.531961	-2.47774	-3.09033	-1.72384	-0.848452	-0.348736	-0.0257339	-1.23863	-3.40557	-4.50748	-1.72355	-6.6088	-2.02207	4	4	4	9.4	9.4	9.4	47.625	0	7.8939	953630000	35
O15541	O15541	RING finger protein 113A	RNF113A	-0.93059	-1.34762	-1.61957	-2.12123	-1.99501	-1.83914	-0.593708	-0.8386	-1.2776	-0.636305	-0.531395	-1.24322	-1.45423	-0.4583	-0.958826	-0.774258	-0.962685	-1.02002	-0.76976	-0.323845	-1.216	-0.714542	-0.892727	-1.28854	-0.128571	-0.32089	-0.592117	-2.03305	-3.00915	-1.77869	5	5	5	20.7	20.7	20.7	38.787	0.00022727	5.791	1198500000	21
O15551	O15551	Claudin-3	CLDN3	-6.04105	-4.09692	-5.67416	-4.59295	-4.83631	-3.28376	-0.431046	0.401585	-1.35175	-4.56896	-4.61902	-4.85219	0.475489	0.883373	0.590427	-4.69122	-2.77929	-3.77727	-4.3731	-3.83516	-4.83352	-0.530769	-1.53313	-4.30995	1.83137	1.15372	1.54688	-4.1658	-2.89689	-3.73928	4	4	4	11.4	11.4	11.4	23.318	0	33.765	1173600000	32
O15554	O15554	Intermediate conductance calcium-activated potassium channel protein 4	KCNN4	-4.8031	-4.23916	-4.24023	-3.84049	-3.41268	-5.6582	-3.87736	-5.22277	-4.81457	-3.88989	-3.04951	-4.08689	-3.72938	-4.25356	-3.85543	-3.16803	-1.83019	-3.46247	-3.9659	-3.97607	-3.74473	-4.14043	-4.34446	-4.18942	-3.99809	-3.66979	-4.79197	-2.05993	-2.75247	-2.02873	2	2	2	5.2	5.2	5.2	47.695	0.0018727	2.3454	136960000	4
O43143	O43143	Pre-mRNA-splicing factor ATP-dependent RNA helicase DHX15	DHX15	4.2894	4.24047	4.0044	3.9108	3.94993	4.02462	4.49198	4.47465	4.49419	4.77126	4.37793	4.661	5.0399	5.10237	4.99485	3.41516	3.14265	3.22458	3.08436	3.15171	3.02872	4.26487	4.19074	4.18816	4.22751	4.35412	4.28328	4.04398	4.41526	4.31629	41	41	40	50.3	50.3	49.2	90.932	0	271.49	42663000000	829
O43148	O43148	mRNA cap guanine-N7 methyltransferase	RNMT	1.07052	0.977602	0.181375	0.90506	0.907084	0.513393	2.07358	1.98578	2.1346	0.603098	0.359188	0.241808	0.757284	0.990425	1.18789	1.57686	1.47048	1.43972	1.46777	1.36265	1.40206	0.608339	0.814627	0.520275	1.28934	1.61887	1.52181	0.593172	0.706987	1.14105	12	12	12	32.4	32.4	32.4	54.843	0	106.54	5313600000	98
O43149	O43149	Zinc finger ZZ-type and EF-hand domain-containing protein 1	ZZEF1	-3.05411	-2.64518	-2.78506	-6.05498	-4.08157	-3.86427	-2.8095	-3.11172	-2.82737	0.219833	0.723206	-3.08044	-2.80338	-1.94369	-3.10066	-4.8239	-5.08729	1.08776	-4.78803	-3.53982	-3.59485	-3.62683	-4.49022	-3.63383	-3.67611	-3.46349	-5.78367	-3.74724	0.294537	-5.29423	3	3	3	1.2	1.2	1.2	331.07	0.00022341	5.4087	610270000	17
O43150	O43150	Arf-GAP with SH3 domain, ANK repeat and PH domain-containing protein 2	ASAP2	-2.12096	-3.22505	-3.81931	-1.53124	-1.89441	-3.0851	-3.18193	-1.59575	-2.3875	-4.52529	-5.75919	-2.13956	-1.60189	-2.6366	-0.426388	-4.65865	-4.09075	-3.19302	-3.58785	-3.81135	-4.63065	-3.28577	-3.90094	-3.9324	-3.68042	-3.90629	-4.16012	-1.46155	-1.06691	-0.944563	6	4	4	9.3	7.5	7.5	111.65	0	13.414	371220000	8
O43156	O43156	TELO2-interacting protein 1 homolog	TTI1	0.732778	0.909626	0.813183	0.532446	1.1482	1.04427	-0.150578	0.622936	0.0366516	0.57004	-0.593716	0.527163	-0.286951	-0.370615	-0.563677	-0.0342102	0.259054	0.150465	-0.231766	-0.731886	-0.737055	-0.144838	-0.563669	-0.610449	-0.569529	-0.131594	-0.421328	0.424314	0.471746	0.466019	3	3	3	3	3	3	122.07	0.00021896	4.9687	2660900000	8
O43159	O43159	Ribosomal RNA-processing protein 8	RRP8	-1.47748	-1.22115	-1.66728	0.024704	-1.0781	-0.338131	0.624847	0.317453	0.901846	-0.710049	-0.561613	-0.504213	-0.234152	-0.221825	-0.433411	-2.22905	-0.98753	-1.51418	-2.59417	-1.80539	-1.28838	0.494459	-0.730619	0.0992336	0.456442	-0.734478	0.448208	-0.788511	-1.06899	-0.346178	11	11	11	25.9	25.9	25.9	50.714	0	31.583	1727800000	63
O43169	O43169	Cytochrome b5 type B	CYB5B	0.358553	0.774643	0.259748	1.44841	1.79512	1.43538	0.742077	1.49333	0.519808	0.577314	-0.0107479	0.326063	0.858465	0.666586	0.367125	1.08576	1.53342	1.46828	1.31772	0.931166	1.19724	-0.506998	-0.408482	-0.244587	-1.42698	-0.154226	-0.837709	-0.464562	-5.20279	-0.236158	6	6	6	63.7	63.7	63.7	16.332	0	142.48	3929300000	78
O43172	O43172	U4/U6 small nuclear ribonucleoprotein Prp4	PRPF4	1.55949	1.36818	0.774174	1.30269	1.11286	1.2653	1.32821	1.87894	1.56727	2.56131	2.24389	2.39988	1.41227	1.80004	1.64875	1.52223	1.7269	1.26584	1.69126	1.8896	2.01458	0.575464	-0.306333	-0.0132179	3.07645	3.4133	3.55908	1.19821	1.49625	1.41649	28	28	28	61.5	61.5	61.5	58.449	0	95.123	8316500000	191
O43175	O43175	D-3-phosphoglycerate dehydrogenase	PHGDH	4.43407	4.36876	4.44788	5.64656	5.71342	5.77942	3.04179	3.45467	3.33643	4.23759	4.10292	4.16312	5.36505	5.4848	5.46147	5.58681	5.42554	5.65781	4.06112	4.17773	4.39078	3.51626	3.24361	3.93461	3.73553	4.04399	4.00505	1.56919	2.02349	1.92718	31	31	31	48	48	48	56.65	0	323.31	58688000000	585
O43181	O43181	NADH dehydrogenase [ubiquinone] iron-sulfur protein 4, mitochondrial	NDUFS4	-3.45114	-1.31316	-0.913137	-1.41965	-1.37053	-3.45067	-1.91676	-0.590218	-0.856377	-1.51212	-0.576767	-0.300798	-4.46393	-1.33848	-1.39467	-1.61459	-0.96633	-0.963198	-2.73278	-3.36985	-0.998018	-2.38281	-0.265821	-1.23696	0.896557	-0.271496	0.157625	0.0534191	0.628368	0.726534	5	5	5	30.3	30.3	30.3	20.108	0	7.9847	1285700000	21
O43184	O43184	Disintegrin and metalloproteinase domain-containing protein 12	ADAM12	-1.46549	-1.98354	-1.6641	-5.03502	-3.95342	-4.58833	-3.90695	-3.99472	-4.82794	-3.99248	-3.54123	-4.23875	-4.49967	-3.53996	-6.29044	-4.15008	-3.93519	-4.82885	-4.1149	-6.65785	-5.6954	-4.62417	-5.08241	-5.88194	-3.58259	-4.62016	-4.96639	-4.0304	-8.19595	-5.19979	3	3	3	5.2	5.2	5.2	99.541	0.0026037	2.2459	79393000	6
O43237	O43237	Cytoplasmic dynein 1 light intermediate chain 2	DYNC1LI2	2.36114	2.31177	1.82773	0.910708	1.30932	1.36479	1.96434	1.67992	1.27981	2.57066	2.41744	2.50435	2.70581	2.78576	2.83454	2.4276	2.48856	2.22937	0.496073	1.38536	1.21787	0.572136	1.57222	1.5806	0.692621	0.655668	-0.0733986	2.49912	2.6592	2.83283	17	16	16	42.1	42.1	42.1	54.099	0	69.792	9029000000	159
O43242	O43242	26S proteasome non-ATPase regulatory subunit 3	PSMD3	3.95128	4.1421	4.02527	4.2783	4.3204	4.19021	3.81317	3.96884	3.93454	4.09042	4.30606	4.18814	4.3673	4.24882	4.27468	4.09834	4.13633	4.2252	4.59684	4.74761	4.87946	3.59912	3.55494	3.30465	3.24175	3.28824	3.33465	3.48895	3.78798	3.59486	33	33	33	63.9	63.9	63.9	60.977	0	323.31	41054000000	687
O43251;Q9NWB1;A6NFN3	O43251;Q9NWB1;A6NFN3	RNA binding protein fox-1 homolog 2;RNA binding protein fox-1 homolog 1;RNA binding protein fox-1 homolog 3	RBFOX2;RBFOX1;RBFOX3	-0.7812	-1.5951	-1.30993	0.0122509	1.01237	0.838745	-0.802771	-1.43626	-1.49453	-0.377638	-0.414949	0.249519	-1.472	-1.42052	-4.154	-2.05439	-3.4124	-1.88428	-1.6765	-1.40606	-0.679726	-4.11814	-3.19043	-3.66139	-4.42588	-6.73256	-5.87998	-1.54367	-0.884527	-1.52711	4	4	4	14.9	14.9	14.9	41.373	0	16.339	1203900000	13
O43252	O43252	Bifunctional 3-phosphoadenosine 5-phosphosulfate synthase 1;Sulfate adenylyltransferase;Adenylyl-sulfate kinase	PAPSS1	-0.166779	-0.0398121	0.331427	0.894629	0.716207	1.19515	0.502363	0.544882	0.457922	1.13932	1.43698	1.17258	-0.0387611	1.20573	0.559053	1.62791	2.03407	1.09241	0.183201	0.655388	-0.333603	0.488503	0.393192	1.14695	0.702253	0.445263	0.63415	0.764921	0.73398	0.824566	11	10	10	25.6	22.8	22.8	70.832	0	23.443	4141800000	91
O43255	O43255	E3 ubiquitin-protein ligase SIAH2	SIAH2	-5.46315	-5.22079	-6.73217	-3.32771	-6.36558	-6.15639	-5.33431	-4.94363	-4.92705	-5.15918	-5.78641	-4.15832	-5.84576	-5.27427	-4.08099	-5.29411	-5.12069	-4.26911	-4.95815	-4.60766	-4.40843	-6.28905	-2.76043	-4.26179	-4.62172	-4.85723	-3.28209	-4.13767	-6.37479	-3.98534	1	1	1	4.9	4.9	4.9	34.614	0.00077958	2.9075	10360000	2
O43264	O43264	Centromere/kinetochore protein zw10 homolog	ZW10	0.83292	0.714115	1.12274	1.31252	1.18992	1.01182	0.63065	0.692818	-0.347912	0.98872	0.894484	0.659887	1.3755	0.956547	0.838116	0.548452	0.826862	0.199083	1.0326	0.969021	0.278956	0.134543	0.873541	-0.561039	-0.0795231	-0.346823	-0.159525	0.311848	-0.471308	-0.0182915	17	17	17	32.6	32.6	32.6	88.828	0	87.938	3794800000	119
O43278	O43278	Kunitz-type protease inhibitor 1	SPINT1	-2.95135	-4.66225	-4.31977	-4.73135	-5.24812	-3.88306	0.755114	1.04666	1.18924	-4.65477	-5.4636	-5.12649	1.01909	0.897169	0.702772	2.1162	2.07911	1.99939	0.711832	0.824615	0.569977	2.15449	2.07726	1.99803	-0.0488224	-0.422001	-0.0904598	1.07073	1.00462	1.01034	19	19	19	33.3	33.3	33.3	58.397	0	68.884	4007200000	72
O43290	O43290	U4/U6.U5 tri-snRNP-associated protein 1	SART1	0.94697	0.536846	1.23157	1.67116	1.86336	1.51887	0.953825	1.67409	1.19875	1.60686	1.2941	1.19998	1.68045	1.68377	1.64862	1.30963	1.30581	0.820942	1.1849	1.39908	1.87124	1.28317	0.509092	0.918325	2.39423	2.79544	2.65175	0.851446	0.663277	0.187139	22	22	22	31.9	31.9	31.9	90.254	0	137.82	6550600000	149
O43291	O43291	Kunitz-type protease inhibitor 2	SPINT2	-4.87358	-3.39715	-4.34447	-5.16843	-6.29235	-5.21024	1.65708	1.69916	1.59561	1.09238	1.04127	1.10691	-0.154127	0.0867176	1.31428	1.53507	1.4927	1.5876	1.25099	1.49771	1.39196	0.999588	0.517473	1.15377	0.706886	0.219654	0.217655	-1.39729	-0.883783	-0.424478	6	6	6	32.1	32.1	32.1	28.228	0	36.305	3927000000	75
O43292	O43292	Glycosylphosphatidylinositol anchor attachment 1 protein	GPAA1	-2.07762	-5.08974	-2.73707	-2.48488	-2.03321	-2.44877	-5.05601	-2.28417	-3.47488	-4.78184	-4.4909	-5.16233	-5.26928	-4.73728	-5.72839	-3.30919	-3.96174	-5.1176	-5.58523	-3.67487	-3.8248	-4.7718	-4.4394	-5.39487	-3.90597	-4.94218	-4.59856	-3.53364	-4.26793	-3.47948	1	1	1	2.1	2.1	2.1	67.622	0.00021988	5.0473	92766000	1
O43293	O43293	Death-associated protein kinase 3	DAPK3	-2.05926	-2.1933	-2.51555	-0.690062	-1.94549	-2.26308	-2.56396	-2.95001	-2.64557	-3.05144	-1.47372	-3.18005	-5.59214	-4.06832	-5.87798	-2.79795	-5.16128	-3.51667	-3.22407	-2.51651	-2.9336	-3.79857	-3.74986	-7.27247	-3.98487	-3.11485	-3.153	-3.7647	-3.0805	-4.90423	5	5	5	16.1	16.1	16.1	52.535	0.00022242	5.2963	286630000	5
O43294	O43294	Transforming growth factor beta-1-induced transcript 1 protein	TGFB1I1	-3.95423	-2.77521	-3.05317	-1.80737	-3.25932	-6.06068	-5.00576	-4.7027	-3.94482	-4.54155	-4.30883	-4.21484	-4.29258	-4.99493	-5.35797	-5.25149	-4.00457	-4.09748	-4.68496	-5.5827	-4.67423	-6.03592	-4.76799	-2.51302	-5.4074	-4.474	-3.77445	-4.83104	-3.95293	-4.60221	1	1	1	3.3	3.3	3.3	49.814	0.0015152	2.4983	61527000	1
O43310	O43310	CBP80/20-dependent translation initiation factor	CTIF	-5.3342	-3.85959	-4.3927	-4.15013	-4.52912	-2.97682	-3.23901	-6.16958	-3.8577	-4.53883	-4.48447	-4.16659	-7.0436	-4.77349	-5.16777	-5.25762	-4.58467	-6.28514	-4.73338	-4.56804	-4.13733	-5.01371	-3.64367	-2.87366	-4.7849	-4.64561	-5.86379	-5.16812	-3.90385	-4.39338	2	2	2	3.7	3.7	3.7	67.586	0.0043636	1.978	21557000	1
O43314;Q6PFW1	O43314	Inositol hexakisphosphate and diphosphoinositol-pentakisphosphate kinase 2	PPIP5K2	-0.866913	-0.835587	-0.676155	-1.95376	-1.24276	-0.884346	-2.54421	-1.59703	-2.03471	-2.29702	-1.98738	-1.91939	-3.00993	-5.18068	-2.93025	-4.03456	-5.00673	-4.1812	-2.07803	-2.5308	-2.50155	-3.27088	-3.03464	-2.49428	-2.99635	-1.51674	-4.71929	-3.72917	-2.4341	-4.03077	6	6	6	6.7	6.7	6.7	140.41	0	7.3957	527090000	15
O43324	O43324	Eukaryotic translation elongation factor 1 epsilon-1	EEF1E1	1.51392	1.01654	1.44138	1.58581	1.36922	1.14125	1.94937	1.25152	1.7061	2.09176	2.01202	1.87196	0.764647	0.7626	1.05356	1.90301	1.54292	1.88479	1.02322	1.23022	1.08578	2.03662	2.00083	1.70659	1.36761	1.15487	1.11692	0.783695	0.805395	1.27238	11	11	11	72.4	72.4	72.4	19.81	0	33.668	6655100000	109
O43353	O43353	Receptor-interacting serine/threonine-protein kinase 2	RIPK2	-0.705906	-1.06014	-0.80669	-0.491198	-0.585619	-1.06356	-3.47816	-4.3766	-4.04289	-4.32018	-3.76869	-4.60417	0.256088	0.198248	0.216127	-1.33118	0.024519	-0.5039	-1.24611	-0.819851	-0.485273	-2.94479	-1.48528	-2.0907	-2.91229	-3.27089	-5.1558	-0.810612	-0.59722	-0.708605	5	4	4	13.5	12	12	61.194	0	84.49	1076400000	41
O43390	O43390	Heterogeneous nuclear ribonucleoprotein R	HNRNPR	4.83664	4.77276	4.45276	5.16354	5.14787	5.09101	4.43276	4.52918	4.47675	4.57644	4.559	4.54295	4.34325	4.24553	4.17254	4.52153	4.66437	4.71843	4.45258	4.37252	4.39538	4.58787	4.60334	4.56466	4.61141	4.73778	4.72091	3.72172	3.94448	3.89414	40	30	30	47.7	42.2	42.2	70.942	0	323.31	56488000000	815
O43395	O43395	U4/U6 small nuclear ribonucleoprotein Prp3	PRPF3	0.930538	1.57688	1.39252	1.64729	1.58426	1.57592	0.953915	1.26473	1.5774	2.17088	2.2477	2.43899	1.01539	0.41849	0.75773	2.12837	1.7247	1.53149	1.87157	1.97795	1.89445	0.595392	0.214144	0.0272121	2.72929	2.79585	2.51704	0.67721	0.572086	0.933218	16	16	16	28.8	28.8	28.8	77.528	0	79.442	7474100000	138
O43396	O43396	Thioredoxin-like protein 1	TXNL1	3.17824	3.13018	2.88121	3.38373	3.49127	3.47804	2.57984	2.61117	2.72802	1.54127	1.12745	1.47384	3.049	3.11282	3.18859	2.31274	1.77469	2.06052	2.08018	1.62334	2.30025	1.31009	1.83528	1.86054	3.16414	3.69551	3.7136	2.20515	2.512	2.42273	13	13	13	54	54	54	32.251	0	153.81	14918000000	311
O43399	O43399	Tumor protein D54	TPD52L2	4.08849	4.10483	3.96378	4.18041	4.06893	4.16741	4.16138	4.24519	4.2753	4.68946	4.751	4.67756	6.88115	6.83347	6.81489	4.16509	4.19144	4.38333	5.2413	5.2393	5.41545	3.82798	3.97068	3.92067	2.86902	2.81436	3.02802	4.43761	4.47958	4.45439	26	26	26	100	100	100	22.237	0	323.31	69474000000	595
O43402	O43402	ER membrane protein complex subunit 8	EMC8	0.248283	0.276939	0.00676155	-0.171581	-0.250183	-0.143206	-0.660477	-0.411055	-0.496656	-0.411854	-4.91609	-0.769875	-1.16207	-0.0806084	-0.221489	-0.353176	-0.344523	0.40115	-0.947043	-0.466154	-0.600292	-5.08789	-5.21618	-5.81232	-1.81292	-0.362022	-0.311892	-1.46827	-0.0882816	-0.197283	5	5	5	42.9	42.9	42.9	23.773	0	43.667	1565100000	19
O43414	O43414	ERI1 exoribonuclease 3	ERI3	0.854204	0.468584	0.860308	0.549049	0.644596	0.756146	0.772381	-0.0261879	0.657877	-0.0800343	0.250212	0.111528	0.48947	0.621624	0.00832558	-0.157379	-0.197727	-0.900936	0.119171	0.656271	0.61956	-1.16295	-0.434494	-0.724852	-0.764378	-0.382452	-0.128157	0.231022	0.574066	0.242468	6	6	6	19.9	19.9	19.9	37.238	0	7.2069	2835600000	44
O43426	O43426	Synaptojanin-1	SYNJ1	-1.72862	-2.08732	-4.83491	-1.23213	-3.93815	-4.59992	-4.1007	-1.78507	-4.23445	-5.5481	-5.02812	-5.00028	-1.11008	-1.11188	-4.88561	-1.40311	-1.1187	-1.37007	-6.0982	-2.99497	-7.04203	-4.95103	-4.92335	-5.02733	-3.20866	-2.76212	-2.48482	-1.49116	-2.21709	-1.3164	3	3	3	3	3	3	173.1	0.0078194	1.7159	348110000	3
O43432	O43432	Eukaryotic translation initiation factor 4 gamma 3	EIF4G3	-1.79422	-1.11038	-1.45301	-0.898951	-1.02904	-2.2909	-2.5707	-1.91979	-2.27539	-1.6115	-2.71482	-1.99217	-1.95186	-1.86237	-1.29503	-2.76006	-3.70507	-2.1037	-3.88512	-3.85876	-3.68472	-1.70543	-2.42546	-2.70096	-1.42631	-4.66585	-6.23294	-1.79815	-2.35998	-0.979504	14	7	7	9.8	6.1	6.1	176.65	0.00022967	6.0677	566750000	13
O43447	O43447	Peptidyl-prolyl cis-trans isomerase H	PPIH	1.07052	0.961477	0.826792	1.27811	1.35236	1.01439	1.52321	1.70643	1.6644	1.63634	1.54254	1.52796	0.145447	-0.299831	0.314369	1.0894	1.17782	1.03663	1.39433	1.37125	1.47551	0.731281	0.709307	0.92457	1.70538	1.61109	1.61248	0.577507	0.696365	0.546225	6	6	6	28.2	28.2	28.2	19.208	0	13.79	5404200000	97
O43464	O43464	Serine protease HTRA2, mitochondrial	HTRA2	-2.89843	-3.98973	-3.7821	-1.45371	-0.307732	-0.712172	-1.67285	-3.00088	-0.96509	-1.22926	-2.94309	-1.77863	-2.0025	-2.04001	-2.4234	-1.08833	-2.60604	-3.26969	-4.80938	-2.01093	-2.91822	-1.62507	-0.982176	-1.50352	-2.38447	-2.23467	-2.53831	-4.49233	-3.31837	-4.42857	3	3	3	9.2	9.2	9.2	48.84	0.00022292	5.3586	621490000	7
O43488	O43488	Aflatoxin B1 aldehyde reductase member 2	AKR7A2	0.358927	0.759657	0.634083	2.64145	2.49486	2.46173	1.659	1.90086	2.02686	1.51656	1.58499	1.63414	4.23237	4.30974	4.39427	1.26459	2.1139	1.9954	1.62793	1.38456	1.76722	2.32111	2.0306	2.69924	1.04132	1.11295	0.940275	1.71816	1.11304	1.57728	14	12	10	42.9	38.4	34.3	39.589	0	152.33	11587000000	144
O43491	O43491	Band 4.1-like protein 2	EPB41L2	1.67573	1.9937	2.22099	3.04889	3.32234	3.55056	4.16254	3.97052	4.0645	2.5535	2.78228	2.57478	1.14485	0.933546	1.19951	0.141516	0.041193	-0.698568	4.07475	4.10039	3.97469	-0.0390205	0.138521	-0.302738	-2.34559	-5.14832	-2.7162	0.612383	0.0491524	0.403267	42	42	38	51.6	51.6	47.8	112.59	0	285.61	15818000000	334
O43493	O43493	Trans-Golgi network integral membrane protein 2	TGOLN2	-1.7827	-1.44781	-1.11455	-0.918062	-1.07717	-1.01661	-0.207249	-0.28445	-0.0737152	-0.872747	-1.04938	-0.941874	-2.00277	-2.34665	-1.90389	-1.37367	-1.6336	-1.12433	-0.955301	-0.97295	-0.894754	-0.0538063	-0.333147	-0.220758	-2.15163	-2.04604	-2.02481	-1.71037	-1.6911	-1.30782	5	5	5	14.2	14.2	14.2	51.112	0	44.027	1188300000	66
O43504	O43504	Ragulator complex protein LAMTOR5	LAMTOR5	0.320101	0.257717	0.296875	-0.766274	-0.314711	-0.831726	-0.447576	-0.290648	-0.100683	-1.04967	-1.61423	-0.317512	-0.199877	0.114426	0.738813	-1.38355	-2.33331	-0.483345	-1.08684	-1.49084	-1.82672	-0.543266	-0.777845	-0.318115	-0.0129414	0.548729	0.614071	0.399103	0.517944	0.190271	3	3	3	59.3	59.3	59.3	9.6138	0	183.28	1880200000	42
O43521	O43521	Bcl-2-like protein 11	BCL2L11	-6.49917	-4.98408	-3.21109	-3.79073	-4.07189	-4.76971	-5.90661	-4.42387	-6.06713	-3.602	-6.04746	-4.66179	-5.12483	-5.11898	-4.46727	-3.9164	-4.1739	-4.63479	-5.03268	-4.64799	-4.74245	-5.26764	-4.56809	-4.60149	-4.08006	-5.36313	-4.49041	-3.76917	-4.94342	-4.20357	1	1	1	8.1	8.1	8.1	22.171	0.0032931	2.0563	40688000	2
O43567	O43567	E3 ubiquitin-protein ligase RNF13	RNF13	-4.25271	-4.75236	-5.71834	-5.45076	-2.89407	-4.53572	-3.8855	-4.49389	-4.97893	-5.11492	-4.08352	-4.77858	-5.84638	-4.98407	-4.32136	-4.37109	-3.93408	-3.98687	-4.36981	-3.58732	-4.68869	-4.30577	-3.81151	-5.6928	-5.89566	-1.38529	-1.4074	-4.96569	-2.38679	-3.09223	1	1	1	6.3	6.3	6.3	42.813	0.00021589	4.6877	63262000	2
O43570	O43570	Carbonic anhydrase 12	CA12	-5.18927	-4.13411	-4.77192	-5.56083	-4.23023	-6.10392	-3.37988	-5.52661	-3.89138	-4.86858	-3.75069	-3.99599	-1.49113	-1.32284	-1.41325	-4.53295	-3.31133	-4.65843	-3.06296	-4.0627	-5.03869	-1.24235	-1.34074	-1.28706	-1.10098	-0.087801	-0.396999	-3.27912	-4.43235	-3.8201	3	3	3	12.7	12.7	12.7	39.45	0	10.891	316910000	7
O43583	O43583	Density-regulated protein	DENR	-0.322798	0.104753	-0.227352	0.326715	0.585617	0.566235	1.33691	1.34366	1.57796	1.43542	2.05049	1.66001	0.794642	0.916245	0.752686	1.33223	1.14084	1.16607	1.9291	1.91743	1.66616	0.256456	0.130348	-0.199873	1.0902	0.829256	0.302792	0.813257	0.803087	1.01729	10	10	10	50	50	50	22.092	0	323.31	5106200000	156
O43592	O43592	Exportin-T	XPOT	1.53299	1.62591	1.50381	0.302263	0.82926	0.00071907	1.91667	1.79339	1.55175	1.95755	1.77554	1.40291	1.27812	1.44145	1.49683	1.03132	1.21083	0.846001	1.51636	1.59149	1.88596	0.694694	0.764179	0.710098	2.41056	2.39027	2.3726	-0.0807323	0.0643005	-0.107702	16	16	16	19.6	19.6	19.6	109.96	0	193.32	6277800000	165
O43598	O43598	2-deoxynucleoside 5-phosphate N-hydrolase 1	DNPH1	0.362623	0.0931492	0.308741	-2.9423	-2.89969	-1.07892	-1.10576	-0.0520115	-0.464376	-4.22989	-3.38197	-3.59086	-1.58444	-1.25597	-0.544344	0.871546	0.164638	0.709965	-0.341276	-0.168257	0.164621	0.177767	-0.428488	0.179964	0.220381	0.803488	-0.316107	-0.857224	-1.5432	-0.347847	8	8	8	31.6	31.6	31.6	19.108	0	14.452	1881200000	52
O43615	O43615	Mitochondrial import inner membrane translocase subunit TIM44	TIMM44	3.38864	3.30669	3.25569	3.36518	3.03122	3.1281	3.10609	2.88197	2.86216	3.1317	3.12702	2.58142	1.66666	1.91023	1.04784	2.36364	2.1079	2.07086	2.53668	2.76854	2.64271	3.442	3.09787	2.76086	3.69585	3.45715	3.22596	2.97267	3.06689	3.11827	18	18	18	50.7	50.7	50.7	51.355	0	178.64	18031000000	231
O43617	O43617	Trafficking protein particle complex subunit 3	TRAPPC3	1.10468	1.09245	1.17878	0.415377	0.607164	0.250561	1.34106	1.54539	1.5953	0.857994	0.0981789	0.333857	0.583086	0.643215	0.975429	-0.555588	0.725704	-0.453957	0.341232	0.354551	0.423677	0.130115	0.205297	0.840334	-0.0572357	0.540138	0.633123	0.606192	0.909838	0.781817	8	8	8	41.7	41.7	41.7	20.274	0	23.827	3685100000	123
O43633	O43633	Charged multivesicular body protein 2a	CHMP2A	1.73023	1.76282	1.7369	1.00533	0.329622	0.660086	1.97267	1.98486	1.68838	1.91523	2.06117	1.87961	1.35729	1.27403	1.26614	1.29992	1.37561	1.23631	-0.661087	0.142698	0.0320568	2.07387	1.93341	1.7404	0.227339	0.226898	-1.13331	2.49421	2.47487	2.43921	11	11	11	37.8	37.8	37.8	25.104	0	98.763	6430500000	131
O43653	O43653	Prostate stem cell antigen	PSCA	-4.61069	-3.99245	-4.55617	-4.79005	-3.09863	-4.79446	-4.60367	-5.14725	-5.58434	-3.90681	-4.97414	-5.53468	0.0696793	-0.2218	-0.191652	-5.26155	-5.50082	-4.09782	-4.28225	-4.61169	-4.78288	-5.27476	-3.09383	-5.2102	-4.41335	-5.69066	-5.18414	2.92295	3.26383	3.11697	3	3	3	24.4	24.4	24.4	12.912	0	8.8854	1698800000	23
O43657	O43657	Tetraspanin-6	TSPAN6	-1.82953	-1.37376	-1.93524	-1.9123	-2.06409	-2.10211	-1.33166	-1.16781	-1.07481	-1.74653	-1.7217	-1.42237	-3.91857	-5.92051	-5.26687	-0.217928	0.00162888	0.224396	-2.29865	-2.2398	-2.18881	-3.53581	-4.247	-5.01528	-2.72877	-1.92736	-2.06777	-1.08033	-0.224678	-0.113693	1	1	1	10.2	10.2	10.2	27.563	0	42.132	784660000	13
O43660	O43660	Pleiotropic regulator 1	PLRG1	1.36449	1.80276	1.97277	1.90418	2.19206	2.23102	1.85822	1.46275	1.41246	2.2216	2.11264	2.43376	1.58334	1.79633	2.02801	2.12274	1.0215	1.99895	1.8134	2.14144	2.13574	1.05984	1.02136	0.999729	2.29918	2.32381	1.91553	0.835304	0.601595	0.562296	20	20	20	52.3	52.3	52.3	57.193	0	110.4	8458600000	186
O43663	O43663	Protein regulator of cytokinesis 1	PRC1	0.0250931	-0.185499	-1.1923	-1.68142	-0.917871	-1.33639	-2.70482	-3.90397	-1.92189	0.0579414	-0.473007	-0.0895977	-2.68599	-2.54883	-2.9264	-1.33309	-1.94488	-1.17016	-2.20547	-2.01942	-2.18839	-2.5755	-3.89829	-2.23864	-1.07198	0.180624	-0.358921	-4.54423	-5.92223	-4.0306	7	7	7	16.9	16.9	16.9	71.606	0	15.838	902490000	15
O43665	O43665	Regulator of G-protein signaling 10	RGS10	-0.51054	-0.887064	-0.95549	-2.63137	-0.971336	-2.19714	-1.40791	-0.785414	-0.965889	2.44738	2.24836	1.86553	-0.51197	-0.312325	-0.117361	-3.8119	-1.9938	-1.69828	0.870951	0.916847	0.932142	1.41294	1.52121	1.49816	-0.415552	-1.70014	-0.793968	-0.520182	-3.02709	-1.55769	9	9	9	47.4	47.4	47.4	20.236	0	63.349	3189800000	76
O43670	O43670	BUB3-interacting and GLEBS motif-containing protein ZNF207	ZNF207	1.56007	1.02263	1.63828	1.22981	1.21345	1.36725	1.18674	1.19929	1.53073	1.43149	0.935438	0.891853	0.354151	1.17917	0.36096	1.26577	1.1547	1.36775	1.01115	1.43051	1.17913	0.39752	0.94199	0.0196667	0.756874	1.19504	1.14409	0.712604	0.955479	0.958555	9	9	9	21.3	21.3	21.3	50.75	0	24.184	5100300000	90
O43674	O43674	NADH dehydrogenase [ubiquinone] 1 beta subcomplex subunit 5, mitochondrial	NDUFB5	-3.62431	-3.85058	-4.20394	-1.09194	-0.770121	-1.11566	-4.60544	-2.56084	-4.07107	-3.09173	-5.28241	-5.39185	-0.971252	-4.7893	-3.00841	-4.59472	-2.22835	-4.52416	-2.53998	-3.36745	-1.80802	-1.14421	-3.71724	-1.70453	-4.28505	-1.55447	-2.4962	-3.33062	-3.1696	-1.38534	4	4	4	21.7	21.7	21.7	21.75	0.00022665	5.7507	428940000	9
O43676	O43676	NADH dehydrogenase [ubiquinone] 1 beta subcomplex subunit 3	NDUFB3	-3.56212	-4.01222	-3.37183	-3.37176	-3.55918	-3.44389	-3.35836	-2.59843	-5.55377	-2.66549	-2.22954	-2.72033	-3.14011	-5.63771	-5.08291	-2.75888	-3.4785	-4.32319	-1.87625	-4.89848	-1.91307	-3.81198	-3.05281	-1.48388	-2.82388	-2.97425	-3.88336	-4.5122	-0.1665	-1.97144	3	3	3	33.7	33.7	33.7	11.402	0.0006012	3.3464	298210000	10
O43678	O43678	NADH dehydrogenase [ubiquinone] 1 alpha subcomplex subunit 2	NDUFA2	1.66366	1.57953	1.71337	1.067	0.727547	1.03798	1.26661	1.18298	1.34627	0.857657	1.44445	1.18466	0.847664	0.840363	1.59373	1.83987	1.53234	1.28977	0.713373	0.805746	1.00851	2.58287	2.07083	2.72829	3.07527	2.41681	2.76147	2.94023	2.94039	2.78913	8	8	8	89.9	89.9	89.9	10.921	0	74.403	8207400000	91
O43681	O43681	ATPase ASNA1	ASNA1	1.47075	1.11402	1.28752	1.504	1.88189	1.50206	1.04198	0.402651	0.583746	1.55134	1.50246	1.4212	2.58482	2.2826	2.36854	1.16941	0.878122	0.960064	1.7581	1.77632	1.73991	-0.34345	0.191582	-0.17897	2.59696	2.9271	2.79175	0.903648	0.809792	0.435461	9	9	9	35.1	35.1	35.1	38.792	0	61.935	7028400000	182
O43684	O43684	Mitotic checkpoint protein BUB3	BUB3	3.19771	3.18094	3.14482	3.15396	2.90503	2.85826	2.79594	3.09427	3.00581	2.76395	2.7869	2.76008	2.65024	2.96189	2.74805	3.07719	3.35469	3.31566	3.20474	3.23804	3.38989	2.69541	2.64923	2.49403	2.77504	3.26953	3.04535	2.90415	2.90103	2.9014	18	18	18	56.1	56.1	56.1	37.154	0	289.55	18918000000	409
O43707	O43707	Alpha-actinin-4	ACTN4	8.38172	8.25527	8.17424	8.02188	8.00011	7.9797	7.98703	8.05716	8.01234	8.88158	8.68335	8.79485	7.21673	7.23171	7.22432	7.72702	7.8361	7.92591	8.26976	8.3089	8.396	7.24782	7.31927	7.17945	6.31596	6.53673	6.48444	8.82778	9.14718	9.0616	96	96	62	81.6	81.6	65	104.85	0	323.31	640420000000	4652
O43708	O43708	Maleylacetoacetate isomerase	GSTZ1	-6.76051	-3.64402	-5.46047	-5.09775	-4.76893	-4.33647	-3.35056	-4.23568	-3.51157	-3.38019	-3.58711	-0.904215	-2.37208	-4.57661	-2.36072	-4.51034	-3.41709	-2.70802	-3.32755	-4.1115	-4.56532	-1.63613	-1.64952	-1.16196	-0.71603	-0.800821	-0.661547	-4.73188	-6.8715	-3.04479	2	2	2	15.3	15.3	15.3	24.212	0	11.966	339920000	16
O43709	O43709	Probable 18S rRNA (guanine-N(7))-methyltransferase	WBSCR22	-4.96397	-1.58516	-1.2212	-3.27552	-4.40971	-1.60743	-0.103645	0.0830631	0.15399	-4.74617	-5.37387	-3.99528	-4.51851	-3.75699	-4.5889	-1.56802	-4.41163	-4.16896	-5.0779	-2.1624	-3.88738	-0.358664	-0.743341	-0.357683	-5.25782	-4.9676	-2.77339	-3.37882	-4.16808	-2.79848	4	4	4	12.5	12.5	12.5	31.88	0.00022452	5.4996	609810000	15
O43715	O43715	TP53-regulated inhibitor of apoptosis 1	TRIAP1	-4.12421	-5.50893	-4.35042	-4.03121	-5.2407	-5.06293	-4.14098	-3.32653	-5.44835	-3.45172	-3.07758	-6.42563	-0.74416	-1.38073	-1.51013	-3.12859	-4.89111	-4.31792	-3.37393	-2.441	-3.01137	-5.26555	-5.83993	-5.40434	-1.0377	-0.442122	-0.877649	-6.25023	-3.06274	-4.60192	4	4	4	55.3	55.3	55.3	8.7858	0	8.8341	310080000	17
O43719	O43719	HIV Tat-specific factor 1	HTATSF1	1.93884	2.04232	2.32484	1.05952	0.988924	1.33282	1.72975	1.55213	1.72923	1.59933	1.24062	1.61366	1.83481	1.79405	1.93113	2.1817	1.8612	2.28811	2.41771	2.39949	2.22167	1.12976	1.11582	1.19347	2.56839	2.68567	2.62373	-0.706255	-0.425016	0.326521	17	17	17	32.7	32.7	32.7	85.852	0	281.01	8405000000	248
O43747	O43747	AP-1 complex subunit gamma-1	AP1G1	2.03614	2.26373	2.24961	2.44587	2.38556	2.68285	2.16652	2.19584	2.35792	1.5806	1.56337	1.87353	3.70614	3.6446	3.74637	3.2824	2.74205	3.09203	3.18331	3.32969	3.25185	2.69572	2.97889	2.84341	2.47885	2.23096	2.28943	2.9311	2.8184	3.06702	27	27	27	30.3	30.3	30.3	91.35	0	130.33	16588000000	310
O43752	O43752	Syntaxin-6	STX6	-0.378817	-1.06572	-0.97303	-5.88722	-5.22806	-5.43517	-1.59087	-1.55456	-2.90076	-5.22474	-1.78717	-1.67237	-0.933546	-1.52662	-0.729467	-0.842926	-1.17978	-0.0100708	-1.43658	-1.8548	-1.92282	-1.53998	-0.907383	-1.68214	-0.0901356	-0.197174	-0.276367	-1.85586	-2.4702	-3.2945	6	6	6	29.4	29.4	29.4	29.176	0	26.172	900120000	43
O43760	O43760	Synaptogyrin-2	SYNGR2	-1.26996	-1.24729	-1.91026	-1.56333	-2.27207	-2.5049	0.0968704	0.282999	-0.37503	-1.78094	-1.88546	-1.50342	1.07894	1.2199	0.508455	0.0170193	0.385639	-0.0990086	-1.13783	-0.74679	-0.76725	1.68606	1.16684	1.22982	-0.0966511	0.675217	0.844032	-4.9752	-2.3937	-2.4251	3	3	3	8.5	8.5	8.5	24.81	0.00022753	5.8037	2226500000	29
O43765	O43765	Small glutamine-rich tetratricopeptide repeat-containing protein alpha	SGTA	2.12211	2.33911	1.8996	2.12679	1.79229	2.04532	2.05528	1.49273	2.05623	2.58833	2.36082	2.5551	2.70932	2.70484	2.99127	0.628168	1.25341	0.853111	1.54547	0.845894	1.41139	1.29199	1.64755	0.91851	0.284948	0.920075	0.67889	1.87286	1.31365	1.38051	14	14	14	35.8	35.8	35.8	34.063	0	50.941	8392200000	165
O43768	O43768	Alpha-endosulfine	ENSA	2.33741	2.41887	2.4922	1.26718	0.950888	1.30491	1.84215	2.02291	1.92451	1.79804	1.72006	1.77052	2.78127	2.47404	2.71282	2.87898	3.00719	2.807	1.80279	1.89884	1.86889	2.46654	2.32645	2.54965	2.92512	3.00046	3.00758	1.62829	1.50982	1.81046	7	7	6	79.3	79.3	70.2	13.389	0	323.31	11213000000	237
O43772	O43772	Mitochondrial carnitine/acylcarnitine carrier protein	SLC25A20	0.211645	0.0827904	-1.83817	-2.41437	-3.22266	-2.40042	-2.64222	0.653223	-3.23712	-3.54653	-2.83966	-3.43646	0.858589	0.746084	-4.75864	-2.11616	-2.69584	-2.20353	-5.68849	-5.48235	-4.55096	-5.59751	-3.57774	-5.29095	-1.8075	0.300314	0.351423	-1.2497	0.731384	-2.24067	3	3	3	10.3	10.3	10.3	32.943	0.00022124	5.1639	902110000	11
O43776	O43776	Asparagine--tRNA ligase, cytoplasmic	NARS	4.04548	4.07823	3.98212	4.34224	4.38419	4.30383	3.60401	3.72039	3.68904	2.51259	2.21308	2.50597	3.48936	3.44874	3.27309	3.55647	3.71803	3.5805	3.37734	3.35509	3.11651	3.82256	3.6723	3.74567	2.88729	3.37061	3.31655	3.36402	3.3545	3.70533	28	28	28	44.9	44.9	44.9	62.942	0	266.07	28817000000	486
O43795	O43795	Unconventional myosin-Ib	MYO1B	2.80946	3.02554	2.8889	3.7229	3.60273	3.71131	1.09502	1.20321	0.969893	1.59338	1.34305	1.72717	2.39202	2.45106	2.37948	4.44372	4.43425	4.49327	2.91389	2.70359	2.71102	0.763645	0.0952854	0.31414	1.54042	1.30117	1.34343	4.29863	4.49135	4.37628	43	43	40	41.9	41.9	38.4	131.98	0	284.19	19564000000	394
O43805	O43805	Sjoegren syndrome nuclear autoantigen 1	SSNA1	-1.93426	-0.904728	-1.59451	-4.59887	-4.33951	-4.43791	-2.27127	-5.20608	-2.11204	-1.35499	-2.25097	-1.98309	0.817219	0.216488	-0.241877	-2.29046	-2.543	-2.40769	-3.32947	-4.44271	-4.25988	-5.3808	-4.83381	-5.02527	-0.653925	-1.52985	-1.94421	-4.03003	-4.4217	-3.93331	5	5	5	50.4	50.4	50.4	13.596	0	101.02	616020000	8
O43809	O43809	Cleavage and polyadenylation specificity factor subunit 5	NUDT21	2.1311	2.16672	2.12132	2.23771	2.24281	2.22734	2.44882	2.41505	2.36206	2.36927	2.3125	2.31958	2.12694	1.99435	2.2783	2.7759	2.4862	2.76623	2.26771	2.45496	2.4442	2.60247	2.58127	2.56331	2.80667	2.85158	2.86172	2.58403	2.25157	2.56636	14	14	14	45.4	45.4	45.4	26.227	0	64.608	12800000000	310
O43813	O43813	LanC-like protein 1	LANCL1	-5.01897	-3.47873	-4.05679	-0.135651	0.587425	0.248503	-1.67345	-2.04585	-1.01959	-2.48654	-1.4625	-2.02242	-1.2186	-0.892698	-0.296616	-3.7613	-2.15951	-3.00614	-1.06242	-0.883343	-0.599091	2.38259	2.18557	2.24277	-2.08868	0.210007	-0.325146	0.55711	0.315275	0.543953	12	12	12	39.8	39.8	39.8	45.283	0	41.265	2466400000	43
O43815	O43815	Striatin	STRN	-2.10276	-1.83656	-3.23907	-0.221315	-1.25225	-1.60893	-3.13563	-0.466181	-1.50791	-4.27561	-2.73303	-2.02869	-3.47638	-2.88113	-1.94681	-2.58528	-0.791021	-2.62844	-1.82944	-1.62631	-1.60192	-2.16074	-3.19822	-2.10245	-3.81877	-2.02733	-2.41852	-2.55405	-3.51907	-1.69378	7	5	5	10.4	9.1	9.1	86.131	0.00022252	5.3055	616030000	10
O43818	O43818	U3 small nucleolar RNA-interacting protein 2	RRP9	-1.28482	-0.999191	-0.470545	1.35973	1.1579	1.38432	0.355625	0.128775	0.260513	0.132368	-0.439209	-0.94628	0.0204296	0.487377	-0.145802	-0.18792	-1.52283	-0.604979	1.55986	1.22868	1.31641	-0.497679	0.199964	-0.688604	-0.216532	-0.777576	-0.545353	-0.828354	-1.60876	-1.19895	9	9	9	16.8	16.8	16.8	51.84	0	44.596	2986000000	89
O43819	O43819	Protein SCO2 homolog, mitochondrial	SCO2	-1.03381	-1.16044	-0.629921	-1.73444	-1.94352	-1.40525	-3.30249	-5.67001	-1.97047	-3.47777	-3.19824	-3.79896	-2.1244	-2.13388	-2.10114	-2.39832	-1.74056	-1.30353	-1.5879	-1.39708	-1.28871	-0.184637	-0.147974	-0.157646	-4.49913	-5.40171	-4.43298	-0.996584	-3.29422	-3.02503	3	3	3	11.3	11.3	11.3	29.81	0.00022482	5.5266	784360000	16
O43823	O43823	A-kinase anchor protein 8	AKAP8	0.941067	0.863316	0.83885	1.10118	0.948858	1.03889	0.0262985	0.0598698	0.616747	0.739536	0.682997	0.383312	1.24683	1.24029	1.19634	0.124083	0.836889	0.520233	0.486572	0.21249	0.378694	-0.299532	0.20789	0.781347	1.60659	1.97449	2.00714	0.330511	-0.204273	0.756691	12	12	12	25.4	25.4	25.4	76.107	0	59.903	4090200000	135
O43824	O43824	Putative GTP-binding protein 6	GTPBP6	-4.35222	-4.27631	-4.88995	-5.49631	-1.91275	-2.71309	-3.66849	-3.70737	-3.04238	-5.03525	-4.31962	-5.46663	-5.38664	-0.923637	-0.905487	-3.47625	-6.11301	-0.11093	-0.766113	-3.31405	-1.34426	-0.994066	-3.9418	-0.828459	1.92263	-4.69441	-4.29301	-0.903112	0.736587	-0.500973	4	4	4	11.4	11.4	11.4	56.883	0.00060024	3.3153	902670000	6
O43837	O43837	Isocitrate dehydrogenase [NAD] subunit beta, mitochondrial	IDH3B	0.881634	1.03315	0.972078	2.23221	1.80508	1.75568	2.62373	2.78944	2.50573	2.01701	1.85019	1.69145	0.473955	0.278685	0.993172	1.98546	2.01016	1.68934	2.47441	2.45769	2.43199	3.49523	3.42857	3.31865	3.03995	3.25279	3.01358	2.69417	3.03912	3.01832	20	20	20	52.5	52.5	52.5	42.183	0	96.358	12559000000	271
O43847	O43847	Nardilysin	NRD1	1.3089	1.43176	1.70178	1.36277	1.61304	1.68097	0.227608	0.568546	0.566393	1.46155	1.52404	1.19948	-0.111816	0.214912	-0.283133	1.14644	1.05634	0.51059	-0.599667	-0.277573	-0.29878	-0.0816898	1.32321	-0.0855618	0.3445	-0.508551	-1.11598	0.450998	0.831827	-0.20244	17	17	17	17.9	17.9	17.9	131.57	0	34.012	4073300000	137
O43852	O43852	Calumenin	CALU	4.71617	4.62244	4.54466	6.63603	6.68444	6.60183	3.63154	3.95288	3.59366	3.84597	3.54057	3.91091	2.8704	2.69306	3.14218	3.8539	3.98414	3.96981	2.99305	3.03461	3.18296	4.70321	4.88528	4.73186	3.81948	3.87286	3.75604	3.8863	4.22823	4.02744	25	25	25	61.3	61.3	61.3	37.106	0	323.31	59900000000	543
O43854	O43854	EGF-like repeat and discoidin I-like domain-containing protein 3	EDIL3	1.96375	1.84151	1.92442	1.76003	1.59688	1.88793	-2.21533	-1.92075	-3.99799	-0.425865	-0.390583	-0.620146	-4.54713	-5.11595	-4.53361	-3.06962	-2.71588	-4.11299	-5.0066	-5.51043	-5.60923	-3.22384	-4.91816	-4.60992	-3.69887	-3.75194	-4.89373	-5.55985	-4.35623	-5.429	9	9	9	22.3	22.3	22.3	53.764	0	18.84	1960000000	31
O43865	O43865	Putative adenosylhomocysteinase 2	AHCYL1	1.77053	2.31042	2.48898	2.53509	2.71671	3.00411	1.64368	1.44442	1.66382	1.96704	2.41559	2.13131	2.65626	2.1832	2.59136	2.29248	2.20391	2.46423	-0.137693	-0.198177	-0.243177	2.64862	2.33324	2.68973	1.4226	0.519051	0.870848	1.97489	1.24046	2.44146	20	20	10	38.1	38.1	23.4	58.951	0	37.369	9974600000	182
O43896	O43896	Kinesin-like protein KIF1C	KIF1C	-1.51526	-0.997654	-2.41658	-1.9991	-4.67625	-3.42864	-3.51761	-3.66887	-4.40554	-4.89747	-5.49501	-4.5595	-1.99859	-2.94574	-1.3926	-2.22138	-2.78529	-3.95367	-2.21014	-2.1124	-2.47785	-3.9526	-4.57565	-4.59522	-3.60741	-5.26677	-4.97195	-1.81674	-2.86567	-5.3183	7	5	5	8.3	5.8	5.8	122.95	0.00022957	6.0509	314650000	9
O43913	O43913	Origin recognition complex subunit 5	ORC5	-4.69848	-3.63722	-4.83489	-3.68701	-5.90011	-3.66792	-4.70876	-4.71551	-6.12675	-3.52224	-4.1376	-4.51633	-3.55073	-4.67448	-4.55633	-4.32339	-3.94678	-5.26107	-3.61501	-3.0036	-3.34044	-3.54277	-3.28409	-4.8656	-5.21924	-3.54394	-4.03747	-4.61514	-4.34211	-6.52167	1	1	1	2.1	2.1	2.1	50.282	0.0079901	1.7064	71645000	2
O43920	O43920	NADH dehydrogenase [ubiquinone] iron-sulfur protein 5	NDUFS5	1.206	0.943172	1.23826	0.937811	0.533533	0.0197182	0.686476	1.3828	0.423252	0.693287	0.724424	0.396809	0.603266	0.763702	0.148706	0.519367	0.963716	0.277943	-0.774178	0.495195	0.0947285	0.933403	1.52564	0.85358	2.27062	2.61033	2.32728	2.10816	2.3679	1.76552	8	8	8	74.5	74.5	74.5	12.517	0	85.825	4967900000	124
O43924	O43924	Retinal rod rhodopsin-sensitive cGMP 3,5-cyclic phosphodiesterase subunit delta	PDE6D	-3.83803	3.59771	3.62977	-3.4411	-3.1872	-3.17944	-3.56913	-3.13997	-2.80355	-2.4782	3.08509	-2.37005	-3.09683	-3.18047	-5.80399	-4.52521	-3.40343	-4.85724	-5.80074	-4.53578	-5.2646	-2.94295	-4.5236	-4.42294	-3.82323	-3.03097	-2.91632	-2.77025	-2.60278	-2.64784	2	2	2	19.3	19.3	19.3	17.42	0.00041894	4.1392	2937400000	10
O43933	O43933	Peroxisome biogenesis factor 1	PEX1	-3.18848	-5.13614	-5.48959	-4.45158	-1.54412	-1.16188	-1.66402	-3.19475	-3.15244	-5.56835	-5.09304	-2.08277	0.00679016	0.408359	-0.16449	-4.23829	-3.22666	-4.03474	-3.74544	-5.40624	-4.10298	-2.42028	-1.36551	-0.670746	-4.87437	-5.5024	-2.9403	-4.82398	-5.76357	-3.83314	11	11	11	10.9	10.9	10.9	142.87	0	12.936	511030000	11
O60216;Q9H4I0	O60216	Double-strand-break repair protein rad21 homolog	RAD21	1.39242	1.61749	1.53088	1.43215	1.18528	1.43389	1.27903	1.61969	1.60089	1.52041	1.44757	1.74198	1.64034	1.5305	1.35326	1.49954	1.44074	1.3694	0.179276	0.911057	0.986708	0.112188	0.383572	-0.0255222	2.13397	2.45025	2.50019	0.133316	0.0911617	0.820532	19	19	19	28.4	28.4	28.4	71.689	0	34.008	5950400000	164
O60218	O60218	Aldo-keto reductase family 1 member B10	AKR1B10	-4.52307	-4.61232	-5.19205	-4.7352	-4.81051	-4.76423	4.66978	4.70483	4.56205	-1.99568	-3.88133	-5.88672	-4.15624	-3.06165	-1.4689	5.07976	5.16038	5.04383	-3.77699	-3.41186	-5.43386	-4.66822	-5.70392	-4.60483	-5.30452	-4.39554	-4.37798	-4.50002	-5.24536	-1.80178	24	24	18	66.8	66.8	43.4	36.019	0	258.98	13437000000	158
O60220	O60220	Mitochondrial import inner membrane translocase subunit Tim8 A	TIMM8A	1.4363	1.20129	1.34846	-2.39139	-0.620415	-0.4375	1.14928	0.612974	0.915321	0.508328	0.279959	0.163401	1.86402	1.65277	1.65292	1.26911	1.70377	1.91285	1.34422	1.69966	1.73515	0.634771	0.568991	1.36823	1.29521	0.616898	1.17052	0.167299	-1.8018	0.368895	6	6	6	91.8	91.8	91.8	10.998	0	323.31	4927800000	74
O60231	O60231	Putative pre-mRNA-splicing factor ATP-dependent RNA helicase DHX16	DHX16	-2.06256	-5.49032	-6.25043	-0.631203	-1.44816	-1.53953	-1.26226	-2.82491	-1.17216	-0.825064	-1.3378	-2.80549	-2.37267	-0.205814	-1.23304	-1.88877	-1.25104	-2.60215	-1.88373	0.316088	-0.964815	-0.614124	-1.98632	-1.80335	-1.75721	-1.22757	-3.89807	-2.26243	-3.46406	-1.80765	11	10	10	15.7	14.8	14.8	119.26	0	10.148	898630000	11
O60232	O60232	Sjoegren syndrome/scleroderma autoantigen 1	SSSCA1	-0.158463	0.0218143	-0.181593	-0.288	-0.284161	-0.908527	-0.762749	0.22024	-0.454378	-1.03536	-1.70289	-1.6539	-0.126328	0.115902	-0.256119	0.832134	1.12217	1.20347	0.274162	0.560728	0.744776	0.259458	0.166979	0.0754642	-0.216574	-0.279125	-0.512348	-2.29214	-1.15264	-4.23478	8	8	8	69.3	69.3	69.3	21.474	0	96.356	2321900000	70
O60244	O60244	Mediator of RNA polymerase II transcription subunit 14	MED14	-4.18103	-1.96999	-2.09104	-2.68589	-2.15924	-2.25434	-5.52705	-1.71552	-2.93633	-2.16885	-2.70955	-4.4307	-2.30362	-2.14313	-2.23455	-2.78626	-2.09036	-2.38561	-3.09849	-5.32014	-2.63844	-2.66748	-2.68699	-3.91413	-1.31951	-1.09715	-1.22693	-4.48621	-4.6977	-4.19926	3	3	3	2.8	2.8	2.8	160.6	0.00042248	4.278	393590000	9
O60245	O60245	Protocadherin-7	PCDH7	-4.07296	-3.92773	-5.27185	-1.64478	-2.7329	-2.22055	-4.99667	-3.93212	-2.81084	-5.09824	-5.07953	-5.11678	-5.60147	-4.96175	-4.28776	-4.47862	-4.7637	-2.70169	-4.22528	-4.63786	-3.66602	-6.04499	-4.18661	-3.33171	-5.12254	-6.2463	-4.58059	-4.61794	-4.24762	-4.64313	3	3	3	4.5	4.5	4.5	116.07	0.00042817	4.5165	89038000	5
O60256	O60256	Phosphoribosyl pyrophosphate synthase-associated protein 2	PRPSAP2	0.435793	0.600971	1.30951	0.522078	0.565071	0.914352	1.22612	0.693951	1.15833	1.5132	1.72498	1.52067	1.63239	1.66986	1.95741	1.76076	0.685621	1.61828	1.15506	0.34462	0.860716	-0.450569	1.09143	0.396782	1.0587	-0.138403	0.773529	-0.613878	-1.09168	0.352072	13	13	12	48.2	48.2	44.4	40.925	0	38.524	4821400000	84
O60264	O60264	SWI/SNF-related matrix-associated actin-dependent regulator of chromatin subfamily A member 5	SMARCA5	2.74959	2.7622	2.6121	3.22416	3.28063	3.44434	2.88497	3.3712	3.06677	3.04161	2.72966	2.62043	3.33048	3.39515	3.07749	3.03036	3.25236	3.07734	2.60997	2.81699	2.71199	3.56185	3.22086	3.21097	3.81587	3.60154	3.64703	2.25502	2.39934	2.48542	45	45	32	41.2	41.2	32.3	121.9	0	142.41	20051000000	501
O60269	O60269	G protein-regulated inducer of neurite outgrowth 2	GPRIN2	-5.03433	-5.5919	-4.63193	-5.14442	-3.78237	-4.7872	-6.65043	-2.95585	-6.12968	-3.28761	-4.76117	-5.60416	-5.40675	-4.73776	-5.6574	-3.87076	-4.82413	-4.08216	-2.86687	-2.87463	-2.96508	-4.02566	-4.80127	-5.22911	-5.88094	-5.56886	-4.66416	-5.46353	-4.99968	-3.4306	1	1	1	3.7	3.7	3.7	47.45	0.00041331	3.8828	52529000	1
O60271;Q9UPT6	O60271	C-Jun-amino-terminal kinase-interacting protein 4	SPAG9	2.14624	2.24763	2.01684	2.35216	2.60317	2.53321	1.28023	1.25472	1.07206	2.11274	1.95983	2.17642	1.58765	1.35713	2.40707	1.74988	0.84037	0.930525	3.20069	3.12774	2.94381	1.66418	0.275635	0.48728	-0.360113	-1.02754	-0.209211	1.25137	1.55581	1.39992	32	32	32	35.4	35.4	35.4	146.2	0	141.53	9452800000	197
O60279	O60279	Sushi domain-containing protein 5	SUSD5	-1.0781	-1.41397	-1.56319	-2.05079	-2.07301	-2.22055	-5.71738	-4.81573	-3.62667	-2.10744	-1.84431	-2.13035	-4.0984	-5.72175	-4.92682	-4.42568	-4.35583	-4.2521	-4.84398	-5.48515	-4.7387	-3.41127	-4.49857	-5.01747	-2.21134	-5.40885	-5.18738	-4.003	-1.0763	-3.87046	4	4	4	9.9	9.9	9.9	68.02	0.00041237	3.85	247750000	7
O60287	O60287	Nucleolar pre-ribosomal-associated protein 1	URB1	-4.7715	-5.60366	-1.098	-1.46427	-3.30179	-3.07209	-4.3802	-5.02108	-3.75504	-4.37702	-4.08328	-5.93754	-4.41115	-2.12805	-3.75944	-4.02646	-4.33462	-4.31906	-4.28221	-2.53773	-3.2752	-4.10041	-3.88132	-3.35711	-2.85338	-2.88402	-5.60768	-4.42564	-2.89467	-2.21126	2	2	2	1.2	1.2	1.2	254.39	0.0006084	3.5396	188090000	4
O60292	O60292	Signal-induced proliferation-associated 1-like protein 3	SIPA1L3	-2.75641	-3.49425	-3.87085	-2.1953	-4.4944	-5.36883	-3.9975	-3.60295	-6.58641	-4.53542	-3.71851	-5.85495	0.695452	0.163586	0.317905	-2.94213	-3.19602	-3.66353	-0.776277	-0.660639	-0.97526	-3.41934	-5.99612	-3.19422	-4.99316	-3.63471	-3.51997	-5.55577	-2.72921	-2.32757	12	12	12	11.1	11.1	11.1	194.61	0	15.974	602330000	19
O60306	O60306	Intron-binding protein aquarius	AQR	-0.338001	-0.231928	-0.430582	-0.334064	-0.206144	-0.244963	0.370909	0.580368	0.0720596	-1.0133	-0.231176	-0.485447	-0.398333	-0.274288	0.171753	-1.0025	0.112724	0.207514	-0.643858	-0.263569	-0.916117	-0.561457	-1.62422	-1.03408	-0.153305	0.336742	0.154696	-0.284248	0.141603	-0.0947361	9	9	9	8.1	8.1	8.1	171.29	0	22.431	1966900000	61
O60313	O60313	Dynamin-like 120 kDa protein, mitochondrial;Dynamin-like 120 kDa protein, form S1	OPA1	1.99867	2.24741	2.24556	2.90429	2.99571	3.06416	2.82918	2.69389	2.68152	1.83482	1.49649	2.09565	2.79556	2.95284	2.74146	2.77473	2.48497	2.95344	2.69175	2.5133	2.4822	3.75266	3.31872	3.63299	3.89528	3.7192	3.91972	2.91866	2.32843	3.06005	37	37	37	40.5	40.5	40.5	111.63	0	298.11	17767000000	428
O60318	O60318	Germinal-center associated nuclear protein	MCM3AP	-5.19065	-3.85848	-4.71527	-3.76818	-4.11567	-5.87582	-4.01318	-5.09055	-4.22065	-2.54495	-4.11467	-3.05473	-3.86175	-4.18805	-3.94649	-3.80818	-4.80013	-5.08481	-8.0627	-3.30977	-3.90696	-5.56391	-4.91974	-5.49647	-4.05362	-3.58913	-6.16047	-4.69707	-5.08515	-4.83411	3	3	3	2.3	2.3	2.3	218.4	0.0067881	1.7502	56198000	3
O60333;Q12756	O60333	Kinesin-like protein KIF1B	KIF1B	-0.402857	-0.846283	-0.400637	-0.639193	-0.922781	-0.709698	-1.1232	-1.04521	-1.65372	-4.81141	-2.94595	-4.99816	-1.28211	-1.57597	-1.63378	-1.13229	-1.45531	-1.16868	-0.588425	-1.52324	-1.05623	-1.4483	-1.64405	-1.80517	-1.97653	-1.47775	-1.50795	-0.237503	0.509123	0.296204	7	7	5	5.5	5.5	4	204.47	0	13.487	1105900000	25
O60341	O60341	Lysine-specific histone demethylase 1A	KDM1A	0.121681	0.0291729	0.374529	0.540951	1.17034	1.50277	-0.00977707	0.0466022	-0.101362	0.66535	0.484266	0.0431881	1.98029	2.07999	1.79124	1.21354	0.915461	0.637812	0.57799	0.572643	0.228127	1.07566	1.32069	1.17433	2.33183	2.68642	2.34028	-0.320795	0.287769	0.139923	14	14	14	19.6	19.6	19.6	92.902	0	58.018	4969100000	100
O60343	O60343	TBC1 domain family member 4	TBC1D4	-0.605778	-0.0809441	-0.256477	-3.12991	-2.64773	-4.01176	-1.25426	0.0162411	-0.550934	-2.4439	-4.55472	-1.76647	-1.36237	-1.97621	-1.60652	-2.29594	-2.26619	-1.90536	-4.03357	-3.41186	-3.6015	-2.841	-2.02929	-2.99041	-2.76244	-1.59353	-3.81161	-2.48851	-6.29551	-2.86087	7	7	7	7.3	7.3	7.3	146.56	0	19.192	629030000	15
O60437	O60437	Periplakin	PPL	-4.26854	-0.02701	-1.5805	-0.683909	-2.81659	1.60992	1.26725	1.25732	1.39835	1.30077	1.47355	1.57471	1.48345	0.868193	1.6813	1.27303	1.3901	1.45191	0.594578	1.2643	1.46246	1.23295	1.82453	1.86375	1.39276	2.25355	2.55543	5.25627	5.30848	5.29263	70	70	70	50.8	50.8	50.8	204.74	0	323.31	12144000000	255
O60443	O60443	Non-syndromic hearing impairment protein 5	DFNA5	-2.08767	-1.61034	-2.25901	-3.19179	-6.53729	-5.17078	-3.0119	-5.14721	-2.72018	-1.26991	-0.657387	-0.853434	-5.8976	-4.21054	-6.12072	-4.45716	-3.60386	-5.75879	-4.7845	-4.8528	-4.2455	-4.87795	-3.19345	-4.63916	-4.90292	-4.19578	-5.1625	-5.1575	-4.78471	-4.47161	6	6	6	15.1	15.1	15.1	54.554	0	13.443	240860000	16
O60462	O60462	Neuropilin-2	NRP2	-6.07657	-4.15038	-3.51237	-3.58934	-4.68169	-4.85191	-4.00062	-4.37524	-3.86279	-4.69911	-4.93123	-3.50053	-4.24869	-4.69452	-5.35217	-3.11966	-3.39841	-3.03796	-4.67177	-2.07483	-4.65298	-3.64936	-3.59561	-3.58234	-5.07043	-4.92078	-4.17335	-3.76845	-5.07319	-3.29969	3	3	3	3.9	3.9	3.9	104.86	0.00022769	5.8222	82912000	12
O60488	O60488	Long-chain-fatty-acid--CoA ligase 4	ACSL4	2.9459	2.92844	2.77019	1.21019	1.4102	1.06009	2.9323	2.62088	2.55539	2.74841	2.68596	2.73222	-2.35574	-4.04508	-4.02255	-0.558165	-0.864387	-1.09766	2.16311	2.14967	2.40995	-3.73111	-4.46112	-3.67687	-3.28372	-2.06147	-2.2036	-0.173	-0.165422	-0.406057	30	25	25	42.3	39.5	39.5	79.187	0	175.52	7216800000	156
O60493	O60493	Sorting nexin-3	SNX3	3.25174	3.29887	3.28154	2.23741	1.99949	2.29515	1.71118	1.82662	1.97482	2.16606	2.41248	2.18254	2.37419	2.35721	2.52511	2.10532	2.45985	2.47601	2.1983	2.25711	2.58187	2.30069	2.3922	2.37049	1.16366	1.03919	1.03507	0.782352	2.23414	2.39121	11	9	9	54.9	50.6	50.6	18.762	0	28.914	11730000000	97
O60499	O60499	Syntaxin-10	STX10	-1.78962	-2.0692	-1.98205	-2.10926	-1.9445	-2.23301	-2.23363	-2.66887	-2.23833	-5.32696	-5.46691	-4.91267	-5.62432	-4.37438	-2.08695	-1.79499	-1.38783	-1.8662	-2.60489	-3.08332	-2.94059	-2.41507	-4.07223	-2.86233	-2.70821	-1.96158	-5.40272	-3.12982	-3.75263	-2.76161	2	2	2	12.4	12.4	12.4	28.114	0	58.805	372000000	13
O60502	O60502	Protein O-GlcNAcase	MGEA5	1.70306	2.11734	2.02523	1.07964	0.940081	0.851238	1.48534	1.82	1.70713	1.13561	0.892485	0.607546	0.979599	1.23155	0.92491	0.791981	0.796238	0.869247	0.920294	1.17277	1.23049	-1.75134	-2.66916	-3.36892	-0.180201	-0.419805	-0.268846	1.01553	0.275215	0.583088	17	17	17	23.9	23.9	23.9	102.91	0	31.576	4591700000	137
O60504	O60504	Vinexin	SORBS3	-1.30555	-1.46279	-1.51487	-1.00836	-1.15497	-1.05909	-4.0812	-5.02297	-4.14914	-3.60831	-3.64802	-3.0176	-4.35755	-2.70274	-3.68415	-3.6807	-4.87031	-4.2221	-2.21656	-2.94611	-2.69901	-6.15942	-5.22527	-5.10255	-4.2885	-5.66638	-4.7705	-2.10391	-2.13892	-2.16551	2	2	2	2.2	2.2	2.2	75.34	0	9.5077	354100000	3
O60506	O60506	Heterogeneous nuclear ribonucleoprotein Q	SYNCRIP	6.22039	6.20272	6.17763	5.91435	5.9351	5.95868	5.6887	5.65303	5.71455	5.56358	5.55394	5.66491	5.54281	5.5737	5.54592	6.04795	5.92142	6.14729	5.63276	5.69179	5.6785	5.11506	5.01905	5.11812	5.54578	5.98094	5.86164	5.06193	5.28067	5.31698	41	41	31	59.2	59.2	52.3	69.602	0	323.31	124300000000	1179
O60508	O60508	Pre-mRNA-processing factor 17	CDC40	-2.34376	-3.65018	-1.23088	-0.669962	-1.63643	-1.71295	-0.621563	-1.02469	-1.7819	-1.75692	-1.74231	-1.52625	-0.676393	-1.84084	-1.83233	-1.63189	-0.014904	-1.56285	-2.44108	-2.20341	-1.07342	-1.39269	-1.89879	-1.45189	-1.99979	-0.915133	-1.32097	-1.36974	-2.61871	-1.99557	7	7	7	17.8	17.8	17.8	65.521	0	11.554	857960000	18
O60518	O60518	Ran-binding protein 6	RANBP6	-1.87534	-1.3098	-2.19342	-1.3141	-1.21722	-1.27497	-1.38332	-1.69656	-2.48263	-2.44869	-4.87862	-3.00236	-3.07327	-4.37434	-4.0484	-0.89835	-0.0985374	-0.794336	-3.09613	-1.97215	-1.80261	-2.09736	-2.42217	-2.10717	-5.23232	-4.08885	-5.40618	-3.09072	-1.89574	-2.82647	10	8	8	10.8	9	9	124.71	0	23.37	573760000	22
O60524	O60524	Nuclear export mediator factor NEMF	NEMF	-2.08779	-2.20147	-1.97085	-1.59139	-2.08999	-1.51182	-2.04425	-2.2606	-1.97888	-1.72139	-1.50553	-1.44425	-4.06662	-4.20206	-4.39448	-2.35725	-1.77659	-2.34599	-3.32307	-2.51174	-2.2793	-1.75014	-1.28836	-1.26729	-3.9729	-5.2022	-4.36821	-1.90579	-2.30001	-2.4513	3	3	3	2.5	2.5	2.5	122.95	0.0083363	1.6966	532450000	13
O60547	O60547	GDP-mannose 4,6 dehydratase	GMDS	2.30347	2.21129	2.35963	0.742168	1.16645	0.689285	3.21938	3.41571	3.17901	1.79493	1.77441	1.97258	1.3177	1.44428	1.46574	2.62687	2.02052	1.58424	1.35616	1.20963	0.534061	1.07728	1.08603	1.05761	0.952412	0.607897	0.78525	0.0599155	-0.191254	-0.194803	14	14	14	44.1	44.1	44.1	41.949	0	99.941	7865500000	137
O60551	O60551	Glycylpeptide N-tetradecanoyltransferase 2	NMT2	-1.83034	-1.29452	-1.13373	-2.79598	-3.22055	-3.1644	-4.17295	-4.20151	-5.34624	-2.72774	-3.13611	-2.87071	-5.16487	-4.35924	-4.81797	-4.76806	-4.87332	-4.20548	-4.91427	-4.6907	-6.29339	-5.75422	-4.27282	-3.57942	-3.96415	-5.14824	-5.98717	-4.15476	-5.09749	-4.1554	5	3	3	12.2	9.8	9.8	56.98	0.00021863	4.9543	160530000	5
O60563	O60563	Cyclin-T1	CCNT1	-3.11868	-2.71284	-3.49999	-2.79237	-3.88707	-1.80899	-1.91982	-2.37846	-1.23504	-1.78192	-1.55437	-1.15984	-1.44624	-1.4232	-0.91411	-3.04317	-2.71533	-2.36646	-1.48594	-1.98934	-1.81979	-2.00079	-2.34425	-2.12004	-1.05127	-1.7278	-1.22427	-2.06028	-3.09051	-2.77114	4	4	4	8.8	8.8	8.8	80.684	0.00023154	6.2466	620140000	23
O60566	O60566	Mitotic checkpoint serine/threonine-protein kinase BUB1 beta	BUB1B	-4.69778	-5.9913	-5.974	-3.90567	-4.22142	-4.9517	-4.11493	-5.41537	-4.99809	-4.45495	-4.67493	-4.93848	-4.4239	-3.89553	-4.78322	-3.9776	-3.76933	-3.69084	-5.52256	-3.47616	-5.16869	-4.74671	-5.37369	-4.16314	-5.17574	-3.25468	-4.21251	-4.3488	-4.6587	-4.3781	2	2	2	2.7	2.7	2.7	119.54	0.0076526	1.7241	38827000	2
O60568	O60568	Procollagen-lysine,2-oxoglutarate 5-dioxygenase 3	PLOD3	3.06722	2.90095	2.9757	3.16874	3.52153	3.27298	0.427143	1.13857	0.705757	0.0491829	-0.253492	0.437635	0.0857563	0.576469	0.601831	0.826542	0.441662	0.266674	0.989374	1.06231	1.33735	0.931791	0.961519	1.32154	0.352358	0.824806	0.875132	1.04278	1.46648	0.731813	23	23	23	44	44	44	84.784	0	99.367	7718400000	178
O60573	O60573	Eukaryotic translation initiation factor 4E type 2	EIF4E2	0.138897	-0.296608	-0.689512	0.393717	-0.763142	-0.396549	-3.35178	-0.983284	-0.965635	-0.317186	-0.138252	-0.0237904	-0.160629	-2.47693	-1.29137	-1.31815	-0.306528	-0.701817	-1.23987	-0.446958	-0.813169	-2.95231	-1.71829	-0.443041	-4.01495	-1.94038	-2.67685	-1.10211	-1.50926	-0.705336	8	8	8	44.1	44.1	44.1	28.362	0	26.838	1351500000	38
O60610	O60610	Protein diaphanous homolog 1	DIAPH1	2.33203	2.3123	2.38678	2.04279	2.43205	2.19235	2.89754	3.01337	2.5547	2.38707	2.54516	2.39206	0.129629	0.419237	0.336578	2.82276	2.8213	2.48019	2.59535	2.56444	2.32164	3.29474	2.95845	2.96253	2.93901	2.80053	2.69725	3.57986	2.98024	2.81648	32	32	32	28.8	28.8	28.8	141.35	0	184.91	14220000000	324
O60645	O60645	Exocyst complex component 3	EXOC3	-0.0386238	-0.430462	0.244518	-0.207226	-0.0328655	-0.00640106	-0.910194	0.178625	-0.679785	-2.74475	-1.61835	-1.74038	-0.23386	-0.558931	-0.199978	-0.818298	-0.0607071	-0.00094986	-0.629026	-0.467535	-0.282112	-0.681364	-0.484287	-0.512571	-3.77358	-1.09994	-1.4506	-1.21018	-0.717779	-0.777935	11	11	11	19	19	19	86.844	0	11.08	1625000000	29
O60658	O60658	High affinity cAMP-specific and IBMX-insensitive 3,5-cyclic phosphodiesterase 8A	PDE8A	-4.9688	-4.58126	-6.13214	-5.29685	-4.9527	-5.27773	-5.17437	-5.34869	-4.2962	-3.94795	-3.75029	-6.15196	-3.28817	-5.03681	-4.69327	-4.90314	-4.86189	-5.29291	-3.63831	-3.63835	-3.36722	-4.43181	-4.95945	-4.77992	-4.20578	-4.97162	-4.76445	-5.05794	-5.46385	-5.39414	1	1	1	2.1	2.1	2.1	93.303	0.00078942	3.0974	73974000	4
O60664	O60664	Perilipin-3	PLIN3	4.29665	4.29263	4.20975	4.09574	3.95178	4.04568	3.80418	3.88009	3.76775	4.97875	4.86685	4.92435	4.80991	4.73407	4.71448	3.78897	3.86827	3.91101	5.06587	4.93046	5.06663	2.74646	2.82408	2.37783	2.08239	1.82651	1.88613	3.91927	3.84366	3.89867	31	31	31	67.5	67.5	67.5	47.074	0	323.31	44195000000	599
O60669	O60669	Monocarboxylate transporter 2	SLC16A7	-4.15759	-6.54435	-4.99512	-5.42071	-5.88707	-5.18332	-4.74631	-4.09312	-5.10354	-5.77977	-5.01472	-6.11957	-4.7264	-4.43397	-4.80519	-3.77702	-5.4421	-5.4968	-4.84377	-3.15767	-4.34678	-5.58613	-5.65351	-3.73269	-4.04341	-5.76149	-4.32773	-0.185692	-0.918888	-0.693781	1	1	1	3.1	3.1	3.1	52.2	0	12.26	123780000	1
O60678	O60678	Protein arginine N-methyltransferase 3	PRMT3	-1.58118	-2.50359	-2.88237	1.5151	1.27682	1.46273	0.0493145	-0.0574322	0.119619	-0.895065	1.47026	1.28915	-5.0205	-3.02071	0.535316	1.5967	1.2601	1.23886	1.84308	2.74048	1.98156	-0.745661	0.72024	0.756031	-2.90991	-3.39715	-1.96925	1.46242	1.50742	-1.2852	11	11	11	26.6	26.6	26.6	59.875	0	24.73	4627600000	34
O60684;O15131	O60684;O15131	Importin subunit alpha-7;Importin subunit alpha-6	KPNA6;KPNA5	2.85916	3.01068	2.89569	2.78134	2.40286	2.53366	1.79626	1.36122	1.46157	2.14755	1.87293	1.93542	1.53398	2.01707	2.03178	2.28139	2.30677	1.86227	1.8783	1.735	2.28258	1.0707	1.06309	1.45884	0.805088	-0.106688	1.02279	1.95873	2.29911	2.11258	20	20	13	32.3	32.3	24.6	60.029	0	163.9	9722500000	191
O60701	O60701	UDP-glucose 6-dehydrogenase	UGDH	5.27325	5.18218	5.11918	5.94871	5.82055	5.77386	4.10447	4.28474	3.99318	2.36571	2.24565	2.12383	6.63185	6.63986	6.4929	3.86876	4.32013	4.3709	0.954224	1.15166	0.943951	2.43806	2.55858	2.39787	1.19979	1.19303	0.999315	0.298496	0.786352	0.385416	51	51	51	79.8	79.8	79.8	55.023	0	323.31	55116000000	675
O60711	O60711	Leupaxin	LPXN	-4.30045	-4.85035	-4.12396	-1.47867	-1.60292	-1.46119	-4.14995	-5.37783	-4.60567	-2.80059	-2.79978	-2.84684	-5.26918	-4.8122	-4.64199	-5.01035	-3.76908	-3.92162	-4.78259	-5.37012	-4.77571	-5.86374	-4.56094	-4.95053	-3.11568	-5.75081	-4.43907	-2.64249	-2.99417	-2.86085	2	2	2	4.7	4.7	4.7	43.332	0.0022451	2.3269	166250000	7
O60716	O60716	Catenin delta-1	CTNND1	3.88096	3.99373	3.97708	3.89955	3.68957	3.73138	4.07796	4.1464	3.74254	2.80391	2.62274	2.51651	4.04513	3.85222	4.16457	5.13188	5.07036	5.15583	3.59888	3.97606	3.98383	3.19197	3.40903	3.46762	3.41399	3.57027	3.74404	4.47622	4.4146	4.13252	45	45	45	56.8	56.8	56.8	108.17	0	323.31	37190000000	645
O60749	O60749	Sorting nexin-2	SNX2	3.40612	3.78328	3.44916	3.47972	2.70547	2.55073	3.26825	2.12957	2.34448	2.42371	2.45439	2.66587	3.10156	3.08242	3.53872	3.20778	3.20445	2.25932	2.62828	2.69314	3.29697	3.28198	3.45415	2.38054	2.64901	2.982	3.1478	2.93316	3.33791	3.51186	23	23	22	46.6	46.6	44.7	58.47	0	260.58	19273000000	324
O60762	O60762	Dolichol-phosphate mannosyltransferase subunit 1	DPM1	0.876104	0.765265	0.815083	0.123873	0.705334	0.462933	1.58625	1.1226	0.839086	0.23465	1.06135	0.465918	1.8708	1.82736	0.894396	0.436369	-0.181656	-0.180464	1.51968	0.932383	0.919886	0.734776	0.513731	0.455416	1.15997	0.745155	1.17893	-0.0667725	-1.05037	0.0317135	7	7	7	25.8	25.8	25.8	29.634	0	64.982	4231900000	74
O60763;REV__Q5VZ89	O60763	General vesicular transport factor p115	USO1	3.38494	3.33157	3.1473	3.63835	3.2307	3.30705	3.38612	3.30059	3.42976	3.39115	3.36374	3.012	4.49854	4.32962	4.18641	3.68563	3.66891	3.65708	2.58737	2.76979	2.57882	3.39121	3.27065	3.14136	2.34854	2.67262	2.46908	3.61656	3.68547	3.583	29	29	29	40.4	40.4	40.4	107.89	0	323.31	24602000000	527
O60783	O60783	28S ribosomal protein S14, mitochondrial	MRPS14	-1.01616	-0.908255	-0.700228	-1.3141	-1.37992	-1.60092	-1.14656	-1.34493	-0.675857	-2.49182	-2.02323	-2.41491	-2.48922	-2.81262	-3.15239	-0.201912	-0.773319	-0.626127	0.514889	0.437214	0.265919	0.575579	-0.142092	0.266254	-2.96559	-1.61794	-3.14905	-1.37507	-0.52216	-0.643965	3	3	3	30.5	30.5	30.5	15.139	0	31.872	1489300000	34
O60784	O60784	Target of Myb protein 1	TOM1	-1.62678	-1.86873	-2.50414	-2.41938	-1.38212	-1.17332	-4.66464	-3.95462	-3.63874	-4.00271	-2.64424	-4.61635	-0.307718	-0.39501	-1.41746	-2.40816	-2.85458	-2.6805	-5.23141	-3.92405	-3.33709	-2.0823	-1.90697	-1.64381	-3.67197	-4.68381	-3.62113	-1.28645	-2.85448	-1.30851	3	3	3	12	12	12	53.818	0	9.1249	488270000	27
O60814;P57053	O60814;P57053	Histone H2B type 1-K;Histone H2B type F-S	HIST1H2BK;H2BFS	0.853455	0.832163	0.830912	-4.21718	-3.1894	-2.87495	2.25271	1.87664	2.62813	3.72882	4.12251	3.84374	2.50977	2.67332	2.84781	3.16441	2.8063	2.8244	-0.426451	-0.385794	-0.349344	2.77675	2.77895	2.93111	2.96267	2.98811	3.30174	2.3484	2.44443	2.64016	24	1	0	74.6	13.5	0	13.89	0	67.04	12999000000	67
O60825;P16118	O60825	6-phosphofructo-2-kinase/fructose-2,6-bisphosphatase 2;6-phosphofructo-2-kinase;Fructose-2,6-bisphosphatase	PFKFB2	-2.70957	-1.6855	-2.52706	-4.89	-2.47168	-2.8832	-0.600307	-1.15576	-0.363834	-3.94354	-3.31436	-2.6275	-2.14924	-1.91801	-1.94321	-0.152988	-0.0562115	0.148312	-1.20836	-1.27454	-1.68759	0.576382	0.60927	0.308535	-4.52452	-4.56228	-4.96472	-0.736847	-1.58344	-1.5345	8	8	8	22	22	22	58.476	0	18.017	1113600000	33
O60826	O60826	Coiled-coil domain-containing protein 22	CCDC22	-1.77843	-1.14501	-1.34912	-1.43381	-0.640118	-1.3354	-1.48909	-1.17378	-1.58025	-1.04832	-0.651979	-1.27337	-4.02973	-3.53014	-3.13029	-0.912975	-1.00855	-0.581606	-1.59127	-0.960787	-1.17653	-1.72925	-1.37128	-1.42147	-2.9863	-2.6521	-2.3989	-0.807781	-1.3765	-1.07178	5	5	5	9.9	9.9	9.9	70.755	0	18.63	928970000	33
O60828	O60828	Polyglutamine-binding protein 1	PQBP1	-0.816887	-0.681566	-1.09308	-1.73687	-1.52217	-1.57995	-0.935137	-1.09496	-1.22041	-0.606855	-0.726889	-0.589474	-0.559553	-0.534876	-0.68829	-1.07239	-1.16327	-1.36436	-0.384617	-0.202713	-0.465939	-0.643904	-0.69525	-1.35849	-1.43426	-0.302603	-1.10991	-1.44455	-1.77682	-2.11506	3	3	3	14	14	14	30.472	0	6.9958	1276300000	19
Q99595;O60830	Q99595;O60830	Mitochondrial import inner membrane translocase subunit Tim17-A;Mitochondrial import inner membrane translocase subunit Tim17-B	TIMM17A;TIMM17B	-2.4656	-2.27157	-2.78934	-1.90766	-2.21767	-1.92936	-2.47201	-2.13374	-3.69092	-3.68022	-3.93724	-4.09775	-4.58519	-5.16509	-5.00696	-2.28337	-1.46858	-1.69809	-2.61754	-2.37003	-2.38473	-1.69427	-1.92413	-1.96241	-4.68084	-2.61063	-5.26806	-6.51893	-4.76828	-3.94836	1	1	1	7	7	7	18.023	0.00021668	4.7681	350400000	6
O60832	O60832	H/ACA ribonucleoprotein complex subunit 4	DKC1	2.28742	2.40204	2.34493	2.54542	2.62045	2.45645	2.63098	2.36133	2.6397	2.18694	2.23254	2.271	2.70052	2.55353	2.62265	4.00289	2.37441	2.50153	2.50466	2.56766	2.67257	4.04101	2.90509	2.91556	2.35966	2.07655	2.39927	1.78156	1.43643	1.72403	19	19	19	44.6	44.6	44.6	57.673	0	86.656	14937000000	310
O60841	O60841	Eukaryotic translation initiation factor 5B	EIF5B	3.39776	3.58485	3.61971	2.85831	3.22673	2.81519	4.10717	4.0026	4.02437	3.80183	3.65629	3.69692	2.23005	2.50798	2.2092	3.99064	3.98597	3.93837	4.01244	3.91087	3.92669	3.40905	3.44423	3.53807	3.36585	3.30651	3.21627	3.21144	3.06088	3.27738	38	38	38	42.5	42.5	42.5	138.83	0	263.64	27964000000	686
O60869	O60869	Endothelial differentiation-related factor 1	EDF1	2.10185	2.223	2.12552	2.10377	1.98046	2.00882	2.11426	2.24022	2.27935	2.81399	2.63425	2.6699	2.07529	2.02475	1.8921	2.01307	1.69783	2.31	1.6744	2.08657	2.37207	1.97455	2.07285	1.77089	1.6503	1.63067	1.3911	1.36622	1.29671	1.20057	8	8	8	52.7	52.7	52.7	16.368	0	161.83	9882900000	126
O60870	O60870	DNA/RNA-binding protein KIN17	KIN	-4.54688	-3.08331	-2.3258	-2.90382	-3.02006	-1.95178	-1.43461	-2.10057	-1.36118	-2.39795	-2.35116	-3.25742	-2.55036	-3.44937	-2.5722	-2.5367	-3.27275	-1.52369	-2.32271	-2.71641	-3.26932	-3.96245	-2.34034	-4.9003	-4.10661	-2.18594	-5.34654	-1.4901	-4.1687	-1.46344	3	3	3	4.1	4.1	4.1	45.373	0.0045372	1.9648	407610000	7
O60879	O60879	Protein diaphanous homolog 2	DIAPH2	-3.77136	-1.52521	-2.90758	-4.2845	-5.33828	-5.5262	-2.35499	-1.97239	-2.07991	-1.99453	-2.7868	-1.93461	-3.72229	-5.70236	-1.65619	-2.6742	-2.20309	-1.05581	-2.63649	-3.89411	-2.01832	-4.06252	-4.18656	-4.75759	-2.93196	-4.72912	-3.70691	-3.3138	-3.64833	-2.83251	7	7	6	7.4	7.4	7.3	125.57	0	6.8262	297700000	11
O60884	O60884	DnaJ homolog subfamily A member 2	DNAJA2	2.45104	2.5846	2.72167	3.18719	3.12608	2.72882	2.70735	2.58405	2.96383	2.51596	2.6803	2.87004	3.17098	3.20895	2.81171	2.91232	3.27875	3.27759	2.46882	2.74882	2.91305	2.94114	3.10423	2.67572	2.96452	2.8325	2.61021	2.92024	2.58959	2.95944	15	15	15	46.6	46.6	46.6	45.745	0	88.566	17321000000	202
O60885	O60885	Bromodomain-containing protein 4	BRD4	0.39024	0.606964	-0.193461	0.854446	0.774414	0.522936	-1.12053	-0.408058	-0.553169	1.09181	0.472826	0.396633	0.188621	-0.213484	-1.53255	0.291575	0.0318451	-0.140307	0.221165	0.593105	0.776714	-1.00034	-1.99708	-1.75002	0.178993	0.420511	-0.308567	-1.14742	-0.45056	-0.348873	13	13	8	10.9	10.9	7.6	152.22	0	29.971	2560400000	73
O60888	O60888	Protein CutA	CUTA	1.60886	1.70855	1.19666	0.240126	0.522762	0.523037	0.738154	0.438604	0.401171	0.98346	0.375624	0.119858	-2.60024	-0.871319	-3.03476	0.260969	0.489496	0.389519	0.123928	0.618507	0.0975761	0.468267	-0.144665	-0.0480919	-0.906683	-2.68278	-3.02113	-0.318674	-0.154818	-0.654038	4	4	4	34.1	34.1	34.1	19.116	0	18.193	2905400000	70
O60907	O60907	F-box-like/WD repeat-containing protein TBL1X	TBL1X	-3.64905	-4.95622	-5.57776	-4.50927	-5.95484	-2.76828	-5.92654	-2.40275	-2.56608	-4.74167	-5.36153	-2.70821	-2.50754	-2.81629	-2.89293	-4.02286	-4.58036	-4.12621	-4.51263	-3.87008	-3.79786	-5.2155	-4.7594	-3.48544	-2.55429	-1.43376	-2.26943	-4.65948	-7.10755	-4.75628	3	1	1	10.1	6.2	6.2	62.495	0	12.5	126010000	2
O60921	O60921	Checkpoint protein HUS1	HUS1	-6.03199	-5.14625	-4.37042	-4.04919	-3.86682	-5.69158	-3.62199	-5.81604	-3.71807	-4.96249	-3.20134	-4.22087	-5.00227	-3.60654	-3.8098	-3.45359	-3.57881	-5.41156	-4.14937	-3.40358	-3.41511	-4.32625	-3.43065	-3.69809	-4.85851	-6.28468	-3.56793	-5.2253	-5.23323	-5.26922	2	2	2	9.3	9.3	9.3	31.691	0.0059513	1.8784	75636000	2
O60925	O60925	Prefoldin subunit 1	PFDN1	2.56031	2.46326	2.25312	2.04123	1.63662	1.69951	2.57452	2.89086	2.5091	2.44637	2.44041	2.44228	1.50086	1.22115	1.36886	2.1433	2.11237	2.09214	2.12288	2.62872	2.84194	2.01987	1.45351	1.82186	1.8288	2.18972	2.26757	1.59324	2.1787	1.49341	12	12	12	68	68	68	14.21	0	82.281	10629000000	176
O60927	O60927	Protein phosphatase 1 regulatory subunit 11	PPP1R11	-1.89118	-1.2628	-1.05202	-0.946312	-0.968	-1.11386	-1.67687	-2.02573	-1.53357	-1.28971	-1.24325	-1.13165	-1.14999	-1.20615	-1.3049	-1.11685	-1.80829	-2.13584	-0.998302	-0.639849	-1.04232	-1.85886	-1.23497	-1.45503	-3.51825	-2.57392	-5.17339	-1.25841	-2.25628	-1.26437	4	4	4	58.7	58.7	58.7	13.952	0	20.64	918520000	20
O60930	O60930	Ribonuclease H1	RNASEH1	-6.16435	-6.43891	-5.79366	-3.67478	-4.75886	-4.65919	-3.72267	-5.61852	-3.4334	-3.94495	-5.83674	-4.49808	-4.52243	-3.77689	-4.41516	-1.62147	-3.12657	-3.33966	-1.47269	-1.73805	-4.51581	-3.19846	-3.44521	-3.12387	-2.62281	-4.65374	-3.03855	-5.25054	-5.55916	-5.38642	3	3	3	17.5	17.5	17.5	32.064	0.00022247	5.305	221940000	9
O60934	O60934	Nibrin	NBN	-0.590767	-0.147518	-0.0978851	0.44248	0.736263	0.827763	-0.330664	0.212324	-0.916119	-0.410496	-1.40494	-0.616245	-0.134794	0.385002	0.514385	-0.0291786	0.368669	-0.453211	-1.31799	-1.48875	-1.78358	1.58978	0.852165	0.845085	-0.737322	-0.0772743	0.0399799	-0.945368	-0.0534573	0.502493	15	15	15	30.5	30.5	30.5	84.958	0	74.108	2442000000	117
O60942	O60942	mRNA-capping enzyme;Polynucleotide 5-triphosphatase;mRNA guanylyltransferase	RNGTT	2.68266	2.89367	2.73926	1.44338	2.82633	1.32452	0.671936	4.18769	2.98883	4.08308	4.47159	3.11184	3.81952	4.18966	3.89403	4.66824	0.98966	-0.38485	3.72588	1.43129	-2.25384	1.56609	4.04236	3.30894	5.0565	4.3291	-4.77056	5.28395	4.23544	1.55198	3	3	3	7.4	7.4	7.4	68.556	0.00059359	3.1358	26062000000	23
O75027	O75027	ATP-binding cassette sub-family B member 7, mitochondrial	ABCB7	-2.74405	-2.7869	-3.44873	-3.18815	-2.19726	-4.22224	-3.27158	-3.34095	-2.48399	-2.08404	-3.49054	-2.46791	-1.57691	-4.12973	-2.88733	-4.30459	-3.48913	-1.70156	-4.06004	-2.36117	-4.02992	-3.64491	-1.97211	-2.35128	-3.54289	-4.38697	-3.32997	-3.2875	-3.62652	-3.95418	3	3	3	6.2	6.2	6.2	82.64	0.00077399	2.8174	286550000	5
O75037	O75037	Kinesin-like protein KIF21B	KIF21B	1.02209	1.35312	1.86726	0.282686	1.17289	0.362442	1.0485	1.09671	1.11021	2.00926	1.50333	1.7376	0.572737	0.616074	0.780882	0.7533	0.607412	0.81323	2.55311	2.08957	2.73011	0.854519	1.44429	1.00008	0.491823	0.694328	0.334345	-0.643667	-0.596561	-0.240124	3	2	2	2.9	2.1	2.1	182.66	0.0059492	1.8723	5952200000	20
O75044;P0DMP2;P0DJJ0	O75044	SLIT-ROBO Rho GTPase-activating protein 2	SRGAP2	0.0293903	-0.532923	-0.824472	-2.09331	-2.81405	-4.65632	-1.85969	-2.93464	-2.68854	-0.749481	-0.481689	-0.569572	-5.05568	-5.28033	-2.55453	-1.93603	-1.23772	-1.12335	-0.429089	-0.87327	-0.754471	-1.71516	-2.41989	-2.20578	-2.53494	-2.0103	-0.765985	-1.95197	-2.057	-0.890764	9	9	8	13	13	11.9	120.88	0	15.029	898560000	18
O75054	O75054	Immunoglobulin superfamily member 3	IGSF3	-4.47844	-4.14614	-5.83173	-5.32395	-4.5773	-4.63346	-4.91165	-6.57433	-6.84695	-4.78867	-4.61385	-5.19523	-3.77564	-3.81465	-3.61155	-4.10271	-3.54953	-4.7381	-5.79702	-4.52356	-5.96624	-2.34473	-2.33811	-3.49451	-1.26753	-2.25471	-0.339035	-4.67158	-5.02475	-5.30322	4	4	4	3.9	3.9	3.9	135.19	0.0059161	1.7915	146490000	2
O75083	O75083	WD repeat-containing protein 1	WDR1	6.19759	6.2807	6.14101	5.73665	5.68655	5.69704	5.65706	5.84952	5.7331	6.96606	6.77999	6.9652	5.42752	5.45729	5.54267	5.69796	5.89895	5.93409	4.99028	5.0578	5.2052	4.6774	4.56442	4.70983	4.07714	4.34166	4.35564	6.03005	6.32486	6.26305	47	47	47	76.7	76.7	76.7	66.193	0	323.31	127650000000	1239
O75094	O75094	Slit homolog 3 protein	SLIT3	-2.84573	-2.89037	-2.91212	-3.90148	-4.43268	-3.79529	-4.69013	-4.96909	-4.03122	-4.20798	-5.10494	-6.05415	-4.1363	-6.01632	-3.49975	-5.4863	-4.54072	-4.97422	-4.89047	-4.38757	-4.79271	-5.30582	-3.48371	-5.89722	-4.9615	-4.62129	-5.70615	-3.74725	-5.58555	-5.34197	1	1	1	0.9	0.9	0.9	167.71	0.0015106	2.4586	45972000	2
O75110	O75110	Probable phospholipid-transporting ATPase IIA	ATP9A	-5.21715	-5.40547	-5.46157	-6.05776	-4.37823	-3.59497	-4.97283	-4.16616	-3.48598	-4.52068	-3.31597	-4.86749	-3.25205	-2.82481	-2.11448	-3.42616	-3.38912	-3.19849	-3.66659	-4.15066	-4.3513	-3.59924	-2.46985	-2.56744	-5.43366	-3.73531	-6.22934	-5.64417	-4.97215	-5.65347	4	4	4	3.9	3.9	3.9	118.58	0.0024222	2.2679	101660000	8
O75116	O75116	Rho-associated protein kinase 2	ROCK2	1.23869	0.678516	0.954533	1.40957	1.74033	1.66368	2.21264	2.00959	2.29883	2.00148	2.28346	2.37353	1.23887	1.15323	1.44262	1.25761	1.34612	1.49359	1.83946	1.77368	1.82202	1.32449	1.4905	1.07274	-0.234819	-0.33291	0.283213	1.62937	1.54723	1.60373	30	30	26	28.5	28.5	24.7	160.9	0	129.25	7072700000	160
O75122	O75122	CLIP-associating protein 2	CLASP2	-2.54145	-1.16547	-0.841223	-0.862572	-0.477049	-0.23609	-1.18647	-2.61482	-1.61623	-0.788048	-1.19611	-1.17932	-2.89755	-1.82713	-1.97519	-3.05021	-2.17968	-2.53265	-0.857422	-1.42758	-0.983845	-1.84916	-1.70648	-1.57401	-1.61434	-1.77061	-2.239	-1.6579	-3.02663	-1.96775	10	7	7	11.1	8.3	8.3	141.13	0	23.562	906600000	57
O75131	O75131	Copine-3	CPNE3	2.27282	2.22784	2.31208	3.49809	3.25334	3.32409	2.07604	2.50461	2.03446	3.32138	3.31328	3.13395	2.93879	3.03838	2.81289	3.04797	3.25289	2.8372	4.09037	4.08542	4.211	5.02347	5.02376	5.00119	4.00113	4.02141	3.99057	3.83445	3.9297	3.83141	18	18	18	33.7	33.7	33.7	60.13	0	305.07	30908000000	383
O75145	O75145	Liprin-alpha-3	PPFIA3	-2.12207	-2.35733	-2.46075	-2.93245	-2.70185	-3.00542	-1.8852	-1.58623	-1.97419	-2.0438	-2.73426	-2.18741	-0.76795	-1.1261	-0.779926	-2.20224	-1.61016	-1.6805	-1.88436	-2.02911	-1.76736	-1.39009	-1.5898	-1.63417	-3.30794	-2.20141	-2.88297	-2.52054	-2.08357	-2.53236	5	3	3	6.7	4.3	4.3	133.49	0.010012	1.5836	609020000	7
O75146	O75146	Huntingtin-interacting protein 1-related protein	HIP1R	-0.707519	-1.0508	-1.03249	0.546791	1.0585	-0.219212	2.25144	2.71741	2.62083	2.70496	2.47419	2.42816	2.69954	2.42803	2.47035	2.63362	1.25079	2.34874	2.81347	2.91488	2.90449	1.0417	1.34537	1.00719	-0.0712013	0.029007	0.833279	2.82204	3.01611	3.03389	28	28	27	34.9	34.9	33.7	119.39	0	116.94	10176000000	157
O75150	O75150	E3 ubiquitin-protein ligase BRE1B	RNF40	0.808964	0.966665	1.18166	0.370653	0.0636749	0.165634	0.411022	0.466656	0.634226	1.03192	0.831614	1.17121	0.971293	0.724857	1.23876	0.55147	0.994251	1.01595	0.607035	0.789516	0.388531	0.657371	0.254944	0.957365	1.18304	0.753904	1.13513	0.168215	-0.0963173	0.834414	20	17	17	26.8	22.7	22.7	113.65	0	27.763	3944900000	69
O75152	O75152	Zinc finger CCCH domain-containing protein 11A	ZC3H11A	-0.450781	-1.00337	0.0796833	-1.43207	-0.439156	-0.303736	0.725695	0.558508	1.12247	0.437054	0.0839558	0.397041	-0.187036	0.380634	-0.328079	0.000875473	0.105162	-0.0616131	0.764484	0.898905	1.16963	-0.208704	0.0706348	-0.124525	1.20482	0.976116	0.620323	-1.05508	-1.01183	-1.48455	15	15	15	26.7	26.7	26.7	89.13	0	57.678	2858600000	123
O75153	O75153	Clustered mitochondria protein homolog	CLUH	1.99634	1.73846	1.71662	0.151373	0.543398	0.515709	0.93293	1.27152	0.758268	-1.13217	-0.09902	-0.960964	0.9429	1.25325	0.971092	0.955353	0.852375	0.971098	0.928724	1.03866	0.422098	2.04952	1.80839	1.81609	0.572176	-0.172331	0.207106	-1.95856	-1.6947	-0.718534	25	25	25	22.7	22.7	22.7	146.67	0	62.223	4459600000	135
O75157	O75157	TSC22 domain family protein 2	TSC22D2	-3.99693	-2.60473	-2.82645	-4.00231	-3.57958	-4.88218	-3.36026	-6.20942	-3.86317	-3.59463	-5.08824	-3.8101	-3.19968	-4.86365	-5.7648	-5.70529	-4.76822	-4.03869	-2.78797	-5.30797	-2.82077	-4.225	-2.97432	-5.53223	-3.20403	-2.20224	-2.8503	-4.11545	-5.8856	-2.44414	4	2	2	11	8.6	8.6	79.227	0	18.681	112670000	4
O75165	O75165	DnaJ homolog subfamily C member 13	DNAJC13	0.333189	0.557898	0.944235	1.82743	1.82909	2.00746	0.949368	1.29194	0.912161	0.582645	-0.060957	0.17178	0.680809	0.677677	0.589876	0.366766	-0.0393715	0.0496693	0.081007	0.0047512	0.351265	0.0732384	-0.154966	-1.30469	0.0263691	-0.390558	-0.0147781	0.617453	-0.0740757	0.841883	25	25	25	15.6	15.6	15.6	254.41	0	56.172	3714200000	109
O75170	O75170	Serine/threonine-protein phosphatase 6 regulatory subunit 2	PPP6R2	-4.29358	-4.51319	-4.98143	-3.29019	-3.4793	-3.71013	-4.97734	-5.56071	-4.62752	-4.73563	-5.40816	-3.43314	-3.43411	-3.46004	-5.83509	-4.98387	-4.01381	-5.34403	-3.13544	-3.52184	-3.63879	-3.49705	-3.07108	-4.45157	-4.58029	-5.48721	-3.85522	-4.34169	-3.67392	-5.26704	2	2	2	3.6	3.6	3.6	104.94	0	6.788	97703000	14
O75175	O75175	CCR4-NOT transcription complex subunit 3	CNOT3	0.478108	0.42399	0.176035	0.121096	0.0979977	-0.208366	-0.602034	-0.174448	0.397785	-0.170278	0.116852	0.26153	-0.39624	-0.504122	-0.162466	-0.34082	0.182543	0.403089	-0.428911	0.181501	-0.227369	-0.425568	-0.883173	-0.32222	-0.959124	-1.20259	-0.453573	-1.69459	-1.1572	-0.981638	8	8	8	9.4	9.4	9.4	81.871	0	13.667	2098000000	36
O75179	O75179	Ankyrin repeat domain-containing protein 17	ANKRD17	-2.92999	-5.06535	-1.89557	-4.9006	-4.32821	-2.86821	-3.80676	-3.735	-2.31482	-2.84846	-2.70621	-6.18151	-6.13633	-1.73656	-1.89375	-3.35162	-1.93914	-2.83774	-2.88604	-4.5889	-3.27827	-4.87454	-3.35475	-2.40452	-3.88117	-3.63809	-5.35277	-4.78489	-2.11199	-3.24237	8	4	4	5.1	2.1	2.1	274.25	0.0032955	2.059	233730000	5
O75190;Q8WWF6;Q8NHS0	O75190	DnaJ homolog subfamily B member 6	DNAJB6	-1.99276	-4.54628	-2.06871	-3.59786	-4.80698	-3.05143	-5.8765	-2.06958	-1.40031	-1.11884	-4.81208	-6.21731	-2.39421	-5.76837	-2.42854	-6.75988	-2.31265	-2.33605	-2.97671	-0.990604	-0.38006	-5.84069	-2.96835	-3.83389	-1.2446	-2.29601	-4.76888	-5.34307	-3.13564	-0.0367126	5	5	5	21.8	21.8	21.8	36.087	0.00060877	3.5567	454850000	9
O75208	O75208	Ubiquinone biosynthesis protein COQ9, mitochondrial	COQ9	-2.00122	-2.16316	-2.14104	-2.35014	-2.54522	-2.32258	-1.90037	-2.1087	-1.37081	-3.54789	-3.10608	-3.19349	-3.02474	-3.27714	-2.86184	-1.53831	-1.60157	-1.31605	-1.95197	-2.20598	-1.93229	-0.356714	-0.411284	-0.150177	-1.16633	-1.45643	-1.39364	-0.917471	0.251858	-0.307198	2	2	2	6	6	6	35.509	0.0043716	2.0045	817410000	21
O75223	O75223	Gamma-glutamylcyclotransferase	GGCT	-0.80855	-0.645309	0.344768	0.375349	0.214233	0.442541	1.70188	1.747	1.78215	1.23269	1.51881	1.36343	3.78924	3.74896	3.82213	3.72409	3.59393	3.95574	2.74912	2.77195	2.78365	4.35221	4.11201	4.15124	2.21813	2.2013	2.22453	1.76418	1.55517	1.72563	14	14	14	63.8	63.8	63.8	21.007	0	184.09	16552000000	239
O75251	O75251	NADH dehydrogenase [ubiquinone] iron-sulfur protein 7, mitochondrial	NDUFS7	-0.393105	-0.0963974	-0.569548	-0.555832	-1.57912	-0.824421	-0.814978	-0.325535	-0.511004	-4.1105	-5.21583	-3.79434	-1.70743	-1.22275	-2.37822	-1.46882	-0.450087	-0.569368	-1.33449	-1.62255	-1.60522	0.278742	-0.805912	-0.364967	-0.890486	-0.159111	-0.545464	-0.843111	-0.796293	-0.796652	4	4	4	19.2	19.2	19.2	23.563	0	15.85	1238700000	34
O75306	O75306	NADH dehydrogenase [ubiquinone] iron-sulfur protein 2, mitochondrial	NDUFS2	1.80465	1.96106	1.96199	1.68782	1.40058	1.57592	1.35104	1.89063	0.916405	0.537756	0.49188	0.769392	0.786905	0.462683	0.472204	1.39175	1.65965	1.4051	2.23083	2.21354	2.34999	1.9618	2.33704	2.97023	1.80137	1.83709	1.07742	2.06156	2.29677	2.38276	14	14	14	42.8	42.8	42.8	52.545	0	159.96	8084700000	168
O75312	O75312	Zinc finger protein ZPR1	ZPR1	0.248615	-0.156919	0.375389	-1.98754	-1.87332	-1.57077	0.308361	0.146288	-0.551207	-0.478603	-0.488947	-0.851212	-1.38251	-2.09526	-1.32876	-1.54455	-1.86477	-0.930121	0.0295963	-0.52961	0.233425	-1.70699	-0.380859	-0.424808	-2.61633	-0.552256	-1.31901	-1.9143	-0.677736	-1.66203	10	10	10	32.5	32.5	32.5	50.925	0	25.834	1489000000	51
O75323	O75323	Protein NipSnap homolog 2	GBAS	0.0966682	-0.975159	0.140116	-0.0244636	0.0691052	-1.78103	-1.12091	-2.97936	-1.50357	-3.92617	-2.88615	-4.32339	-0.577314	-0.557369	-0.779926	0.364807	1.69302	1.39804	-2.85611	-2.97129	-2.81145	1.85078	1.79494	1.84668	-0.714821	0.675537	0.406776	1.79493	1.50349	1.95701	6	6	6	25.2	25.2	25.2	33.742	0	23.232	2958400000	37
O75335	O75335	Liprin-alpha-4	PPFIA4	-1.90434	-2.10497	-4.34128	-4.35333	-6.20253	-4.67775	-4.66128	-5.84368	-2.68806	-3.29511	-3.96405	-5.51591	-4.55746	-5.67563	-0.806488	-3.85832	-2.112	-3.19517	-4.93153	-3.32949	-2.73741	-5.68562	-4.99435	-2.28307	-5.25628	-2.42272	-1.29273	-0.758875	-4.68032	-0.0714436	6	3	2	6.4	3	1.7	134.4	0.0027706	2.1684	293140000	3
O75340	O75340	Programmed cell death protein 6	PDCD6	1.67582	1.43857	1.77082	1.30978	1.3433	1.41027	2.18283	1.58221	1.95496	0.791685	0.895149	0.873587	1.74482	1.71273	1.74583	3.22666	3.09783	3.10006	2.53589	2.63572	2.59658	2.97911	2.66232	2.77045	1.6911	1.42999	1.5435	1.27714	1.9007	1.83409	7	7	7	36.6	36.6	36.6	21.868	0	51.611	10496000000	146
O75347	O75347	Tubulin-specific chaperone A	TBCA	4.52597	4.62671	4.54159	3.74872	3.5655	3.5579	4.1952	4.12798	4.26972	4.3957	4.29096	4.35355	3.48996	3.21335	3.46608	4.28983	4.25999	4.21207	3.32691	3.40997	3.11724	3.52651	3.40864	3.13603	3.28181	2.95549	2.98733	3.92867	3.94773	4.09299	19	19	19	63.9	63.9	63.9	12.855	0	273.13	34538000000	394
O75348;O95670	O75348	V-type proton ATPase subunit G 1	ATP6V1G1	1.93604	2.04791	1.63762	1.7254	1.38991	1.54228	1.28986	0.789253	1.2486	1.26475	1.68675	1.52489	1.97643	1.91249	1.98049	1.21177	1.15591	1.1789	0.398857	0.842466	-0.265684	2.0121	1.81932	1.93798	0.66366	0.984039	0.613674	2.68451	2.61431	3.02498	7	7	7	53.4	53.4	53.4	13.757	0	192.8	7092100000	182
O75351	O75351	Vacuolar protein sorting-associated protein 4B	VPS4B	1.09042	1.18152	1.23048	1.12408	1.19835	0.867022	1.42084	1.80619	1.46548	0.451258	0.590036	0.475363	0.793987	1.08558	1.12852	1.59342	1.6582	1.44365	0.191864	-0.0951309	-0.498728	0.831469	0.688753	-0.0130787	1.62292	1.87482	2.13005	2.39056	2.50371	2.22224	13	13	10	41.7	41.7	32.7	49.301	0	41.73	5468200000	144
O75352	O75352	Mannose-P-dolichol utilization defect 1 protein	MPDU1	-0.089056	-0.124344	-0.0288296	-0.0257721	-0.702759	-0.728264	-0.19549	-2.16325	-0.957558	-0.536423	-1.2572	-1.31639	-0.865257	-0.865549	-0.592293	-1.63757	-2.04881	-1.16084	-3.69624	-3.69604	-3.99248	-1.10907	-2.27444	-1.58968	-0.483353	-0.136374	0.0335903	-2.58217	-1.568	-1.02741	4	4	4	13.8	13.8	13.8	26.638	0	8.0262	1181500000	48
O75362;Q92618	O75362	Zinc finger protein 217	ZNF217	-3.43395	-1.91172	-2.26818	-5.24354	-5.5842	-4.65494	-5.61509	-5.15775	-6.04726	-3.79553	-5.44804	-2.36701	-2.30016	-1.48931	-2.13778	-3.6021	-2.96645	-2.61493	-3.19359	-2.99229	-3.85107	-3.04841	-2.44985	-2.02326	-0.0976849	0.202743	0.235283	-2.63575	-2.97051	-2.47108	7	7	6	8.8	8.8	7.9	115.27	0	20.862	446570000	37
O75363	O75363	Breast carcinoma-amplified sequence 1	BCAS1	-5.31987	-8.52022	-4.09653	-4.95309	-4.78122	-5.88388	-1.90754	-2.43406	-3.53617	-5.49559	-5.32805	-4.48749	3.58833	3.714	3.78375	-3.1213	-4.88265	-2.54325	-6.5831	-2.21927	-5.19975	3.84437	3.69836	3.64708	-2.32883	-4.79754	-4.15575	-2.88795	-3.47433	-3.46139	22	22	22	52.7	52.7	52.7	61.708	0	238.49	6199500000	171
O75367	O75367	Core histone macro-H2A.1	H2AFY	3.09016	2.89359	2.98439	3.69366	3.77996	3.75736	3.03608	3.15053	3.15864	2.24274	2.46166	2.54055	2.67083	2.5972	2.71699	2.79812	2.88108	2.76586	3.21656	3.54411	3.48903	3.46081	3.34931	3.31283	1.04226	1.55621	1.57246	4.88991	4.98867	5.04484	17	17	15	48.4	48.4	43.8	39.617	0	271.47	24043000000	327
O75368	O75368	SH3 domain-binding glutamic acid-rich-like protein	SH3BGRL	0.432049	0.286646	0.153751	-0.454517	-0.715012	-0.472506	-0.419628	-0.581286	0.0948772	2.022	2.08131	2.20153	-0.830191	-1.53677	-0.967451	-6.88059	-5.62331	-5.92812	0.863167	0.946367	0.947658	-1.73743	-2.21872	-0.664503	-3.6743	-3.90565	-4.04939	1.9088	1.87615	1.85982	9	9	9	31.6	31.6	31.6	12.774	0	27.874	3170300000	72
O75369	O75369	Filamin-B	FLNB	6.39362	6.40888	6.40873	6.10426	6.09528	6.19202	8.0161	8.08869	8.02745	8.02093	7.99809	8.03375	7.00655	7.07058	7.00633	6.6503	6.5696	6.7895	8.38449	8.44198	8.41003	7.24759	7.19158	7.15281	6.18698	6.1554	6.20453	9.02094	9.11196	9.07839	199	199	185	79.6	79.6	76.2	278.16	0	323.31	473660000000	5388
O75376	O75376	Nuclear receptor corepressor 1	NCOR1	0.911169	0.815353	0.85504	1.02022	0.110067	0.72854	0.596043	-2.30382	0.403702	0.637648	0.793192	0.430943	0.139095	0.759655	0.662924	0.736454	0.63854	0.829489	0.618757	0.934692	0.706207	-0.671995	0.553953	0.524876	0.089016	-0.455692	0.095602	-0.22543	-0.055357	-0.792259	7	7	7	3.5	3.5	3.5	270.21	0	8.0282	3361000000	55
O75379	O75379	Vesicle-associated membrane protein 4	VAMP4	-3.71299	-4.55027	-4.91641	-4.3826	-5.83607	-4.14025	-3.77845	-4.67591	-4.03526	-3.13388	-2.69264	-6.25838	-3.34929	-5.03608	-3.18178	-3.95715	-4.5129	-3.57789	-3.0151	-4.40213	-3.0876	-3.74003	-3.7655	-4.83496	-4.56535	-6.2714	-4.60386	-4.10927	-4.59018	-5.45012	1	1	1	9.2	9.2	9.2	16.397	0.0026027	2.2438	82197000	2
O75380	O75380	NADH dehydrogenase [ubiquinone] iron-sulfur protein 6, mitochondrial	NDUFS6	0.523369	0.616236	1.04043	0.0777111	0.303097	0.691425	0.471228	-0.192162	0.823723	-0.207607	0.722174	0.35042	-0.293802	-0.766029	-0.451502	1.55469	1.4859	1.79427	-0.185879	0.222774	0.774626	1.31257	1.84898	1.78205	1.72961	1.60073	1.44693	1.88808	1.21048	1.94839	7	7	7	62.9	62.9	62.9	13.711	0	34.347	4674800000	73
O75381	O75381	Peroxisomal membrane protein PEX14	PEX14	0.661802	0.712263	0.323948	0.748491	0.472124	0.339432	-0.181242	-0.461435	-1.17443	0.0919018	0.616421	0.0242748	1.00548	0.976864	1.34927	-3.92869	0.501802	0.395332	-1.51034	-0.687796	-0.388954	-0.444185	-0.890537	-0.47324	-0.0421753	-0.146378	-0.256975	-0.222071	0.277723	-0.910969	7	7	7	25.7	25.7	25.7	41.236	0	71.143	2494100000	69
O75382;Q9C040	O75382	Tripartite motif-containing protein 3	TRIM3	-6.27025	-3.91752	-1.84977	-1.03838	-3.67589	-3.39554	-2.17117	-1.56054	-1.44154	-4.52912	-5.42429	-4.62682	2.15813	2.1355	1.95318	-5.53068	-5.30133	-3.67395	-4.62041	-4.39401	-4.11589	0.863468	0.951626	0.495321	-4.43523	-3.29199	-4.05768	-4.14922	-4.6855	-5.95917	11	11	11	20.6	20.6	20.6	80.829	0	83.694	1472800000	39
O75390	O75390	Citrate synthase, mitochondrial	CS	4.6242	4.9633	4.7653	4.48354	4.47427	4.47907	4.81917	4.82385	5.06255	3.69869	3.81271	3.75914	3.50991	3.38816	3.60397	4.75287	4.66183	4.61075	4.0043	3.95742	4.02773	5.54155	5.39527	5.30147	5.42824	5.2843	5.29461	5.87511	4.44852	4.95201	21	21	21	39.5	39.5	39.5	51.712	0	323.31	61806000000	739
O75391	O75391	Sperm-associated antigen 7	SPAG7	-1.94792	-1.50537	-3.83448	-5.35487	-2.45845	-2.26868	-0.779287	-1.43039	-1.01601	-1.51773	-1.52108	-1.8794	-1.33464	-0.765711	-1.0247	-1.94711	-1.42708	-2.17152	-2.51467	-2.71931	-2.1543	-1.29777	-3.67046	-7.12294	-1.57925	-0.205128	-1.3382	-2.66481	-1.55966	-1.2158	5	5	5	32.6	32.6	32.6	26.034	0	20.531	691130000	51
O75394	O75394	39S ribosomal protein L33, mitochondrial	MRPL33	-1.98446	-1.89815	-1.34144	-1.16047	-0.431122	-0.763317	-1.11443	-0.773262	-1.25487	-1.37849	-2.07432	-1.40907	-2.69907	-2.8606	-2.62992	-1.60761	-1.41508	-1.6482	-1.76109	-1.39983	-1.23036	-0.840721	-0.842331	-0.3615	-0.777407	-0.560772	-3.37924	-0.756922	-2.41627	-0.595324	2	2	2	38.5	38.5	38.5	7.6191	0	18.789	992700000	30
O75396	O75396	Vesicle-trafficking protein SEC22b	SEC22B	1.75605	1.97678	2.05014	3.44988	3.82247	3.17972	2.08741	2.53812	2.30754	2.19343	1.95033	2.31313	3.42616	3.59197	3.47658	2.36735	2.42896	2.43197	0.221474	0.549906	0.389744	3.03873	3.16924	3.12596	2.55026	2.78053	2.50746	2.57321	2.54458	2.83883	11	11	11	50.2	50.2	50.2	24.593	0	273.8	14660000000	269
O75400	O75400	Pre-mRNA-processing factor 40 homolog A	PRPF40A	2.67512	2.39205	2.57558	2.62633	2.24475	2.29966	1.93821	2.15848	1.98533	2.4407	2.56397	2.39228	2.35742	2.57696	2.51878	2.68519	2.5566	2.67805	2.42622	2.31238	2.04913	1.98045	2.25765	1.98513	3.17872	3.21486	3.23063	1.77495	2.11067	1.97311	17	17	17	22.3	22.3	22.3	108.8	0	67.058	12793000000	241
O75410	O75410	Transforming acidic coiled-coil-containing protein 1	TACC1	1.2251	1.47091	0.745136	1.38156	1.32878	1.56249	0.0730515	0.254576	0.215029	0.701225	0.779013	0.749611	-0.524674	-0.766844	-2.05536	-1.36422	-0.13162	-0.330303	0.908163	1.30133	1.33352	-0.114073	-0.10536	0.268305	-0.0811195	0.158205	0.203068	0.925581	0.696842	0.993321	18	18	18	32.7	32.7	32.7	87.793	0	76.727	3727500000	117
O75427	O75427	Leucine-rich repeat and calponin homology domain-containing protein 4	LRCH4	-4.66691	-6.27852	-3.77466	-1.85535	-2.0063	-2.44445	-1.96927	-1.53383	-4.06309	-3.47745	-5.90726	-2.78333	-1.50955	-2.22726	-3.45521	-4.12114	-2.20884	-3.81691	-5.2835	-5.03247	-5.73909	-3.4954	-2.78512	-3.32446	-1.91984	-6.56232	-3.01924	-2.00557	-2.74285	-1.49509	3	3	3	8.2	8.2	8.2	73.449	0	11.534	301260000	13
O75431	O75431	Metaxin-2	MTX2	0.0872307	0.0644798	0.351519	1.11512	0.834682	1.09068	1.26043	1.50441	1.25781	0.699213	0.562216	0.929928	2.38161	2.32317	2.49226	1.40396	1.45057	1.15102	0.679518	0.912167	0.584433	1.42189	0.893505	0.278738	1.45388	1.44202	1.34283	1.48591	0.938991	1.68554	6	6	6	27.8	27.8	27.8	29.763	0	181.32	5493800000	88
O75436	O75436	Vacuolar protein sorting-associated protein 26A	VPS26A	1.60236	0.811899	1.32038	0.611454	0.851664	0.409777	1.61762	1.90892	1.32379	1.48983	1.20763	1.25979	0.536348	1.0789	0.698938	1.844	1.71285	1.53679	1.72917	1.55006	1.44458	2.08172	2.09891	1.78473	0.599541	0.322409	0.282713	1.9943	2.25995	1.7853	14	14	13	47.1	47.1	45	38.169	0	161.76	6370000000	209
O75438	O75438	NADH dehydrogenase [ubiquinone] 1 beta subcomplex subunit 1	NDUFB1	-0.531742	-1.05904	-1.6124	-0.611689	-0.330366	0.25852	-1.27018	-0.525688	-0.702183	0.263885	-0.499146	-0.129021	-1.06667	-1.86086	-1.6219	-0.00850296	0.516094	0.322418	-0.588894	-0.569197	-0.674416	0.362862	0.67551	0.467039	0.538975	1.6141	0.246397	0.929884	0.742384	0.655489	4	4	4	48.3	48.3	48.3	6.9611	0	11.099	2310400000	55
O75439	O75439	Mitochondrial-processing peptidase subunit beta	PMPCB	2.08404	2.26091	2.06528	1.71257	1.86311	1.58894	2.32091	2.43876	2.42204	0.559404	0.362082	0.551395	0.134514	0.36577	0.91888	1.79975	1.76751	2.00665	1.81214	1.98823	2.06383	2.97999	2.70149	2.7896	2.94835	3.1882	2.71878	2.64042	2.90762	2.6365	17	16	16	37.2	37.2	37.2	54.366	0	279.16	10345000000	210
O75446	O75446	Histone deacetylase complex subunit SAP30	SAP30	-1.96393	-1.13822	-1.10905	-1.26834	-1.37702	-1.05448	-1.41649	-2.37059	-4.45612	-0.399784	-0.535583	-0.594463	-1.84279	-1.34295	-0.961939	-1.63302	-0.630382	-0.503735	-1.93135	-1.54723	-4.20214	-2.05202	-2.83535	-1.87644	-0.305014	-0.222511	-0.465404	-2.29266	-3.8732	-3.70799	6	6	6	20	20	20	23.306	0.00042863	4.5387	937480000	17
O75449;Q9BW62	O75449	Katanin p60 ATPase-containing subunit A1	KATNA1	-5.56382	-4.9625	-4.82147	-4.64957	-4.40983	-4.00933	-3.57068	-3.00016	-3.1778	-4.16731	-5.04635	-3.85827	-4.78375	-4.95126	-5.35469	-3.28041	-4.50406	-4.50103	-2.37724	-2.19594	-2.37303	-4.54341	-5.33541	-5.03793	-3.82757	-4.62911	-5.41314	-4.20909	-3.88412	-4.51966	3	3	3	6.7	6.7	6.7	55.964	0.00041374	3.9019	128650000	2
O75459	O75459	P antigen family member 1	PAGE1	-5.1576	-4.16833	-5.85716	-3.21026	-3.59367	-3.04086	-4.60547	-6.28531	-3.95007	-4.69971	-5.38724	-4.94646	-5.15387	-4.8785	-4.19752	-3.87567	-3.75281	-5.1867	-4.60513	-5.82368	-4.8199	-5.307	-4.19031	-3.62796	-3.55869	-4.61734	-5.95571	-6.2269	-4.01156	-4.80834	1	1	1	8.2	8.2	8.2	16.15	0	11.865	29079000	2
O75475	O75475	PC4 and SFRS1-interacting protein	PSIP1	3.01871	3.16711	3.22639	2.32689	2.33794	2.15476	1.37783	0.505762	1.33415	1.1764	0.671967	1.23989	-2.13273	-0.732655	-0.393278	2.91437	2.94767	2.57951	1.42911	1.69515	0.973762	0.420042	-0.101133	0.846151	1.78016	1.01239	1.01668	-1.18552	-1.27049	-1.40618	13	13	13	22.3	22.3	22.3	60.103	0	42.214	7870900000	180
O75477	O75477	Erlin-1	ERLIN1	1.99945	1.90655	2.20951	1.60553	1.95147	1.89789	1.31655	1.31684	1.29974	1.74284	1.80962	1.6696	-1.44118	-1.06137	-1.91434	-1.11428	0.308691	-0.617226	0.0948181	0.364233	0.36797	-5.05298	-4.03263	-3.64048	1.28228	1.18291	1.08041	1.07641	0.740622	1.00771	13	11	11	40.2	34.7	34.7	38.925	0	44.603	4699800000	74
O75487	O75487	Glypican-4;Secreted glypican-4	GPC4	-6.02362	-5.58026	-4.27743	-3.44496	-2.68604	-2.65585	-4.91462	-4.99337	-4.58243	-3.41679	-6.85984	-5.43578	-5.6327	-6.0458	-4.04402	-2.93705	-3.50065	-3.32039	-3.58873	-5.04519	-5.18611	-4.95751	-5.49366	-5.24775	-5.04783	-4.87953	-4.54075	-2.73643	-5.0573	-3.68648	2	2	2	6.1	6.1	6.1	62.411	0	19.504	77014000	11
O75489	O75489	NADH dehydrogenase [ubiquinone] iron-sulfur protein 3, mitochondrial	NDUFS3	0.552555	0.91972	0.883951	0.580646	0.566599	0.634457	0.616659	0.305839	0.657522	0.2553	-0.787676	-0.142723	-0.25325	-0.299295	0	1.04629	0.834332	1.09523	0.998678	1.14433	0.350433	1.80697	1.36071	1.53145	1.26376	1.15037	1.21076	1.56401	1.2266	1.71935	7	7	7	35.6	35.6	35.6	30.241	0	13.669	4366100000	100
O75494;Q8WXF0	O75494	Serine/arginine-rich splicing factor 10	SRSF10	2.01393	2.13426	2.06714	1.86121	2.10222	2.22127	1.78475	1.96079	1.94644	1.50257	1.33743	1.22909	2.06095	2.52538	2.16935	2.21398	2.12788	2.16698	2.22284	2.13526	2.23075	1.83031	1.77521	1.90501	1.47184	1.69428	1.3195	1.68604	1.23216	1.70939	9	9	9	33.2	33.2	33.2	31.3	0	42.984	9146100000	175
O75506	O75506	Heat shock factor-binding protein 1	HSBP1	-1.87347	-0.856947	-0.470676	0.867172	-0.183975	0.505308	-3.77928	-3.89525	-1.89418	-0.700058	-0.830517	-0.843939	-0.0964069	-0.0227356	-0.232403	-0.921524	0.113493	0.0484886	0.860252	-0.196182	0.134686	-4.41243	-4.4291	-3.50494	-0.903233	0.109634	0.0558167	-0.228794	-0.213882	-0.868061	6	6	6	65.8	65.8	65.8	8.5435	0	101.58	1798800000	59
O75521	O75521	Enoyl-CoA delta isomerase 2, mitochondrial	ECI2	2.39446	2.55773	2.59216	1.8464	2.43149	1.80485	-0.499416	0.253536	0.0124989	2.08845	1.80072	1.87632	3.15525	3.36867	3.38317	-4.77519	-4.80331	-4.15625	1.23549	0.943653	0.996887	1.3544	0.975115	1.40173	2.329	1.79681	2.04154	1.82058	1.81197	1.70756	11	11	11	38.8	38.8	38.8	43.585	0	250.93	8315100000	191
O75525	O75525	KH domain-containing, RNA-binding, signal transduction-associated protein 3	KHDRBS3	-4.28107	-3.77696	-3.20252	-0.866369	-1.00727	-1.13838	-3.08652	-3.68844	-2.17884	-1.02976	-0.471418	-0.672556	-3.74168	-4.81947	-5.35547	-4.80434	-5.11614	-5.33367	-5.86473	-0.981428	0.164621	0.0874767	-6.06577	-4.82752	-4.17143	-4.21972	-5.6153	0.628628	-4.89864	-5.42845	5	4	4	16.8	14.2	14.2	38.799	0	7.0862	727900000	14
O75530	O75530	Polycomb protein EED	EED	-0.556292	-0.518934	1.33225	0.0763931	-0.332775	-0.229279	-0.379543	-0.581202	0.119087	0.246632	0.267284	-0.232822	-1.21133	-2.01601	-1.90094	0.0401363	-0.699913	-0.373989	1.34099	1.34306	0.74288	-2.77577	0.050045	-1.71323	-0.305382	-0.375721	-1.16099	-1.66368	-1.93576	-1.37688	9	9	9	22.2	22.2	22.2	50.197	0	22.792	2389200000	40
O75531	O75531	Barrier-to-autointegration factor;Barrier-to-autointegration factor, N-terminally processed	BANF1	2.32201	2.25367	2.02784	0.423302	0.838989	0.864338	2.31867	2.76931	2.2479	2.85359	2.5853	2.67044	2.18172	2.39323	1.60381	1.45392	1.82088	1.5408	1.61762	1.08356	1.40871	0.782442	0.889433	1.12407	1.72016	2.65703	2.46225	1.03307	2.49796	2.32332	7	7	7	74.2	74.2	74.2	10.058	0	67.322	8762100000	182
O75533	O75533	Splicing factor 3B subunit 1	SF3B1	4.032	4.13648	4.18118	4.61734	4.8024	4.77144	4.26933	4.29706	4.36188	4.29064	4.16057	4.30919	4.36191	4.38091	4.35878	3.97568	4.09382	4.27749	4.58966	4.5776	4.75553	3.94132	3.95463	4.09251	4.73895	4.9746	4.86073	3.83927	3.83284	4.06162	52	52	52	45.4	45.4	45.4	145.83	0	323.31	49423000000	946
O75534	O75534	Cold shock domain-containing protein E1	CSDE1	2.00895	2.27611	2.43771	3.97132	4.03703	4.07773	2.84035	2.82777	2.82506	3.35513	3.35978	3.45448	2.44535	2.43766	2.49274	3.12722	3.23205	3.2319	1.91536	2.12596	2.1596	2.38282	2.30632	2.69272	3.32832	3.27919	3.45662	2.34621	2.05249	2.50201	32	32	32	44.6	44.6	44.6	88.884	0	232.57	18693000000	330
O75569	O75569	Interferon-inducible double-stranded RNA-dependent protein kinase activator A	PRKRA	-3.21659	-1.68661	-1.85552	-2.60819	-1.93726	-2.87179	-0.510158	-0.434385	-0.348762	-4.34872	-3.87029	-1.50719	-0.753536	-1.07234	-0.0595322	-3.80688	-0.540194	-0.642822	-0.717899	-2.93284	-0.555056	-1.64626	-1.12567	-1.49467	-0.56669	-0.60327	-1.77445	-0.450756	-2.73218	-1.75744	5	5	5	24	24	24	34.404	0	8.1076	975030000	24
O75582	O75582	Ribosomal protein S6 kinase alpha-5	RPS6KA5	-5.25864	-0.556097	-5.63981	-4.38136	-3.60125	-3.70853	0.798593	0.324116	0.294014	-4.1976	-4.17956	-1.08726	0.55879	-0.0235176	0.17494	0.29196	-0.556919	-2.70346	-0.110161	-0.910013	-3.24653	-0.23859	0.326477	0.560574	-3.23375	-0.715967	-0.765684	-1.17577	-1.50002	-1.21826	8	8	6	18.2	18.2	16.1	89.864	0	100.31	1471900000	21
O75592	O75592	E3 ubiquitin-protein ligase MYCBP2	MYCBP2	1.2737	1.03789	0.933945	-0.495209	-0.510241	-0.11207	0.950707	0.370087	0.66176	0.543934	0.732643	0.526762	0.212154	-0.311911	0.17687	1.46653	-0.560986	1.06957	0.86858	0.0311241	0.301783	-1.82311	1.16663	0.866898	-1.25911	-1.0524	-0.931217	-0.0568924	0.105158	0.0635014	7	7	7	2	2	2	510.08	0	7.4567	3176500000	15
O75600	O75600	2-amino-3-ketobutyrate coenzyme A ligase, mitochondrial	GCAT	-4.01075	-3.48813	-3.9945	-0.748095	-0.511852	-0.015316	-2.42763	-1.40716	-5.52987	-4.9075	-5.90926	-4.87053	-0.369736	0.281321	-0.31818	-2.19449	-3.04936	-4.04103	-3.25051	-1.40299	-0.695452	-0.171801	-0.445919	-0.646994	-2.17768	-2.61266	-1.85299	-4.16896	-3.44762	-3.84368	5	5	5	18.4	18.4	18.4	45.285	0	15.548	858370000	36
O75607	O75607	Nucleoplasmin-3	NPM3	0.586721	-0.134728	0.683563	-0.19186	0.442354	0.194712	1.96155	0.926109	1.0244	1.0235	0.613792	0.527964	-4.60637	-3.01024	-5.281	-4.30057	-6.78858	-5.52948	1.08781	0.0615902	0.270863	1.57793	1.09306	0.708395	2.24884	1.06942	1.33292	-0.607212	0.519396	-0.147469	4	4	4	34.8	34.8	34.8	19.343	0	136.61	3508500000	58
O75608	O75608	Acyl-protein thioesterase 1	LYPLA1	1.31584	1.87429	1.89883	0.347759	0.86199	0.371923	0.960487	1.11922	1.47802	0.460791	0.227261	0.590265	1.92174	1.70981	2.13577	1.02451	1.21378	1.53926	2.26024	2.42107	2.38438	1.19487	1.43501	1.02926	1.51786	1.64532	1.75732	2.28052	2.32701	2.62098	4	4	4	24.3	24.3	24.3	24.669	0	291.6	7258400000	108
O75616	O75616	GTPase Era, mitochondrial	ERAL1	-3.07965	-4.37214	-3.2728	0.0750751	-0.0601559	-0.210047	-1.43302	-0.231195	-0.836746	-2.36128	-1.94565	-1.57805	-3.28464	-2.85644	-2.69998	-2.11282	-1.89285	-0.257158	-1.8515	-1.44308	-0.166349	0.639275	0.890705	0.980202	-0.378023	0.441776	-0.839249	-2.44477	-2.7199	-1.67102	7	7	7	24	24	24	48.349	0	28.421	1446800000	51
O75629	O75629	Protein CREG1	CREG1	-4.76616	-5.36161	-5.62156	-4.91629	-4.80162	-3.87061	-3.27181	-3.89799	-4.65644	-3.94757	-4.81895	-4.03995	-3.2405	-2.87676	-2.33273	-1.30336	-1.48173	-1.03311	-3.76319	-1.37252	-1.6925	-1.46406	-2.95987	-3.03063	-3.09923	-2.05687	-2.54186	-2.48345	-2.34218	-2.16097	2	2	2	10.5	10.5	10.5	24.074	0.0016867	2.3642	353090000	6
O75643	O75643	U5 small nuclear ribonucleoprotein 200 kDa helicase	SNRNP200	4.59959	4.51332	4.35678	4.60839	4.43046	4.52028	4.43324	4.60903	4.39849	4.20462	4.12145	4.01909	4.60127	4.67922	4.63362	4.21639	4.37487	4.21625	4.28544	4.29302	4.3501	4.30899	4.1794	4.19026	4.77421	4.92029	4.94019	3.8129	3.87657	3.85506	88	88	88	40.9	40.9	40.9	244.5	0	323.31	49621000000	969
O75648	O75648	Mitochondrial tRNA-specific 2-thiouridylase 1	TRMU	-5.80329	-3.98726	-4.28925	-2.58809	-3.82649	-2.57655	-3.98943	-3.3106	-3.2719	-4.91897	-5.41217	-4.88013	-6.20439	-4.55652	-3.85232	-3.8089	-3.43213	-4.63828	-4.35301	-5.31751	-6.17352	-5.92412	-5.53312	-4.77546	-5.66749	-1.70264	-3.90893	-2.92973	-3.69517	-4.62018	2	2	2	5.5	5.5	5.5	47.744	0.00076982	2.7427	98848000	2
O75663	O75663	TIP41-like protein	TIPRL	1.64671	1.87517	0.655352	0.911909	0.467333	0.109266	0.888439	0.941099	0.854494	1.53839	2.11092	0.93889	0.16991	-0.0770512	0.984591	1.91268	1.74911	1.79835	2.54198	2.56264	2.46423	1.77177	1.5899	1.17549	0.409639	0.827423	0.000934601	1.04746	1.42792	0.595438	9	9	9	44.1	44.1	44.1	31.444	0	68.165	6630900000	149
O75665	O75665	Oral-facial-digital syndrome 1 protein	OFD1	-4.01189	-3.64341	-3.2704	-4.06298	-3.95845	-3.64517	-4.61395	-5.07413	-3.42092	-5.15308	-4.8282	-5.18443	-3.77741	-4.83347	-4.95287	-4.45896	-4.61991	-3.96151	-1.74814	-1.69633	-1.57913	-5.28046	-5.34821	-5.45549	-4.09657	-6.0167	-5.36383	-4.67576	-1.89262	-1.30361	2	2	2	2	2	2	116.67	0	9.2582	237680000	24
O75674	O75674	TOM1-like protein 1	TOM1L1	-5.09904	-4.27302	-4.37755	-4.827	-5.8335	-3.91775	-2.34786	-2.08637	-2.08495	-2.23367	-2.89694	-2.48677	-0.866001	-1.00295	-0.901564	-3.98079	-2.3597	-2.45683	-1.9684	-1.95324	-1.83113	-2.38987	-2.36073	-2.90104	-2.77248	-4.29171	-4.41728	-4.68143	-2.26049	-1.83212	2	2	2	8.4	8.4	8.4	52.988	0	72.038	399220000	19
O75676	O75676	Ribosomal protein S6 kinase alpha-4	RPS6KA4	-5.28476	-2.49064	-4.21032	-2.57841	-3.25556	-3.02942	-1.9692	-0.61692	-0.822105	-4.3382	-3.29685	-5.04669	-6.51448	-4.28404	-5.32784	-1.38937	-3.29	-1.54914	-0.282274	-0.230911	-0.4837	-3.49254	-6.91485	-4.30626	-4.85938	-5.04335	-4.16595	-4.65124	-3.86188	-5.13968	8	6	6	18.4	16.2	16.2	85.605	0	15.17	506560000	21
O75688	O75688	Protein phosphatase 1B	PPM1B	-3.30628	-3.55153	-1.91698	-0.90929	-1.13904	-1.01385	-0.298304	-1.60731	-0.99295	-0.257309	-1.70611	-0.810206	-1.51524	-2.52171	-1.50564	-1.85608	-0.255592	-0.643671	-0.757605	-1.93288	-0.910335	-0.682434	-0.282112	-0.819468	-1.79052	-1.47298	-0.939541	-1.20035	-2.0997	-1.52016	6	6	6	19	19	19	52.642	0	15.336	1089500000	37
O75689	O75689	Arf-GAP with dual PH domain-containing protein 1	ADAP1	-5.07891	-4.95385	-4.38201	-5.00406	-4.13744	-4.47079	-1.72429	-1.7449	-2.89065	-5.87708	-5.82034	-4.3427	-4.76477	-5.7415	-5.88827	-3.19852	-6.91492	-3.90315	-0.24682	-2.8106	-2.93826	-4.227	-5.51321	-4.32066	-5.85209	-5.59537	-5.21474	-2.44569	-2.70209	-3.2013	2	2	2	7.8	7.8	7.8	43.395	0.00077042	2.7543	210600000	3
O75691	O75691	Small subunit processome component 20 homolog	UTP20	-4.2295	-5.7432	-2.48985	-1.56262	-2.37847	-1.95915	-3.46836	-6.65215	-2.81725	-3.91426	-5.61149	-4.01158	-6.33144	-3.81738	-4.4642	-1.53803	-2.81136	-2.46688	-1.51099	-0.771904	-1.46647	-1.62412	-3.13228	-2.43674	-2.8577	-5.32207	-2.69677	-3.6201	-3.9983	-3.40267	9	9	9	4.2	4.2	4.2	318.38	0	8.6206	416140000	12
O75694	O75694	Nuclear pore complex protein Nup155	NUP155	3.0936	2.84253	2.67432	3.09917	2.6894	2.49412	2.29243	2.5832	2.11532	2.29841	2.29299	2.13316	3.07583	2.96988	2.8468	2.63377	2.97485	2.58162	1.57132	1.93903	1.71381	1.81058	2.32456	1.98939	2.14127	2.51377	2.08262	1.54759	1.95898	1.84291	34	34	34	30.8	30.8	30.8	155.2	0	323.31	12551000000	246
O75695	O75695	Protein XRP2	RP2	-0.853325	-0.601717	-0.614662	-3.92046	-3.5121	-5.96984	-1.49676	-1.09352	-0.944901	-0.487026	-1.10965	-0.165897	-3.90868	-3.21264	-1.83225	-0.600534	-0.843679	-0.906967	-1.37421	-1.45373	-1.38084	-2.44082	-2.7391	-3.46917	-4.5008	-3.70142	-2.64758	-2.71726	-2.65378	-2.32122	4	4	4	10	10	10	39.641	0.00041973	4.172	782300000	20
O75717	O75717	WD repeat and HMG-box DNA-binding protein 1	WDHD1	1.5157	0.898161	1.26565	0.881863	0.885613	0.80398	0.334581	0.537478	2.48707	1.48997	1.71139	1.53363	-0.864555	-0.738712	-0.663668	0.83116	0.653526	0.733507	0.161957	0.7924	2.21391	-0.271769	-0.602333	-0.713741	1.51289	1.45367	1.48078	-0.607052	-1.83052	-0.58003	17	17	17	18	18	18	125.97	0	102.32	4537100000	107
O75718	O75718	Cartilage-associated protein	CRTAP	2.89417	2.83091	2.75021	4.07094	4.01201	4.05619	0.42432	0.615866	0.00753021	1.50545	1.38258	0.774014	-1.76872	-1.6206	-1.89583	0.0496769	-0.163157	-0.149859	-0.253117	-0.36422	-0.287157	-4.1694	-4.07388	-4.26218	-4.61552	-4.33336	-4.68395	0.0503826	0.536068	0.331141	14	14	13	33.7	33.7	29.9	46.561	0	131.77	7749000000	137
O75764	O75764	Transcription elongation factor A protein 3	TCEA3	-3.41192	-4.87925	-4.93365	-4.8203	-5.54277	-5.35281	-2.85294	-2.55096	-2.43248	-4.27756	-4.68446	-4.9788	-3.51093	-2.98367	-1.62619	-4.13272	-2.69136	-5.83035	-5.84039	-4.97343	-5.07057	-3.558	-4.23779	-5.55688	-2.68907	-0.93758	-1.05016	-4.22609	-5.39654	-4.41437	3	3	3	10.1	10.1	10.1	38.971	0	8.455	157390000	9
O75781	O75781	Paralemmin-1	PALM	-5.30297	-0.314444	-5.95921	-4.82832	-2.78687	-4.82179	-4.0389	-6.94356	-4.04092	-5.84449	-5.87134	-4.98982	-4.92759	-4.15505	-4.50074	-4.73376	-4.42383	-4.9421	-3.37855	-6.33316	-6.39436	-3.86912	-5.1222	-3.62025	-2.53067	-4.33846	-2.97583	-3.39826	-5.27783	-5.62479	2	2	2	10.3	10.3	10.3	42.075	0	9.3693	90319000	3
O75787	O75787	Renin receptor	ATP6AP2	0.280481	-0.264429	0.843025	-1.47393	-1.55622	-1.57943	-3.72308	-2.47732	-4.05438	-2.32735	-1.93431	-2.2641	-3.73203	-3.13146	-3.10709	-1.08137	-1.44975	-1.82125	-1.96793	-2.03799	-2.35885	-2.75014	-2.72968	-2.44278	-3.85402	-5.7007	-3.90496	-3.24922	-4.14816	-2.66409	5	5	5	14.3	14.3	14.3	39.008	0	23.292	717740000	5
O75792	O75792	Ribonuclease H2 subunit A	RNASEH2A	-1.23529	-1.33868	-1.14519	-0.487293	-0.155256	-0.00865745	1.1009	1.09632	-0.144251	-0.384556	0.692509	0.82194	-4.36155	-5.54784	-6.06653	-2.72137	-3.10477	-0.401215	-2.9167	-1.93102	-3.22906	-4.06724	-3.46119	-4.93777	0.154223	-1.32249	-0.42038	-5.64511	-5.52393	-5.2507	7	7	7	29.8	29.8	29.8	33.395	0	20.618	1332100000	30
O75794	O75794	Cell division cycle protein 123 homolog	CDC123	0.359324	0.275568	0.668425	-0.243484	0.131428	-0.763462	-1.33314	-1.42379	0.136789	-0.536304	-0.734156	-0.757719	-4.82473	-6.11322	-4.68009	-2.01166	-2.8897	-3.94145	-1.8282	-1.77254	-2.85377	-4.15325	-5.89988	-2.97105	-4.56342	-2.7257	-4.18137	-4.32787	-4.29962	-4.98803	7	7	7	37.5	37.5	37.5	39.134	0	13.443	960880000	22
O75815	O75815	Breast cancer anti-estrogen resistance protein 3	BCAR3	-1.41958	-0.910271	-1.2732	-3.68761	-2.64905	-3.89362	-2.9355	-3.60229	-3.25953	0.368134	0.24917	0.128105	-3.52849	-2.59883	-2.18253	-4.95181	-3.89583	-1.98828	-2.68627	-2.69392	-2.96136	-2.89513	-2.53139	-3.32091	-3.50744	-4.92711	-5.47382	-1.63967	-3.37092	-3.57648	8	8	8	13.9	13.9	13.9	92.565	0	11.761	606760000	15
O75817	O75817	Ribonuclease P protein subunit p20	POP7	-5.61467	-3.35736	-1.10029	-3.65096	-3.26198	-2.88193	-5.44495	-3.06004	-3.1427	-3.88863	-4.6851	-5.09675	-2.85649	-1.92731	-5.59992	-5.9313	-1.22519	-2.43609	-3.20886	-3.06067	-2.42524	-1.60804	-2.09784	-2.62593	-3.23455	-2.75644	-3.33089	-3.03485	-4.72552	-3.3204	2	2	2	30	30	30	15.651	0.0015094	2.448	304560000	2
O75818	O75818	Ribonuclease P protein subunit p40	RPP40	-1.40506	-2.32098	-2.26107	-1.564	-1.2233	-0.661478	-1.97896	-5.9882	-1.06225	-3.73234	-1.25969	-2.0558	-4.57248	-3.99612	-3.53242	-2.38937	-0.671143	-2.13729	-1.09014	-0.710489	-1.99324	-4.89303	-2.45882	-3.90211	-0.216593	-1.21908	-0.990166	-2.56643	-3.71439	-0.998928	6	6	6	25.6	25.6	25.6	41.833	0	23.345	738030000	20
O75821	O75821	Eukaryotic translation initiation factor 3 subunit G	EIF3G	2.99938	3.12176	3.50919	3.12436	2.93955	3.07664	2.49883	2.42196	2.49495	3.076	2.93811	2.92406	1.76811	1.97067	2.06074	2.89624	2.64913	2.72877	3.1878	3.08665	3.10418	1.67968	1.23322	1.51042	2.03846	2.07369	2.07448	1.89589	1.7193	2.24355	15	15	15	63.4	63.4	63.4	35.611	0	146.54	15145000000	297
O75822	O75822	Eukaryotic translation initiation factor 3 subunit J	EIF3J	2.13316	2.03996	1.79138	1.37495	1.4921	1.41335	2.84133	2.91361	2.84205	2.07803	2.22855	2.02189	1.28009	1.16607	1.70411	2.08509	2.0365	2.27368	2.44524	2.76749	2.86579	1.91313	2.06351	2.14989	1.0592	1.67643	1.2845	1.41819	1.4062	1.25039	10	10	10	48.4	48.4	48.4	29.062	0	204.58	10042000000	230
O75828	O75828	Carbonyl reductase [NADPH] 3	CBR3	0.958908	0.994057	0.844267	1.06052	0.950653	0.900471	0.419041	0.212057	0.18421	0.514776	0.64728	0.771423	1.47253	1.18146	1.54766	-0.90992	-0.331276	-0.0253201	1.70535	1.28646	1.25449	1.63933	1.67156	1.42795	0.0615101	-0.542595	-0.233103	0.88513	0.353794	0.0120506	7	4	4	30.7	19.1	19.1	30.85	0.00021687	4.7838	4452300000	33
O75832	O75832	26S proteasome non-ATPase regulatory subunit 10	PSMD10	1.30582	2.28224	1.4772	1.31391	1.3192	1.1603	1.73691	2.11994	1.94257	2.63587	2.54009	2.52916	2.26822	1.94633	1.75798	1.87847	1.64546	1.70181	2.47131	2.00504	2.06506	0.910587	1.58009	0.723957	1.52453	1.94691	1.62295	1.91588	2.12581	2.05063	7	7	7	41.6	41.6	41.6	24.428	0	76.29	8753100000	200
O75843	O75843	AP-1 complex subunit gamma-like 2	AP1G2	-4.26029	-4.53458	-4.94771	-2.7289	-4.42021	-5.35025	-5.71917	-2.15117	-1.69527	-4.81163	-5.62106	-4.92235	-3.09154	-5.47399	-3.17812	-5.8088	-2.47093	-3.7636	-3.01122	-4.61525	-3.37091	-2.5607	-3.82451	-4.11472	-5.01128	-5.43863	-5.19489	-5.26451	-5.75875	-4.59825	5	5	5	5.6	5.6	5.6	87.116	0.00041365	3.9013	136950000	11
O75844	O75844	CAAX prenyl protease 1 homolog	ZMPSTE24	1.35126	1.6859	1.33402	1.51771	1.69787	1.47416	1.56327	1.18856	1.6053	1.06198	1.11113	1.09605	1.04295	0.970087	0.867556	1.7637	1.9555	1.78945	0.391537	0.199204	0.0098877	2.26963	2.39583	2.32032	1.63298	1.37099	1.72063	0.180933	0.823175	0.470131	11	11	11	27.4	27.4	27.4	54.812	0	62.796	6303600000	155
O75874	O75874	Isocitrate dehydrogenase [NADP] cytoplasmic	IDH1	3.42582	3.5543	3.35605	3.75208	3.80521	3.61338	4.46177	4.13814	4.21098	3.60283	3.56901	3.67276	4.99023	5.02817	4.9136	6.36634	6.41837	6.463	5.21589	5.38435	5.37135	4.51747	4.46073	4.43527	3.19491	3.57628	3.60991	5.42755	5.57948	5.62673	30	29	29	66.4	66.4	66.4	46.659	0	323.31	69833000000	738
O75879	O75879	Glutamyl-tRNA(Gln) amidotransferase subunit B, mitochondrial	GATB	-2.83981	-1.97946	-2.0584	-2.08569	-2.70953	-2.45878	-1.10591	-0.865021	-0.76268	-4.23231	-2.39607	-3.11731	1.62166	2.06038	1.99066	-1.40929	-1.51486	-1.36691	-2.02257	-2.21867	-2.11342	-0.467621	0.0819492	0.52076	3.18079	3.59733	3.36658	-1.69731	-3.02259	-2.51147	4	4	4	9.5	9.5	9.5	61.863	0.0013349	2.5968	3502200000	19
O75880	O75880	Protein SCO1 homolog, mitochondrial	SCO1	1.50001	1.40028	1.42381	0.165771	0.532284	0.33556	0.104992	-1.48667	0.609572	-2.97037	-2.49711	-2.17145	-4.27638	-0.755638	-3.0884	0.327335	0.669794	1.11956	0.0440216	-3.15101	-0.942421	-1.95873	0.54686	0.276442	-0.0465546	0.441872	0.317852	0.0995922	0.646135	0.910982	3	3	3	14.6	14.6	14.6	33.814	0.00023403	6.5341	2580600000	48
O75884	O75884	Putative hydrolase RBBP9	RBBP9	-5.43598	-2.31724	-2.04245	-1.45542	-0.2532	-0.96599	-0.279676	-0.436941	-0.849121	0.400314	-0.135853	0.906197	-0.248121	-0.310364	-0.0889187	-1.70374	-1.68632	-1.6898	-3.81445	-1.89439	-4.02322	0.402828	-2.09906	-3.2006	-1.42405	-0.819105	-0.88665	-1.10143	-0.432365	-1.03094	4	4	4	41.9	41.9	41.9	21	0	38.155	1279500000	36
O75886	O75886	Signal transducing adapter molecule 2	STAM2	-5.41673	-5.71866	-2.6504	-2.09064	-1.16133	-1.08987	-1.04949	-1.36899	-1.0718	-1.33362	-0.62104	-1.17662	-1.04788	-0.535839	-0.540684	-0.814714	-0.453861	-0.82424	-2.78448	-3.36937	-2.44053	-1.73402	-1.69314	-2.73425	-1.76668	-1.30909	-0.802505	-1.55042	-2.02648	-2.49489	6	5	5	14.1	12.2	12.2	58.164	0	8.2344	855120000	26
O75891	O75891	Cytosolic 10-formyltetrahydrofolate dehydrogenase	ALDH1L1	-3.09147	-4.51959	-4.66683	-1.7796	-1.55441	-2.02227	-5.82855	-3.37279	-3.72012	-3.47054	-4.57378	-3.91101	-4.05929	-4.51686	-4.78732	-5.38914	-4.43556	-4.03928	-2.60936	-1.68248	-1.70198	-3.23627	-2.35839	-3.31521	-5.66911	-3.9198	-6.00107	-3.92828	-5.4566	-4.11822	2	1	1	3.1	1.4	1.4	98.828	0.0022455	2.3274	209250000	6
O75911	O75911	Short-chain dehydrogenase/reductase 3	DHRS3	-1.57225	-2.28868	-1.96208	-3.6384	-3.90808	-4.56747	-3.70911	-3.99082	-5.17663	-3.04888	-6.5503	-5.26038	0.246731	0.380156	0.115542	-0.598265	-0.140264	-0.459498	-2.23411	-2.29234	-2.58055	-1.99819	-2.36421	-1.40756	-4.50176	-4.17656	-5.16186	-3.25757	-1.83129	-4.18955	6	6	6	32.1	32.1	32.1	33.548	0	34.462	639820000	18
O75915	O75915	PRA1 family protein 3	ARL6IP5	-4.65818	-4.28315	-5.31174	-1.32085	-1.62699	-1.66823	-3.25915	-2.99491	-2.54878	-2.30396	-1.91084	-2.68859	-4.57334	-5.65589	-5.01613	-2.41622	-2.56371	-2.99566	-2.9371	-2.61592	-3.13971	-2.4534	-1.81438	-3.97025	-1.71246	-5.07182	-5.84	-1.25987	-1.77353	-1.93454	2	2	2	11.7	11.7	11.7	21.614	0.00060582	3.437	372270000	13
O75923	O75923	Dysferlin	DYSF	-5.30728	-2.54127	-2.2311	-3.60561	-2.30777	-4.73414	-1.68744	-1.47486	-4.79996	-2.2009	-2.31799	-2.29796	-2.3367	-1.71647	-1.64874	-2.53289	-2.84568	-4.73505	-2.52197	-2.95571	-2.98526	-1.60497	-2.2336	-2.3176	-2.38355	-4.03326	-2.8341	-2.22516	-2.1672	-1.98305	4	3	3	2.5	1.9	1.9	237.29	0.0027752	2.1912	396110000	13
O75934	O75934	Pre-mRNA-splicing factor SPF27	BCAS2	1.02098	1.06029	1.54899	1.64934	1.8773	2.17758	1.14477	0.676001	0.948273	1.39909	1.53369	1.39121	0.939829	0.73576	0.841366	1.69341	1.19786	1.38725	1.33027	1.3929	0.981825	0.837696	0.487925	0.94919	2.47607	1.86655	1.74959	0.716059	0.0444679	0.76403	7	7	7	40	40	40	26.131	0	132.41	6068500000	110
O75935	O75935	Dynactin subunit 3	DCTN3	1.41038	1.54214	1.60963	0.268057	0.817242	0.734518	0.147182	0.812344	-0.294403	1.20902	0.633379	0.974684	-0.287283	0.0742111	-0.0852795	-1.06435	-0.792458	-0.26745	-2.46413	-1.06446	-1.7059	-3.23285	-1.27322	-0.940285	-1.46136	-1.25489	-3.25866	1.06883	0.752619	0.130215	8	8	8	45.2	45.2	45.2	21.119	0	34.679	2647800000	81
O75937	O75937	DnaJ homolog subfamily C member 8	DNAJC8	2.81589	2.73223	2.8234	2.24839	2.30025	2.47959	1.88148	1.9132	1.79694	2.23243	2.45089	1.87159	1.51307	1.81335	1.63645	2.42745	1.83153	1.79712	2.54404	2.24285	2.03574	1.96307	1.44637	1.61825	2.40259	2.01771	1.95209	2.30879	1.66312	2.24282	14	14	14	43.9	43.9	43.9	29.841	0	79.935	10661000000	233
O75940	O75940	Survival of motor neuron-related-splicing factor 30	SMNDC1	-1.18272	-0.965838	-1.60841	0.52014	-1.51353	0.224447	-1.66632	0.50013	0.387018	0.82066	0.998297	0.786453	-0.413511	-0.867104	0.165859	-1.00753	-0.587933	-0.157568	0.355032	-0.408388	-0.0660572	-1.06912	-1.17003	-1.15656	0.610273	0.31966	0.168901	-3.65446	-0.106832	-0.475971	7	7	7	38.2	38.2	38.2	26.711	0	25.209	2143800000	53
O75947	O75947	ATP synthase subunit d, mitochondrial	ATP5H	3.12065	2.83699	2.64862	3.35425	3.1605	2.85261	3.10765	3.51318	3.40388	2.28573	2.53908	2.54949	1.32116	1.67865	1.48753	3.11137	3.07333	3.19984	1.64804	1.32932	1.42022	3.41675	3.32801	3.91941	4.11754	4.17351	4.13331	3.69667	3.96167	3.65363	17	17	17	85.7	85.7	85.7	18.491	0	153.11	19941000000	241
O75954	O75954	Tetraspanin-9	TSPAN9	-1.24383	-1.58717	-1.61449	-2.36645	-2.19955	-2.03849	-2.71881	-5.31764	-4.79097	-4.00778	-6.38719	-5.95017	-4.14496	-5.70192	-5.30187	-3.00481	-4.95288	-2.48895	-6.05324	-4.15439	-4.53099	-4.67668	-4.32843	-5.2704	-4.91653	-3.75099	-6.4261	-5.01567	-3.82484	-3.47685	1	1	1	4.6	4.6	4.6	26.779	0.00042194	4.2472	164460000	3
O75955	O75955	Flotillin-1	FLOT1	1.42234	1.71263	2.04503	2.05702	2.21127	2.07051	1.57182	1.69602	1.57778	1.6618	1.62507	1.22728	2.8574	2.72171	2.92922	2.54902	2.72903	2.66332	1.78208	2.01401	1.85015	1.10503	0.906242	0.392946	2.11789	2.7213	2.7041	1.24102	1.44614	1.17846	24	24	24	59.5	59.5	59.5	47.355	0	134.4	9502000000	164
O75956	O75956	Cyclin-dependent kinase 2-associated protein 2	CDK2AP2	-4.11723	-6.10525	-3.36578	-4.06167	-3.75307	-4.35903	-3.97895	-5.08453	-4.69896	-4.53471	-5.1695	-5.07173	-3.43814	-4.50165	-3.73304	-4.86865	-3.30726	-3.32346	-5.11915	-6.03885	-3.81575	-4.37182	-4.52022	-4.5778	-3.10546	-2.99635	-6.32276	-3.77048	-5.15151	-5.41	2	2	1	17.5	17.5	9.5	13.101	0.002243	2.3157	69885000	4
O75962;O60229	O75962	Triple functional domain protein	TRIO	-0.0461006	-1.45234	0.721111	0.900227	0.946903	0.981541	0.976177	0.675648	1.00164	0.916311	1.13726	-0.31208	-3.79197	-3.27051	2.69731	1.28207	-1.66406	-0.723066	0.694315	0.668156	0.0418568	2.5643	1.76991	1.67812	1.51707	-4.11367	1.17882	0.938561	-0.431654	1.49937	14	14	14	6	6	6	346.9	0	12.636	4606500000	30
O75964	O75964	ATP synthase subunit g, mitochondrial	ATP5L	2.24072	2.30064	2.31809	2.18935	2.51307	2.46322	2.29963	2.13966	2.16912	1.98882	2.02854	2.14613	0.445719	0.423615	0.572943	2.13205	2.13248	2.17241	0.860716	0.945343	0.986307	1.8458	1.99254	2.31554	3.65602	3.60291	3.65728	3.07424	2.96459	3.2564	12	12	12	70.9	70.9	70.9	11.428	0	124.55	11559000000	197
O75970	O75970	Multiple PDZ domain protein	MPDZ	-3.84285	-2.62844	-3.66101	-3.18537	-2.522	-2.67052	-5.52679	-4.94357	-3.67848	-2.46438	-2.59919	-2.37703	-4.18236	-4.70378	-4.21978	-3.94272	-1.79275	-3.11704	-5.73459	-3.81809	-4.10958	-6.50615	-4.48852	-4.2034	-4.10237	-4.34899	-5.84336	-4.25948	-4.71168	-5.28417	4	4	4	2.6	2.6	2.6	221.62	0.00077354	2.8082	151540000	6
O75976	O75976	Carboxypeptidase D	CPD	-1.28778	-0.417698	-0.68823	0.784548	0.849321	0.934215	1.27083	1.29815	0.945377	0.354233	0.556757	-0.00209999	-0.466093	-0.320738	-0.929771	0.454092	0.840603	0.697928	0.797604	0.903814	1.07778	0.773973	1.05516	0.896442	-5.00152	-5.09131	-3.42783	-0.24868	-0.748819	-0.509274	17	17	17	19.3	19.3	19.3	152.93	0	66.176	3222100000	91
O76003	O76003	Glutaredoxin-3	GLRX3	3.613	3.53449	3.45207	2.43822	2.11554	2.03001	2.75312	2.87606	2.90902	2.93903	2.59178	2.82197	1.29283	1.19642	1.29613	2.51314	2.4105	2.17004	3.05079	3.15784	3.26677	2.09774	1.98783	1.57769	2.32449	2.13401	2.01849	2.69929	3.24756	2.83261	16	16	16	49.9	49.9	49.9	37.432	0	249.87	14934000000	246
O76021	O76021	Ribosomal L1 domain-containing protein 1	RSL1D1	-1.971	-1.9628	-1.33067	-0.451616	-0.716572	-1.07509	-3.77028	-2.63911	-2.4465	-4.61594	-4.54882	-4.70692	-4.51391	-3.42771	-2.88412	-3.38201	-1.55551	-1.15794	0.389793	0.42732	0.540443	-3.76893	-3.65173	-2.42988	-3.46196	-4.69818	-5.31858	-5.59249	-0.672041	-0.418989	4	4	4	15.9	15.9	15.9	54.972	0	113.46	951750000	39
O76024	O76024	Wolframin	WFS1	-0.789429	-0.374577	-0.894177	-2.35556	-1.42611	-2.18152	-2.85095	-3.19003	-3.30786	-2.21477	-1.15663	-1.88536	-0.822067	-0.172302	0.0315742	-1.31273	-1.52396	-1.86549	-0.733158	-0.415308	-0.0717468	-3.22893	-4.02287	-4.8619	-2.44454	-2.45819	-3.61135	-2.95075	-3.44782	-3.00819	7	7	7	12.2	12.2	12.2	100.29	0	32.473	897050000	32
O76031	O76031	ATP-dependent Clp protease ATP-binding subunit clpX-like, mitochondrial	CLPX	0.893576	0.957836	0.873394	1.25376	1.28687	0.577366	0.568979	1.81006	1.5908	0.688986	0.533102	0.851572	-2.25041	-1.2016	-2.89143	1.40503	1.49447	1.63819	1.48305	1.14233	1.17421	1.73801	2.04794	1.69723	2.45459	2.6554	2.67805	0.706186	0.878429	0.634182	19	19	19	35.7	35.7	35.7	69.223	0	43.755	5874200000	160
O76041	O76041	Nebulette	NEBL	-4.87082	-3.24913	-2.78836	-5.27596	-5.3326	-5.80839	-5.96468	-3.20958	-1.73849	-5.18573	-6.73454	-6.1892	-1.67549	-1.53322	-1.47917	-5.01252	-3.88248	-2.9644	-4.58135	-3.51932	-3.72335	-0.625862	-0.350121	-0.343468	-2.29294	-2.72042	-2.98859	-1.5796	-1.23757	-1.28953	1	1	1	1.1	1.1	1.1	116.45	0.0007758	2.8542	417920000	15
O76054	O76054	SEC14-like protein 2	SEC14L2	-4.00484	-2.21889	-3.00921	-0.803879	-1.05664	-0.882912	-3.5275	-4.46586	-3.28102	-0.205603	-0.799721	-0.484961	-3.82249	-3.60966	-4.15659	-1.3338	0.0752563	-0.265512	-1.05527	-1.19898	-0.851355	-3.01487	-5.25886	-4.43522	-4.43593	-4.05473	-3.55995	2.41335	2.79097	2.89927	14	14	13	33.3	33.3	28.8	46.145	0	80.344	1886600000	57
O76061	O76061	Stanniocalcin-2	STC2	-4.5394	-6.16798	-4.67545	-2.3785	-1.96998	-2.92128	-2.66315	-5.73934	-5.1051	-4.86798	-6.66982	-5.08919	-5.11111	-5.05746	-4.25909	-5.90877	-3.2791	-5.626	-3.87391	-4.42224	-5.02528	-4.03786	-5.93079	-3.36975	-4.41018	-4.81445	-5.3781	-6.16092	-4.00826	-3.89404	2	2	2	9.6	9.6	9.6	33.248	0.00022361	5.4217	73990000	2
O76070	O76070	Gamma-synuclein	SNCG	-4.32407	-4.49262	-5.19012	-4.30641	-4.37347	-4.40396	-4.66045	-3.33104	-5.18921	-5.31388	-4.92991	-5.02637	-0.256985	-0.208887	-0.329201	2.52749	2.5185	2.6828	-3.67828	-2.59978	-3.41553	-2.10955	-1.42428	-1.98723	-4.65152	-3.83176	-5.2971	1.48517	0.804756	1.469	10	10	9	81.1	81.1	71.7	13.331	0	136.32	2140700000	39
O76071	O76071	Probable cytosolic iron-sulfur protein assembly protein CIAO1	CIAO1	0.606192	0.0463467	0.464106	0.204138	-0.198732	0.0801678	1.62814	1.76404	1.31477	1.57396	1.56368	1.51226	-0.0167007	0.0325413	0.111856	0.418896	0.850651	0.2442	0.268181	1.20198	0.215876	0.182863	0.216721	0.69932	0.676567	1.46225	1.31665	0.0752563	1.00152	0.618311	10	10	10	36.9	36.9	36.9	37.84	0	46.849	4015200000	96
O76074	O76074	cGMP-specific 3,5-cyclic phosphodiesterase	PDE5A	-3.65789	-5.70205	-4.04556	-1.26876	-0.75905	-0.947451	-4.97053	-3.54043	-2.73905	-5.60247	-4.71716	-4.30204	-4.20362	-5.34147	-3.30213	-3.35723	-2.04821	-4.60445	-3.20786	-4.68414	-4.19964	-3.5401	-3.12526	-3.37927	-5.60058	-3.75836	-3.62139	-2.82705	-5.5891	-1.73956	6	6	6	10.2	10.2	10.2	99.984	0	7.0584	254050000	6
O76075	O76075	DNA fragmentation factor subunit beta	DFFB	-5.35082	-4.66894	-5.71794	-4.60529	-4.74034	-4.45898	-4.50421	-4.35468	-5.12334	-4.63362	-4.72698	-4.1824	-4.41017	-4.53485	-4.91398	-5.42998	-4.36309	-4.12183	-3.05852	-4.96458	-3.61752	-2.82093	-2.77302	-2.88002	-6.28248	-4.67306	-4.58218	-3.8781	-4.24082	-4.08218	2	2	2	7.7	7.7	7.7	39.109	0.00060815	3.5272	51389000	3
O76094	O76094	Signal recognition particle subunit SRP72	SRP72	2.40549	2.47091	2.22055	2.79683	2.44255	2.87634	3.19642	3.34265	2.99304	3.70118	3.38509	3.45689	3.47604	3.29369	3.53015	2.97759	3.1788	2.89383	3.53013	3.3804	3.68784	2.68032	2.56647	2.80272	3.08973	2.90048	3.09754	2.71593	2.41356	2.63001	24	24	24	47.2	47.2	47.2	74.605	0	192.05	20077000000	351
O76095	O76095	Protein JTB	JTB	-2.29636	-3.13231	-3.18476	-3.89002	-4.62925	-4.48324	-5.29533	-3.92018	-3.40535	-3.19833	-3.74866	-3.59042	-3.29047	-3.88952	-3.17904	-5.1591	-3.45425	-2.44019	-5.27933	-3.97791	-6.32629	-4.58607	-2.97662	-3.9413	-3.56794	-3.55687	-4.54483	-4.21858	-5.01733	-4.43412	1	1	1	8.9	8.9	8.9	16.358	0.005931	1.8108	123570000	15
O94760	O94760	N(G),N(G)-dimethylarginine dimethylaminohydrolase 1	DDAH1	2.41791	2.10087	2.36292	0.905338	1.09468	0.820694	4.28126	4.2985	4.4525	3.25687	3.3101	3.12936	2.46178	2.65168	2.47264	1.15631	1.61536	1.632	1.19891	1.76113	1.44857	3.42501	3.07399	3.14785	1.2623	0.316082	0.711662	0.630661	0.613829	0.273828	15	15	15	65.3	65.3	65.3	31.121	0	102.21	14010000000	248
O94763	O94763	Unconventional prefoldin RPB5 interactor 1	URI1	-3.82568	-3.40251	-3.19701	-3.60732	-4.26401	-3.53215	-3.08594	-3.30873	-3.90911	-1.74571	-5.82179	-6.9408	-4.69026	-4.14832	-3.87758	-2.48255	-4.82097	-1.33346	-5.73777	-6.18057	-2.12497	-3.99848	-3.35331	-3.7777	-2.16644	-3.90065	-4.95962	-4.51569	-6.00008	-6.10311	4	4	4	12.9	12.9	12.9	59.832	0.00042854	4.5373	192290000	4
O94776	O94776	Metastasis-associated protein MTA2	MTA2	1.96325	2.2526	2.19155	2.29364	2.70353	2.66024	2.08167	2.18199	2.29508	2.30077	2.16916	2.4308	0.893688	1.23491	0.993484	2.72072	2.67416	2.51939	2.40439	2.59743	2.61546	2.88486	2.71248	2.82963	2.41482	2.11432	2.21191	1.35797	0.717871	1.28566	27	27	26	44.5	44.5	42.5	75.022	0	125.22	11869000000	271
O94804	O94804	Serine/threonine-protein kinase 10	STK10	-0.138983	0.0736065	0.141687	0.600035	1.0645	1.12102	0.425091	0.13467	0.188526	1.93839	1.97986	1.92005	-2.97709	-4.75778	-3.866	-0.556099	-0.73106	-0.432497	2.22878	1.9763	2.15565	-0.984907	-0.506586	-0.978054	-0.440489	-0.750338	-0.698111	1.22378	0.789782	1.05235	21	19	19	26.9	24.8	24.8	112.13	0	152.26	4305200000	113
O94808	O94808	Glutamine--fructose-6-phosphate aminotransferase [isomerizing] 2	GFPT2	0.535641	0.179005	-0.509628	0.171028	-0.30958	-0.0121784	-5.21584	-4.42772	-4.90759	-0.0574741	0.199631	0.159597	-4.1794	-5.12206	-4.32794	-4.73278	-4.40087	-4.38938	-4.40097	-4.61475	-3.04014	-4.23167	-5.33555	-5.23153	-5.37383	-5.35579	-3.80774	-4.43761	-5.29624	-5.07877	11	9	9	19.2	15.4	15.4	76.93	0	13.026	771170000	23
O94817	O94817	Ubiquitin-like protein ATG12	ATG12	-3.17291	-2.70266	-3.63001	-3.62499	-4.51563	-3.02965	-4.58875	-3.9155	-4.62647	-4.17215	-5.19135	-4.04362	-2.60396	-3.07278	-2.85166	-3.90464	-4.07559	-3.48158	-2.72568	-2.55441	-2.45765	-5.15219	-5.11865	-4.39998	-4.6984	-5.01384	-3.74941	-4.20803	-4.43438	-4.5455	2	2	2	7.9	7.9	7.9	15.113	0.0029509	2.1506	189990000	13
O94822	O94822	E3 ubiquitin-protein ligase listerin	LTN1	-4.91049	-6.78062	-3.114	-3.58298	-3.66841	-1.61143	-4.4539	-3.47379	-4.6834	-5.57905	-5.15008	-4.33621	-5.53102	-4.41722	-6.07012	-5.06839	-2.48632	-3.09355	-2.72878	-3.47707	-2.24829	-3.432	-3.21264	-4.66596	-4.41499	-5.3064	-3.37077	-4.1498	-3.89449	-4.30307	2	2	2	1.4	1.4	1.4	200.55	0.00078462	3.0104	147660000	1
O94826	O94826	Mitochondrial import receptor subunit TOM70	TOMM70A	3.15898	3.04524	2.99732	3.9671	4.36111	4.25787	3.32506	3.29344	3.42889	3.32019	3.11425	3.21848	2.39413	2.73554	2.61928	3.68011	3.44208	3.3997	2.8186	2.82727	2.97832	3.247	3.13963	3.45805	3.92216	4.01486	4.13317	2.89783	2.92344	3.15639	28	28	28	64.8	64.8	64.8	67.454	0	323.31	24961000000	449
O94829	O94829	Importin-13	IPO13	-6.53751	-4.82396	-2.4821	-4.20846	-3.0337	-2.58637	-4.50146	-5.16777	-4.36186	-5.35304	-4.49256	-4.23038	-5.23512	-4.26977	-7.05336	-4.50406	-4.46634	-4.9672	-6.86832	-5.73477	-3.2697	-3.18987	-6.49926	-5.67439	-4.08109	-4.48852	-6.06657	-4.58692	-4.50421	-2.65132	1	1	1	2.9	2.9	2.9	108.19	0	7.9627	65886000	4
O94830	O94830	Phospholipase DDHD2	DDHD2	-4.33233	-2.84665	-2.73728	-3.23192	-5.13868	-2.02165	-5.24153	-5.53959	-3.95913	-5.5584	-3.5232	-5.26289	-6.00073	-5.2107	-4.69709	-4.74026	-3.78505	-5.71724	0.237791	-0.0332336	0.0486526	-5.03424	-4.4705	-3.97176	-4.88653	-4.41495	-4.61997	-5.53183	-5.02406	-4.5227	3	3	3	7.5	7.5	7.5	81.031	0	22.056	413200000	11
O94832;B0I1T2	O94832	Unconventional myosin-Id	MYO1D	-2.80437	-1.61579	-2.58107	0.696043	1.23962	0.900471	1.13184	1.01169	0.588453	-3.172	-2.99865	-3.68874	-0.580229	-1.17329	-0.752796	0.191265	-0.432615	0.116699	0.669945	0.967835	1.17784	-0.373196	0.540922	-1.15122	0.894482	1.13832	0.785425	1.36866	1.3813	1.46091	19	19	19	28.7	28.7	28.7	116.2	0	68.897	3135300000	99
O94842;O15405;Q96NM4;O94900	O94842;O15405	TOX high mobility group box family member 4;TOX high mobility group box family member 3	TOX4;TOX3	-3.07631	-5.49124	-3.14224	-1.31077	-1.64593	-1.64105	-2.63117	-5.07937	-1.93235	-4.27403	-4.44257	-1.89642	-1.41094	-2.917	-1.15604	-1.89527	-1.43592	-1.80916	-1.41524	-1.2619	-0.898745	-2.77448	-2.57172	-3.93935	-4.25753	-1.01542	-2.28933	-3.15581	-1.97876	-2.01974	4	4	4	8.4	8.4	8.4	66.194	0	39.729	578900000	31
O94851	O94851	Protein-methionine sulfoxide oxidase MICAL2	MICAL2	-3.30659	-3.67841	-1.8958	1.61259	1.79824	1.96277	0.195002	0.00121307	0.351118	0.275696	-0.134714	-0.152807	-2.3866	-3.83979	-1.38661	-5.54928	-3.77872	-1.44769	-4.57015	-3.41396	-3.86697	-3.69011	-1.03877	-0.900814	-1.25048	-5.22496	-3.8981	-1.98084	-4.87375	-1.98742	17	17	16	18.7	18.7	17.7	126.69	0	83.945	1734600000	43
O94855	O94855	Protein transport protein Sec24D	SEC24D	0.906414	0.812014	0.644299	2.33879	2.75611	2.28418	-1.26898	-1.41143	-1.14193	0.716473	0.889313	0.9273	2.05812	1.76419	1.92124	0.75629	1.08196	0.251883	-1.99449	-0.273779	-0.936762	0.803938	1.07591	0.534513	-5.43913	-4.74314	-4.2723	-0.74847	-0.461836	0.64925	16	15	15	23.1	21.6	21.6	113.01	0	57.348	4417200000	92
O94874	O94874	E3 UFM1-protein ligase 1	UFL1	0.28809	0.523251	0.794224	2.221	2.24118	1.9452	0.318077	0.156803	0.526277	-0.0154667	0.291004	-0.0339012	2.99885	3.00171	3.01358	2.38925	1.77049	1.84081	1.40682	1.59825	1.56399	1.33136	1.18162	1.10528	0.199194	-0.253515	-0.305248	1.34258	1.65969	1.84874	19	19	19	28.1	28.1	28.1	89.594	0	46.677	7035600000	198
O94875	O94875	Sorbin and SH3 domain-containing protein 2	SORBS2	-6.0125	-6.12639	-3.90224	-0.122786	-0.176746	-0.17222	-5.76139	-5.86139	-3.69956	-2.05998	-4.31041	-2.93067	-5.34049	-4.60055	-4.45837	-5.19626	-4.97335	-5.65139	-3.66443	-3.8734	-4.61969	-3.79989	-6.02871	-5.30403	-3.30566	-5.92857	-5.77772	-3.85631	-4.73133	-5.26831	6	6	6	5.9	5.9	5.9	124.11	0	9.1351	294140000	14
O94880	O94880	PHD finger protein 14	PHF14	-1.57091	-1.49272	-2.00563	-0.315132	-0.743034	-0.968775	-2.12982	-3.33203	-3.64525	-1.60807	-1.44402	-1.65257	0.322428	0.243748	0.171183	-1.59827	-0.662542	-2.10896	-1.86008	-1.78185	-1.93133	-0.954092	-1.13559	-1.32612	0.744669	0.784201	0.588079	-2.32258	-3.80667	-2.08966	12	12	12	19.9	19.9	19.9	100.05	0	24.621	1251500000	26
O94885	O94885	SAM and SH3 domain-containing protein 1	SASH1	-0.219288	-0.0115433	-3.4834	0.0239868	0.145267	0.173056	-0.823925	-5.16806	-0.296755	-0.785192	-4.57127	-0.831144	-0.166117	-0.397528	-0.367191	-3.62945	-5.5883	-0.292957	-4.43951	-5.69965	-4.75356	-0.652689	-5.02845	-0.473265	-1.02157	-0.797478	-1.06168	-1.16016	-5.18605	-2.6677	1	1	1	0.9	0.9	0.9	136.65	0.0059235	1.801	1089500000	22
O94886	O94886	CSC1-like protein 1	TMEM63A	-2.56745	-2.30399	-5.04358	-4.42274	-2.22859	-4.91654	-1.21838	-3.09495	-2.27873	-2.85723	-3.68953	-3.65628	0.39098	0.321304	0.768377	-0.680225	-2.20242	-1.80678	-0.357634	-0.436487	-0.526455	-2.7753	-1.34585	-1.32407	-0.772779	-3.15279	-2.76224	-2.13556	-2.47349	-2.7488	4	4	4	9.3	9.3	9.3	92.125	0.00041675	4.03	927990000	20
O94888	O94888	UBX domain-containing protein 7	UBXN7	-1.42124	-0.680691	-1.7674	-1.53059	0.516766	-1.45254	0.355894	-0.173239	0.619412	0.357569	0.650438	0.5646	0.567251	0.494965	0.677282	0.155178	0.406332	0.60717	0.732183	0.799223	0.860352	-0.0339203	-0.193342	0.164204	0.762783	1.19828	1.08769	0.33011	0.313829	0.291714	5	5	5	19.8	19.8	19.8	54.862	0	108.63	3001700000	66
O94901	O94901	SUN domain-containing protein 1	SUN1	-0.274021	-0.0604534	-0.238195	-0.431652	-0.166756	-0.837498	-1.82848	-1.02952	-1.68423	-0.323999	-0.490663	-0.292171	-3.2197	-6.08956	-4.73701	-1.25893	-1.13169	-2.29032	-1.05487	-0.197247	-0.233393	-2.40563	-1.50815	-1.31344	-1.34657	-2.29325	-2.94503	-0.917669	-2.22029	-2.37706	8	8	8	16.9	16.9	16.9	90.063	0	19.926	1189100000	35
O94903	O94903	Proline synthase co-transcribed bacterial homolog protein	PROSC	1.42002	1.22226	1.59132	1.16355	2.55815	1.34392	0.309057	0.201571	-0.393381	0.3883	0.640049	0.192778	1.94755	1.52459	1.93543	-1.09377	-0.132849	-0.805084	3.57918	3.68832	3.76928	-1.20571	-0.97254	-0.369072	-0.258225	0.111462	-1.24421	0.398594	1.21008	1.14792	12	12	12	43.6	43.6	43.6	30.344	0	106.16	8144400000	115
O94905	O94905	Erlin-2	ERLIN2	2.59237	2.63121	2.32981	2.9851	3.09842	3.03405	1.48349	1.53948	1.30847	1.93395	1.60487	1.57833	2.76908	2.73645	2.902	1.19334	1.16454	1.21848	3.21514	3.20569	3.15937	-0.325377	-0.635813	-0.333309	2.06471	2.22659	2.17691	3.18203	2.94901	3.05138	16	16	14	45.4	45.4	39.8	37.839	0	104.02	12603000000	205
O94906	O94906	Pre-mRNA-processing factor 6	PRPF6	1.47928	1.6043	1.89917	2.29219	2.3976	2.20975	2.1656	2.30713	1.99899	2.52152	1.96019	2.19759	2.92	2.81677	2.77106	1.42649	1.32706	1.26009	2.22385	2.48173	2.43845	1.62306	1.90733	1.71227	2.58817	3.3402	3.35846	1.35887	0.892799	1.11024	34	34	34	46.3	46.3	46.3	106.92	0	138.22	10933000000	241
O94915	O94915	Protein furry homolog-like	FRYL	-1.46105	-0.794249	-0.901856	-1.80519	-1.80464	-1.24821	-0.962601	-1.46004	-1.2772	1.38704	-1.15811	1.45585	-1.77733	0.229899	-2.32865	0.772078	-2.14972	-2.49758	-3.21298	-5.98847	0.295328	-4.3681	-5.28466	-4.29472	0.796825	0.373539	0.487741	-1.19953	-1.45731	-1.52599	7	7	7	3.4	3.4	3.4	339.59	0	15.242	1543200000	41
O94916	O94916	Nuclear factor of activated T-cells 5	NFAT5	-3.25477	-7.53025	-4.70946	-3.85529	-3.11421	-2.62366	-4.23621	-4.44003	-3.76473	-4.00709	-3.21812	-3.76338	-3.79903	-4.39056	-3.99074	-2.31921	-2.74522	-4.05389	-2.74346	-2.32495	-7.06466	-4.38835	-5.38205	-3.60227	-5.76541	-3.0414	-4.47538	-4.22721	-4.52742	-3.73508	1	1	1	0.7	0.7	0.7	165.76	0.00059289	3.1237	148490000	14
O94919	O94919	Endonuclease domain-containing 1 protein	ENDOD1	-5.80754	-4.69321	-4.22085	-0.374783	-0.817947	-0.583094	-0.60883	-0.0391426	-0.714094	-5.18193	-5.76304	-4.25841	-5.64729	-4.22077	-3.62303	0.243624	0.516151	0.329342	-1.97709	-2.36937	-1.90919	-3.06963	-5.26916	-5.38912	-3.4601	-0.976881	-1.26778	-0.502294	-0.79328	-1.1751	4	4	4	12.4	12.4	12.4	55.016	0	24.725	889210000	17
O94925	O94925	Glutaminase kidney isoform, mitochondrial	GLS	3.62289	3.60074	3.48935	3.39514	3.13557	3.06161	1.17104	1.35053	0.813282	0.92602	0.169952	1.01352	-0.783564	-0.425205	-0.308142	0.572304	0.052084	0.346773	3.1837	3.25881	3.20125	-0.954655	-1.1813	-2.58894	0.325014	-0.344608	-0.2658	4.94048	5.29867	5.29404	30	30	30	52.2	52.2	52.2	73.46	0	323.31	16331000000	294
O94929	O94929	Actin-binding LIM protein 3	ABLIM3	-5.64694	-6.86037	-4.57779	-5.14287	-4.83268	-4.2068	-4.96604	-5.15756	-3.79987	-3.86255	-5.36811	-3.74892	-3.41326	-4.03005	-5.27159	-4.39364	-7.56147	-5.43982	-5.78235	-4.54169	-3.79808	-6.13999	-4.10029	-2.83166	-4.07722	-3.64797	-4.72541	-1.81408	-2.21738	-2.30361	2	2	2	4.8	4.8	4.8	77.801	0.00022868	5.9779	75858000	3
O94953	O94953	Lysine-specific demethylase 4B	KDM4B	-5.09292	-4.5352	-4.51801	-2.78912	-3.60771	-3.00901	-4.744	-4.92297	-5.00592	-2.97629	-2.06529	-3.28702	-0.975216	-2.01736	-1.83766	-5.06243	-4.19706	-4.17241	-3.4369	-3.93601	-2.97482	-4.81798	-4.746	-5.53763	-5.60486	-5.52829	-4.97695	-3.68396	-5.47349	-2.78399	4	4	4	5	5	5	121.9	0.00077715	2.872	185910000	7
O94964	O94964	Protein SOGA1;N-terminal form;C-terminal 80 kDa form	SOGA1	-2.49129	-4.55405	-2.6536	-2.7371	-3.81846	-2.04239	-4.4451	-2.02717	-5.2417	-4.1154	-5.72771	-5.53431	-1.86865	-1.94289	-3.1084	-6.39998	-3.71719	-5.50454	-4.19011	-4.83946	-4.63004	-4.3644	-3.97656	-5.34854	-4.48186	-5.73793	-3.97331	-4.73073	-4.0502	-6.46537	4	4	4	3.3	3.3	3.3	159.76	0.0038279	2.0152	119740000	5
O94966	O94966	Ubiquitin carboxyl-terminal hydrolase 19	USP19	-4.0445	-3.39374	-5.94302	-4.68538	-3.27646	-1.23992	-3.87813	-4.24226	-4.89057	-2.66679	-1.73112	-2.55276	-5.22394	-4.21461	-6.04824	-3.95723	-1.93342	-5.23461	-4.17706	-5.86785	-3.41751	-5.28433	-5.80756	-4.42935	-4.95466	-2.87644	-2.06628	-5.82546	-3.17715	-2.50728	4	4	4	4.7	4.7	4.7	145.65	0.00022619	5.6928	192480000	10
O94967	O94967	WD repeat-containing protein 47	WDR47	-3.46505	-2.95966	-1.58584	-2.61509	-2.45513	-1.87258	-3.86395	-3.74496	-3.74015	-3.7299	-2.64086	-2.96331	-3.1627	-2.83345	-3.01671	-2.65858	-3.22003	-2.86252	-3.4546	-3.95757	-4.66549	-3.4181	-2.68294	-3.47572	-4.57337	-5.06947	-4.94762	-2.65301	-3.61109	-3.08529	2	2	2	3.4	3.4	3.4	101.95	0.00022904	6.0197	287160000	3
O94973	O94973	AP-2 complex subunit alpha-2	AP2A2	1.08803	0.861311	0.840185	2.0074	2.0093	1.68312	0.407906	0.15933	0.0123692	0.928062	0.558859	0.490509	1.34368	1.3784	1.62841	1.48248	1.35003	1.33187	-0.526401	-0.396467	-0.0435181	1.33989	1.1835	0.613483	-0.895342	-1.09075	-0.866211	1.24846	1.18697	1.1624	29	16	16	32.8	22.4	22.4	103.96	0	153.86	4584800000	113
O94979	O94979	Protein transport protein Sec31A	SEC31A	3.81643	3.42666	3.80585	4.02397	4.09546	4.09905	2.58096	2.95857	2.56045	3.16913	3.28082	3.31653	3.35718	3.57361	3.33448	3.84448	3.54852	3.67413	3.24793	3.30217	3.15385	3.33937	3.39424	3.13933	3.07477	3.0746	2.95836	3.75698	3.75188	3.97483	36	36	36	29	29	29	133.01	0	201.02	26393000000	564
O94992	O94992	Protein HEXIM1	HEXIM1	-0.969669	-1.0636	-1.44702	-3.63233	-3.37722	-2.07846	0.0483303	-0.223436	-0.655825	0.841558	0.882111	1.11065	-1.88347	-1.13594	-0.938543	-1.36446	-1.69934	-1.10211	-2.62977	-1.42598	-0.774452	-2.8021	-1.09586	-1.93329	-0.852814	-0.210573	-0.592575	-2.59632	-0.0129604	0.180429	5	5	5	25.9	25.9	25.9	40.623	0	173.5	1416000000	76
O95049	O95049	Tight junction protein ZO-3	TJP3	-4.08974	-6.01867	-5.08433	-4.08272	-4.99344	-5.57051	-2.38017	-3.16852	-3.86282	-4.72782	-3.76612	-4.27091	0.368103	0.245941	0.318338	-1.46242	-2.05708	-1.94003	-5.60846	-4.85703	-6.75065	-0.249071	-0.802559	-0.506603	-1.28155	-2.33711	-1.72333	-2.36433	-3.58324	-2.68652	7	7	7	9.1	9.1	9.1	101.4	0	11.232	620620000	46
O95070	O95070	Protein YIF1A	YIF1A	-2.11006	-2.435	-5.02373	-6.42909	-3.00134	-2.81764	-2.56763	-2.2406	-4.42032	-3.58992	-3.07185	-6.37138	-1.11976	0.141987	-0.940256	-2.51734	-2.19747	-1.82221	-5.35269	-3.78647	-4.90394	-2.44491	-2.78122	-6.35825	-0.183407	-1.16011	-1.40244	1.04278	-3.68595	-0.246229	3	3	3	14.3	14.3	14.3	32.011	0	10.176	644350000	24
O95071	O95071	E3 ubiquitin-protein ligase UBR5	UBR5	0.00211716	-1.01489	-0.500124	0.344479	0.732548	0.756315	-0.612146	-0.598139	-1.27296	-0.0401878	-0.0541935	-0.609888	0.189318	0.403038	0.255388	0.490808	0.393022	0.777094	0.918577	0.286982	0.620852	0.374243	0.0752125	-0.262669	0.260305	0.188965	0.658241	-1.26123	-5.06887	-2.1086	17	17	17	8.5	8.5	8.5	309.35	0	30.624	2625100000	51
O95081	O95081	Arf-GAP domain and FG repeat-containing protein 2	AGFG2	-4.97916	-5.46658	-4.8765	-3.68963	-3.51002	-4.24522	-4.28715	-4.66521	-5.19638	-4.82544	-5.98745	-5.27485	-4.70474	-4.24581	-4.5912	-3.04213	-2.78057	-2.39794	-3.80665	-4.23854	-3.91306	-2.63157	-2.43462	-2.48929	-6.38647	-4.96523	-5.38049	-3.60595	-3.83105	-3.19485	3	2	2	7.7	5.8	5.8	48.962	0.00060557	3.4265	149050000	19
O95084	O95084	Serine protease 23	PRSS23	-3.77375	-3.68104	-4.69907	-6.59566	-3.22802	-2.78623	-5.0371	-5.91212	-5.32547	-5.71601	-2.36425	-2.66009	-6.39925	-6.014	-5.35365	-4.47926	-5.74464	-5.15367	-4.05671	-4.40037	-4.88741	-6.08561	-4.57462	-4.75746	-4.77316	-5.43646	-2.04514	-4.67722	-6.77831	-5.3237	2	2	2	6.8	6.8	6.8	43.001	0.0031296	2.1214	72260000	1
O95104;Q9UPN6	O95104;Q9UPN6	Splicing factor, arginine/serine-rich 15;Protein SCAF8	SCAF4;SCAF8	-1.51211	-1.6556	-1.89811	-2.39733	-1.65393	-2.4472	-2.04568	-1.88729	-1.88976	-2.65311	-1.88844	-2.10595	-1.29681	-1.52088	-1.24559	-1.66467	-1.6592	-1.90072	-2.00006	-2.2352	-1.65693	-1.7428	-2.93667	-3.77379	-1.1237	-1.19688	-1.28266	-1.84987	-2.15168	-2.14032	4	4	4	4.1	4.1	4.1	125.87	0	20.529	652050000	38
O95139	O95139	NADH dehydrogenase [ubiquinone] 1 beta subcomplex subunit 6	NDUFB6	-1.87482	-1.45068	-2.03246	-0.570776	-0.595978	-1.99117	-2.18506	-0.638319	-1.9492	-1.65452	-2.01977	-1.78478	-1.47263	-1.90542	-2.43582	-0.727808	-1.4389	-0.437668	-2.55447	-1.19302	-1.81993	0.884539	-0.333504	0.347878	0.722607	0.915598	0.632551	0.23926	0.35951	0.2288	8	8	8	46.9	46.9	46.9	15.489	0	25.34	1519400000	27
O95140	O95140	Mitofusin-2	MFN2	-2.57465	-5.21321	-3.78432	-2.07804	-3.8817	-3.2088	-4.68982	-4.80854	-5.13803	-5.63129	-3.98023	-3.98884	-2.07481	-4.81504	-2.94657	-3.65462	-4.51291	-4.54781	-1.40036	-2.31625	-1.96198	-4.89339	-5.19286	-4.03611	-5.39448	-4.32257	-4.78238	-3.14455	-3.91133	-4.3397	3	3	3	6.5	6.5	6.5	86.401	0.00060156	3.353	183170000	7
O95147	O95147	Dual specificity protein phosphatase 14	DUSP14	-6.08911	-5.84924	-5.27651	-4.27076	-5.21019	-2.33007	-4.06298	-4.27667	-3.84507	-5.30326	-4.52843	-6.86217	-5.14396	-2.75509	-4.02972	-4.5108	-4.38641	-3.56552	-4.27056	-4.33681	-4.88123	-5.56896	-4.3924	-5.23429	-4.81789	-5.04162	-3.69103	-1.56736	-4.20554	-2.03721	2	2	2	14.6	14.6	14.6	22.255	0.00041693	4.0358	77258000	4
O95154	O95154	Aflatoxin B1 aldehyde reductase member 3	AKR7A3	-3.56519	-4.41369	-4.94803	-5.40796	-3.01091	-3.58807	-2.05453	-0.962522	-1.15214	-2.29251	-5.7163	-6.14493	5.70284	5.67487	5.7757	-4.19118	-2.32539	-3.40313	-4.00387	-4.85543	-5.03768	0.997536	1.2667	0.911501	-2.35894	-2.92984	-6.34414	-5.14889	-3.28816	-6.46215	19	19	12	50.8	50.8	34.4	37.206	0	168.32	11363000000	110
O95155	O95155	Ubiquitin conjugation factor E4 B	UBE4B	0.205213	0.173685	0.323948	-1.17009	-0.245741	-1.53361	-1.88583	-1.60877	-2.93818	-1.23661	-2.13095	-1.85052	-0.832773	-0.451233	-0.21994	-0.725067	-0.951885	-0.609533	-2.69645	-0.976372	-2.08665	-5.16408	-5.13172	-3.74755	-3.93425	-3.15909	-2.82659	-4.02203	-3.23452	-3.97106	10	10	10	11.5	11.5	11.5	146.18	0	23.848	944710000	36
O95159	O95159	Zinc finger protein-like 1	ZFPL1	-2.86779	-2.13559	-3.09579	-0.150387	0.110067	-0.188982	-1.19233	-0.577408	-3.18348	-3.31301	-1.28175	-1.45113	0.746912	0.770542	0.926331	0.0505295	0.0794067	-0.0290394	-0.803423	-0.80842	-0.637249	-0.502392	-0.367905	-0.580492	-1.21545	-4.84835	-3.65697	-2.66321	-5.55403	-4.0782	3	3	3	9.4	9.4	9.4	34.114	0.00022936	6.0278	1500600000	33
O95163	O95163	Elongator complex protein 1	IKBKAP	1.31482	1.07795	0.926346	0.776962	0.878492	0.534405	1.97784	2.5567	1.91251	0.897352	0.919327	1.57504	0.916462	0.752146	0.903528	2.01533	2.38196	2.36334	0.104027	0.250265	0.915543	-2.48701	-1.31573	-1.83081	-0.354492	-0.648905	-0.504429	-0.663942	-0.270372	0.27095	18	18	18	19.2	19.2	19.2	150.25	0	52.852	4703800000	72
O95164	O95164	Ubiquitin-like protein 3	UBL3	-2.15239	-3.02678	-2.87979	-5.24043	-4.76826	-4.03822	-4.10372	-3.47458	-5.04328	-4.45535	-5.06205	-4.16271	-4.37621	-4.60247	-3.8081	-3.71549	-5.53991	-4.97537	-5.33703	-4.18206	-5.58583	-5.14527	-5.45934	-5.11938	-4.01709	-5.20954	-4.75575	-4.54088	-5.4161	-5.4208	2	2	2	27.4	27.4	27.4	13.157	0.00040841	3.6845	51070000	4
O95166	O95166	Gamma-aminobutyric acid receptor-associated protein	GABARAP	-0.387438	-0.0506077	-0.0712128	-3.49866	-1.49717	-1.28967	-1.22232	-1.95042	-1.67595	-1.47417	-0.955639	-1.63662	-2.66365	-4.28853	-4.92994	-1.46978	-2.22408	-1.44341	-1.54795	-1.28865	-1.00082	-1.84916	-1.9752	-5.29755	-0.981546	-2.87315	-1.96115	-1.52779	-2.34038	-4.93737	2	1	1	18.8	9.4	9.4	13.918	0.0015126	2.4765	815390000	9
O95167	O95167	NADH dehydrogenase [ubiquinone] 1 alpha subcomplex subunit 3	NDUFA3	-0.163326	0.0331936	0.304239	-0.695118	0.268831	-0.0142116	-0.155275	-0.237467	-0.0180416	-0.00651169	-0.242905	0.106192	-0.537424	-1.45197	-0.465284	-0.155798	0.12817	-0.223947	-0.298357	-0.330091	-0.279942	0.205311	0.310827	0.192711	1.66405	1.4337	1.38801	1.27203	1.06439	0.805855	3	3	3	60.7	60.7	60.7	9.2787	0	17.03	2789000000	61
O95168	O95168	NADH dehydrogenase [ubiquinone] 1 beta subcomplex subunit 4	NDUFB4	0.0316296	0.154009	-0.0471592	1.30156	-0.115547	-0.342794	0.407776	-0.148046	-2.21362	-0.766411	0.399754	0.293882	-1.37038	-1.68018	-0.91106	1.39223	0.786404	0.963951	0.51968	0.49898	-0.9681	1.08632	0.60203	1.23226	1.73083	1.52894	1.61933	1.88394	1.99949	1.9305	7	7	7	53.5	53.5	53.5	15.208	0	28.229	3815300000	54
O95169	O95169	NADH dehydrogenase [ubiquinone] 1 beta subcomplex subunit 8, mitochondrial	NDUFB8	-1.02614	-3.77435	-2.46416	-5.58161	-4.49369	-4.09026	-1.41061	-2.68249	-4.24388	-4.79365	-1.966	-4.89603	-4.99009	-3.98209	-4.45825	-3.4404	-2.99109	-2.38348	-4.65824	-4.20057	-4.63347	-1.36444	-1.08413	-1.09189	-5.43378	0.129963	-0.358727	-2.77154	-0.975885	-0.825249	3	3	3	18.8	18.8	18.8	21.766	0.00060803	3.5175	461650000	13
O95171	O95171	Sciellin	SCEL	-4.81865	-5.38877	-4.92173	-4.80009	-4.68981	-5.33489	-4.76819	-4.71857	-4.74056	-5.58782	-6.23159	-4.52081	-4.40044	-3.37596	-3.92701	-6.58003	-5.15786	-4.51386	-3.73393	-4.26819	-5.21834	-5.24536	-5.69332	-3.93629	-5.82945	-3.83409	-3.58111	-1.4505	-0.388992	-2.11516	5	5	5	11.5	11.5	11.5	77.551	0.00042589	4.4304	75136000	7
O95182	O95182	NADH dehydrogenase [ubiquinone] 1 alpha subcomplex subunit 7	NDUFA7	1.02584	1.33831	1.27205	0.790888	0.404455	0.349853	1.02276	0.724695	1.20441	0.681362	1.30685	0.876211	0.887815	0.690487	0.95661	1.36646	0.925985	1.18967	0.848742	0.938574	0.92247	1.94836	1.97647	1.79198	2.84137	2.59247	2.53915	2.94514	2.70177	2.72939	11	11	11	84.1	84.1	84.1	12.551	0	31.241	6860100000	109
O95197	O95197	Reticulon-3	RTN3	1.57825	1.76556	2.01499	1.63441	1.8787	1.82711	2.45999	2.37047	2.4331	1.54478	1.7105	1.46529	4.24773	3.95874	3.92677	2.17742	2.29718	2.22829	1.06062	0.59272	1.39644	2.4267	1.97895	2.37833	2.27349	2.3405	2.30205	0.652456	0.861237	0.925844	5	5	5	6.9	6.9	6.9	112.61	0	150.21	11282000000	188
O95202	O95202	LETM1 and EF-hand domain-containing protein 1, mitochondrial	LETM1	3.18332	3.11671	3.2387	2.33273	2.55825	2.49325	2.79054	2.57797	2.90885	2.58169	2.67325	2.42339	1.34983	1.18302	1.46318	3.17979	2.9274	3.02778	2.85363	2.87957	2.61058	3.44912	3.46602	3.48804	3.61507	3.78574	3.76553	3.38797	2.97536	3.49296	25	25	25	43.4	43.4	43.4	83.353	0	127.46	18508000000	344
O95208	O95208	Epsin-2	EPN2	-5.14247	-3.72534	-5.54863	-1.20789	-2.22682	-1.7729	-3.04928	-4.48942	-4.80544	0.140675	-1.06251	-0.582107	0.776216	0.366432	1.34339	-3.76613	-4.34251	-4.50192	-2.77704	-3.26681	-3.17166	-4.09527	-3.0705	-4.30652	-1.15315	-0.89765	-1.10282	-1.88378	-2.92821	-5.7632	7	7	7	12.9	12.9	12.9	68.481	0	16.663	801530000	22
O95210	O95210	Starch-binding domain-containing protein 1	STBD1	-6.04566	-4.96555	-5.86145	-4.05204	-6.09433	-4.26193	-5.0893	-6.57071	-4.94416	-3.95419	-3.69082	-4.66573	-4.80118	-4.16002	-4.64375	-2.49174	-2.32549	-3.20367	-3.89427	-3.67592	-5.6556	-4.5667	-4.73923	-4.67342	-4.59686	-4.80622	-6.06417	-5.7966	-4.72821	-3.65264	1	1	1	3.9	3.9	3.9	39.007	0.0095289	1.637	53148000	6
O95218	O95218	Zinc finger Ran-binding domain-containing protein 2	ZRANB2	1.04006	1.19988	0.806738	1.10304	1.05865	1.36104	0.374506	0.447464	0.658937	0.125511	0.0761089	-0.137188	0.0866108	0.340708	0.424658	0.242691	-0.346474	-0.0549622	0.724121	0.782783	0.713488	0.35807	0.358011	0.406786	0.110409	0.12047	0.0808926	0.124796	0.620583	0.487265	7	7	7	28.5	28.5	28.5	37.404	0	67.629	3460700000	136
O95219	O95219	Sorting nexin-4	SNX4	-1.10683	-0.339144	-0.0890236	-0.896458	0.0958824	0.210712	-1.31376	0.120832	-0.343868	-0.919781	-1.35472	-3.71633	-5.06385	-3.87166	-5.18107	-0.932739	-0.844053	-1.5012	-0.486443	-0.699173	-0.665153	-0.838579	-0.978233	-1.43401	-5.5408	-3.83849	-5.26605	-1.20634	-4.3945	-0.228073	8	8	8	24.9	24.9	24.9	51.908	0	46.522	1211800000	43
O95232	O95232	Luc7-like protein 3	LUC7L3	1.12282	0.557623	1.40915	1.87193	1.88802	1.97094	1.50656	0.7917	1.59358	1.61034	1.44132	1.3431	1.92419	1.90967	1.98333	1.30447	1.27329	1.88977	1.10173	1.66622	1.64051	-0.00124931	1.75302	1.65395	2.01871	1.40525	1.59122	0.996511	0.416859	0.786097	9	9	9	22.7	22.7	22.7	51.466	0	64.526	6780700000	141
O95235	O95235	Kinesin-like protein KIF20A	KIF20A	0.406956	0.35198	0.547792	1.08489	1.0465	1.10366	-3.7484	-5.3921	-3.846	-1.74585	-1.72861	-1.82295	-0.240303	-2.99958	-4.49326	0.452825	0.200424	-0.316191	-3.23956	-4.60562	-3.18447	-3.42103	-4.14208	-4.53346	-4.73943	-2.97518	-2.17601	-4.42655	-4.01427	-5.82465	19	19	19	27.6	27.6	27.6	100.28	0	58.485	1342400000	56
O95239;Q2VIQ3	O95239	Chromosome-associated kinesin KIF4A	KIF4A	3.21543	1.55666	1.40759	1.10434	1.4388	1.54307	0.00514603	2.1187	-0.144066	3.77946	3.65199	3.89418	-1.65999	0.538612	0.358532	0.786688	0.964674	0.726015	1.47619	1.61317	1.52705	-1.13267	-1.07137	-1.51297	1.72303	1.35965	-0.989361	-3.52556	-3.62072	-4.82999	30	30	29	29.4	29.4	29.4	139.88	0	125.19	7505400000	134
O95249	O95249	Golgi SNAP receptor complex member 1	GOSR1	0.572449	-1.16761	0.586027	0.0711937	-0.927134	-0.457947	0.665209	0.304173	-0.100346	0.501995	-0.744776	0.266594	0.826075	1.1346	1.28091	1.14037	0.869856	0.751263	0.658251	-0.0136471	0.458372	2.15652	2.21435	1.68408	-0.354403	-0.470987	-0.67038	-0.251276	0.202871	0.265158	8	8	8	34.4	34.4	34.4	28.612	0	46.238	3713800000	66
O95251;Q8WYB5	O95251	Histone acetyltransferase KAT7	KAT7	-1.9158	-2.03686	-2.9485	-1.00568	-1.71234	-1.38347	-1.6252	-1.73501	-0.808035	-3.65449	-1.79768	-1.99171	-0.070734	0.646009	0.0719681	-2.24533	-1.17185	-2.03342	-1.18312	-1.0991	-1.81034	-2.01861	-3.49724	-2.26591	-1.61247	-0.584936	-1.33577	-3.65193	-2.15748	-2.59109	8	8	7	16	16	14.2	70.642	0	9.4277	901560000	28
O95292	O95292	Vesicle-associated membrane protein-associated protein B/C	VAPB	2.67702	3.20827	2.69805	2.80856	3.00083	2.84565	2.94277	3.04235	3.50358	3.21987	2.52388	2.91158	5.40842	5.53337	5.61958	4.4111	4.50057	4.68107	3.83858	3.93536	3.69174	4.95709	4.83472	4.71076	3.9899	3.94843	4.02594	3.23931	3.60606	3.70031	13	13	12	53.1	53.1	53.1	27.228	0	241.25	39671000000	438
O95297	O95297	Myelin protein zero-like protein 1	MPZL1	-0.381134	-0.337072	-0.361128	-3.16288	-3.05824	-1.59817	-1.53878	-2.19713	-3.44083	-1.05539	-2.11256	-4.75422	-4.05383	-3.03728	-3.66505	-0.537804	-0.696276	-0.442303	-0.0486355	0.373762	0.041214	-3.58475	-1.2874	-1.00022	-1.56823	-1.95134	-2.78417	-0.896769	-2.36212	-1.3639	5	5	5	28.3	28.3	28.3	29.082	0	8.0972	1097200000	16
O95298;E9PQ53	O95298	NADH dehydrogenase [ubiquinone] 1 subunit C2	NDUFC2	-0.224527	-1.13996	-0.514257	-1.07973	-0.552902	-0.314447	-0.411898	-0.816919	-0.489458	-0.90716	-1.23737	-0.905153	-0.398422	-0.947134	-2.47605	0.209793	-0.0494099	0.278118	0.0534439	0.10174	-0.353497	0.339556	0.581877	0.367962	0.79945	1.10595	0.907598	0.731182	0.788975	1.12277	4	4	4	28.6	28.6	28.6	14.187	0	19.369	2345200000	33
O95299	O95299	NADH dehydrogenase [ubiquinone] 1 alpha subcomplex subunit 10, mitochondrial	NDUFA10	1.53435	1.19944	1.44331	1.12185	1.46132	1.53981	1.78269	1.28548	1.489	0.759464	0.947685	0.967812	0.314186	0.453527	0.508879	1.87434	1.73789	1.94799	1.40546	1.38514	1.59791	2.26938	2.18502	1.9338	2.57462	2.98485	3.09476	3.14169	3.1193	3.18001	19	19	19	38.6	38.6	38.6	40.75	0	89.566	8611200000	229
O95302;Q75LS8	O95302	Peptidyl-prolyl cis-trans isomerase FKBP9	FKBP9	0.543434	0.777124	0.841694	1.62729	1.87167	1.80324	-0.672052	-0.860353	-0.906324	-1.8609	-1.449	-2.95452	-2.6255	-2.834	-1.24574	-0.632355	-0.634501	-0.239609	-0.809906	-0.808157	-0.533926	-1.46208	-1.40552	-1.7279	-1.72761	-2.33439	-1.06401	1.32953	1.62189	1.85518	11	11	11	20.5	20.5	20.5	63.083	0	59.334	2627800000	38
O95319	O95319	CUGBP Elav-like family member 2	CELF2	-5.8296	-3.19714	-4.72642	-5.10138	-2.56543	-3.31585	-4.89363	-3.39358	-2.74814	-1.5361	-1.32712	-0.677841	-5.3126	-5.73566	-5.39536	-3.14692	-3.87918	-4.19212	-4.7883	-4.60566	-4.88825	-2.74056	-5.48759	-5.93962	-3.93479	-3.62568	-5.80768	-4.24225	-5.57563	-4.34799	5	3	3	14	9.6	9.6	54.284	0.00041009	3.7611	152920000	2
O95336	O95336	6-phosphogluconolactonase	PGLS	1.17255	1.08865	0.484947	1.52238	1.45479	1.62954	2.1599	2.26772	1.83137	1.85777	1.84149	1.83802	3.05902	2.89009	3.03945	2.4129	2.66793	2.8238	0.457251	1.47249	1.69342	2.08132	1.75386	1.81094	-0.363655	0.891077	0.635878	2.63374	3.17897	3.20901	9	9	9	44.2	44.2	44.2	27.547	0	22.828	9533300000	138
O95340	O95340	Bifunctional 3-phosphoadenosine 5-phosphosulfate synthase 2;Sulfate adenylyltransferase;Adenylyl-sulfate kinase	PAPSS2	-0.879021	0.0650406	0.1334	0.412638	0.875536	1.02546	2.29588	2.23034	2.43455	1.71759	1.49512	1.65702	-3.20045	-1.82794	-1.73737	1.3787	1.36598	1.28413	-2.53433	-2.72069	-1.73226	0.643002	0.280697	0.0363827	-1.1152	-1.29268	-1.16105	-0.200037	-0.373238	-0.304947	12	12	11	30.3	30.3	27.4	69.5	0	26.715	3772400000	93
O95347	O95347	Structural maintenance of chromosomes protein 2	SMC2	3.60094	3.66612	3.53906	3.38206	3.08179	3.02741	2.47073	3.10339	2.81257	3.73827	3.69074	3.51361	0.0357799	-0.248028	0.0790234	2.29774	2.46372	2.54049	3.26142	3.29261	3.28968	1.37563	1.6794	1.05032	2.6225	3.18825	3.05015	0.127237	0.701847	1.67288	39	39	39	36.6	36.6	36.6	135.65	0	244.44	16945000000	337
O95352	O95352	Ubiquitin-like modifier-activating enzyme ATG7	ATG7	-0.515013	-0.203005	-0.795076	-0.430199	-0.805584	-0.482138	-2.84797	-3.50062	-1.84397	-1.9216	-2.62149	-3.13612	-1.26397	-0.0401363	-0.0782681	-2.878	-2.0221	-3.5685	-1.05928	-0.91769	-0.339048	-2.05287	-1.31432	-3.6079	-2.30425	-0.792677	-1.48298	-0.991776	-0.344324	-1.12427	9	9	9	16.2	16.2	16.2	77.959	0	11.338	1056700000	37
O95359	O95359	Transforming acidic coiled-coil-containing protein 2	TACC2	0.395018	-0.627157	0.40453	-2.13628	-2.4179	-1.87621	-0.170507	-0.136743	0.623764	1.22572	1.43544	1.80794	-1.33127	-4.70278	-3.98221	-0.881022	-0.00162888	-0.958324	-0.70472	-0.695126	-0.860983	2.67581	2.61896	2.86236	-5.02893	-1.6181	-1.43635	-1.60689	-1.13544	-2.20785	32	32	32	16.7	16.7	16.7	309.42	0	77.836	3420000000	81
O95361;Q309B1	O95361	Tripartite motif-containing protein 16	TRIM16	-2.23603	-1.15968	-1.65972	1.41264	1.82837	1.4834	-1.82811	-1.2424	-0.906464	-1.54644	-0.101244	-0.161478	-0.744272	-0.87056	-0.797689	1.51054	1.37073	1.41613	0.592026	0.422564	0.58602	0.199461	0.408094	0.60984	-0.278179	-0.248362	-0.531096	1.96369	1.9333	1.81642	17	17	17	50.4	50.4	50.4	63.954	0	69.247	3609100000	121
O95372	O95372	Acyl-protein thioesterase 2	LYPLA2	1.35182	1.05016	1.3097	0.661966	0.40012	0.685354	1.74321	1.87402	1.21703	1.93934	1.86433	1.7874	1.93586	0.804506	1.73844	2.29688	2.52724	1.87471	1.92629	1.63583	2.15814	2.12909	1.89689	1.82647	1.18412	0.972725	1.24212	2.45076	2.3928	2.36029	4	4	4	31.6	31.6	31.6	24.737	0	47.111	7865000000	171
O95373	O95373	Importin-7	IPO7	3.19185	3.14015	3.01241	3.65197	3.88894	3.57237	3.93284	4.22786	3.8145	4.04349	3.89708	3.9823	2.67073	2.52867	2.44189	2.80551	2.93288	2.57915	2.19113	1.94546	2.22343	3.21175	2.79183	2.90234	1.91073	2.3817	2.49306	2.88041	2.68354	2.95208	20	20	19	22.9	22.9	22	119.52	0	323.31	21129000000	444
O95376	O95376	E3 ubiquitin-protein ligase ARIH2	ARIH2	-0.991915	-2.44908	-1.17945	-1.37454	-1.12974	-0.928597	-1.41838	-2.12806	-4.98533	-1.78812	-1.93958	-1.6182	-2.85039	-3.02235	-2.21436	-2.41799	-1.47065	-2.11139	-0.232615	-0.275042	-0.548849	-1.50916	-2.0158	-1.66677	-5.64803	-4.63564	-4.60937	-4.21153	-5.4862	-4.62864	8	8	8	20.5	20.5	20.5	57.818	0	19.207	772300000	34
O95391	O95391	Pre-mRNA-splicing factor SLU7	SLU7	-4.15982	-2.05718	-2.133	-2.32268	-1.30255	-1.26377	-2.11608	-4.24236	-3.94961	-4.31508	-1.5209	-4.50619	-5.72471	-4.49564	-3.98517	-2.47744	-3.12826	-4.34984	-1.97151	-1.59462	-1.63474	-3.91456	-3.75895	-3.49989	-2.48544	-2.2935	-5.3352	-3.75289	-5.68264	-3.86999	5	5	5	9.6	9.6	9.6	68.386	0	9.2914	401710000	12
O95394	O95394	Phosphoacetylglucosamine mutase	PGM3	1.70722	2.73424	2.71218	2.09976	1.9333	2.12043	0.567699	0.582422	1.42103	2.05009	2.06941	2.01676	2.89002	2.95879	3.00206	2.09535	1.59771	2.0083	1.4659	1.72088	1.53511	1.25903	1.29449	1.16723	-0.595867	-1.1689	-0.489645	0.999664	1.47532	1.34904	17	17	17	39.7	39.7	39.7	59.851	0	96.838	8472100000	183
O95396	O95396	Adenylyltransferase and sulfurtransferase MOCS3;Molybdopterin-synthase adenylyltransferase;Molybdopterin-synthase sulfurtransferase	MOCS3	-1.19328	-0.791899	-4.16099	-2.46739	-1.77693	-3.30278	-1.38449	-2.65242	-1.12963	-0.873758	-1.81309	-4.45034	1.59165	1.69428	2.54858	-2.26574	-0.552986	-0.620653	-1.2017	-1.16178	-1.77794	-0.300457	-0.950258	-0.980078	-4.55798	-3.17669	-0.325686	-3.25873	-1.03218	-2.95859	10	10	10	33.5	33.5	33.5	49.669	0	81.995	1590400000	31
O95400	O95400	CD2 antigen cytoplasmic tail-binding protein 2	CD2BP2	-2.72621	-2.89822	-3.29577	-1.96525	-3.42668	-2.27076	-5.17617	-4.08118	-2.8141	-3.16764	-3.71558	-3.07517	-2.16278	-1.7426	-1.75402	-2.38063	-2.91225	-2.48525	-4.65291	-3.09707	-2.4618	-2.70822	-2.11213	-1.73379	-1.95561	-2.02159	-2.37573	-2.61754	-2.24306	-2.34641	3	3	3	7.3	7.3	7.3	37.646	0	7.8473	376630000	10
O95405	O95405	Zinc finger FYVE domain-containing protein 9	ZFYVE9	-3.80773	-4.79467	-4.6012	-4.27984	-5.09241	-5.39611	-3.93444	-1.99375	-4.93096	-6.39045	-4.84779	-4.25399	-4.55613	-3.44744	-2.31846	-3.42286	-4.17514	-5.55029	-4.41785	-3.80586	-4.42451	-6.29274	-1.71586	-2.12899	-1.93406	-4.79126	-6.06428	-4.69379	-3.51707	-3.17771	4	4	4	4.8	4.8	4.8	156.4	0.00059666	3.2049	124940000	8
O95425	O95425	Supervillin	SVIL	0.893059	1.20129	1.32198	1.94784	2.10412	2.10265	0.0700645	0.0886707	0.136602	2.1223	2.02105	2.31483	1.6923	1.76822	1.67754	0.481235	0.816648	0.109377	0.120943	-0.693905	0.160366	-5.61266	-3.91502	-1.60806	-1.74857	-1.68787	-1.79458	1.31627	1.0902	1.55872	32	32	32	21	21	21	247.74	0	131.59	4805700000	184
O95433	O95433	Activator of 90 kDa heat shock protein ATPase homolog 1	AHSA1	1.69733	1.58203	1.4014	2.27957	2.03094	1.82139	1.9923	2.35064	1.92945	2.36543	2.34862	2.24298	2.41018	2.46359	2.48007	2.27515	2.53109	2.26321	3.32151	2.91337	2.86532	2.56016	2.52288	2.65135	2.45839	2.56199	2.60497	1.35502	1.05597	1.17663	20	20	20	68.9	68.9	68.9	38.274	0	153.75	12180000000	190
O95453	O95453	Poly(A)-specific ribonuclease PARN	PARN	-1.3268	-1.76499	-1.76887	-1.09494	-0.365706	-1.30221	-0.779524	-1.84502	-1.02227	-1.74859	-1.79838	-1.63292	-1.60976	-1.22581	-0.362778	-1.57111	-0.374933	-0.565485	0.621653	-0.291573	-0.849995	-1.36044	-1.14145	-0.520134	0.325155	0.270332	0.534037	-0.0971603	-0.0991058	-0.0635071	10	10	10	15.8	15.8	15.8	73.45	0	15.032	1533900000	31
O95456	O95456	Proteasome assembly chaperone 1	PSMG1	-0.661304	-0.883923	-0.892757	0.937084	0.437017	-0.189426	0.436859	-1.38946	-2.05706	-0.846062	-0.946335	-1.55389	-3.41608	-3.66177	-4.12693	-1.20405	0.0239468	-0.160734	-0.338991	-0.811678	-0.410688	-2.63358	-2.6776	-2.85049	-0.176565	-0.857264	-1.527	-1.87736	-2.55768	-1.81363	6	6	6	22.2	22.2	22.2	32.854	0	15.225	1408100000	49
O95466;Q8IVF7	O95466	Formin-like protein 1	FMNL1	-3.58066	-2.50968	-2.23709	-1.72746	-1.38354	-1.95669	-0.243946	-0.849791	0.10082	2.08551	1.9462	1.89527	-1.23309	-1.66401	-0.738552	-1.85751	-2.00733	-1.37394	-2.24417	-1.46532	-1.56055	-1.84057	-1.73811	-1.90853	-1.66071	-4.21183	-2.62091	-2.00709	-2.01015	-1.78653	11	11	9	11.9	11.9	9.9	121.85	0	14.695	1667900000	29
O95470	O95470	Sphingosine-1-phosphate lyase 1	SGPL1	0.536459	0.849228	0.933277	0.38323	-0.34882	0.378357	0.901331	0.514576	0.546793	-3.50303	-2.20436	-1.70714	1.39676	1.23808	1.34845	0.283821	-0.10734	0.362368	0.64723	0.115629	1.15657	0.745211	1.38574	0.866802	1.26405	1.25478	1.43059	0.499443	-0.546869	-0.184929	12	12	12	25.7	25.7	25.7	63.523	0	37.404	3628300000	73
O95471	O95471	Claudin-7	CLDN7	-3.06935	-4.27189	-3.7151	-2.75231	-4.17743	-5.66347	-0.900406	-0.756437	-1.15516	-6.04827	-3.81684	-3.69975	-1.54863	-1.42024	-1.94897	-1.53236	-0.716015	-1.29056	-1.42564	-1.49793	-1.53226	-2.71482	-2.46038	-2.7825	-0.562122	-0.153484	-0.423735	-1.22742	-1.08062	-1.07382	1	1	1	8.1	8.1	8.1	22.418	0	35.368	677720000	35
O95478	O95478	Ribosome biogenesis protein NSA2 homolog	NSA2	-3.75517	-4.80812	-2.0164	-0.7407	-1.85842	-1.05424	-5.22282	-5.72627	-4.19693	-5.16452	-4.21666	-4.901	-3.61565	-4.82079	-4.57202	-4.47268	-3.29663	-5.86529	-1.57925	-2.34339	-1.24832	-5.10132	-4.10762	-4.63775	-4.69538	-6.30119	-4.0872	-3.3007	-3.45971	-3.9364	3	3	3	15.4	15.4	15.4	30.065	0.00060484	3.4069	275770000	6
O95479	O95479	GDH/6PGL endoplasmic bifunctional protein;Glucose 1-dehydrogenase;6-phosphogluconolactonase	H6PD	-2.68982	-2.71019	-3.96044	-2.13003	-2.38366	-1.44583	-5.22421	-5.14283	-3.98775	-1.92905	-1.16077	-2.04949	-2.71953	-4.14898	-3.95792	-4.42658	-3.55554	-2.88773	-2.74249	-1.51848	-2.78076	-2.53047	-3.2371	-2.36412	-4.74589	-4.52997	-4.26778	-2.71106	-5.97013	-3.97557	4	4	4	7.5	7.5	7.5	88.892	0.00078725	3.0484	344120000	6
O95486	O95486	Protein transport protein Sec24A	SEC24A	-1.97643	-1.86658	-1.30454	-0.696074	-0.675116	-0.651953	-2.25282	-2.35183	-3.02175	-2.48585	-2.23689	-2.58312	-0.881256	-0.969351	-0.984446	-1.37825	-1.1718	-1.88716	-3.64055	-4.03708	-4.04393	-3.38822	-2.88425	-3.42584	-3.55859	-2.40212	-2.35993	-2.03986	-1.93315	-1.26437	6	6	6	4.8	4.8	4.8	119.75	0	8.7129	646530000	19
O95487	O95487	Protein transport protein Sec24B	SEC24B	-4.10561	-3.70005	-2.25695	-3.08032	-2.81013	-2.08461	-2.94809	-1.38106	-1.69623	-1.77505	-0.948395	-0.981604	-1.49489	-2.5833	-1.57103	-1.96486	-1.3092	-0.608437	-0.890453	-0.705843	-0.702129	-0.717293	-0.93417	-0.659605	-1.94287	-1.66608	-2.4508	-1.12316	-3.2251	-1.51377	7	7	7	6.4	6.4	6.4	137.42	0	21.989	861350000	29
O95490	O95490	Latrophilin-2	LPHN2	-3.78146	-3.30267	-3.11924	-1.49837	-1.98172	-2.04382	-3.24935	-3.27448	-3.09331	-4.0046	-3.73199	-5.04558	-5.05452	-4.76715	-4.36191	-5.73303	-5.93447	-2.58877	-2.08822	-1.94906	-1.98374	-1.87588	-5.91953	-4.50228	-3.42504	-6.26214	-4.27746	-2.77039	-3.89091	-1.90872	4	4	4	3.2	3.2	3.2	163.35	0.0013316	2.5518	283960000	10
O95551	O95551	Tyrosyl-DNA phosphodiesterase 2	TDP2	-4.58881	-1.45939	-1.60444	-3.04039	-2.36217	-2.84126	-1.65868	-2.73422	-2.81554	-3.43238	-2.77129	-2.57759	-4.91107	-3.1164	-2.97879	-2.99145	-2.79332	-2.68937	-2.90268	-1.90587	-3.09064	-2.70354	-5.334	-2.66909	-4.52747	-3.2646	-5.10519	-1.33248	-1.25175	-3.1219	5	5	5	19.3	19.3	19.3	40.929	0	11.591	376250000	8
O95563	O95563	Mitochondrial pyruvate carrier 2	MPC2	-1.25034	-1.14112	-1.54019	-0.536953	-0.805847	-0.528347	-1.64459	-1.67253	-0.620255	-2.87172	-3.42701	-3.54956	-1.1566	-0.780027	-0.700253	0.0781479	-0.0293198	-0.0106773	-1.66048	-2.34245	-1.33179	0.997536	0.908508	0.826179	-1.18768	-0.833828	-0.917387	-0.755789	-0.769926	-0.5313	3	3	3	32.3	32.3	32.3	14.279	0	8.7884	1530800000	35
O95571	O95571	Persulfide dioxygenase ETHE1, mitochondrial	ETHE1	-1.2891	-2.59687	-1.96841	1.44892	1.55843	1.58026	2.51891	2.81928	2.67967	0.334246	-0.440973	0.714975	2.52175	2.51872	2.48029	2.60922	2.54395	2.8933	1.96271	2.02186	2.05283	3.06585	3.02491	3.09658	-5.39682	-0.638256	-1.11834	2.47648	2.61163	2.72239	9	9	9	53.1	53.1	53.1	27.873	0	58.204	9878500000	109
O95573	O95573	Long-chain-fatty-acid--CoA ligase 3	ACSL3	2.70419	3.01228	2.77371	3.01139	3.39849	3.0312	3.52938	3.70598	3.15552	3.21704	3.31168	2.974	4.71584	4.70464	4.69481	3.71571	3.85082	3.35578	2.9451	3.13806	2.77058	3.27811	3.10818	3.18533	1.31989	1.88047	1.38588	2.84135	2.15633	3.07034	33	33	28	51	51	48.5	80.419	0	323.31	23681000000	554
O95602	O95602	DNA-directed RNA polymerase I subunit RPA1	POLR1A	-3.00911	-3.3579	-2.33814	-2.4647	-2.515	-3.65683	-2.55137	-2.97149	-2.77526	-1.71507	-3.17933	-2.61577	-2.7652	-5.37998	-3.65872	-3.35385	-2.06835	-2.98011	-1.41951	-1.76909	-3.92092	-0.60578	-1.67865	-2.70074	-3.29522	-2.43778	-2.74136	-5.1212	-5.41235	-3.9473	6	6	6	4.2	4.2	4.2	194.81	0	6.9261	410640000	11
O95613	O95613	Pericentrin	PCNT	0.890774	0.981708	0.979361	0.990271	1.19513	-1.58008	-3.82234	-3.47492	-3.28595	-1.60278	-3.46658	-1.57283	0.602161	-4.5439	0.630825	0.870079	1.17864	-3.17988	-6.22219	-4.81701	-0.0972805	1.48289	1.36126	1.43182	-4.99417	1.52048	1.58424	-2.60281	-3.58551	0.89138	4	4	4	1.9	1.9	1.9	378.03	0.00078431	3.0086	2699800000	16
O95619	O95619	YEATS domain-containing protein 4	YEATS4	-0.780714	-1.16225	-1.44057	-0.70084	-1.30051	-1.08962	-1.87169	-0.917496	-2.44205	-1.06613	-1.17835	-1.50533	-1.64636	-1.83645	-1.68048	-2.24474	-1.40515	-1.99337	-2.47827	-1.86928	-2.90626	-2.53929	-2.25568	-2.63347	-0.884188	-0.383655	-0.38261	-2.34384	-1.7272	-2.58237	4	4	4	22.5	22.5	22.5	26.499	0.00042337	4.3168	809820000	18
O95630	O95630	STAM-binding protein	STAMBP	-3.06357	-4.51347	-2.84954	-2.03618	-1.02788	-1.81459	-0.579697	-1.04667	-0.785965	-0.279232	-0.229797	-0.370916	-0.563906	-0.458555	-1.33624	-1.11428	-1.02285	-1.75744	-2.62494	-1.48973	-4.83258	-1.07131	-1.02557	-1.34212	-1.08101	-0.6334	-0.826178	-0.209955	-1.71768	-0.143471	5	5	5	13.7	13.7	13.7	48.076	0	9.05	1081400000	37
O95639	O95639	Cleavage and polyadenylation specificity factor subunit 4	CPSF4	-1.26642	-1.05613	-3.2865	-1.75582	-3.33568	-2.91801	-5.40777	-5.42962	-1.64496	-2.63206	-1.87702	-4.59493	-2.31216	-2.18421	-2.77604	-5.47232	-3.54826	-3.31766	-2.5597	-4.62739	-5.15736	-4.53411	-4.12703	-2.6692	-2.03345	0.339519	-1.55239	-3.1592	-2.14727	-2.76378	3	3	3	17.5	17.5	17.5	30.255	0.00060545	3.4171	370710000	6
O95671	O95671	N-acetylserotonin O-methyltransferase-like protein	ASMTL	0.923554	0.9907	1.05153	0.0177708	0.419533	0.289925	0.0634785	-0.145298	-0.134684	-0.121792	-0.155592	-0.407488	-0.459778	0.242449	-0.267549	0.335983	0.434307	-0.218742	-0.568945	0.435757	0.00870514	0.357937	0.80096	0.774042	-0.0383129	-0.122806	-0.306593	-0.471035	-1.15789	-0.750059	12	12	12	30.4	30.4	30.4	68.856	0	48.062	2683700000	49
O95684	O95684	FGFR1 oncogene partner	FGFR1OP	-1.41452	-3.14242	-0.390192	-4.57337	-1.38795	-1.27909	-3.98423	-4.10036	-3.31797	-2.34416	-4.24059	-4.6478	-3.71954	-3.64378	-2.97491	-1.75217	-3.57898	-3.54601	-1.69003	-5.88847	-4.44589	-2.71898	-4.06085	-1.91259	-3.15707	-3.95449	-4.59256	-2.81092	-3.49397	-4.44134	4	4	4	10.8	10.8	10.8	43.064	0.0004215	4.2387	375560000	5
O95685	O95685	Protein phosphatase 1 regulatory subunit 3D	PPP1R3D	-2.58359	-4.17543	-3.85526	-5.75026	-5.98926	-4.69888	-3.92221	-3.99873	-3.21103	-3.69218	-3.69243	-3.46452	1.64709	0.716909	1.41391	-0.362778	-1.11865	-0.900864	-2.60753	-1.14186	-5.14578	-0.90851	-2.24243	-1.94189	-2.25525	-1.22961	-1.30287	-2.89744	-3.97117	-2.52519	7	7	7	34.4	34.4	34.4	32.559	0	8.892	952060000	30
O95707	O95707	Ribonuclease P protein subunit p29	POP4	-1.52254	-1.97699	-2.09104	-0.926922	-0.739405	-1.35717	-0.772318	-1.923	-1.42103	-1.61025	-2.19995	-2.24682	-4.35386	-5.64781	-2.82717	-0.461178	-0.461929	-0.916902	0.355314	0.0392799	-0.0387535	-2.7794	-2.25733	-2.20795	-2.03496	-4.16929	-3.10861	-0.593468	-1.88344	-1.52665	5	5	5	28.2	28.2	28.2	25.424	0.00023105	6.1989	1063500000	27
O95716	O95716	Ras-related protein Rab-3D	RAB3D	-4.48034	-2.5569	-2.57841	-5.09437	-4.07169	-3.71934	-2.59384	-1.65911	-2.17657	-4.7368	-2.9438	-3.72906	2.30012	2.56752	2.30275	1.32652	0.863369	1.19009	-2.44782	-2.62907	-3.1951	1.18724	0.929731	0.702957	1.03225	1.52244	0.813976	-5.34996	-4.79837	-4.79122	11	10	9	54.8	51.1	45.2	24.267	0	108.67	2671000000	59
O95721	O95721	Synaptosomal-associated protein 29	SNAP29	0.318291	0.221338	0.491413	0.313633	-0.474176	0.605911	0.368641	1.31037	1.25118	-0.171888	0.0386467	-0.734608	1.88849	1.92951	2.06084	1.55346	1.51785	1.20103	-0.592772	-0.0500832	0.0776539	0.349915	0.233684	1.54772	0.393293	0.731115	0.471937	-1.269	-1.27026	-0.324392	9	9	9	41.5	41.5	41.5	28.97	0	15.211	3800800000	51
O95747	O95747	Serine/threonine-protein kinase OSR1	OXSR1	1.95343	2.33032	1.94873	2.23668	2.10538	2.68204	1.93437	2.22202	1.85706	2.74381	2.70039	2.75817	0.109333	0.0803013	0.676632	1.56208	1.3659	1.50636	1.21174	2.26932	1.97252	2.98097	2.71857	2.98535	1.29643	0.90332	0.820726	2.59758	2.12062	2.48694	18	18	15	31.3	31.3	25	58.022	0	107.65	10301000000	234
O95749	O95749	Geranylgeranyl pyrophosphate synthase	GGPS1	-1.70301	-1.84512	-2.19102	-5.92536	-3.41338	-4.62314	-2.39933	-1.46844	-2.36664	-4.84744	-4.24921	-3.47414	-2.08739	-1.81639	-0.586948	-0.210318	-1.45116	-1.76712	-1.04153	-0.666449	-2.1543	-2.55838	-0.892961	-3.43755	-2.93292	-3.52072	-4.26346	-2.28886	-1.22649	-1.37294	4	4	4	13.7	13.7	13.7	34.87	0.00023127	6.2124	645860000	32
O95757	O95757	Heat shock 70 kDa protein 4L	HSPA4L	1.83221	1.9149	1.72588	1.60381	1.18129	1.38603	2.15091	2.55343	2.29444	2.57855	2.42789	2.49509	1.721	1.55618	1.24395	1.34787	1.20589	1.77301	2.03518	0.840975	1.42042	2.36512	1.83126	2.10871	1.9968	2.20996	2.08173	2.13884	2.06914	1.91563	30	24	24	49.5	42.1	42.1	94.511	0	159.78	8794800000	229
O95758	O95758	Polypyrimidine tract-binding protein 3	PTBP3	0.504435	0.243376	0.161312	-1.32742	-1.31871	-1.27285	1.17418	0.910423	1.09087	0.06497	-0.68775	-0.339407	1.63852	1.79585	1.67455	2.09206	2.48568	2.29041	0.890488	0.853622	0.927349	1.24842	1.59777	1.18447	0.533043	1.25382	0.877336	0.927237	1.22793	1.20866	13	11	11	34.4	30.8	30.8	59.689	0	144.42	4879100000	133
O95777	O95777	U6 snRNA-associated Sm-like protein LSm8	LSM8	-0.273542	-0.0294247	-0.745552	-0.770357	-0.32811	0.0372086	-0.82588	-0.122856	0.184359	0.0484905	-0.0449829	-0.935896	-0.0182171	-1.33067	-0.743551	0.375301	0.660238	-0.490091	-0.528727	-0.674561	-0.33935	-0.759104	-1.18333	0.159712	0.309519	-0.846073	-0.0193882	-0.855171	0.0915127	-0.792738	5	5	5	44.8	44.8	44.8	10.403	0	11.336	1935400000	27
O95782	O95782	AP-2 complex subunit alpha-1	AP2A1	3.72353	3.64647	3.38374	4.46328	4.25531	4.3132	2.6971	2.90527	2.57088	3.54675	3.40511	3.27538	3.58487	3.4828	3.35334	3.81442	3.82193	3.42188	3.80841	4.02073	3.66341	3.50271	3.55695	3.48335	2.42129	2.60474	2.37221	3.85238	3.92348	3.78213	50	50	37	47.6	47.6	39.4	107.54	0	299.59	29087000000	533
O95785	O95785	Protein Wiz	WIZ	-4.02043	-4.32899	-4.02811	-3.46937	-3.24451	-2.75842	-4.47811	-4.65587	-3.87947	-3.60007	-3.66576	-4.8034	-3.17901	-3.19387	-2.82117	-4.27881	-3.92756	-3.72426	-3.32536	-3.24959	-3.6368	-4.42251	-3.6668	-4.00978	-2.51704	-1.6108	-1.34609	-4.72941	-5.25218	-4.9681	4	4	4	2.4	2.4	2.4	178.67	0.0015083	2.4415	184450000	9
O95786	O95786	Probable ATP-dependent RNA helicase DDX58	DDX58	-3.97715	-3.60762	-4.45398	-5.0504	-5.24465	-5.11635	-5.45856	-5.20765	-6.16769	0.0484505	-0.398699	-0.563501	-3.82376	-5.09077	-3.95438	-4.86432	-4.98628	-5.05729	-3.43222	-5.57849	-4.95941	-3.19957	-3.18092	-5.82858	-4.27681	-5.64407	-5.02169	-5.06095	-4.6264	-4.78397	8	8	8	10.2	10.2	10.2	106.6	0	10.718	227170000	12
O95793	O95793	Double-stranded RNA-binding protein Staufen homolog 1	STAU1	1.74951	1.88112	2.11498	1.64828	1.97725	1.84412	1.98496	1.86104	1.99996	2.10317	2.03852	2.0217	4.41975	4.56336	4.53081	1.93924	1.92866	2.00912	3.19505	2.88714	3.47053	2.52307	2.48618	2.54137	0.796219	0.991533	1.46436	1.81678	0.917559	1.70614	21	21	19	42.6	42.6	41.1	63.182	0	100.63	14819000000	258
O95801	O95801	Tetratricopeptide repeat protein 4	TTC4	-1.08672	-0.696314	-0.364687	-0.0271873	-0.543112	0.0955982	-0.0257702	-0.66004	-0.0721512	-0.534262	-0.60243	-0.498846	-4.09228	-2.03182	-3.91622	-1.56723	-1.85212	-2.69363	1.10324	1.51519	1.13884	-4.1761	-4.46195	-4.29141	-2.32759	-4.64673	-2.34558	-4.10299	-2.28992	-3.17012	9	9	9	33.9	33.9	33.9	44.678	0	34.202	1742800000	28
O95810	O95810	Serum deprivation-response protein	SDPR	-5.36917	-4.51888	-5.06548	-3.36586	-3.27782	-2.26515	-4.74312	-5.11216	-4.77773	0.13179	0.185276	0.231306	-1.09488	-5.04449	-4.77494	-0.517048	-0.70718	-3.44062	-6.20671	-0.661262	-0.337341	-0.937832	-2.64099	-4.81023	-1.54684	-1.01061	-1.04827	1.17878	1.43126	0.136471	8	8	8	24.7	24.7	24.7	47.173	0	18.292	1103300000	17
O95816	O95816	BAG family molecular chaperone regulator 2	BAG2	2.85343	3.41786	3.50471	2.85214	2.85773	2.69423	3.02042	3.03848	3.13832	3.03362	3.03144	2.91237	-1.55036	-1.15817	-1.0086	1.96714	1.8137	1.87026	3.02231	3.1919	3.37045	-3.08112	-2.86704	-4.06794	-0.378273	0.173508	0.292932	-3.8381	-5.17012	-4.419	11	11	11	66.4	66.4	66.4	23.772	0	196.37	12214000000	161
O95817	O95817	BAG family molecular chaperone regulator 3	BAG3	1.76506	2.35554	1.75243	1.49027	1.41298	1.21177	-0.247198	-0.816324	-0.611902	1.93732	1.78545	1.51583	-0.440224	-2.77946	-0.310148	1.48755	1.05614	1.1106	3.5945	3.44034	3.41728	-0.249315	-0.250162	0.121468	2.94395	3.03663	3.00077	0.337139	0.78212	0.060833	27	27	27	63.7	63.7	63.7	61.594	0	134.12	9178900000	219
O95819	O95819	Mitogen-activated protein kinase kinase kinase kinase 4	MAP4K4	-1.35131	-0.761591	-1.22581	0.0380173	-0.0312786	-0.225153	-2.07517	-1.27159	-1.56438	-1.47071	-1.10598	-1.69662	-2.28615	-4.04931	-1.78425	-1.5378	-1.55771	-1.60474	-0.55624	-0.105085	-0.502527	-2.81083	-3.55222	-4.05498	-4.04614	-4.31049	-3.80525	0.418249	0.732655	-0.20297	15	15	5	14.5	14.5	6.2	142.1	0	14.861	1164100000	45
O95825	O95825	Quinone oxidoreductase-like protein 1	CRYZL1	-1.0696	-0.930073	-1.33528	-1.28281	-1.45625	-1.82853	-1.58233	-0.95512	-1.63812	-0.304239	-1.09341	-0.88415	-1.80845	-1.40227	-2.56395	-2.0151	-1.19809	-1.35078	-0.521713	-1.44103	-0.397383	-4.84076	-2.29276	-2.33732	-2.95235	-2.10104	-4.35743	-1.30463	-3.46146	-1.16401	4	4	4	16	16	16	38.696	0	8.427	887590000	10
O95831	O95831	Apoptosis-inducing factor 1, mitochondrial	AIFM1	4.99625	4.84073	5.02116	2.8061	2.59491	2.86453	3.31475	3.38174	3.52583	2.79866	2.85308	2.92783	3.85009	3.57922	3.84569	3.94191	3.8978	4.09016	3.41517	3.56877	3.58399	4.20304	4.03306	4.04124	4.98193	4.94928	4.93788	3.49542	3.58417	3.54168	32	32	32	48.6	48.6	48.6	66.9	0	241.84	35583000000	549
O95833	O95833	Chloride intracellular channel protein 3	CLIC3	-4.94772	-6.16973	-3.88373	-5.28498	-5.03647	-4.6022	0.670961	0.0439224	0.628584	-1.89719	-2.76791	-4.00529	3.04122	3.0893	3.04439	-2.08011	-4.77264	-3.71736	2.41722	2.58856	2.29452	0.0662041	-1.16095	-1.20538	-5.71573	-5.72419	-5.14812	2.61718	2.3928	2.34047	13	13	13	68.6	68.6	68.6	26.648	0	64.816	5137900000	88
O95834	O95834	Echinoderm microtubule-associated protein-like 2	EML2	1.14522	0.865206	1.04999	-3.39889	0.431883	0.528532	0.841765	0.642891	0.673121	0.452423	0.525059	0.188664	0.163889	1.10224	1.08405	1.59441	2.05604	2.1262	-1.25458	0.139011	0.539898	0.147203	0.169359	0.86241	-2.02922	0.39743	-3.67764	1.09981	1.38688	1.74788	14	14	14	32.8	32.8	32.8	70.678	0	28.444	3910200000	38
O95848	O95848	Uridine diphosphate glucose pyrophosphatase	NUDT14	-3.65364	-2.10654	-1.93804	-5.73746	-1.9685	-5.17795	-1.23566	-1.34128	-1.092	-1.70965	-2.00541	-4.49766	-1.17503	-1.16291	-1.04645	-2.75154	-1.62391	-1.62718	-5.97322	-4.7135	-4.80122	-3.8863	-4.2706	-3.63794	-1.48397	-4.81258	-5.49572	-0.737932	-1.2505	-0.608534	1	1	1	5	5	5	24.118	0.0032967	2.0619	485800000	8
O95861	O95861	3(2),5-bisphosphate nucleotidase 1	BPNT1	3.1658	3.28003	3.23048	0.703959	3.04922	3.17081	2.74324	3.74465	3.46228	3.87564	3.85096	3.79341	3.17095	3.23033	3.52723	4.07439	4.00948	3.98962	3.36245	3.39945	2.36126	3.86785	3.81109	3.66062	2.14988	2.04752	1.79383	4.14352	3.84472	4.03026	17	17	17	57.1	57.1	57.1	33.392	0	144.91	25595000000	259
O95864	O95864	Fatty acid desaturase 2	FADS2	3.15315	2.8752	2.73212	-3.96454	-5.03159	-2.14569	-0.736219	-0.106121	-0.642262	1.60067	1.24349	1.13924	-2.51985	-4.04505	-5.91085	-5.25049	-4.18761	-3.72449	-4.51833	-5.25917	-3.83497	-4.64034	-4.09274	-5.09705	-4.11142	-5.49839	-4.4921	-5.05755	-3.58001	-5.00034	9	9	9	19.1	19.1	19.1	52.259	0	28.766	2374800000	53
O95865	O95865	N(G),N(G)-dimethylarginine dimethylaminohydrolase 2	DDAH2	1.73218	1.4112	1.87331	-0.534308	0.134317	0.394646	1.07845	1.16737	1.4202	0.734388	0.705284	0.90373	0.652542	0.282757	0.264027	-2.46834	-1.53492	-1.43578	-1.20126	-2.19291	-1.86761	-0.859509	-0.937511	-0.519062	0.52355	0.56337	1.33262	-0.508551	-0.752369	-0.03195	8	8	8	38.9	38.9	38.9	29.644	0	23.906	2973900000	70
O95870	O95870	Abhydrolase domain-containing protein 16A	ABHD16A	-1.04998	-4.50614	-3.8087	-4.82085	-2.52964	-3.30448	-2.98516	-1.36812	-2.91626	-4.51199	-5.11735	-6.61463	-1.67165	-0.46859	-0.301189	-1.46081	-2.84696	-3.4685	-1.13196	-1.15406	-1.78901	-1.81341	-4.06888	-2.29472	-1.87595	-1.88132	-1.02398	-1.9442	-2.98508	-1.89367	5	5	5	14.2	14.2	14.2	63.243	0	11.763	572090000	15
O95881	O95881	Thioredoxin domain-containing protein 12	TXNDC12	2.98311	2.89171	3.32763	3.0526	2.29955	2.38358	1.97609	2.00271	2.50773	0.986763	0.73534	1.03697	0.785589	0.715645	0.136686	1.00413	0.989136	0.595011	0.226831	0.65044	0.509457	-0.394218	0.571322	0.698784	0.609814	0.170164	0.506744	0.454418	0.678375	0.396688	10	10	10	47.7	47.7	47.7	19.206	0	22.848	7030700000	154
O95905	O95905	Protein SGT1	ECD	-1.26948	-0.99366	-0.834198	-2.49171	-2.69549	-2.13579	-5.40476	-4.88158	-5.16804	-1.44618	-2.56894	-1.67071	-2.83565	-2.74895	-3.43147	-5.26477	-3.30189	-4.55984	-2.8785	-4.88618	-4.5796	-2.11524	-5.12342	-3.36218	-3.9157	-1.51015	-3.1686	-2.99839	-4.7595	-2.53958	3	3	3	6.5	6.5	6.5	72.757	0.00021552	4.6533	346900000	15
O95926	O95926	Pre-mRNA-splicing factor SYF2	SYF2	-5.24404	-6.26936	-4.2785	-4.95319	-4.03098	-4.27577	-3.99451	-5.00134	-3.58807	-4.73808	-4.37036	-3.70288	-5.21529	-4.00916	-5.82523	-4.79561	-3.85603	-2.9027	-4.83051	-4.62368	-2.94883	-4.72878	-5.89253	-5.69637	-4.38801	-3.97421	-4.97768	-5.11905	-4.9806	-6.0492	1	1	1	4.5	4.5	4.5	28.722	0	11.098	22373000	1
O95983	O95983	Methyl-CpG-binding domain protein 3	MBD3	-0.972216	-2.81639	-2.05086	-1.48493	-1.57975	-1.79724	-0.872637	-2.8876	-0.643948	-0.897842	-1.68526	-1.70915	-0.454203	-3.15884	-1.3426	-1.12391	-4.08311	-2.00751	-2.26646	-2.15024	-1.79561	-4.77417	-1.92401	-3.26706	-1.13053	-0.135529	-1.65775	-4.87587	-3.26901	-3.23248	3	3	3	16.8	16.8	16.8	32.844	0.0013361	2.6124	706600000	4
O95989	O95989	Diphosphoinositol polyphosphate phosphohydrolase 1	NUDT3	-1.97022	-2.31674	-2.2462	-2.63417	-1.74266	-2.29506	-2.24585	-1.63254	-4.9213	-1.7827	-1.56413	-2.98189	-1.81148	-1.99713	-1.52703	-1.34634	-3.12733	-3.88822	-1.72612	-0.745932	-1.33713	-2.69954	-4.04439	-4.01132	-1.83073	-1.40742	-1.51741	-4.32292	-5.60081	-5.41466	2	2	2	9.3	9.3	9.3	19.471	0.00042517	4.3926	557950000	26
O95994	O95994	Anterior gradient protein 2 homolog	AGR2	-4.65871	-1.80072	-2.98381	-2.38294	-3.17994	-3.88615	4.04198	4.05994	3.8887	0.249075	0.535881	0.82085	5.95662	5.914	5.85904	4.1599	4.1475	3.86499	-3.63905	-2.53181	-3.48607	4.80897	4.61758	4.67696	-1.28809	-1.13367	-2.02399	-2.50069	-1.27018	-1.29443	19	19	18	65.7	65.7	65.7	19.979	0	144.55	26815000000	274
O95999	O95999	B-cell lymphoma/leukemia 10	BCL10	0.330158	0.300303	0.849928	-1.21683	-1.23891	-2.12627	-1.16404	-1.64889	-0.698437	-0.482309	0.860708	-0.1572	-5.71021	-3.99934	-4.10296	-1.53922	-2.5348	-3.15922	-1.08067	-1.16357	-0.293938	-2.05713	-0.944098	-3.1275	0.536678	-3.8855	-3.55974	-2.08082	-2.00615	-1.06985	9	9	9	37.8	37.8	37.8	26.251	0	14.692	1327400000	35
O96000	O96000	NADH dehydrogenase [ubiquinone] 1 beta subcomplex subunit 10	NDUFB10	1.83157	1.99431	0.774454	2.4013	1.06132	2.16602	0.413225	1.20908	0.637457	0.535362	0.77766	0.654762	1.27635	1.77644	0.924799	1.45708	1.68446	2.19887	0.955465	1.43473	1.38833	2.93284	2.7695	3.03731	2.86426	2.93543	2.90429	2.77034	2.64741	2.79853	9	9	9	49.4	49.4	49.4	20.776	0	73.746	9236100000	159
O96005	O96005	Cleft lip and palate transmembrane protein 1	CLPTM1	1.20796	1.46586	1.43457	1.39398	1.51792	1.53222	0.510376	0.844292	0.788408	0.929457	0.923248	1.1159	0.740139	0.855839	1.0666	2.34181	2.07444	2.09292	1.25458	-0.197247	1.14531	1.73883	1.70921	1.29903	0.946594	1.255	1.21731	1.28879	0.853224	1.22372	6	6	6	10.6	10.6	10.6	76.096	0	21.184	5856700000	71
O96008	O96008	Mitochondrial import receptor subunit TOM40 homolog	TOMM40	1.80562	1.72536	1.52757	2.31789	1.97138	2.05695	2.28484	2.54229	1.96156	1.61422	1.33859	1.85844	0.702438	0.749922	0.530867	2.05029	2.66894	2.34641	1.92692	1.99695	1.93346	1.79653	1.82412	1.46905	2.38472	2.84585	2.65782	1.79499	1.87598	2.12097	11	11	11	55.1	55.1	55.1	37.893	0	229.48	9224600000	234
O96011	O96011	Peroxisomal membrane protein 11B	PEX11B	-3.25233	-2.95542	-2.49245	-2.62621	-3.02091	-2.72142	-3.22672	-2.34493	-1.97281	-5.0964	-4.37083	-4.32104	-1.27529	-1.2527	-1.32818	-1.97437	-2.79318	-1.88723	-3.44828	-2.91592	-3.81685	-0.572416	-0.891792	-1.42998	-1.30118	-1.24648	-1.86621	-1.27889	-1.11595	-2.39269	4	4	4	18.9	18.9	18.9	28.431	0	9.3936	556670000	10
O96015	O96015	Dynein light chain 4, axonemal	DNAL4	-5.7281	-4.90521	-4.95807	-4.78917	-6.44873	-4.24079	-5.12341	-4.10176	-4.85254	-3.69387	-4.67198	-4.46633	-3.02002	-2.60148	-2.40668	-4.36586	-4.12978	-4.20233	-2.77696	-3.04891	-5.74958	-4.64936	-5.13659	-4.99162	-3.47389	-3.78979	-3.81154	-3.06841	-5.61308	-5.47151	1	1	1	12.4	12.4	12.4	12.009	0.00096043	2.7234	131010000	9
O96017	O96017	Serine/threonine-protein kinase Chk2	CHEK2	-0.841125	-2.1421	-0.976189	-4.09879	-3.85237	-3.5556	-2.10877	-1.85142	-2.8901	-4.4606	-4.46628	-5.11747	-0.685778	-0.620052	-0.326855	-0.676466	-0.909245	-1.01565	-1.26701	-1.40729	-1.76417	-0.951712	-1.05415	-1.71015	-0.365328	-1.34725	-1.02347	-3.31847	-2.90212	-2.86333	4	4	4	9.8	9.8	9.8	60.914	0.00021839	4.9253	806690000	39
O96019;O94805	O96019	Actin-like protein 6A	ACTL6A	2.5011	2.23065	2.23684	3.13278	3.12582	3.06033	2.44115	2.2182	2.57628	2.41955	2.9699	2.2618	2.50127	2.21315	1.88852	2.55469	2.73328	2.62889	2.97072	3.04857	3.28222	2.37015	2.41908	2.61146	3.04694	2.89989	2.14426	1.60585	2.00305	2.03577	11	11	11	40.1	40.1	40.1	47.46	0	132.23	14939000000	236
O96028	O96028	Histone-lysine N-methyltransferase NSD2	WHSC1	-3.52956	-3.70432	-2.36215	-2.1724	-2.11525	-1.94873	-5.61443	-6.16132	-2.86063	-1.59579	-1.67811	-1.57507	-4.10149	-5.12081	-4.64114	-4.5032	-4.12744	-2.78648	-2.70176	-3.26317	-3.30339	-5.11235	-5.21009	-5.62568	-2.36381	-2.78102	-2.49334	-4.77237	-5.36238	-5.259	3	3	3	2.8	2.8	2.8	152.26	0.0002302	6.1043	260900000	4
O96033	O96033	Molybdopterin synthase sulfur carrier subunit	MOCS2	-1.53313	-0.865515	-1.50879	-0.276146	-0.352802	-0.896854	-1.70134	-1.2096	-1.26124	-0.401024	-0.472685	-0.203585	-1.65627	-2.5923	-2.23866	-3.36021	-3.08377	-4.91878	-2.67247	-2.1649	-1.64269	-4.12502	-2.24721	-5.79422	-0.759466	-0.569834	-0.947083	-1.69636	-1.13585	-0.886671	2	2	2	37.5	37.5	37.5	9.7552	0	9.2344	908490000	15
P00167	P00167	Cytochrome b5	CYB5A	0.324486	0.160326	0.0417767	0.84219	0.720881	0.796049	2.1799	2.3217	2.32794	-0.0319138	-0.790297	-0.458248	3.04147	3.15255	2.63441	1.58076	2.44601	2.1577	-0.26498	0.403469	0.794443	2.616	2.73244	2.94628	1.69626	2.53797	2.73198	1.45379	1.69757	1.51573	7	7	7	59	59	59	15.33	0	158.24	8185200000	137
P00325;P07327;P00326	P00325;P07327	Alcohol dehydrogenase 1B;Alcohol dehydrogenase 1A	ADH1B;ADH1A	-2.8307	-2.4718	-2.56469	-0.153784	-0.152504	0.516111	-3.05124	-3.60954	-3.09929	-2.8416	-4.36516	-3.04443	-2.05046	-3.02865	-2.73219	-5.07203	-3.31922	-2.39804	-7.02555	-4.87939	-4.87485	-4.55765	-3.60715	-2.32072	-4.97857	-3.70659	-3.15289	-1.93566	-3.14772	-4.07501	6	6	6	19.7	19.7	19.7	39.854	0	26.938	482400000	9
P00338;P07864	P00338	L-lactate dehydrogenase A chain	LDHA	7.60114	7.61393	7.61382	7.98772	8.21883	8.35189	8.56117	8.51055	8.67673	9.22049	9.03213	9.1399	7.59464	7.58153	7.68455	7.52768	7.74751	7.71148	9.33579	9.3478	9.48764	8.25404	8.33407	8.31625	6.89726	6.59214	6.65976	8.64152	8.90212	8.87902	46	46	41	72.6	72.6	68.4	36.688	0	323.31	845190000000	2419
P00352	P00352	Retinal dehydrogenase 1	ALDH1A1	-1.52807	-2.92906	-4.44441	-3.66216	-4.97909	-5.95615	2.05905	1.95111	1.80367	-4.02486	-3.6476	-5.36754	-4.45641	-3.15203	-4.48919	-5.44977	-4.99068	-3.50857	-4.23372	-3.02765	-4.67945	-5.31238	-4.8843	-3.31921	-4.1829	-4.0953	-5.9653	-3.13846	-5.3337	-5.28411	12	11	11	32.9	31.1	31.1	54.861	0	50.519	858800000	18
P00367	P00367	Glutamate dehydrogenase 1, mitochondrial	GLUD1	4.72378	4.63561	4.03695	5.10284	5.25914	4.8535	5.17977	5.50733	5.26203	5.44408	5.20358	5.54295	4.96605	4.81496	4.73178	3.91707	4.24507	4.21948	4.3567	4.52149	4.22825	3.77317	3.63339	3.95225	4.91369	5.30991	5.34901	5.79331	5.9848	5.79583	35	35	13	53	53	23.3	61.397	0	323.31	70440000000	767
P00374;Q86XF0	P00374;Q86XF0	Dihydrofolate reductase;Dihydrofolate reductase, mitochondrial	DHFR;DHFRL1	-0.161272	-0.0374203	0.195478	-0.719202	-0.202997	-0.56032	-0.825298	-3.26463	-1.51342	-0.441067	-0.801905	-0.846531	-3.10068	-2.30178	-3.23192	0.187254	0.408444	0.262117	-1.06206	-1.02733	-2.49185	-0.914198	-1.6363	-1.343	0.44836	0.838886	0.639261	-0.946461	-1.1281	-0.919435	4	4	4	26.2	26.2	26.2	21.452	0	49.896	1598300000	62
P00387	P00387	NADH-cytochrome b5 reductase 3;NADH-cytochrome b5 reductase 3 membrane-bound form;NADH-cytochrome b5 reductase 3 soluble form	CYB5R3	4.20433	4.26457	4.26459	5.24703	5.20607	5.18262	3.42515	3.62882	3.55235	3.82839	3.84688	3.85549	4.4569	4.55091	4.60327	3.51733	3.25528	3.40986	2.63465	2.6916	2.83185	3.25519	3.51365	3.32857	1.6199	2.44207	1.7428	4.42174	4.51406	4.58455	17	17	17	55.8	55.8	55.8	34.234	0	323.31	37263000000	465
P00390	P00390	Glutathione reductase, mitochondrial	GSR	3.40892	3.36653	3.30696	1.79285	1.93212	1.84629	3.69497	3.96612	3.71094	2.26501	1.66847	2.04432	4.43053	4.62313	4.51745	3.42912	3.67391	3.80445	2.17091	2.16942	2.2314	3.38105	3.15766	3.08205	4.06942	4.41123	3.99683	3.69963	4.14621	4.26823	19	19	19	41.6	41.6	41.6	56.256	0	323.31	25038000000	360
P00403	P00403	Cytochrome c oxidase subunit 2	MT-CO2	1.23581	-0.386671	1.0201	1.30205	1.23886	0.84252	1.19821	1.24511	0.912558	0.165497	-0.484348	-0.0370369	0.497976	0.602308	0.504875	1.723	1.62931	1.4352	0.593063	0.752026	0.563904	0.330072	-0.413902	-0.268124	0.97839	0.895491	1.24799	1.96487	1.46401	2.0543	4	4	4	16.3	16.3	16.3	25.565	0	46.765	4513000000	75
P00441	P00441	Superoxide dismutase [Cu-Zn]	SOD1	4.04808	4.40102	4.15962	4.42205	4.38765	4.11922	4.57442	4.80187	4.73341	4.9316	4.74449	5.03256	6.54094	6.42866	6.30195	4.86151	5.30246	5.30127	5.64704	5.61615	5.70628	4.63532	5.05548	4.95011	4.04538	4.8303	4.72178	5.12072	5.56736	6.21182	15	15	15	97.4	97.4	97.4	15.936	0	323.31	87013000000	610
P00450	P00450	Ceruloplasmin	CP	-4.10448	-5.74521	-4.53379	-4.53207	-5.01044	-4.86883	-3.4696	-6.53978	-4.57137	-4.75916	-5.77002	-3.57529	-4.99323	-5.29386	-4.59267	0.525627	0.450754	0.749416	-4.65333	-3.72395	-3.64044	-4.93812	-4.44581	-5.67468	-4.71573	-5.06595	-5.14389	-3.99185	-4.47111	-4.1229	7	7	7	11.8	11.8	11.8	122.2	0	34.871	355840000	11
P00491	P00491	Purine nucleoside phosphorylase	PNP	0.532558	1.25824	1.28452	0.00508308	0.064785	0.16371	3.70148	3.74161	3.74615	3.6194	3.4126	3.41297	1.90166	2.07545	2.40009	4.19511	4.26258	4.29728	3.07096	3.20254	3.11765	3.93027	4.00363	3.94561	1.88714	2.04411	1.7835	3.14525	2.5993	3.15104	21	21	21	72	72	72	32.118	0	323.31	20914000000	276
P00492	P00492	Hypoxanthine-guanine phosphoribosyltransferase	HPRT1	3.47169	3.48285	3.33397	1.54268	1.39909	1.84027	3.2049	3.29964	3.05661	3.85884	3.86037	3.915	2.15324	2.08935	2.02506	3.41884	3.43233	3.25774	4.25249	4.13033	4.18584	1.21966	0.980787	1.34774	2.83484	3.24233	3.16897	2.08761	2.01507	1.918	18	18	18	73.9	73.9	73.9	24.579	0	134.17	21245000000	287
P00505	P00505	Aspartate aminotransferase, mitochondrial	GOT2	5.05963	5.19594	5.18858	5.00839	5.05633	5.088	5.84817	6.02789	5.73089	4.9428	4.76194	4.85907	4.47435	4.23608	4.16329	5.82007	6.0233	5.85698	5.99669	5.93304	5.77137	6.38392	6.50431	6.39138	5.86196	5.74277	5.77898	5.85121	6.08237	5.98536	38	38	38	65.1	65.1	65.1	47.517	0	323.31	119560000000	893
P00533	P00533	Epidermal growth factor receptor	EGFR	2.01274	2.22564	2.24324	2.20567	2.06662	2.07557	1.62216	1.43276	1.66628	2.13435	2.1202	2.01486	-4.79646	-4.53634	-5.47592	1.65205	1.3032	1.66745	1.31531	1.54056	1.24078	-0.0802612	-0.0462284	-0.0899067	-3.3359	-5.60679	-5.34119	1.24217	0.819138	1.31641	30	28	27	27	24.9	24	134.28	0	78.55	6096700000	218
P00558;P07205	P00558	Phosphoglycerate kinase 1	PGK1	6.93548	7.05295	6.92524	6.42462	6.53385	6.42521	8.0963	8.3113	8.14302	8.90678	8.6586	8.82817	8.59775	8.54682	8.49464	8.05779	8.26145	8.30334	7.90191	7.96209	8.08025	7.44063	7.44852	7.37705	6.88461	7.21385	7.1356	7.854	8.09737	7.96257	57	57	57	96.4	96.4	96.4	44.614	0	323.31	566890000000	3107
P00568	P00568	Adenylate kinase isoenzyme 1	AK1	0.837322	0.775707	0.987888	1.11569	1.47196	1.59918	2.8831	2.66851	2.89736	3.47869	3.34064	3.34025	1.75123	1.59696	1.4757	1.92759	2.25275	2.12228	1.43531	1.54112	1.62823	2.33147	2.37965	2.25295	1.5903	2.09861	1.59316	3.37048	3.16628	3.49325	15	15	15	71.6	71.6	71.6	21.635	0	126.45	11589000000	224
P00749	P00749	Urokinase-type plasminogen activator;Urokinase-type plasminogen activator long chain A;Urokinase-type plasminogen activator short chain A;Urokinase-type plasminogen activator chain B	PLAU	-0.805733	-0.34646	-0.193207	1.11601	1.07356	1.37298	0.690542	0.985998	0.855112	1.80045	1.77459	2.0829	-4.8978	-4.88936	-5.82465	-2.30636	-3.80973	-2.47863	-5.08673	-1.9572	-3.31414	-4.31243	-4.92774	-5.10145	-5.32547	-4.96836	-5.39453	-3.14652	-4.51485	-2.35699	7	7	7	32.5	32.5	32.5	48.507	0	31.858	2159600000	54
P00750	P00750	Tissue-type plasminogen activator;Tissue-type plasminogen activator chain A;Tissue-type plasminogen activator chain B	PLAT	-4.99201	-1.99753	-2.52706	-1.92451	-1.74989	-1.50928	-1.20878	-1.22258	-1.36568	-1.33177	-1.12868	-1.03961	-3.21217	-5.61792	-5.24632	-3.06874	-5.25684	-3.79123	-2.47754	-3.76279	-2.13511	-3.2156	-4.96322	-4.58821	-4.80055	-4.20859	-5.23618	-3.57727	-4.94641	-2.84995	4	4	4	9.8	9.8	9.8	62.916	0	15.885	386270000	18
P00813	P00813	Adenosine deaminase	ADA	-4.7384	-4.75828	-3.5983	-1.4994	-1.55317	-1.57948	-3.96728	-3.47051	-4.36415	-4.27079	-4.53503	-3.37315	-3.83681	-4.76133	-4.10654	-2.05086	-2.13825	-4.33625	0.934591	1.05964	1.44259	-4.27463	-4.71571	-5.20126	-5.042	-5.36554	-3.81524	3.33403	3.33148	3.36789	18	18	18	50.1	50.1	50.1	40.764	0	108.59	2754500000	60
P00846	P00846	ATP synthase subunit a	MT-ATP6	-1.04736	-0.950266	-1.1756	-1.2026	-1.1295	-1.0798	-0.858622	-0.860609	-0.971203	-2.1853	-2.30631	-2.29078	-3.33849	-2.98853	-2.48823	-1.03516	-1.10426	-1.00552	-2.33595	-2.09508	-1.91442	-1.12482	-1.37777	-1.37974	-0.394264	-0.171063	-0.081543	-0.336239	-0.467186	-0.611626	2	2	2	7.1	7.1	7.1	24.817	0.00023343	6.4643	1017100000	14
P00918	P00918	Carbonic anhydrase 2	CA2	-5.3577	-4.13515	-4.6769	-5.95381	-2.76884	-3.35065	-2.89915	-6.15287	-5.34989	-5.20438	-4.88339	-4.86805	2.78638	2.83557	2.70866	-3.73659	-4.38928	-4.3292	-2.33917	-2.8241	-3.39897	-4.20131	-5.79373	-4.59541	-5.23552	-4.95014	-5.70117	3.67172	4.04439	4.01894	12	12	12	61.2	61.2	61.2	29.246	0	63.877	4110300000	70
P00966	P00966	Argininosuccinate synthase	ASS1	-0.712048	-0.814075	-1.8075	-2.79731	-3.10782	-2.41469	-0.186178	-0.0803623	-0.77915	-2.75644	-1.23187	-5.63475	-1.80925	-0.810549	-1.42519	4.55901	4.72597	4.56227	4.94108	5.01755	5.0792	4.36155	4.49597	4.4098	3.03557	2.79898	2.75409	4.57198	4.36296	4.50759	22	22	22	43.7	43.7	43.7	46.53	0	323.31	28622000000	328
P01024	P01024	Complement C3;Complement C3 beta chain;C3-beta-c;Complement C3 alpha chain;C3a anaphylatoxin;Acylation stimulating protein;Complement C3b alpha chain;Complement C3c alpha chain fragment 1;Complement C3dg fragment;Complement C3g fragment;Complement C3d fragment;Complement C3f fragment;Complement C3c alpha chain fragment 2	C3	-2.54145	-3.76124	-2.83106	-5.63445	-5.02792	-4.7021	-3.42487	-4.86286	-5.20837	-4.38613	-4.66803	-3.93592	-0.954273	-0.549437	-1.25151	-2.54699	-1.40218	-3.3779	-4.82478	-4.49992	-5.95799	-2.61149	-4.38315	-3.00933	-4.45535	-3.40374	-2.65474	1.4666	1.37999	1.63461	15	15	13	12.2	12.2	11.1	187.15	0	50.23	713860000	23
P01033	P01033	Metalloproteinase inhibitor 1	TIMP1	-0.91144	-0.874206	-4.17665	-1.94283	-6.18511	-4.88731	-5.11556	-1.9117	-4.8142	-6.42286	-5.17185	-5.0341	-4.40604	-4.1872	-5.12167	-4.08033	-5.04964	-4.45662	-4.1828	-6.13265	-4.19808	-2.63867	-4.3879	-3.94973	-4.20163	-3.09724	-4.22186	-4.95575	-4.48628	-3.76294	2	2	2	21.7	21.7	21.7	23.171	0	9.5229	101230000	3
P01036;P01037;P09228	P01036;P01037	Cystatin-S;Cystatin-SN	CST4;CST1	-4.25842	-5.46891	-3.77718	-5.00696	-6.56652	-6.05981	-1.00178	0.138905	-0.297508	-2.64006	-1.82351	-2.46376	-4.81281	-3.95505	-4.90946	-4.65602	-5.07767	-5.14473	-3.57128	-4.89258	-5.68206	-4.50743	-5.35419	-6.21312	-4.7815	-5.56556	-5.69904	-4.89696	-5.49216	-4.54063	3	3	3	31.9	31.9	31.9	16.214	0.00041263	3.8551	212460000	7
P01040	P01040	Cystatin-A;Cystatin-A, N-terminally processed	CSTA	-3.95269	-3.93864	-4.84141	-4.66185	-4.57199	-3.35873	-3.53157	-3.85038	-4.82711	-3.00232	-3.88816	-5.87882	-5.29636	-4.16331	-4.09288	1.70255	2.36823	2.12242	0.406683	0.389091	0.301138	-2.25001	-4.21308	-3.30142	2.68175	2.73515	2.83079	2.84693	3.2824	3.46987	7	7	7	88.8	88.8	88.8	11.006	0	97.526	4411700000	64
P01111	P01111	GTPase NRas	NRAS	3.11182	3.11785	2.85052	2.05024	2.37036	2.4101	1.44093	2.04365	1.88412	2.15862	1.58437	2.03392	1.26317	1.30676	1.02373	1.72414	2.01057	1.8937	-0.0786896	0.0547867	-0.676697	1.52696	1.28581	0.941967	3.15037	3.54161	3.53464	2.1425	2.08911	2.2633	12	12	6	63	63	28	21.229	0	162.54	9821200000	158
P01112	P01112	GTPase HRas;GTPase HRas, N-terminally processed	HRAS	-1.62399	-3.83666	-1.38047	-0.249317	-0.130741	-0.285946	-0.842854	-1.90725	-0.734526	0.0399323	-0.790886	0.0457993	-0.260921	-0.0476589	-0.133881	-0.0262852	0.162174	0.0979214	-5.02236	-3.47539	-4.17925	-1.04594	-1.00483	-0.0517464	-2.9518	-1.61527	-2.06311	-0.799648	-0.946419	-1.33318	8	3	2	56.6	21.2	13.2	21.298	0	26.051	1346200000	41
P01116	P01116	GTPase KRas;GTPase KRas, N-terminally processed	KRAS	-1.37054	-0.8107	-1.27467	-1.11351	-3.23411	-1.67469	-0.937248	-0.0528603	-0.156761	-0.415392	-0.587448	-0.487793	-0.556881	0.178047	-0.701366	-2.27939	-2.49028	-1.86981	-0.539372	-0.158377	-0.495926	-1.47903	-1.28598	-1.36905	-1.23879	-1.40145	-1.66311	-1.04955	-1.18782	-1.47249	7	3	3	54	20.1	20.1	21.656	0.00060926	3.5645	1246400000	24
P01130	P01130	Low-density lipoprotein receptor	LDLR	-1.49123	-0.331661	-0.694525	-3.30095	-3.28405	-3.42801	0	-0.787748	-0.140945	0.614618	0.201922	0.484057	-4.32738	-2.82056	-3.59292	-2.52014	-1.27495	-3.89384	-2.09499	-0.93581	-3.07785	-5.4854	-3.118	-5.40698	-4.74869	-4.76019	-4.49971	-3.78872	-4.69134	-5.76639	8	8	8	13	13	13	95.375	0	17.977	850970000	27
P01137	P01137	Transforming growth factor beta-1;Latency-associated peptide	TGFB1	-1.82853	-2.74274	-4.97699	-2.86355	-1.83633	-2.0402	-3.75297	-3.40534	-3.89987	-6.16896	-4.25734	-5.16898	-3.23858	-4.48752	-5.03763	-4.07314	-4.97849	-3.5792	-4.0824	-6.12193	-5.8909	-4.3823	-4.92948	-5.4986	-4.33613	-3.86971	-4.97123	-4.97561	-2.38926	-4.12038	3	2	2	10.8	7.7	7.7	44.341	0.00041537	3.9624	116310000	4
P01891	P01891	HLA class I histocompatibility antigen, A-68 alpha chain	HLA-A	-4.66722	-4.19766	-4.40412	-2.42291	-4.2466	-2.91074	-4.22848	-6.53073	-4.44859	-6.24079	-6.59693	-3.98914	-5.52743	-4.85723	-5.45726	-4.85013	-4.02234	-4.59024	-0.342192	-0.36793	-0.407209	-4.17644	-3.17561	-4.7822	-6.20907	-5.86067	-4.98484	-4.346	-5.50928	-3.89514	11	2	1	42.2	7.1	3.6	40.908	0.00041528	3.9593	305480000	4
P01892;P10316	P01892;P10316	HLA class I histocompatibility antigen, A-2 alpha chain;HLA class I histocompatibility antigen, A-69 alpha chain	HLA-A	2.33791	2.22334	2.2069	1.80533	1.83675	1.82999	2.90824	3.25392	3.02727	3.93454	4.04635	4.0369	-0.413389	-0.0871086	0.128197	0.708639	0.537928	1.00854	1.9393	2.09627	2.08914	-0.145897	0.218073	0.239572	0.126255	0.181528	-0.0178242	0.787712	0.729254	0.940674	22	22	8	64.9	64.9	25.8	40.921	0	137.85	10448000000	149
P02144	P02144	Myoglobin	MB	-4.24763	-3.50955	-2.85137	-3.99646	-5.76712	-2.7783	-4.19494	-4.40513	-4.05952	-2.85226	-3.33765	-3.67113	0.0597019	-0.305782	0.524557	-1.21958	-1.04705	-1.44886	-4.7399	-4.62486	-5.24867	0.606321	0.933609	0.644188	0.529886	-0.364033	-0.241545	-4.78208	-3.677	-5.46163	5	5	5	37.7	37.7	37.7	17.184	0	17.708	1017600000	29
P02452;CON__Q862S4	P02452	Collagen alpha-1(I) chain	COL1A1	3.09469	3.2292	3.14763	5.46788	5.54291	5.52344	-4.57918	-4.85863	-1.95301	-1.22281	-2.21244	-1.66546	-2.49227	-3.56012	-2.98902	-4.35907	-5.21296	-3.36068	-2.77054	-4.98479	-2.86925	-4.44035	-2.8656	-4.39495	-4.55654	-3.32186	-4.16427	-1.93414	-2.84692	-4.14089	35	35	35	35.7	35.7	35.7	138.94	0	323.31	14832000000	187
P02458	P02458	Collagen alpha-1(II) chain;Collagen alpha-1(II) chain;Chondrocalcin	COL2A1	-2.43931	-1.81326	-2.95725	-4.3885	-5.57707	-5.09168	-4.5952	-3.95761	-4.86834	-5.07162	-4.48194	-3.63957	-3.81171	-4.77052	-4.02824	-2.9438	-4.84891	-4.12832	-4.67843	-5.73177	-4.98366	-4.40131	-3.96879	-4.77645	-4.23412	-6.72637	-6.00034	-5.28619	-5.51198	-3.65421	2	2	2	2.2	2.2	2.2	141.78	0.00042845	4.5362	46349000	3
P02461;CON__P04258	P02461	Collagen alpha-1(III) chain	COL3A1	3.0882	3.1171	2.95724	4.18738	4.14455	4.10758	-1.81022	-3.1947	-1.79798	-2.72882	-2.91166	-2.74347	-2.2039	-1.87925	-1.80377	-2.19298	-1.73987	-1.7408	-2.30512	-2.75696	-2.61523	-2.69389	-2.41158	-1.95437	-2.39412	-2.75541	-2.07724	-2.26637	-2.69975	-1.97533	19	19	19	16.5	16.5	16.5	138.56	0	247.31	7078800000	114
P02511	P02511	Alpha-crystallin B chain	CRYAB	-5.18097	-5.08144	-3.01351	-4.15697	-5.46133	-3.80668	-4.57427	-4.55786	-4.66944	-5.07754	-4.8791	-4.96269	-4.95094	-4.54187	-3.82687	-4.53128	-4.60465	-4.90292	-4.69715	-3.30107	-5.74561	-3.61976	-3.47207	-3.90897	-4.03575	-3.65555	-5.18061	-1.25816	-0.790381	-1.58824	2	2	2	10.9	10.9	10.9	20.159	0.0015163	2.507	104210000	4
P02545	P02545	Prelamin-A/C;Lamin-A/C	LMNA	8.09634	8.1144	8.17358	8.37905	8.40841	8.39398	8.24871	8.31184	8.44449	9.00953	8.93521	9.02919	7.81856	7.8494	7.85562	8.31391	8.36591	8.48277	8.1544	8.17066	8.29544	7.86117	7.8149	7.86549	7.08925	7.0677	7.10088	8.54228	8.69215	8.62656	121	121	120	91.3	91.3	91.3	74.139	0	323.31	728830000000	4413
P02751	P02751	Fibronectin;Anastellin;Ugl-Y1;Ugl-Y2;Ugl-Y3	FN1	1.22365	1.37498	1.37998	8.01786	8.02006	7.99827	-3.42767	-1.81652	-2.12626	-0.443676	0.199902	-0.517513	-1.0958	-5.25082	-6.34461	-1.61739	-3.94459	-3.27854	-3.42181	-2.20362	-1.60212	1.99475	2.23057	2.20751	-4.18898	-0.176003	-5.03023	0.632965	0.93231	0.959976	102	102	102	48.7	48.7	48.7	262.62	0	323.31	74439000000	688
P02786;Q9UP52	P02786	Transferrin receptor protein 1;Transferrin receptor protein 1, serum form	TFRC	5.42352	5.46978	5.32665	4.92431	4.98541	4.93359	3.77324	4.179	4.17724	4.06769	3.92323	4.02891	2.57396	2.73542	2.72493	5.20074	5.20405	5.19091	3.61899	3.87484	3.90256	5.25578	5.22922	5.1674	4.56032	4.82705	4.74026	2.8861	2.76688	3.08948	54	54	54	58.2	58.2	58.2	84.87	0	323.31	55834000000	865
P02794	P02794	Ferritin heavy chain;Ferritin heavy chain, N-terminally processed	FTH1	2.23473	2.76005	2.96256	0.55958	0.133629	0.425074	0.0645657	-0.328861	-0.0217953	0.142916	-0.355312	-0.173256	-1.82983	-1.98993	-1.10748	0.719791	0.365452	0.743978	0.119616	-0.0403805	0.0984402	-1.30113	-0.796259	-0.562195	-0.253447	-1.16596	-0.3666	1.7327	1.49052	2.12757	8	8	8	53.6	53.6	53.6	21.225	0	50.65	3928500000	94
P02795;P13640;CON__P67983;P80294;P04731;Q8N339	P02795;P13640	Metallothionein-2;Metallothionein-1G	MT2A;MT1G	4.83169	5.03524	5.37104	4.06035	4.12195	4.17492	4.53144	4.4405	4.62235	6.25775	6.51863	6.38741	3.98351	4.20879	4.51209	1.42361	5.8728	5.68259	5.08329	5.12568	4.00277	4.66526	4.49338	4.59672	1.15997	0.718323	0.796862	6.01445	6.01873	6.31053	4	4	2	82	82	62.3	6.0422	0	103.4	78772000000	277
P03928	P03928	ATP synthase protein 8	MT-ATP8	0.506086	0.84202	0.959124	1.08645	1.21813	0.725498	0.779732	1.02103	0.620501	0.648115	0.96982	0.443592	0.212645	-1.12855	0.0553532	0.297232	1.04039	0.811129	-1.1091	-1.29482	-0.331121	1.14173	1.27108	1.32889	1.26274	1.88443	1.80009	1.29291	1.30087	1.20935	3	3	3	52.9	52.9	52.9	7.9916	0.00023175	6.2577	4106900000	100
P04040	P04040	Catalase	CAT	2.81633	2.99527	2.97888	3.01606	2.95826	2.84623	3.38958	3.39008	3.49954	3.87661	3.80409	3.85788	3.32659	3.29441	3.3172	4.52783	4.80062	4.59742	3.17134	2.91717	3.15057	3.60236	3.63795	3.64916	2.94507	3.0483	3.26059	2.70371	2.91232	2.79545	28	28	28	42.1	42.1	42.1	59.755	0	315.85	26426000000	414
P04049	P04049	RAF proto-oncogene serine/threonine-protein kinase	RAF1	-0.682232	-0.480896	-0.615784	-0.319941	-0.355423	-0.657049	-2.09647	-1.6193	-1.9816	-0.43368	-0.500065	-0.0747261	-1.05375	-1.16045	-1.00593	-1.87309	-1.0095	-1.69388	-0.625402	-0.460201	-0.430647	-1.90253	-2.28253	-1.94785	-0.871349	-0.952825	-1.26687	-0.65509	-1.0716	-1.01922	5	5	3	11.3	11.3	7.4	73.051	0.00023052	6.1466	1277200000	21
P04062	P04062	Glucosylceramidase	GBA	2.02501	1.78472	2.26317	0.527031	0.450766	0.748287	1.02725	0.508442	0.713829	-0.0141239	-0.310885	-0.651362	0.501072	0.193346	0.871078	0.916023	0.67201	0.686874	-0.836603	-1.69644	-1.41056	0.501234	0.617294	0.0771465	0.382427	0.713846	0.356867	2.06813	1.53904	1.89516	12	12	12	31.3	31.3	31.3	59.716	0	55.897	3993400000	86
P04066	P04066	Tissue alpha-L-fucosidase	FUCA1	-4.75801	-2.59162	-4.51086	-1.34241	-0.509575	-0.856831	-1.72765	-0.786678	-1.45897	-2.82444	-2.44689	-1.95476	1.95927	1.98802	2.25356	-2.98707	-2.34118	-3.09054	-1.28191	-2.26938	-2.0998	-0.149399	-1.16458	-0.276127	-1.04783	-1.14253	-1.04248	-2.30091	-3.97073	-5.31521	8	8	8	24.7	24.7	24.7	53.688	0	30.98	1581900000	29
P04075;P05062	P04075	Fructose-bisphosphate aldolase A	ALDOA	7.80281	7.93522	7.81615	7.71103	7.58637	7.69758	7.78425	7.90282	7.91483	8.23791	8.06156	8.17688	9.57538	9.46057	9.54271	8.18328	8.33116	8.34519	7.99776	8.21091	8.19937	8.90727	8.91356	8.98701	8.36556	8.46262	8.60065	8.60464	8.85641	8.80373	58	58	47	99.7	99.7	86.3	39.42	0	323.31	817340000000	3555
P04080	P04080	Cystatin-B	CSTB	5.77395	5.71967	5.60164	3.01804	3.12893	3.00424	4.72397	5.14759	4.87336	5.23981	4.80082	5.35477	3.69706	3.57195	3.78593	4.08381	4.22778	4.37006	4.80286	5.02245	4.97376	3.5422	3.57845	3.77188	3.75347	4.32859	4.18334	5.0978	5.65221	5.30597	9	9	9	88.8	88.8	88.8	11.139	0	323.31	59370000000	429
P04083	P04083	Annexin A1	ANXA1	6.56038	6.52425	6.43105	6.38474	6.40042	6.43076	6.56273	6.71233	6.46955	8.19986	7.98941	8.11228	-1.32808	-2.22571	-0.555443	6.83843	7.01354	6.85159	6.80538	6.89139	6.90117	-3.9758	-6.0408	-0.296381	-3.3536	-2.45173	-3.46217	7.94181	8.33212	8.08141	45	45	45	88.7	88.7	88.7	38.714	0	323.31	246490000000	1382
P04114	P04114	Apolipoprotein B-100;Apolipoprotein B-48	APOB	2.1945	2.43206	1.86713	-4.20232	-4.52855	-3.43411	-5.0453	-5.24123	-4.00204	-1.89059	-1.92658	-1.54611	-3.6473	-4.37771	-3.40183	-2.60587	-3.10382	-4.35355	-5.23616	-5.18084	-4.43527	-5.23948	-5.38152	-5.98834	-4.79243	-4.66249	-3.11859	-4.90507	-4.96554	-3.68073	6	4	4	1.5	0.9	0.9	515.6	0	27.092	1029900000	14
P04150;P08235	P04150	Glucocorticoid receptor	NR3C1	1.09479	1.34773	1.36047	0.434275	0.249678	0.70013	-0.754839	-1.52431	-1.35941	0.149818	0.607002	0.443733	-0.643881	-1.00968	-0.557947	-0.217634	-0.873787	-0.428677	-0.218126	-0.247768	-0.000795364	-2.22535	-1.83254	-1.78729	-1.08164	-1.21592	-1.80154	0.743143	0.751238	1.00162	10	10	10	23.2	23.2	23.2	85.658	0	73.376	2409000000	91
P04155	P04155	Trefoil factor 1	TFF1	-2.88707	-4.86887	-4.19717	-6.6303	-5.83742	-3.88652	-4.63285	-5.04762	-4.70884	-4.47865	-4.24305	-4.6653	1.57948	1.56962	1.44369	-5.80809	-5.14574	-6.37103	-3.16826	-4.6098	-4.41826	-3.51999	-4.25965	-5.10007	0.191082	-0.816847	-0.221373	-5.33711	-4.71152	-3.5041	5	5	5	32.1	32.1	32.1	9.1494	0	18.267	759690000	28
P04156	P04156	Major prion protein	PRNP	-2.54461	-2.66469	-2.6042	-1.82487	-2.1587	-2.26418	-4.51074	-2.69543	-3.6583	-2.74886	-3.25192	-2.78664	-4.45363	-5.17705	-5.19332	-3.4433	-5.59965	-3.58078	-3.01763	-2.314	-2.52132	-4.34792	-4.49815	-3.55046	-3.90194	-4.90522	-5.10322	-2.81496	-2.94559	-2.61642	1	1	1	4.7	4.7	4.7	27.661	0	26.566	239130000	18
P04179	P04179	Superoxide dismutase [Mn], mitochondrial	SOD2	5.00832	5.07709	4.86367	-1.54117	-0.752811	-0.799593	-0.608856	0.124536	-0.414865	-1.05696	-1.2342	-0.525856	-1.33356	-1.85168	-2.04667	-1.19464	-1.10832	-2.99166	0.257954	0.521315	-0.419243	-0.30558	0.002491	0.206312	-1.85332	-1.48713	-1.75049	0.998089	0.345226	1.08376	13	13	13	57.7	57.7	57.7	24.722	0	287.56	8317900000	94
P04181	P04181	Ornithine aminotransferase, mitochondrial;Ornithine aminotransferase, hepatic form;Ornithine aminotransferase, renal form	OAT	4.9066	4.79451	4.81062	4.93122	4.93329	4.81031	3.40017	3.37784	2.9692	3.85531	3.50761	3.6885	4.47343	4.41659	4.3532	5.53366	5.47004	5.44492	4.02942	3.81564	3.86301	5.38382	5.44395	5.44624	1.92609	2.15941	1.9078	3.0276	2.99782	3.04275	29	29	29	62.6	62.6	62.6	48.534	0	323.31	52918000000	783
P04183	P04183	Thymidine kinase, cytosolic	TK1	-1.75145	-1.28394	0.038681	0.649836	0.505653	0.790903	-0.904598	-0.786726	-0.421749	0.458918	0.530642	-0.00977135	-1.09842	-0.984615	-2.13513	1.07172	0.239464	0.83831	0.885221	1.82593	1.71341	2.1731	2.03091	1.41685	0.102762	-0.255899	-0.3962	-4.86948	-4.73542	-2.48571	10	10	10	51.3	51.3	51.3	25.468	0	40.213	3689800000	105
P04216	P04216	Thy-1 membrane glycoprotein	THY1	3.29256	3.21713	3.03176	3.62884	3.74157	3.57188	-5.05743	-5.39898	-5.07804	-4.21757	-5.02193	-3.46174	-5.50278	-4.89995	-5.42665	-4.15418	-3.20086	-1.12742	-4.85688	-2.6307	-3.74012	-5.44172	-3.80323	-4.54918	-5.62615	-4.4589	-4.76036	-6.04101	-5.30818	-3.27989	5	5	5	26.1	26.1	26.1	17.935	0	149.52	5437900000	47
P04406	P04406	Glyceraldehyde-3-phosphate dehydrogenase	GAPDH	8.64387	8.4156	8.1222	8.26461	8.15481	8.17573	8.61402	9.256	8.48123	9.08347	8.7696	9.06789	9.10477	9.02485	8.80951	8.82716	9.05744	9.02921	8.60514	8.63955	8.82295	8.89949	8.89259	8.93991	8.34005	8.71523	8.59143	8.6977	8.91439	8.67535	38	38	37	92.8	92.8	92.8	36.053	0	323.31	1001700000000	3860
P04424	P04424	Argininosuccinate lyase	ASL	-4.65539	-4.58225	-5.765	-1.65415	-1.17088	-0.586977	1.26237	-0.0910797	1.36567	-4.07502	-3.64947	-3.60609	0.509352	0.866939	0.885204	-0.406448	-0.223278	-0.204311	-0.997749	-1.56594	-1.28748	1.45106	0.972712	1.7471	-2.22769	-4.6744	-2.4868	1.4286	0.371908	1.3075	10	10	10	25.9	25.9	25.9	51.657	0	18.226	2411200000	47
P04439;P13746;P30455;P30443;P01893	P04439;P13746;P30455;P30443;P01893	HLA class I histocompatibility antigen, A-3 alpha chain;HLA class I histocompatibility antigen, A-11 alpha chain;HLA class I histocompatibility antigen, A-36 alpha chain;HLA class I histocompatibility antigen, A-1 alpha chain;Putative HLA class I histocompatibility antigen, alpha chain H	HLA-A;HLA-H	-3.76486	-3.22393	-4.92359	-2.70129	-1.04919	-2.01504	-6.28528	-4.31307	-6.43706	-5.39298	-5.29069	-4.29766	-4.78549	-3.99191	-3.83531	-5.19054	-6.18527	-3.0783	-1.89385	-1.56354	-1.75271	-4.64101	-5.47108	-4.73011	-6.01185	-4.34647	-3.8965	-5.0263	-4.85624	-4.87465	10	2	0	40.5	11	0	40.84	0	83.165	190470000	10
P04626;Q16584;Q02779;Q5TCX8	P04626	Receptor tyrosine-protein kinase erbB-2	ERBB2	0.0597668	-0.166588	0.00608063	-0.431932	0.0678101	-0.285402	-0.504398	0.497854	-1.6224	-3.64215	-1.46651	-1.48359	7.28702	7.23227	7.11369	6.87208	6.92722	7.05879	2.82197	2.83171	2.99412	5.81278	5.9879	5.92388	-0.405125	-0.792276	-0.979349	-2.01208	-0.457954	-2.37348	54	54	49	38	38	36.2	137.91	0	323.31	78131000000	711
P04632;Q96L46	P04632	Calpain small subunit 1	CAPNS1	3.21223	3.1618	3.18776	3.18954	3.1166	3.02236	3.56847	3.72816	3.59672	3.9937	3.7952	3.92251	1.16644	1.43793	1.57231	4.08418	4.32635	4.53916	3.39735	3.32992	3.70732	4.01978	3.88603	4.05429	1.33298	0.782845	0.917545	3.68613	4.17714	3.95353	15	15	15	58.2	58.2	58.2	28.315	0	323.31	26864000000	300
P04637	P04637	Cellular tumor antigen p53	TP53	0.76429	0.962206	1.18502	-0.39365	-0.724575	-0.465317	1.33943	1.65299	1.88205	1.19945	1.00232	1.28228	-4.50234	-4.00487	-4.48623	-0.2985	-0.576468	-1.57349	0.975429	1.20097	1.20679	-1.61316	-1.78469	-1.15792	-5.95767	-4.26368	-4.55598	-5.35297	-4.14887	-2.51937	10	10	10	25.7	25.7	25.7	43.653	0	53.551	2846500000	74
P04733	P04733	Metallothionein-1F	MT1F	-2.36882	-2.8411	-2.15027	-5.08523	-4.9663	-4.50287	-5.16373	-5.83589	-5.8949	-3.1592	-3.1223	-4.27706	-4.56502	-3.74256	-4.33241	-4.37174	-6.06704	-4.35405	-4.45679	-5.25755	-6.14377	-3.88031	-4.93791	-5.2532	-4.18219	-6.08532	-4.88316	-2.48874	-3.29626	-3.19049	1	1	1	19.7	19.7	19.7	6.0863	0.00076923	2.733	102320000	12
P04792	P04792	Heat shock protein beta-1	HSPB1	6.2267	6.19834	5.85915	6.00858	5.84605	5.67736	4.20374	4.2696	3.97933	2.22222	2.18153	2.09371	7.02457	7.03336	6.95035	7.68984	7.83691	7.78919	6.25993	6.16029	6.25093	7.8787	7.8467	7.69535	7.84448	8.05384	8.1562	7.06631	7.28944	7.02569	23	23	23	81	81	81	22.782	0	323.31	271620000000	1758
P04818	P04818	Thymidylate synthase	TYMS	0.0482559	-0.07934	0.00622368	-0.73893	-0.233757	-0.491573	-4.79131	-6.19088	-3.96355	0.843494	0.255278	0.611204	-3.48292	-4.918	-5.06382	-0.678181	-0.554234	-0.24641	-1.39957	-1.63292	-1.56512	-1.3092	-2.82997	-1.7613	-3.13157	-4.46485	-4.53632	-5.50529	-3.90362	-5.09648	5	5	5	26.2	26.2	26.2	35.716	0	32.754	1138500000	30
P04843	P04843	Dolichyl-diphosphooligosaccharide--protein glycosyltransferase subunit 1	RPN1	5.98871	5.96164	5.94549	6.09985	5.8266	6.0763	5.53289	5.41904	5.6077	4.87627	4.87668	4.90296	4.73284	4.64606	4.63413	5.4847	5.49331	5.55374	5.32481	5.19346	5.2194	5.58378	5.6475	5.44688	5.71114	5.65863	5.65876	5.15688	5.27114	5.28114	46	46	46	76.1	76.1	76.1	68.569	0	323.31	106330000000	1231
P04844	P04844	Dolichyl-diphosphooligosaccharide--protein glycosyltransferase subunit 2	RPN2	3.60953	3.49083	3.29603	3.81009	3.70746	3.73398	3.05048	3.38493	3.1177	2.49143	2.48039	2.364	1.73667	1.92136	1.96403	3.20937	3.35408	3.3234	2.8899	2.77551	2.85306	3.41752	3.19533	3.25001	3.5657	3.21458	3.44195	2.71507	2.68783	2.80694	13	13	13	27.3	27.3	27.3	69.283	0	323.31	20678000000	296
P04899	P04899	Guanine nucleotide-binding protein G(i) subunit alpha-2	GNAI2	3.67102	3.3277	3.60448	4.09412	3.87502	3.80012	2.60185	3.15573	3.06243	3.43344	3.66021	3.26272	2.08221	1.74571	2.32788	2.91154	2.56683	2.61366	3.1598	3.09754	3.08347	1.6418	1.88773	1.6599	2.38179	1.90544	1.88448	3.68753	3.49143	3.69091	18	16	11	57.5	53	40	40.45	0	323.31	20358000000	309
P05023;P13637;P50993;Q13733;P54707	P05023	Sodium/potassium-transporting ATPase subunit alpha-1	ATP1A1	5.50248	5.58047	5.63044	5.474	5.47664	5.49629	5.56741	5.60062	5.56028	5.5834	5.48021	5.59687	4.62491	4.54031	4.64711	5.47289	5.28597	5.41848	4.44149	4.49743	4.63946	6.12124	6.09829	6.03141	4.71154	4.54336	4.53891	6.09027	6.1615	6.07114	68	68	66	48.9	48.9	48.9	112.89	0	323.31	101590000000	1352
P05026	P05026	Sodium/potassium-transporting ATPase subunit beta-1	ATP1B1	-2.37569	-1.47321	-1.41888	-4.03371	-2.8947	-4.99214	2.46318	2.40075	2.32081	2.06442	2.18817	1.67075	1.35976	1.26056	1.29079	2.42816	2.41953	2.10022	0.836462	1.29225	1.13342	2.53712	2.29176	2.55446	-0.897467	-1.60557	-0.0691986	0.664688	1.33754	1.00415	9	9	9	35.3	35.3	35.3	35.061	0	66.054	6487700000	101
P05067	P05067	Amyloid beta A4 protein;N-APP;Soluble APP-alpha;Soluble APP-beta;C99;Beta-amyloid protein 42;Beta-amyloid protein 40;C83;P3(42);P3(40);C80;Gamma-secretase C-terminal fragment 59;Gamma-secretase C-terminal fragment 57;Gamma-secretase C-terminal fragment 50;C31	APP	2.23004	2.13661	2.61465	-0.896231	-0.396246	-0.323584	-0.214253	0.0577564	-0.149317	-0.615843	-0.616098	-0.710094	-0.658953	-0.24662	-0.324928	1.10341	0.671358	1.03805	-0.151928	-0.0463619	0.23061	-0.684326	-0.668211	-0.963499	-3.91923	-5.43378	-5.27979	-0.616547	0.14912	-0.247457	11	11	11	19.6	19.6	19.6	86.942	0	88.569	2932800000	46
P05091	P05091	Aldehyde dehydrogenase, mitochondrial	ALDH2	1.09267	0.744999	0.616028	-1.01232	-1.45286	-1.3353	4.06318	4.22822	4.06883	2.20451	1.80396	2.24971	4.04897	4.00842	3.96889	-5.93844	-2.11541	-4.83446	2.65178	3.03206	2.87281	5.76264	5.78241	5.92486	-4.00506	-5.88834	-5.54206	-3.70776	-2.61494	-3.64212	32	31	30	52.2	50.7	49.1	56.381	0	323.31	25679000000	326
P05109	P05109	Protein S100-A8;Protein S100-A8, N-terminally processed	S100A8	-3.63898	-5.18182	-4.4276	-4.38406	-3.51205	-5.10842	-3.90298	-6.14093	-5.3766	-4.84104	-4.67574	-4.87997	-6.14341	-4.75373	-3.12305	4.96512	4.99368	5.16609	-4.00574	-5.98606	-4.22765	4.65193	4.43964	4.4347	-4.81518	-6.02716	-5.29388	-0.723894	-2.2281	-1.25269	12	12	12	60.2	60.2	60.2	10.834	0	113.39	13757000000	99
P05114	P05114	Non-histone chromosomal protein HMG-14	HMGN1	-0.767815	-1.23571	-0.727261	-1.50511	-1.8473	-1.83678	-6.07744	-2.39628	-4.53645	-1.82724	-1.57092	-1.45439	-1.65706	-2.2799	-5.00114	-0.743012	-0.490568	-0.312595	-1.25881	-1.33282	-1.60941	-1.79213	-1.56845	-1.23696	-0.421745	-0.258963	-0.217012	-1.11323	-1.32492	-1.04265	3	3	3	44	44	44	10.659	0	56.484	956340000	56
P05120	P05120	Plasminogen activator inhibitor 2	SERPINB2	-4.5008	-6.28831	-4.55608	-5.626	-4.54373	-4.15522	-4.49781	-3.87365	-4.93724	-4.6962	-6.13418	-5.47857	-3.03036	-3.88187	-6.30593	-0.962828	-0.612377	-0.330645	-3.61132	-4.7688	-4.0265	-3.46664	-4.05342	-4.12477	-4.58949	-3.64427	-5.20621	0.89645	0.822105	0.574114	5	5	5	14.9	14.9	14.9	46.596	0	15.441	462760000	18
P05121	P05121	Plasminogen activator inhibitor 1	SERPINE1	-6.23243	-5.26591	-4.66611	-2.13292	-2.0516	-2.34645	-4.91567	-5.268	-3.18753	-2.80947	-4.63669	-6.44604	-5.23488	-4.7643	-4.46959	-5.18954	-4.91678	-4.06026	-2.97312	-3.0702	-2.6299	-4.85539	-4.32293	-5.64091	-4.87769	-5.26983	-4.26862	-5.84129	-3.97335	-5.93243	3	3	3	7.2	7.2	7.2	45.059	0.0032973	2.0637	128900000	8
P05141	P05141	ADP/ATP translocase 2;ADP/ATP translocase 2, N-terminally processed	SLC25A5	6.83936	6.81711	6.73307	5.76482	5.63595	5.57524	6.60385	6.56942	6.73037	6.45367	6.43621	6.45921	3.80682	3.74241	3.80026	6.83194	6.92354	7.00444	5.94686	6.08098	6.33544	7.10432	6.91559	7.07793	7.15009	7.01083	7.04434	5.90526	5.88788	5.73708	34	34	16	58.7	58.7	34.2	32.852	0	323.31	206040000000	1048
P05156	P05156	Complement factor I;Complement factor I heavy chain;Complement factor I light chain	CFI	-4.54954	-3.54629	-4.77471	-4.6962	-5.26585	-5.51758	-5.48263	-4.89005	-4.93879	-4.63675	-4.57414	-3.9156	-8.88187	-5.518	-4.13074	-1.42002	-1.14214	-0.807222	-4.95942	-4.56963	-4.23406	-5.08932	-4.63374	-4.98332	-4.40361	-2.93078	-4.92798	-5.75757	-3.48169	-3.21749	5	5	5	10.6	10.6	10.6	65.75	0	8.6364	114800000	9
P05161	P05161	Ubiquitin-like protein ISG15	ISG15	-0.0870743	-0.4727	-0.287117	-2.58903	-1.85356	-2.29125	-0.625441	-0.949987	0.119413	0.135441	-0.148439	0.0395031	-3.62946	-4.1399	-4.2826	-1.51879	-2.28144	-1.00537	-0.705563	-0.409222	-0.633406	-5.01935	-4.33354	-2.53816	-5.44086	-5.54279	-4.91032	-1.06265	-1.7862	-1.04688	3	3	3	20.6	20.6	20.6	17.887	0.00021805	4.895	1056300000	21
P05165	P05165	Propionyl-CoA carboxylase alpha chain, mitochondrial	PCCA	-1.60763	-2.69242	-2.30788	-2.81444	-3.33994	-3.10196	0.874773	0.249935	0.786362	-4.6351	-5.16636	-4.01883	-0.134521	0.41849	-0.136229	-2.30161	-1.62615	-0.68499	-0.96706	-0.699512	-0.0170364	1.48203	1.89993	1.85541	0.792576	0.49921	0.790512	0.343687	-0.335178	0.385752	14	14	14	26.6	26.6	26.6	80.058	0	46.149	2374300000	70
P05166	P05166	Propionyl-CoA carboxylase beta chain, mitochondrial	PCCB	-3.27548	-1.75321	-2.06085	-4.51866	-2.78496	-2.58456	0.42033	0.435583	0.206575	-5.20943	-4.62101	-4.17611	-0.887873	-0.469425	-0.420288	-1.75707	-1.69161	-2.05561	-1.32801	-1.30278	-1.73551	1.2885	1.12747	0.845667	0.846577	0.760633	0.728514	-0.0784245	-2.02358	-0.124069	10	10	10	24.3	24.3	24.3	58.215	0	44.003	1714000000	57
P05187;P09923;P10696	P05187;P09923;P10696	Alkaline phosphatase, placental type;Intestinal-type alkaline phosphatase;Alkaline phosphatase, placental-like	ALPP;ALPI;ALPPL2	-4.05154	-6.32902	-5.04794	-4.34191	-3.79184	-3.50812	-4.64038	-4.45157	-6.06785	-5.11655	-4.41469	-4.85205	-5.05457	-4.8317	-4.17066	-4.01016	-5.13818	-4.6113	-4.79772	-2.79086	-4.38356	-4.44435	-3.76433	-4.87034	-4.09365	-4.8948	-4.30925	-1.20988	-1.35539	-1.34045	2	2	2	5.8	5.8	5.8	57.953	0.0007734	2.8057	108850000	5
P05198	P05198	Eukaryotic translation initiation factor 2 subunit 1	EIF2S1	4.2385	4.46895	4.15472	3.93724	4.04838	3.79225	3.8006	3.82729	3.67052	3.62121	3.78906	3.86185	3.42054	3.38595	3.64579	3.9179	3.89097	3.98644	4.05389	3.96101	3.87829	3.26927	3.47057	3.10768	2.8078	3.25666	2.89931	3.23846	3.69688	3.29988	21	21	21	65.4	65.4	65.4	36.112	0	323.31	31880000000	417
P05204	P05204	Non-histone chromosomal protein HMG-17	HMGN2	-0.458446	0.756666	1.15889	0.10482	0.347038	0.660904	-0.96846	0.0684757	0.130056	-0.723816	0.250341	0.242361	-0.408083	1.53733	1.25565	-0.671509	0.0814094	0.262295	0.332373	0.357996	0.350952	1.8079	1.46923	-1.73831	-0.186298	0.343342	0.3074	-0.263468	0.0205421	-0.213717	5	5	4	51.1	51.1	46.7	9.3926	0	38.65	3184800000	71
P05362	P05362	Intercellular adhesion molecule 1	ICAM1	-5.44064	-4.81643	-3.78159	-4.30479	-4.35614	-4.27699	-4.15947	-4.84437	-4.33204	-4.28132	-3.57168	-4.33924	-6.69099	-4.47525	-4.45128	-3.10154	-3.65099	-2.21259	-1.80489	-2.13038	-1.99746	-5.07371	-5.28355	-6.45677	-4.3385	-3.96084	-5.3708	-3.75821	-5.4773	-3.35804	3	3	3	10.7	10.7	10.7	57.825	0	12.481	147720000	7
P05386	P05386	60S acidic ribosomal protein P1	RPLP1	4.5423	4.43791	4.00281	4.23106	3.64167	3.89534	4.12606	4.83536	4.36395	4.07862	3.74437	3.86026	4.04114	3.77097	3.56329	3.83003	4.37107	3.79315	3.36245	3.69426	3.77238	3.44378	3.51103	3.41648	3.64231	3.7876	4.62634	3.86658	4.22601	3.84986	3	3	3	56.1	56.1	56.1	11.514	0	139.03	36238000000	161
P05387	P05387	60S acidic ribosomal protein P2	RPLP2	6.11322	6.19301	6.04106	6.16569	6.21389	6.15489	5.95861	6.33494	6.07364	6.14962	5.7476	6.08759	5.78593	5.76778	5.2011	5.70889	5.75735	5.99955	5.56601	5.64555	5.7423	5.28535	5.48877	5.64836	5.58755	6.07665	6.03883	5.53547	5.6864	5.63898	11	11	11	78.3	78.3	78.3	11.665	0	323.31	137260000000	713
P05388	P05388	60S acidic ribosomal protein P0	RPLP0	5.93647	5.82236	5.78488	5.94753	5.86515	6.01425	5.86673	6.04824	5.88445	5.95468	5.81966	5.82454	5.67292	5.64307	5.54472	5.69933	5.75842	5.73299	5.6173	5.84526	5.8347	5.43262	5.46395	5.45368	5.46697	5.57472	5.5157	5.58279	5.56186	5.8316	26	26	9	73.5	73.5	33.1	34.273	0	323.31	127080000000	961
P05412	P05412	Transcription factor AP-1	JUN	-1.31881	-1.2349	-1.23189	-0.871986	-0.888927	-1.76417	-6.57474	-5.53859	-4.29467	-5.51148	-1.4861	-2.32143	-6.11887	-6.1563	-3.62423	-5.19334	-4.92044	-5.83768	-1.28804	-1.98754	-1.2009	-6.16665	-6.35886	-4.14215	-5.80975	-4.79523	-5.87824	-4.78447	-4.0837	-5.66642	3	3	3	14.5	14.5	14.5	35.675	0	19.756	392050000	11
P05423	P05423	DNA-directed RNA polymerase III subunit RPC4	POLR3D	-2.88215	-3.15108	-2.89853	-3.77838	-3.16566	-3.46107	-2.64805	-2.94949	-2.88405	-4.65835	-4.29526	-4.81388	-2.99219	-3.66617	-1.60734	-3.69895	-3.15291	-4.47982	-2.06805	-2.95625	-2.35898	-2.4767	-2.23701	-2.45046	-1.46781	-1.50841	-1.56558	-2.10698	-3.92785	-2.56292	3	3	3	11.8	11.8	11.8	44.395	0.00023063	6.1697	354550000	10
P05455	P05455	Lupus La protein	SSB	3.94063	3.93115	3.92628	3.94933	4.11657	4.10683	4.75176	4.64543	4.80542	4.43627	4.37421	4.53484	4.05799	3.95352	3.97986	4.23486	4.3528	4.25693	4.64932	4.56549	4.64237	3.81542	3.77934	3.72845	4.73473	4.7123	4.88944	3.98847	4.28727	4.02334	26	26	26	60.3	60.3	60.3	46.836	0	323.31	47210000000	627
P05534;P30447	P05534;P30447	HLA class I histocompatibility antigen, A-24 alpha chain;HLA class I histocompatibility antigen, A-23 alpha chain	HLA-A	-1.96912	-1.73524	-1.90543	2.87695	2.82862	2.99203	1.23413	0.694107	1.39807	-2.59727	-2.00169	-2.03743	-3.68202	-5.87185	-4.79752	0.413933	0.50013	0.891918	0.987555	1.08065	1.02797	-4.45052	-4.25869	-4.26946	-6.45325	-4.44649	-4.19095	-4.87236	-4.87779	-4.15626	15	9	5	53.4	28.8	16.7	40.688	0	104.36	3770300000	85
P05549	P05549	Transcription factor AP-2-alpha	TFAP2A	-1.97577	-3.06843	-2.81576	-1.39208	-2.90601	-2.81146	-3.18409	-2.42547	-2.18255	-5.17712	-4.72676	-3.72348	-1.537	-1.36025	-2.38895	-1.50189	-1.91506	-1.44441	-1.56326	-1.65293	-1.80404	-0.985651	-1.36178	-1.07956	-0.922766	-1.71101	-2.36813	-2.57053	-2.30183	-1.74519	4	3	3	11.4	9.6	9.6	48.062	0	22.877	614940000	9
P05556	P05556	Integrin beta-1	ITGB1	5.74021	5.85497	5.85679	5.08211	5.09718	5.11175	4.82149	4.92193	4.9293	5.45893	5.21078	5.33555	-0.114784	0.2503	0.0292759	3.42205	3.70106	3.57138	3.71429	3.94738	3.68897	0.00392342	0.00658608	0.749218	2.6029	2.81119	2.76225	4.72186	5.00412	5.0511	32	32	32	35.3	35.3	35.3	88.414	0	323.31	52388000000	776
P05783;CON__H-INV:HIT000015463	P05783	Keratin, type I cytoskeletal 18	KRT18	-0.225517	0.197849	2.4351	4.06742	4.54801	3.86287	9.62253	9.98222	9.74073	7.69523	7.5741	7.54295	11.1877	11.0817	11.104	9.6118	9.90897	9.88582	10.0208	9.9419	10.1788	10.0198	10.0057	10.1175	10.8879	11.2658	11.2203	7.79143	8.1184	8.1595	89	89	67	98.1	98.1	90.5	48.057	0	323.31	2020200000000	5833
P05997	P05997	Collagen alpha-2(V) chain	COL5A2	2.12645	2.27557	2.25769	1.07956	1.51492	1.0066	-5.62398	-5.20377	-5.01432	-4.31686	-5.20424	-5.94631	-4.24918	-5.2347	-3.47031	-6.54692	-6.50055	-4.75034	-4.55912	-4.27206	-5.25555	-4.23588	-4.1225	-5.48158	-3.92871	-5.99037	-4.8214	-3.56258	-2.6821	-5.32585	7	7	7	8.7	8.7	8.7	144.91	0	131.71	1652000000	35
P06132	P06132	Uroporphyrinogen decarboxylase	UROD	0.590649	1.13011	0.952808	1.18939	1.57422	1.32601	0.916395	1.19079	0.86454	1.47153	1.11271	1.2871	-1.61928	-3.53713	-1.57468	-0.244513	0.182323	-0.254192	1.17981	1.32056	1.19984	0.309952	0.182041	-0.190138	-2.78949	-0.960882	-1.75732	0.166214	-0.715029	-0.0276489	12	12	12	39.5	39.5	39.5	40.786	0	81.697	3737200000	129
P06280	P06280	Alpha-galactosidase A	GLA	-4.23965	-3.73259	-3.9029	-1.83699	-1.82544	-2.60271	-3.57775	-2.45458	-3.0689	-4.76611	-4.47046	-3.87475	-2.1816	-2.10426	-2.9577	-1.20129	-0.638437	-1.27183	-1.83146	-1.31186	-2.43744	-2.61472	-2.5334	-3.06701	-3.97845	-3.46839	-3.42405	-1.66255	-2.17138	-1.50616	4	4	4	11	11	11	48.766	0	9.0312	456460000	13
P06396;REV__Q6TDU7	P06396	Gelsolin	GSN	1.96172	1.34709	1.07135	2.81785	2.54052	2.49506	4.30196	4.39925	4.79447	4.47858	4.35323	4.54221	5.70158	5.59703	5.69489	4.11473	4.17969	3.95799	4.29098	3.88823	4.04001	3.68943	3.44465	3.31739	0.67898	0.00277901	-0.594561	4.52862	4.66498	4.45124	36	36	19	42.6	42.6	25.7	85.696	0	323.31	39911000000	529
P06400	P06400	Retinoblastoma-associated protein	RB1	-5.80914	-3.62103	-3.93932	-1.17017	-1.4905	-1.46969	-1.02735	-3.01584	-1.40557	-2.00033	-0.903383	-1.01953	-2.44482	-2.40888	-2.25156	-0.34861	-3.99943	-2.18355	-3.75387	-4.13922	-2.45583	-1.82978	-3.86593	-1.67019	-3.51449	-1.60596	-1.03717	-3.39679	-4.8296	-3.93648	4	4	4	5.3	5.3	5.3	106.16	0	7.16	561840000	21
P06454	P06454	Prothymosin alpha;Prothymosin alpha, N-terminally processed;Thymosin alpha-1	PTMA	5.34513	5.22009	5.10413	4.23069	4.47386	4.21335	5.036	5.36722	5.37044	4.8879	4.56477	4.79021	4.96757	5.16409	4.9051	4.74683	5.30861	5.40681	4.04313	4.04976	4.58647	4.96597	4.64375	5.26181	4.64323	5.47565	5.43582	4.19026	4.61599	4.56221	7	7	7	39.6	39.6	39.6	12.203	0	203.59	68425000000	526
P06493	P06493	Cyclin-dependent kinase 1	CDK1	2.70033	2.8812	2.49661	1.935	1.93772	1.89487	1.91717	2.16749	1.6199	3.98431	3.73882	3.66713	1.96125	2.22195	2.12938	2.58616	2.2388	2.37383	3.17134	2.96118	3.42518	2.38325	2.43722	2.03983	2.22663	2.38086	2.53941	0.956083	1.23691	0.927902	18	18	16	60.3	60.3	57.6	34.095	0	169.87	14531000000	210
P06576	P06576	ATP synthase subunit beta, mitochondrial	ATP5B	6.92014	6.9355	6.91314	7.01733	6.97216	7.01222	6.95486	7.14147	6.78414	6.56434	6.38387	6.16473	5.85611	5.82233	5.88577	6.80158	7.06926	6.92284	5.73097	5.71966	5.80145	7.39761	7.40887	7.42975	7.55701	7.78404	7.77829	7.60846	7.79468	7.69454	43	43	43	70.5	70.5	70.5	56.559	0	323.31	288060000000	1911
P06702	P06702	Protein S100-A9	S100A9	-4.98297	-4.52009	0.0930519	-5.3445	0.113695	0.1236	0.19762	-3.02417	-5.11806	-4.58758	-0.230433	-4.31357	-4.75399	0.469996	-6.78481	5.62767	5.20928	5.7192	-5.24247	-5.57405	-5.65548	4.05906	5.30427	4.85295	-5.87748	-4.08289	-4.30763	-0.22818	-2.55446	-2.80585	10	10	10	75.4	75.4	75.4	13.242	0	101.71	19099000000	89
P06703	P06703	Protein S100-A6	S100A6	4.67938	3.75406	3.85825	4.7676	3.85317	4.17428	5.84954	5.88828	5.86186	6.22871	6.36704	6.31101	-3.49123	-2.3672	-1.69238	4.99377	3.42825	3.28675	5.70859	5.53169	4.96984	5.67342	5.53455	5.72638	1.65566	0.512007	0.824875	6.45195	6.44283	6.48556	11	11	11	55.6	55.6	55.6	10.18	0	323.31	89281000000	298
P06730	P06730	Eukaryotic translation initiation factor 4E	EIF4E	3.0436	3.15836	3.22722	2.58108	2.68287	2.72684	2.99881	3.04645	3.27355	3.86095	3.51832	3.78422	2.96244	2.9717	2.97239	2.5978	2.7537	3.18128	2.89025	2.53756	2.42612	3.29305	2.87597	3.18056	3.21743	3.15898	3.01852	2.71113	2.37204	2.84368	16	16	16	54.8	54.8	54.8	25.097	0	62.381	19251000000	362
P06733	P06733	Alpha-enolase	ENO1	9.83	9.7131	9.56454	9.09093	9.05067	9.0961	8.76646	9.04967	8.87521	9.58352	9.40916	9.55674	8.7376	8.58624	8.69586	8.7134	8.8483	8.9999	8.10404	8.27917	8.2582	8.79254	8.71641	8.81707	7.92223	8.13008	8.17488	8.91536	9.12397	8.97731	70	70	66	93.8	93.8	91.7	47.168	0	323.31	1152200000000	4273
P06737	P06737	Glycogen phosphorylase, liver form	PYGL	2.35419	2.17804	1.99979	1.66493	1.74991	1.89985	3.49872	3.37608	3.15501	3.95167	3.75748	3.85096	-0.498255	-0.295258	-0.519243	2.99558	3.21983	3.13564	3.92524	3.70347	3.79839	2.32541	2.17627	1.90812	-0.431276	-0.586128	-0.30094	3.84525	3.94227	3.89466	42	36	35	50.6	46.2	44.2	97.147	0	306.61	18575000000	419
P06744	P06744	Glucose-6-phosphate isomerase	GPI	5.53605	5.5747	5.4775	5.50952	5.49659	5.48872	6.73256	6.77444	6.76896	6.52133	6.42363	6.56079	6.75798	6.72537	6.82729	6.63849	6.71145	6.67816	7.00536	7.10387	7.21455	7.55153	7.40209	7.12005	6.925	6.81386	6.95852	7.0213	7.16455	6.99085	46	46	40	69.2	69.2	63.4	63.146	0	323.31	251620000000	1723
P06746	P06746	DNA polymerase beta	POLB	-2.91884	-3.07493	-2.31183	-1.77788	-2.10393	-2.10768	-3.44358	-4.22029	-2.11236	-3.13772	-1.62885	-2.70381	-1.06358	-1.74435	-1.16747	-0.194782	-0.0523968	-0.131411	-0.372168	-1.12475	-0.486441	-4.07546	-4.46536	-4.5215	-3.57861	-3.43438	-4.86904	-2.04912	-1.12059	-2.13849	7	7	7	26.3	26.3	26.3	38.177	0	8.1639	762830000	18
P06748	P06748	Nucleophosmin	NPM1	7.08105	7.17651	6.87284	7.82123	7.83641	7.83876	7.30558	7.44415	7.19078	7.30159	6.82899	7.16392	6.54672	6.64049	6.55071	6.70738	6.90634	6.85832	7.50464	7.35541	7.51227	6.88297	6.61435	6.81865	7.7835	8.09518	7.89025	7.11969	7.25456	7.28588	28	28	28	72.8	72.8	72.8	32.575	0	323.31	367130000000	1535
P06753	P06753	Tropomyosin alpha-3 chain	TPM3	4.86745	4.74963	4.6801	3.66312	3.2652	3.63636	4.55136	4.56906	4.72021	4.65249	4.81946	4.76722	3.69123	3.26374	3.71161	5.17312	4.81337	4.76658	4.47753	4.40066	4.40976	4.41298	4.38291	4.21304	3.66947	3.42499	3.33395	4.91294	4.92506	5.08345	23	6	6	53.7	16.8	16.8	32.95	0	274.41	50994000000	306
P06756	P06756	Integrin alpha-V;Integrin alpha-V heavy chain;Integrin alpha-V light chain	ITGAV	2.3456	2.16501	1.9648	3.22171	3.2108	3.11434	1.59342	1.22522	1.11133	0.724655	1.35508	0.51832	-1.23197	-2.0573	-2.10266	2.22019	2.34543	2.2028	1.03917	1.16968	1.2936	0.607105	0.535177	1.09741	-0.252777	-0.758551	-0.913473	2.48412	2.4167	2.39761	30	30	30	32.1	32.1	32.1	116.04	0	261.79	7973300000	182
P06865	P06865	Beta-hexosaminidase subunit alpha	HEXA	-1.58855	-5.62492	-3.86339	-0.421051	-0.12952	-0.271929	0.436859	-0.129566	0.188932	-1.72146	-1.21532	-1.31198	2.34072	1.89868	2.21882	-0.216644	-0.98996	-0.780231	1.57722	1.48129	1.58377	1.83305	1.57582	1.86532	1.09908	0.344854	0.482534	1.53635	1.13946	1.78476	17	17	17	28.5	28.5	28.5	60.702	0	82.096	4410100000	93
P07099	P07099	Epoxide hydrolase 1	EPHX1	2.69532	2.47452	2.05187	2.44599	2.06327	2.34358	2.31583	2.689	2.36549	0.517347	0.348776	0.28721	3.11432	3.10625	2.9893	4.50127	4.61221	4.5983	2.38224	2.42447	2.3653	3.33404	2.98236	3.35338	-0.796303	-1.08797	-1.02023	3.285	3.57862	3.31774	22	22	22	40.9	40.9	40.9	52.948	0	95.227	17423000000	272
P07108	P07108	Acyl-CoA-binding protein	DBI	4.98032	5.29691	5.07601	3.0837	3.21529	3.34985	4.21483	4.59777	4.55803	4.7877	4.72882	4.79438	5.35732	5.25651	5.2678	5.62368	5.7473	5.79633	5.08233	5.24883	5.50298	5.07902	4.93655	5.05041	5.35328	5.44944	5.37046	4.91774	5.3556	5.31114	9	9	9	83.9	83.9	83.9	10.044	0	323.31	78310000000	474
P07195	P07195	L-lactate dehydrogenase B chain	LDHB	6.97438	6.9266	6.99563	6.16407	6.2529	6.33923	7.66074	7.76762	7.75991	7.46336	7.45885	7.58916	1.70974	1.75609	2.19851	-2.02746	-2.80208	-3.72238	7.2241	7.27891	7.41337	6.44413	6.40382	6.40978	-1.5737	-1.49419	-1.71633	6.75878	6.72593	6.7918	32	29	29	67.4	67.4	67.4	36.638	0	323.31	234370000000	727
P07199	P07199	Major centromere autoantigen B	CENPB	-1.40043	-1.8898	-1.47253	-0.640816	-0.977026	-1.01533	-3.52597	-1.2191	-1.07862	-1.6793	-3.31641	-2.28777	-1.99687	-3.05356	-1.74933	-1.9144	-1.95659	-2.85576	-3.86772	-4.49282	-5.55767	-1.97302	-2.79197	-1.74197	-0.70841	-1.00767	-0.881559	-2.57966	-3.33808	-3.18544	3	3	3	5.3	5.3	5.3	65.171	0	10.676	624600000	12
P07203	P07203	Glutathione peroxidase 1	GPX1	-3.99036	-4.80302	-1.72529	-0.945976	-0.627714	-1.40956	-3.68389	-4.49665	-4.88018	-2.24051	-0.888094	-0.76421	-3.06521	-5.63416	-3.57042	-0.259237	0.156599	-0.966152	-4.08506	-3.99708	-3.39196	-5.10865	-5.32411	-4.65768	-5.0375	-1.98117	-4.34917	2.66664	3.08077	2.60434	9	9	9	68.5	68.5	68.5	22.088	0	37.337	1715000000	37
P07237	P07237	Protein disulfide-isomerase	P4HB	6.60616	6.61123	6.54677	7.41503	7.48149	7.52313	7.15738	7.0016	7.16133	6.51817	6.74388	6.58226	7.5222	7.36846	7.51437	6.92171	6.65501	6.85151	6.86842	6.76739	6.85734	8.0811	8.01811	8.02717	6.96522	6.86102	6.84971	7.26144	7.18826	7.32502	53	53	53	72.8	72.8	72.8	57.116	0	323.31	345140000000	2176
P07305	P07305	Histone H1.0;Histone H1.0, N-terminally processed	H1F0	-4.40782	-4.0969	-4.83964	-5.27538	-4.73561	-4.29581	-4.28494	-6.01496	-4.7473	-4.752	-4.61828	-5.46693	-2.14432	-1.81962	-1.74084	-5.08455	-3.83839	-4.27395	-5.14618	-4.67921	-4.19968	-4.6425	-4.50319	-5.03984	-4.76738	-5.5501	-5.4272	-3.14788	-5.30171	-3.86592	1	1	1	6.7	6.7	6.7	20.863	0.0004223	4.2634	77180000	5
P07311	P07311	Acylphosphatase-1	ACYP1	0.0230656	-0.904461	-0.0837021	-2.87396	-2.26198	-2.16711	-2.05103	-2.55122	-1.69979	0.704363	-0.219887	0.310103	-2.90511	-3.05099	-2.71368	-2.8442	-2.00984	-2.35569	-1.81235	-1.86784	-3.00764	-3.76795	-3.03116	-3.09376	-1.16995	-2.39996	-1.73028	-1.6198	-2.96746	-2.22778	3	3	3	55.6	55.6	55.6	11.261	0	8.7322	850700000	8
P07339	P07339	Cathepsin D;Cathepsin D light chain;Cathepsin D heavy chain	CTSD	1.79019	1.69911	1.85987	4.41238	4.61373	4.45749	4.24197	4.66525	4.2546	4.80497	4.62446	4.82932	7.87386	7.83455	7.8181	4.68845	4.96167	4.75037	1.95062	1.78965	1.84618	6.19707	6.10075	6.08538	3.12291	3.78232	3.49301	5.40697	5.72544	5.75134	30	30	30	61.7	61.7	61.7	44.552	0	323.31	101060000000	826
P07355;A6NMY6	P07355;A6NMY6	Annexin A2;Putative annexin A2-like protein	ANXA2;ANXA2P2	8.22258	8.07651	8.02396	8.14405	8.07959	8.00635	8.72206	9.09711	8.81447	9.01111	8.82423	8.98517	5.0933	5.10479	5.10589	8.37329	8.44564	8.55014	8.36692	8.14706	8.53056	5.71695	5.85792	5.84178	5.41514	5.37872	5.49447	9.68913	10.1674	9.73247	58	58	58	87.9	87.9	87.9	38.604	0	323.31	739170000000	2559
P07384	P07384	Calpain-1 catalytic subunit	CAPN1	1.87443	1.43378	1.74105	3.04898	2.76878	2.80472	4.29784	4.43229	4.35053	2.73205	3.11979	3.40165	2.37046	2.00288	2.64002	5.69205	5.8072	5.88395	4.89681	4.84805	4.8459	4.69498	4.66773	4.65082	3.00948	2.87995	2.79591	4.58576	4.52259	4.33215	46	46	46	60.1	60.1	60.1	81.889	0	323.31	45518000000	646
P07437;A6NNZ2;Q9H4B7	P07437	Tubulin beta chain	TUBB	6.68211	6.54979	6.29354	6.31456	6.27992	6.26288	5.44303	5.81551	5.32235	6.1938	5.68461	6.03012	4.80456	4.63631	4.46444	5.87232	6.23799	5.88717	5.69626	5.70773	5.8262	5.62202	5.51888	5.54368	4.51559	5.00237	4.78629	5.5893	5.86757	5.72503	47	13	10	67.3	30.4	21.2	49.67	0	323.31	131030000000	1037
P07476	P07476	Involucrin	IVL	-4.13572	-4.25577	-5.44119	-5.17727	-3.67807	-3.99029	-5.50753	-2.72502	-4.66142	-5.64307	-4.176	-4.18476	-4.78164	-5.09854	-5.08657	1.1748	1.02894	0.816761	1.34242	1.64989	1.50866	3.91279	3.81992	3.77061	-1.95045	-4.75492	-6.06297	4.20695	3.98205	4.12224	21	21	21	55.2	55.2	55.2	68.478	0	323.31	8311700000	166
P07602	P07602	Prosaposin;Saposin-A;Saposin-B-Val;Saposin-B;Saposin-C;Saposin-D	PSAP	2.46922	2.35644	2.86074	3.83344	3.74484	3.85673	3.69124	3.28675	3.71164	4.30291	4.35671	4.42767	5.02694	4.97026	5.00969	3.8492	3.63871	3.39727	4.89285	5.57653	5.6879	4.41971	4.29752	4.33508	3.08082	3.67453	3.47045	6.45876	6.50583	6.41556	18	18	18	40.1	40.1	40.1	58.112	0	323.31	60258000000	503
P07686	P07686	Beta-hexosaminidase subunit beta;Beta-hexosaminidase subunit beta chain B;Beta-hexosaminidase subunit beta chain A	HEXB	1.89811	1.98068	1.91707	3.62954	3.86905	3.85534	3.16148	2.94208	2.95924	1.69088	1.65506	1.85976	3.0536	3.20395	3.25587	3.11729	2.60911	2.98786	1.009	1.16736	1.24726	2.97459	3.15641	3.06515	2.50864	2.48842	2.48041	2.4453	1.91318	2.59694	24	24	24	43.5	43.5	43.5	63.111	0	121.37	15853000000	290
P07711	P07711	Cathepsin L1;Cathepsin L1 heavy chain;Cathepsin L1 light chain	CTSL	2.78084	2.76393	2.81067	1.25354	1.12619	1.24796	-2.2599	-1.71117	-1.85644	-0.352589	0.571827	0.223497	-1.3605	-2.51825	-2.30506	-0.130146	0.200588	-0.330084	-0.0228577	0.339582	-0.199421	-0.515057	-1.00518	-1.51794	-0.976116	-0.538345	-0.551571	0.676685	1.28084	1.08593	10	10	10	30.9	30.9	30.9	37.564	0	96.662	3705000000	81
P07737;CON__P02584	P07737	Profilin-1	PFN1	7.89019	7.83179	7.62741	7.14079	7.14291	6.92611	7.56854	7.84241	7.65669	7.73853	7.64339	7.74593	7.01022	7.05339	6.94676	6.72724	7.03917	7.14679	6.72839	6.75304	6.96938	6.66946	6.41482	6.65348	6.81656	6.99646	7.01676	7.11321	7.58053	7.51335	23	23	23	99.3	99.3	99.3	15.054	0	323.31	350400000000	1204
P07738	P07738	Bisphosphoglycerate mutase	BPGM	-2.42113	-2.36472	-1.8531	-1.31107	-1.21925	-0.453606	-4.58477	-4.93199	-3.90979	-4.06774	-3.95345	-3.79765	-4.32174	-4.16683	-5.40843	-3.52404	-4.45671	-5.27089	-3.82696	-3.48875	-3.47752	-4.69334	-4.37559	-3.62191	-3.78022	-5.92916	-4.50387	-1.29693	-0.676794	-1.12975	2	2	2	11.6	11.6	11.6	30.005	0	15.226	348320000	12
P07741	P07741	Adenine phosphoribosyltransferase	APRT	1.14726	1.11878	0.0629654	1.62892	1.76796	1.71204	2.859	3.0472	2.9496	1.59966	0.145256	1.48488	1.61583	1.75621	2.0422	2.82514	3.19503	3.25571	3.07025	3.39989	3.77857	2.23687	2.52865	2.71556	4.04092	4.07752	4.12078	3.74476	3.94863	3.70054	14	14	14	51.1	51.1	51.1	19.608	0	179.82	17176000000	167
P07814	P07814	Bifunctional glutamate/proline--tRNA ligase;Glutamate--tRNA ligase;Proline--tRNA ligase	EPRS	6.05844	6.06991	6.04542	5.79943	5.75317	5.79609	5.91971	6.02931	5.93874	5.84647	5.75754	5.89642	5.7301	5.67666	5.82409	6.01826	5.96273	6.11474	5.75992	6.02593	6.00246	6.12958	6.07681	6.09935	4.83075	4.95961	4.98858	5.33392	5.46596	5.36671	95	95	95	59.6	59.6	59.6	170.59	0	323.31	135230000000	2186
P07858	P07858	Cathepsin B;Cathepsin B light chain;Cathepsin B heavy chain	CTSB	3.73204	3.99931	3.80653	5.04285	4.78051	4.87846	2.65629	2.87163	2.75725	3.58882	3.47848	3.4102	4.04952	4.0664	3.85939	3.44935	3.50611	3.5352	3.8697	3.82312	3.59728	2.31315	2.19444	2.30846	1.24914	1.85541	1.70752	5.71048	5.89806	5.87179	10	10	10	29.2	29.2	29.2	37.821	0	323.31	38098000000	315
P07900;Q14568;Q58FG1	P07900	Heat shock protein HSP 90-alpha	HSP90AA1	7.08528	7.29376	7.11705	7.41808	7.59076	7.48958	7.29277	7.458	7.33287	8.12192	8.03549	8.0629	7.03414	7.04138	7.0987	7.14774	7.27008	7.34621	6.56669	6.65967	6.7055	7.56332	7.54024	7.3133	7.74228	7.73172	7.77425	6.94587	7.0367	7.11525	85	61	57	73.8	59.4	56.1	84.659	0	323.31	389810000000	3116
P07910;O60812;B2RXH8;P0DMR1;B7ZW38	P07910	Heterogeneous nuclear ribonucleoproteins C1/C2	HNRNPC	6.65884	6.69218	6.61389	6.58683	6.59358	6.52579	6.42642	6.40056	6.41565	6.66959	6.6497	6.63187	6.64599	6.58092	6.74963	6.85023	6.86384	6.8655	6.38189	6.42407	6.58126	6.5168	6.34048	6.38822	7.14897	6.9929	7.28198	6.34111	6.42124	6.47618	36	36	36	55.9	55.9	55.9	33.67	0	323.31	233860000000	1315
P07919;A0A096LP55	P07919	Cytochrome b-c1 complex subunit 6, mitochondrial	UQCRH	-0.0080452	0.463749	-0.0815296	0.39913	0.575026	0.807766	-2.15004	-0.936428	-4.00499	-4.29309	-1.40912	-3.86644	1.67315	1.74986	1.6107	-1.36828	-1.38799	-0.564882	0.456373	0.793005	0.768971	0.142645	0.171877	0.187361	0.181023	0.447292	0.913252	-1.19968	0.3157	0.203989	6	6	6	81.3	81.3	81.3	10.739	0	80.357	2811000000	50
P07942	P07942	Laminin subunit beta-1	LAMB1	3.02261	2.72845	2.77066	3.74004	3.61435	3.70603	-0.696047	-0.202251	-0.81296	0.995293	0.796493	1.1811	-3.62002	-5.01542	-3.07984	-1.49183	-1.58984	-4.67211	0.042387	0.598482	0.0810337	0.290665	0.479597	-0.109062	-0.763275	-2.17514	-0.60981	0.397257	0.200445	-0.623495	36	36	36	29.1	29.1	29.1	198.04	0	186.09	6798400000	151
P07947;P06241;P06239	P07947	Tyrosine-protein kinase Yes	YES1	1.01148	1.0285	1.22007	0.406752	0.766279	0.167942	1.38055	1.0361	1.41686	-0.552811	0.448877	-0.623136	0.515522	0.323997	0.207699	2.10429	1.65511	1.76206	0.790386	0.761782	1.07753	0.731794	0.863543	0.782661	1.16991	0.533781	0.848957	1.02515	0.568787	0.271141	13	13	6	29.3	29.3	17.3	60.801	0	38.354	4472800000	136
P07948;P08631	P07948	Tyrosine-protein kinase Lyn	LYN	-2.73536	-3.50249	-2.92705	-5.72582	-4.24214	-3.40801	-5.67942	-4.71248	-3.67601	-2.77547	-5.36518	-3.86541	-4.66366	-3.79204	-4.9472	-2.40298	-4.3594	-2.2296	-2.27977	-1.30884	-0.885851	-3.43408	-6.125	-5.08828	-5.10759	-5.6437	-4.05075	-2.31577	-1.77565	-2.63246	5	4	4	12.7	11.1	11.1	58.573	0.00022915	6.0242	250150000	10
P07951	P07951	Tropomyosin beta chain	TPM2	1.8698	1.9968	2.15221	-3.29994	-4.67144	-1.71267	-4.3066	-4.30721	-4.56313	-3.36841	-4.82245	-5.28844	-5.53892	-4.71397	-5.39901	-5.26484	-5.05328	-5.0885	-3.82845	-3.0737	-4.36191	-5.08497	-4.03467	-5.96867	-4.30791	-5.22292	-4.98782	-0.443831	-3.5123	-3.30614	30	4	4	75.7	18.7	18.7	32.85	0	30.818	974140000	14
P07954	P07954	Fumarate hydratase, mitochondrial	FH	4.51871	4.40733	4.51002	4.10264	4.46754	4.44454	4.8011	5.05491	4.82563	4.44277	4.31183	4.36946	3.86256	3.72468	3.85509	4.42952	4.82682	4.78183	4.00024	4.29852	4.19527	4.92364	5.04846	4.95797	4.12087	4.27797	4.38088	3.76821	3.91551	3.73982	24	24	24	50	50	50	54.636	0	323.31	51202000000	621
P08047;P0CG40;Q8IXZ3;Q02086;Q02446	P08047	Transcription factor Sp1	SP1	-0.208019	0.0757008	0.144281	-0.319181	-0.10862	-0.201254	0.580673	0.243015	0.261709	0.387035	0.827782	0.166868	0.601458	0.728375	0.778341	0.968147	0.286812	-0.0761318	0.586027	0.0991402	-0.739349	1.12349	1.10174	0.489016	0.60174	0.184011	0.908138	-0.50066	-0.703163	-0.208466	5	5	4	6.9	6.9	5.6	80.692	0	41.067	3050100000	53
P08069	P08069	Insulin-like growth factor 1 receptor;Insulin-like growth factor 1 receptor alpha chain;Insulin-like growth factor 1 receptor beta chain	IGF1R	-6.28052	-4.69127	-3.79789	-4.40343	-3.74533	-5.80706	-4.11773	-5.08235	-2.40769	-4.8922	-5.63824	-3.18436	-3.28957	-6.32855	-5.58784	-4.45553	-4.93308	-3.87834	-4.6829	-6.16936	-4.97073	-5.01446	-5.59011	-3.45979	-0.963636	-1.70824	-1.76495	-5.20958	-4.84861	-5.30982	4	4	4	3.4	3.4	3.4	154.79	0.0007731	2.8036	100880000	7
P08123	P08123	Collagen alpha-2(I) chain	COL1A2	1.96223	2.20331	1.79422	4.16247	4.49582	4.34703	-5.62074	-2.20128	-5.29729	-3.65055	-3.77277	-5.10192	-3.69229	-4.16332	-5.19571	-5.61528	-5.06722	-1.8383	-4.09948	-3.88026	-3.69903	-3.66618	-5.56679	-4.4458	-4.88662	-6.02635	-4.12397	-6.03051	-5.31953	-2.05346	24	24	24	28.8	28.8	28.8	129.31	0	273.08	6601700000	96
P08133	P08133	Annexin A6	ANXA6	4.88333	4.8692	4.85501	6.30118	6.31142	6.20007	3.64539	3.94042	3.78849	6.21199	6.00302	6.18508	6.08731	6.14644	5.99885	-1.45808	0.628239	-1.73278	-3.63383	-1.12197	-1.67575	6.23408	6.13021	6.09536	4.62449	4.98572	4.86881	-1.03447	-0.345585	-0.497101	68	68	68	77	77	77	75.872	0	323.31	85289000000	1073
P08134	P08134	Rho-related GTP-binding protein RhoC	RHOC	2.39053	2.62578	2.31288	2.25241	2.21751	0.0708828	2.13274	2.67723	2.28184	1.90877	1.68829	1.91357	-3.37872	-3.12842	-2.15729	-0.549805	2.31301	2.40246	-2.29877	-2.31123	-2.31579	1.87581	1.95699	-0.65453	0.389814	0.856256	0.861548	-1.2515	2.10289	2.01234	9	3	3	33.7	13.5	13.5	22.006	0	13.525	6438200000	39
P08174	P08174	Complement decay-accelerating factor	CD55	-3.33347	-2.21776	-2.24047	-0.741369	-0.632616	-0.593063	0.041996	-0.881973	0.173019	0.242632	0.442514	0.253529	-3.21093	-4.91558	-4.14987	-4.36009	-6.26208	-1.61535	-1.26137	-0.962822	-1.05093	-3.26204	-3.11486	-3.23897	-4.25923	-0.552368	-1.15557	-1.23812	-0.89464	-1.7874	2	2	2	4.5	4.5	4.5	41.4	0.0013338	2.589	1064700000	21
P08195	P08195	4F2 cell-surface antigen heavy chain	SLC3A2	4.98541	4.92809	5.04617	5.00521	5.29784	5.26245	4.56905	4.57475	4.31854	3.69881	3.53684	3.65789	3.69156	3.70884	3.75165	5.52509	5.55106	5.53209	5.38502	5.35311	5.4342	4.55742	4.46979	4.48923	5.78482	5.92903	5.86842	5.60934	5.93958	5.65168	31	31	31	47.8	47.8	47.8	67.993	0	323.31	79674000000	735
P08236	P08236	Beta-glucuronidase	GUSB	-5.77689	-4.36968	-3.7246	-1.96193	-2.88369	-1.82073	-3.24121	-2.51607	-3.70688	-4.11078	-5.6617	-3.35849	-4.38848	-1.90417	-5.51699	-5.50144	-4.48326	-4.5668	-4.56363	-4.25841	-4.24906	-1.91349	-2.78101	-1.31271	-5.54683	-2.53295	-4.22758	-3.46761	-3.48495	-3.36351	2	2	2	6	6	6	74.731	0.0002182	4.9032	202270000	7
P08237	P08237	ATP-dependent 6-phosphofructokinase, muscle type	PFKM	1.50479	1.34183	1.5108	1.957	1.82769	1.72402	3.10126	3.04526	2.6266	1.75638	1.71267	2.14891	2.36453	2.5296	1.93976	2.12516	2.04693	1.92839	1.69947	1.48486	1.81313	2.8901	3.24553	3.00953	2.63464	2.77117	2.7313	1.40398	0.96331	1.60736	21	19	19	32.8	31.7	31.7	85.182	0	323.31	11057000000	182
P08238;Q58FF7	P08238	Heat shock protein HSP 90-beta	HSP90AB1	9.05083	9.00587	8.96999	8.87058	8.93045	8.93915	8.92178	9.17081	9.08485	9.17159	9.07393	9.23492	9.55644	9.50021	9.58224	8.82674	8.90022	8.94222	9.14916	9.16013	9.29422	8.58946	8.56406	8.53262	8.37801	8.54663	8.58953	7.6973	7.93081	7.98828	93	93	64	70.2	70.2	53.9	83.263	0	323.31	1172400000000	5999
P08240	P08240	Signal recognition particle receptor subunit alpha	SRPR	1.58514	1.13923	1.53033	2.04233	1.97222	2.23044	2.07391	1.84047	1.98932	1.54547	1.43595	2.19335	-2.65691	-2.10587	-2.08062	1.8839	0.783997	0.488897	1.28753	1.20395	0.745407	2.44999	2.47519	2.51566	0.335485	-1.28161	-1.08769	-1.75034	0.679092	-0.216228	18	18	18	31.8	31.8	31.8	69.81	0	54.945	6518600000	147
P08243	P08243	Asparagine synthetase [glutamine-hydrolyzing]	ASNS	2.59448	2.58739	2.69398	3.46431	3.5464	3.63114	3.18028	3.42653	3.33205	3.24474	3.15951	3.48511	2.04647	1.94768	2.1402	2.25474	2.30929	2.32527	2.59354	2.34066	2.43964	2.07958	1.68254	1.92159	0.788923	0.18268	0.307503	0.156776	0.014782	-1.15132	21	21	21	39.9	39.9	39.9	64.369	0	293.07	14360000000	301
P08253	P08253	72 kDa type IV collagenase;PEX	MMP2	-5.18875	-5.70186	-3.73901	-1.86204	-4.45176	-2.27389	-4.95243	-4.73123	-4.23343	-5.58802	-4.01382	-5.11882	-4.53475	-5.2348	-4.39213	-3.69553	-4.33902	-4.13926	-4.77267	-5.24339	-5.07597	-4.56413	-4.28663	-4.52779	-5.38702	-5.33745	-5.11358	-4.53892	-5.90533	-5.25524	3	3	3	9.2	9.2	9.2	73.881	0.00060753	3.487	50362000	3
P08397	P08397	Porphobilinogen deaminase	HMBS	-0.304399	-0.231594	-0.348675	-0.355669	-1.47823	-0.878012	1.48934	1.39668	1.89851	0.334829	0.379316	0.193113	-2.3929	-1.86798	-1.67835	-0.268648	0.108515	-0.102318	0.116734	0.435242	0.3179	0.219322	-0.135454	-9.53674e-05	2.08471	1.60478	1.83292	0.406075	0.0643005	0.283054	10	10	10	25.8	25.8	25.8	39.33	0	11.898	3192400000	49
P08473	P08473	Neprilysin	MME	-3.65456	-6.16756	-5.40619	-3.16816	-5.24418	-5.16687	-4.88997	-4.29045	-4.63167	-3.18098	-5.63275	-4.73659	-3.19839	-4.12644	-4.29247	-3.67422	-4.83552	-4.90547	-5.88543	-6.57102	-4.50144	-4.81054	-4.61965	-4.60342	-3.67297	-3.8611	-3.72481	1.8576	1.7091	1.56823	14	14	14	25.6	25.6	25.6	85.513	0	49.81	607160000	25
P08493	P08493	Matrix Gla protein	MGP	-5.043	-5.46607	-4.0703	-4.67962	-4.02291	-5.7075	-3.17542	-4.44317	-5.24362	-5.0126	-4.45133	-4.62947	-2.25506	-5.61222	-6.0813	0.0109119	-1.26469	0.368004	-4.62902	-4.08758	-3.39339	-5.6999	-4.48429	-5.35454	-4.00162	-5.03304	-4.16417	-5.2292	-4.85445	-4.90276	3	3	3	38.8	38.8	38.8	12.353	0	29.096	230330000	7
P08559;P29803	P08559	Pyruvate dehydrogenase E1 component subunit alpha, somatic form, mitochondrial	PDHA1	1.58458	1.4763	1.50134	1.7934	1.91706	1.74756	1.96871	1.42049	1.48242	1.25699	1.516	0.706154	0.616821	0.474642	-0.459705	2.53676	2.00639	1.96654	1.79195	1.6786	1.21348	3.05523	3.16324	2.71984	2.41343	1.59693	1.55715	2.46607	1.97342	1.95095	19	19	19	53.3	53.3	53.3	43.295	0	142.74	8893800000	169
P08572	P08572	Collagen alpha-2(IV) chain;Canstatin	COL4A2	-0.408396	-1.51511	-0.564787	-2.3934	-2.96391	-2.23646	-6.1594	-5.67769	-4.46678	-5.80865	-4.47053	-4.87025	-4.46866	-4.54634	-5.2083	-4.34344	-5.29851	-4.27622	-4.46986	-4.78391	-4.66958	-3.86446	-5.96114	-4.18396	-4.95565	-4.98723	-6.13641	-2.57845	-4.51966	-3.91624	4	4	4	3.6	3.6	3.6	167.55	0	9.8615	181720000	8
P08574	P08574	Cytochrome c1, heme protein, mitochondrial	CYC1	1.03621	1.07756	1.50308	1.55515	1.74659	1.70601	-1.21273	-0.026762	0.0411053	-0.830212	-2.39819	-1.01902	1.56107	1.4979	1.39642	0.22876	0.131508	-0.246733	1.41717	1.539	1.59117	0.699648	0.343447	0.919155	0.98966	1.24682	0.881876	1.36418	0.798136	1.68832	7	7	7	24.3	24.3	24.3	35.422	0	153.26	4759200000	146
P08579	P08579	U2 small nuclear ribonucleoprotein B	SNRPB2	0.0491562	0.948427	0.713369	1.04486	0.94792	0.960772	0.775909	1.21237	1.17102	1.15068	0.987879	0.820087	1.09549	1.38103	1.35098	0.637831	0.606731	0.784664	0.614519	0.869341	1.41804	0.923887	1.06798	0.941332	0.77504	1.30085	0.83909	0.230986	-0.575563	0.929596	7	4	4	36.9	31.1	31.1	25.486	0	73.097	4496800000	84
P08581	P08581	Hepatocyte growth factor receptor	MET	-1.88657	-2.92806	-1.74361	-2.28976	-1.11313	-0.967903	0.445623	0.0555057	0.43568	-2.8103	-4.45292	-4.09897	-3.3454	-4.61054	-5.32586	-0.47806	-0.654909	-0.652037	-5.32726	-4.90513	-4.68737	-5.05808	-1.81577	-4.77711	-3.83802	-4.17644	-4.34272	-3.2201	-4.70794	-3.14822	7	7	7	6.3	6.3	6.3	155.54	0	10.128	655140000	14
P08582	P08582	Melanotransferrin	MFI2	-4.04113	-6.37306	-3.18619	-3.84268	-4.88294	-2.93061	-3.51015	-2.45638	-2.54574	-3.67648	-3.65134	-3.13834	-5.38287	-5.59434	-4.67641	-5.41759	-5.86602	-4.48286	-5.83973	-5.72608	-5.42906	-4.2505	-4.99362	-4.43136	-4.0157	-4.99526	-4.95564	-1.01751	-0.182816	-0.561834	4	4	4	9.2	9.2	9.2	80.214	0.00042301	4.3049	175920000	3
P08590;P05976	P08590;P05976	Myosin light chain 3;Myosin light chain 1/3, skeletal muscle isoform	MYL3;MYL1	-0.729086	-0.642368	-0.82267	0.145714	-0.053894	-0.0459557	-2.05869	-2.54408	-1.71736	0.747955	0.207828	0.323221	-2.38553	-2.31496	-1.98436	-1.98544	-1.64135	-1.83172	-0.81056	-1.38472	0.0937367	-2.0506	-2.10135	-1.92925	-4.41761	-4.40435	-4.91531	-1.34981	-1.52176	-1.51068	2	2	2	10.8	10.8	10.8	21.932	0.00042114	4.2307	1255000000	21
P08621	P08621	U1 small nuclear ribonucleoprotein 70 kDa	SNRNP70	4.01286	4.14565	4.09824	3.95214	3.94681	4.10466	3.53198	3.78816	3.82451	4.28887	4.37637	4.40278	3.96263	3.91075	3.8766	3.84887	3.74135	3.70054	3.97414	4.05648	4.02408	3.6627	3.53539	3.58747	4.40618	4.21218	4.2886	3.60065	3.48784	3.85077	14	14	14	23.3	23.3	23.3	51.556	0	97.167	37085000000	359
P08648	P08648	Integrin alpha-5;Integrin alpha-5 heavy chain;Integrin alpha-5 light chain	ITGA5	-2.97519	-6.53259	-1.0658	1.68122	2.12867	2.26805	-2.52651	-2.91359	-1.14555	-1.75327	-1.40904	0.0862446	-4.58085	-3.58536	-3.53267	-3.7543	-5.6844	-4.54378	-2.66215	-4.97243	-2.89303	-3.41232	-4.37423	-4.76892	-3.26537	-4.39269	-0.987555	0.742641	0.580925	0.700419	13	13	13	16.1	16.1	16.1	114.54	0	48.472	1769800000	55
P08651	P08651	Nuclear factor 1 C-type	NFIC	-1.04759	-3.16382	-3.31653	0.483574	-0.256151	-0.0698109	-2.6182	-3.61899	-2.69022	-1.12587	-1.72298	-1.03842	-1.76194	-1.90752	-1.61292	-3.3231	-2.35566	-3.16448	-2.0508	-3.42527	-1.73798	-1.94282	-2.11745	-1.88605	-1.09197	-1.26385	-1.6307	-3.26552	-1.2228	-2.42782	5	5	4	17.5	17.5	15	55.674	0	28.341	805060000	28
P08670;P41219;P07196	P08670	Vimentin	VIM	10.3555	10.294	9.989	10.8977	10.7291	10.6907	9.34	9.66197	9.62651	10.9452	10.8808	10.9373	7.46378	7.3643	7.50708	6.59994	6.98005	6.84152	6.14925	6.0538	6.11219	6.50032	6.62231	6.81249	7.44623	7.60873	7.71141	7.06723	7.59801	7.33575	108	108	100	99.4	99.4	99.4	53.651	0	323.31	1531400000000	3511
P08708	P08708	40S ribosomal protein S17	RPS17	4.24991	4.72726	4.30064	4.093	3.94063	4.5128	4.52194	4.37336	4.54375	4.56794	4.71598	4.66153	3.52057	3.69039	3.42161	4.6999	4.44886	4.72409	3.91276	4.36735	4.30234	4.87334	4.43782	4.47968	4.13982	3.81159	3.71538	4.17279	4.06012	4.06245	17	17	17	80.7	80.7	80.7	15.55	0	323.31	47750000000	427
P08727	P08727	Keratin, type I cytoskeletal 19	KRT19	-4.1624	-5.66258	-6.2816	-5.20111	-4.63739	-4.64522	2.4093	3.49343	2.64226	-5.33644	-4.22438	-4.36798	-4.36481	-3.90015	-5.40433	-4.07292	-5.05352	-4.88507	-5.04587	-5.27058	-5.88896	-3.9191	-3.82312	-5.18834	-4.68881	-4.75829	-4.80569	-3.4843	-6.17923	-4.00187	85	1	1	100	7.5	7.5	44.105	0	323.31	1504700000	13
P08754	P08754	Guanine nucleotide-binding protein G(k) subunit alpha	GNAI3	2.68222	2.52968	2.69479	2.19212	2.0564	2.3985	0.858791	1.49203	0.906517	1.40813	1.44382	0.74984	0.858589	0.714886	1.53209	2.60004	2.14586	2.52033	0.799747	0.542671	-0.813658	1.56274	1.37431	1.51499	1.91352	1.12628	1.35535	2.29752	2.22222	2.33419	14	7	6	41.8	24.3	20.9	40.532	0	133.94	7984500000	136
P08758	P08758	Annexin A5	ANXA5	6.95606	6.94844	6.73859	6.25114	6.23226	6.17615	6.79845	7.08494	6.78526	7.73605	7.74139	7.71841	5.27904	5.22367	5.2119	5.64173	5.56411	5.5971	6.39117	6.34488	6.22321	4.61601	4.73907	4.66103	4.13103	4.47461	4.36537	6.73809	6.84436	7.11673	31	31	31	71.6	71.6	71.6	35.936	0	323.31	200460000000	1333
P08842	P08842	Steryl-sulfatase	STS	-5.28892	-3.48481	-6.21798	-3.47345	-4.56176	-3.97531	-4.64858	-5.35488	-4.90021	-6.61796	-4.30185	-4.14652	-4.75865	-5.31534	-4.57035	-1.69754	-1.64251	-3.57958	-4.21167	-3.81183	-5.24337	-2.47765	-4.64041	-2.93137	-5.21914	-4.88552	-5.61205	-4.46029	-4.4512	-4.85853	2	2	2	7.2	7.2	7.2	65.492	0.00021603	4.7046	86766000	4
P08865	P08865	40S ribosomal protein SA	RPSA	6.14466	6.20653	6.02211	6.09952	6.13985	6.07716	6.13914	6.32492	6.04362	5.99268	5.80981	5.98656	5.69432	5.68844	5.63044	6.15023	6.30349	6.29942	5.74927	5.81624	5.83405	6.02952	5.97043	5.86091	5.4795	5.71513	5.6543	5.6165	5.94528	5.75765	24	24	24	72.2	72.2	72.2	32.854	0	323.31	146610000000	1054
P09001	P09001	39S ribosomal protein L3, mitochondrial	MRPL3	1.61975	1.33839	1.17955	2.04157	2.48638	2.19653	1.88134	2.0263	1.36234	0.827698	1.20723	1.23221	0.302019	-0.483686	-0.75802	1.59717	1.04109	1.45439	1.4632	1.55856	1.58099	2.47566	2.25574	2.05556	2.18276	2.43749	2.32592	1.56628	1.94245	2.04969	6	6	6	27.3	27.3	27.3	38.632	0	74.954	7786200000	118
P09012	P09012	U1 small nuclear ribonucleoprotein A	SNRPA	3.14535	3.2463	2.89559	3.38659	3.33036	3.43745	2.93537	3.19069	2.93255	3.02965	2.805	3.04653	3.20242	3.04452	3.25765	2.69026	3.14008	3.16269	3.15724	3.38763	3.59498	2.39891	2.71373	3.01734	3.31836	3.67081	3.71565	2.88646	3.14063	3.14652	13	13	10	44.3	44.3	40.8	31.279	0	187.47	21123000000	309
P09038	P09038	Fibroblast growth factor 2	FGF2	0.213717	0.301273	0.388452	-5.56693	-2.81797	-3.30263	-4.3036	-3.11493	-3.15485	-3.59153	-4.8638	-5.75039	-6.01822	-5.20947	-3.19787	-2.74207	-3.04376	-4.16061	-4.13059	-4.87155	-4.24118	-5.74413	-5.18465	-5.59373	-4.80331	-2.68318	-4.24719	-1.09447	-2.18952	-1.89273	5	5	5	19.1	19.1	19.1	30.77	0	10.285	353040000	7
P09104;P13929	P09104	Gamma-enolase	ENO2	-0.310903	-0.814432	0.156324	-0.591152	0.67098	-0.0589809	1.91562	2.24237	2.14796	3.7735	3.70017	3.70957	0.854706	0.0567284	0.406313	-5.48406	-5.58449	-5.61444	-2.64309	-3.34239	-4.35407	-4.11776	-3.14854	-5.67104	0.0843716	-0.513626	-0.238556	-3.35783	-4.81547	-3.74539	20	16	16	56.9	50.2	50.2	47.268	0	260.93	5033300000	100
P09110	P09110	3-ketoacyl-CoA thiolase, peroxisomal	ACAA1	0.780991	1.05173	0.908232	1.98576	2.07724	2.16721	2.65717	2.77067	2.44647	-0.797815	-0.268587	0.38253	3.36711	3.47583	3.82756	1.6626	1.95256	2.29611	1.95844	2.04236	1.81267	5.61182	5.57436	5.63078	2.01715	2.33533	2.23176	3.06454	2.872	3.294	22	22	22	60.1	60.1	60.1	44.292	0	323.31	22825000000	336
P09132	P09132	Signal recognition particle 19 kDa protein	SRP19	-0.133797	0.010004	-0.324604	-0.599791	-2.61659	-2.83878	-0.223968	-0.454189	-0.394602	-0.118284	0.317326	-0.332581	-0.346447	-0.731964	-0.835697	-0.326864	-0.347477	-0.630688	0.127457	0.0962124	-0.458811	-0.720949	-0.983545	-3.43689	0.00747681	-0.311003	-0.313337	-1.31019	0.176823	-0.136721	6	6	6	60.4	60.4	60.4	16.156	0	126.65	1749700000	62
P09211	P09211	Glutathione S-transferase P	GSTP1	5.85628	5.85563	5.51838	5.96807	6.04395	5.76706	6.39549	6.97613	6.54998	5.71337	5.46059	5.4698	-1.08335	-0.704533	-1.56187	-2.13662	-5.22308	-3.69524	6.04536	6.10615	6.18692	-0.85067	-0.656454	0.532951	0.0787144	-5.0482	-0.293415	7.41592	7.76147	7.39043	18	18	18	67.1	67.1	67.1	23.356	0	323.31	117340000000	654
P09234	P09234	U1 small nuclear ribonucleoprotein C	SNRPC	3.26458	2.92135	2.88666	2.81566	2.95531	2.94696	2.80423	2.98029	2.79553	2.61785	2.49072	2.73205	2.72749	2.7126	2.46126	2.61296	2.72859	2.90649	2.48079	2.13278	2.93659	1.95696	2.29735	2.00944	2.98687	3.37151	3.19965	2.45811	2.76314	2.75389	4	4	4	20.8	20.8	20.8	17.394	0	116.81	15655000000	110
P09327	P09327	Villin-1	VIL1	-4.36491	-5.2839	-4.13952	-2.82894	-4.50162	-4.12157	4.1361	4.17852	4.40921	-4.2749	-3.68819	-2.01727	-5.00811	-5.28656	-4.92953	-3.24726	-2.89256	-3.95418	-5.57774	-4.24405	-4.4956	-5.93829	-4.39963	-5.44374	-4.75548	-2.83781	-2.77692	-4.18884	-4.06856	-3.0734	28	28	28	37.6	37.6	37.6	92.694	0	99.851	4153600000	78
P09382	P09382	Galectin-1	LGALS1	7.4467	7.49106	7.22308	8.34311	7.92819	8.19166	5.43774	5.68534	5.5016	6.90145	6.83171	7.0038	3.95219	4.12953	4.08383	5.46487	5.50291	4.94884	6.57945	6.56328	6.70385	3.3735	3.46188	3.49802	3.30578	3.34449	3.44806	7.03687	7.30437	7.17779	18	18	18	74.8	74.8	74.8	14.716	0	323.31	231040000000	661
P09417	P09417	Dihydropteridine reductase	QDPR	0.588432	0.78196	0.947043	1.23373	1.06781	0.761671	1.9584	1.44255	1.94093	1.92247	2.09326	2.03571	2.44809	2.58148	2.72804	2.47424	2.55502	2.69889	1.20356	0.753403	1.24921	-0.700729	-0.0622921	-1.38078	0.905111	1.17328	1.08495	2.70837	2.91154	2.48932	12	12	12	67.2	67.2	67.2	25.789	0	136.25	7766100000	150
P09429;B2RPK0	P09429	High mobility group protein B1	HMGB1	6.00027	5.96912	5.63025	5.32604	5.50711	5.45664	5.6882	6.22532	6.21309	5.9745	5.78255	5.84922	5.54742	5.31669	5.35482	5.7128	5.74475	5.65738	4.79634	4.75859	5.13825	5.79522	5.84014	5.73255	6.80948	6.73071	6.72096	5.91555	6.02403	5.91704	17	17	14	48.4	48.4	35.8	24.893	0	323.31	130020000000	1013
P09455	P09455	Retinol-binding protein 1	RBP1	-1.76186	-1.64924	-1.83063	-5.45408	-5.24968	-4.68101	-4.03743	-3.67077	-5.24649	-6.43701	-2.56097	-4.7977	-4.56724	-4.01215	-4.63276	1.68102	2.15433	2.2102	-5.37889	-3.20512	-2.92876	-3.97278	-5.14093	-4.94035	-4.05903	-3.21205	-5.44672	-4.17889	-5.03681	-4.69862	10	10	10	63.7	63.7	63.7	15.85	0	32.521	1053500000	19
P09467	P09467	Fructose-1,6-bisphosphatase 1	FBP1	-4.4228	-3.76953	-3.85921	-3.08817	-1.39988	-2.23518	2.56912	2.47483	2.50854	-4.92341	-2.29905	-2.98462	1.6866	1.30541	1.4129	-3.32951	-4.20735	-3.58847	-5.01023	-4.86104	-4.4605	3.75987	3.37792	3.45083	5.30477	5.53272	5.43072	-3.79326	-5.20512	-5.65889	18	18	17	55.3	55.3	55.3	36.842	0	323.31	13214000000	162
P09471	P09471	Guanine nucleotide-binding protein G(o) subunit alpha	GNAO1	-5.07418	-2.93758	-4.73383	-0.19212	-0.254946	0.267511	-3.87366	-4.07284	-5.38148	-2.35897	-2.24289	-2.36053	-3.88107	-4.8381	-5.13931	-2.51599	-4.25087	-2.08446	-0.837162	-1.6852	-1.97638	-5.45939	-4.53218	-5.69202	-4.73638	-4.31467	-5.70621	-7.42221	-4.52124	-5.50316	8	5	5	29.9	22	22	40.05	0	16.612	492240000	11
P09486	P09486	SPARC	SPARC	2.78769	2.2498	2.66687	4.14853	4.23759	4.09577	-2.969	-6.04448	-5.12038	-2.30346	-0.878843	-1.13901	-4.33808	-5.95982	-5.10016	-4.52635	-4.03767	-3.70031	-0.561752	-0.672802	-0.395781	-4.71001	-4.02077	-6.17247	-4.83925	-3.77397	-6.62026	-5.15749	-4.9733	-5.03169	9	9	9	38.6	38.6	38.6	34.632	0	191.23	6618100000	81
P09488	P09488	Glutathione S-transferase Mu 1	GSTM1	-5.01007	-4.49001	-4.28427	1.25943	1.28656	1.29257	-3.0857	-3.67938	-2.87387	-1.15874	-0.547272	-1.40397	-3.82054	-6.27322	-2.956	-3.55483	-5.19398	-3.47653	-4.54805	-4.15923	-4.39035	-2.44091	-5.37279	-3.36871	-3.09602	-3.12519	-4.23002	-4.48005	-4.62912	-4.73644	8	4	2	40.8	17.9	7.8	25.712	0	12.735	859860000	18
P09493	P09493	Tropomyosin alpha-1 chain	TPM1	4.71864	4.69683	4.89009	4.81071	4.21811	4.59671	2.13322	1.72916	2.30979	2.19722	2.51283	2.57549	2.1037	2.27068	2.33847	4.43973	4.11625	4.38556	3.96854	4.06316	4.05887	3.24443	3.5197	3.33234	-0.405891	-2.24411	-1.13015	4.3787	4.076	4.50901	26	12	9	69	46.8	37.3	32.708	0	323.31	32546000000	375
P09496	P09496	Clathrin light chain A	CLTA	1.08257	1.93959	1.46116	2.7224	3.02987	3.05134	2.48445	2.50217	2.44824	3.4622	3.47305	3.55729	2.45353	2.24797	2.24797	2.2513	2.21033	2.58336	2.13745	2.4969	2.42076	1.4025	1.49565	1.52838	2.15855	2.00513	1.92955	0.873379	1.08386	0.89386	10	10	10	29.8	29.8	29.8	27.076	0	312.74	12564000000	158
P09497	P09497	Clathrin light chain B	CLTB	0.651192	0.484585	0.954615	2.04115	1.86564	2.06893	2.5381	2.04064	2.09762	2.84201	2.95303	2.75338	2.39115	2.21548	2.23047	1.9706	1.88544	2.05865	2.59103	2.78629	2.26179	3.23805	2.97277	2.82181	3.24642	2.57426	2.6162	4.28997	4.30989	4.46413	12	12	12	37.6	37.6	37.6	25.19	0	323.31	15456000000	174
P09525	P09525	Annexin A4	ANXA4	2.86554	2.82866	2.38538	2.32661	2.40764	2.19216	5.39633	5.55263	5.21739	2.22585	2.1789	2.0824	3.85735	3.85653	3.8814	3.91047	3.82474	4.11166	2.62425	2.66781	2.67182	4.06826	3.72836	3.99083	3.02974	3.14648	3.04933	4.09584	4.50535	4.2537	24	24	24	70.5	70.5	70.5	35.882	0	323.31	30453000000	385
P09543	P09543	2,3-cyclic-nucleotide 3-phosphodiesterase	CNP	2.38864	2.58095	2.29739	2.0042	2.12895	1.798	1.68497	2.19677	2.17687	2.60427	2.4907	2.64116	1.09963	1.39762	1.42949	3.33303	3.13612	2.99136	0.267981	0.123217	0.301889	4.4642	4.48139	4.46715	1.57959	1.46364	1.40922	2.66525	2.79928	2.48694	24	24	24	47.3	47.3	47.3	47.578	0	141.97	14969000000	259
P09601	P09601	Heme oxygenase 1	HMOX1	3.84211	3.90598	3.86623	-0.0289764	-0.277637	-1.06221	-4.48272	-3.165	-2.60947	-5.15085	-5.5433	-4.54557	-3.51606	-5.18659	-3.90858	-3.7629	-5.00015	-5.75801	-3.39024	-4.92969	-4.43175	-5.03539	-5.08653	-4.84836	-5.29232	-5.34687	-4.08741	0.505341	0.816887	0.234095	13	13	13	48.6	48.6	48.6	32.818	0	114.69	3611300000	66
P09619	P09619	Platelet-derived growth factor receptor beta	PDGFRB	-4.77205	-4.58541	-4.54102	-1.62331	-1.90409	-1.85665	-5.71978	-3.21486	-5.36881	-3.84068	-3.29358	-5.86076	-6.09051	-4.07028	-3.43639	-2.48158	-4.50651	-5.92543	-5.02972	-3.209	-4.48316	-2.74543	-4.93382	-3.89572	-2.05641	-2.9059	-4.58494	1.43637	-3.27125	-3.56687	4	4	4	4.3	4.3	4.3	123.97	0.0007874	3.0531	340800000	5
P09622	P09622	Dihydrolipoyl dehydrogenase, mitochondrial	DLD	2.05937	2.24665	1.91988	3.10407	3.03593	3.0248	3.67769	3.94039	3.82753	2.29283	2.40265	2.09294	1.74657	1.50597	1.49852	2.94014	2.66963	3.02399	2.35717	2.20261	2.23202	4.35547	4.18616	4.02146	4.88902	5.01652	5.04608	4.61749	4.66069	4.56562	30	30	30	49.7	49.7	49.7	54.177	0	306.05	26612000000	492
P09651;Q32P51	P09651;Q32P51	Heterogeneous nuclear ribonucleoprotein A1;Heterogeneous nuclear ribonucleoprotein A1, N-terminally processed;Heterogeneous nuclear ribonucleoprotein A1-like 2	HNRNPA1;HNRNPA1L2	6.33239	6.64907	6.53878	6.94655	6.90553	6.89562	6.53459	6.56496	6.45135	6.99817	6.89355	7.01067	6.46804	6.5084	6.49232	6.48843	6.47945	6.51932	6.44795	6.38335	6.35849	6.39637	6.27111	6.23705	6.82576	6.80632	6.7968	6.25214	6.18692	6.52417	34	34	32	58.1	58.1	58.1	38.746	0	323.31	228540000000	1623
P09661	P09661	U2 small nuclear ribonucleoprotein A	SNRPA1	2.4296	2.49441	2.4719	2.70809	3.07022	2.862	3.25551	3.1499	3.10451	3.04141	2.84067	2.98345	3.12702	2.82824	3.11794	2.76365	2.57019	2.71322	3.02085	3.38508	3.28603	2.84109	2.62068	2.60407	3.37458	3.3551	3.54156	2.48254	2.26828	2.28056	17	17	17	62	62	62	28.415	0	163.15	18203000000	231
P09668	P09668	Pro-cathepsin H;Cathepsin H mini chain;Cathepsin H;Cathepsin H heavy chain;Cathepsin H light chain	CTSH	-1.27467	-0.908293	-0.283394	-1.91491	-1.19457	-2.21493	0.799883	0.44984	0.93033	-1.48328	-0.584288	-0.449575	-0.003088	0.0449867	-0.10943	1.86485	1.74886	1.72607	-0.334692	0.209581	0.127193	0.320526	-0.734123	-0.10788	-1.77994	-0.364527	-0.47434	1.32149	0.520693	1.09663	5	5	5	21.2	21.2	21.2	37.393	0	24.405	2813400000	43
P09669	P09669	Cytochrome c oxidase subunit 6C	COX6C	1.0732	1.14089	1.62116	1.01533	1.19024	0.965347	1.66662	1.615	1.40882	1.26305	1.34012	1.16127	2.04345	1.94752	2.13298	2.32595	1.83095	2.05875	1.36814	1.27595	0.852825	1.31689	1.40774	1.08525	2.99834	2.94414	2.91177	2.48186	2.70044	2.71452	6	6	6	52	52	52	8.7813	0	20.678	8230600000	105
P09758	P09758	Tumor-associated calcium signal transducer 2	TACSTD2	-5.36014	-4.81287	-6.74076	-3.57886	-5.08657	-4.21898	-3.44059	-4.92032	-3.353	-1.21686	-0.298119	-0.197592	0.569927	0.513754	0.670252	4.88759	4.98545	4.95974	3.66648	3.91465	4.10157	2.6564	2.66929	2.47994	2.22125	2.43356	2.24853	4.19828	4.30953	4.44322	15	15	15	44.3	44.3	44.3	35.709	0	131.3	19067000000	183
P09874	P09874	Poly [ADP-ribose] polymerase 1	PARP1	5.70083	5.63235	5.81586	4.73919	4.66938	4.68426	5.64597	5.84152	5.83021	5.3554	5.07863	5.26568	5.28277	5.26961	5.42297	5.10907	5.10496	5.29669	5.86836	5.89031	6.02882	5.88527	5.7621	5.92772	4.86084	5.10406	5.09695	4.66227	4.98466	4.85931	49	49	49	50.3	50.3	50.3	113.08	0	323.31	103410000000	1335
P09884	P09884	DNA polymerase alpha catalytic subunit	POLA1	-2.09478	-2.13435	-2.3479	-3.89152	-3.54037	3.89717	-0.958841	0.177054	-0.17424	-3.55947	-3.81435	-2.63609	0.969441	2.93719	0.888124	2.19733	2.92478	2.31047	2.28512	2.47362	2.61708	2.32391	-0.514545	2.39728	2.62634	1.77586	1.80951	-1.1181	-3.54908	-1.15984	7	7	7	6.6	6.6	6.6	165.91	0.00041382	3.9026	7676300000	17
P09914	P09914	Interferon-induced protein with tetratricopeptide repeats 1	IFIT1	-5.73603	-3.60045	-3.10029	-6.19818	-6.47666	-3.95736	-0.96287	-0.17671	-0.891861	-0.191303	-1.68243	-0.72793	-4.72983	-5.45951	-3.11031	-2.71721	-1.93683	-2.59052	-2.21349	-2.58766	-2.47498	-4.58879	-4.19296	-5.22802	-4.80796	-4.62674	-4.50939	-4.29459	-4.21657	-4.91635	5	5	4	15.7	15.7	13.2	55.36	0	17.573	413760000	21
P09936	P09936	Ubiquitin carboxyl-terminal hydrolase isozyme L1	UCHL1	6.24789	6.30842	6.2705	-3.64495	-4.78954	-2.09933	-3.4283	-2.54612	-2.48461	-5.43421	-3.54524	-2.51564	0.297579	-0.566053	0.0831661	-5.25236	-5.06034	-1.67268	6.1713	6.04664	6.42778	-2.80975	-3.97395	-4.69264	-4.35	-3.13983	-4.61865	-4.60414	-0.786362	-2.19451	18	18	18	76.7	76.7	76.7	24.824	0	323.31	43128000000	188
P09960	P09960	Leukotriene A-4 hydrolase	LTA4H	2.43216	2.58517	2.47971	2.83721	2.92129	2.79196	4.38346	4.30921	4.30176	4.57875	4.5333	4.53367	4.83897	4.8691	4.85703	3.76852	3.79625	3.82542	4.08095	4.07188	4.19324	4.1928	4.17183	3.91365	4.09646	3.86021	3.93193	4.38965	4.58814	4.22948	33	33	33	61.5	61.5	61.5	69.284	0	323.31	39610000000	662
P09972	P09972	Fructose-bisphosphate aldolase C	ALDOC	4.05951	4.13498	3.93941	4.11643	4.08092	3.833	3.84796	4.41044	3.77782	4.96069	4.99457	4.9547	5.44768	5.42827	5.41209	3.39275	4.32034	3.8366	3.84354	4.18962	4.13479	4.848	5.04289	5.21547	4.76152	5.08206	4.98123	4.59213	4.96135	5.1502	29	18	18	57.4	40.7	40.7	39.455	0	323.31	56677000000	587
Q71UI9;P0C0S5	Q71UI9;P0C0S5	Histone H2A.V;Histone H2A.Z	H2AFV;H2AFZ	4.09903	4.01817	4.4608	4.56919	4.6555	3.95119	4.34298	3.8642	4.25099	4.29544	4.46893	4.69022	3.60642	3.59963	3.97577	3.64524	2.6722	3.47332	3.20147	3.24442	3.31914	4.75633	4.2462	4.21753	4.31706	4.21411	4.1179	3.59824	3.42775	3.36224	10	8	7	64.1	64.1	64.1	13.509	0	275.01	38972000000	495
Q99878;Q96KK5;P0C0S8;P20671	Q99878;Q96KK5;P0C0S8;P20671	Histone H2A type 1-J;Histone H2A type 1-H;Histone H2A type 1;Histone H2A type 1-D	HIST1H2AJ;HIST1H2AH;HIST1H2AG;HIST1H2AD	-0.166716	0.0277042	0.427546	-0.427532	-0.18569	-0.22233	1.34324	0.589808	1.57422	1.53077	1.93171	1.72485	1.44272	0.977709	0.992231	-1.68364	-2.3881	-1.97227	-4.14282	-2.35036	-2.549	-0.289808	0.690023	0.303892	2.30565	1.24346	1.48855	1.18581	1.02443	1.04423	15	1	0	78.9	10.9	0	13.936	0.00022432	5.4693	3757000000	59
P0C7P0	P0C7P0	CDGSH iron-sulfur domain-containing protein 3, mitochondrial	CISD3	-1.86439	-1.8859	-1.74094	-1.01376	-1.21413	-1.23548	-0.91201	-1.11572	-0.738617	-2.43824	-2.26503	-2.28956	-2.41125	-2.75301	-2.39341	-0.998777	-1.28543	-1.16519	-1.62977	-1.66499	-1.63064	-1.24226	-1.01873	-1.09308	0.101389	-0.626934	-0.461008	-0.726114	-0.976069	-0.743143	4	4	4	34.6	34.6	34.6	14.215	0.00021538	4.6482	992240000	37
P0CG30;P0CG29	P0CG30;P0CG29	Glutathione S-transferase theta-2B;Glutathione S-transferase theta-2	GSTT2B;GSTT2	-5.99572	-5.20167	-4.87111	-5.06956	-5.40869	-5.87231	-4.70291	-4.58261	-4.44185	-5.15222	-5.37585	-4.87036	-4.9744	-5.14044	-5.13917	-4.79861	-3.72592	-5.84065	-4.63393	-5.74732	-4.72889	-3.63509	-6.35064	-3.81956	-4.97731	-4.26721	-5.29979	-1.91201	-2.89564	-4.55977	2	2	2	12.7	12.7	12.7	27.507	0.00078064	2.9207	24516000	2
P0CG35;P0CG34	P0CG35;P0CG34	Thymosin beta-15B;Thymosin beta-15A	TMSB15B;TMSB15A	-2.52748	-2.64164	-2.34766	-2.47046	-2.67888	-2.38418	-5.54204	-3.72486	-5.17125	-2.1467	-2.01607	-2.15319	-4.61931	-5.31667	-4.10111	-5.23562	-5.39284	-4.18117	-1.83656	-1.8869	-2.02563	-4.12511	-6.11935	-5.1094	-4.63645	-5.06004	-3.87392	-4.59059	-2.76385	-3.14738	1	1	1	24.4	24.4	24.4	5.2288	0.0027871	2.2398	261240000	5
P0CG47;P62987;P0CG48	P0CG47;P62987;P0CG48	Polyubiquitin-B;Ubiquitin;Ubiquitin-60S ribosomal protein L40;Ubiquitin;60S ribosomal protein L40;Polyubiquitin-C;Ubiquitin	UBB;UBA52;UBC	-5.2869	-5.79419	-6.05949	-4.05324	-4.34776	-5.47089	-4.00685	-5.38978	-3.06409	-4.04121	-3.45606	-5.69692	-4.18697	-3.55563	-3.3178	-4.38462	-2.6629	-4.78068	-3.75299	-3.50094	-5.69476	-5.47901	-4.18448	-4.95298	-5.71322	-2.37369	-2.40023	-5.02353	-2.67647	-4.41608	19	1	1	98.3	6.1	6.1	25.761	0.0031279	2.1198	52416000	4
P0CW20;P0CW19	P0CW20;P0CW19	LIM and senescent cell antigen-like-containing domain protein 3-like;LIM and senescent cell antigen-like-containing domain protein 3	LIMS3L;LIMS3	-3.94978	-4.38263	-4.45118	-3.50939	-2.00248	-2.15373	-4.01669	-2.25917	-5.7249	-3.95153	-5.13534	-4.67511	-4.85693	-4.78592	-4.7187	-6.02597	-6.19486	-5.03692	-4.53251	-4.87866	-3.67756	-5.58698	-3.75455	-2.87358	-4.39861	-3.72843	-5.20027	-4.15151	-6.11086	-3.8775	2	2	2	13.7	13.7	13.7	13.251	0	6.6751	53700000	2
P0DI83	P0DI83	Ras-related protein Rab-34, isoform NARR	RAB34	-4.9153	-3.57514	-5.47781	-4.68597	-3.90779	-3.91009	-4.85167	-4.61204	-4.56636	-5.06894	-4.52953	-5.20961	-5.00613	-5.81817	-5.02441	-3.66842	-5.50827	-4.32898	-3.19095	-3.17074	-3.46155	-4.20875	-5.44908	-4.60869	-3.49855	-4.89616	-6.21789	-6.12962	-4.64543	-4.17557	1	1	1	9.1	9.1	9.1	21.118	0	7.8418	36828000	3
P0DMN0;P0DMM9	P0DMN0;P0DMM9	Sulfotransferase 1A4;Sulfotransferase 1A3	SULT1A4;SULT1A3	-3.2169	-5.27402	-6.11359	-3.42074	-4.16828	-5.94642	-4.97254	-5.4431	-5.7037	-6.19976	-5.42061	-4.30714	-5.79366	-5.39499	-3.18104	-1.62385	-1.48673	-1.76092	-4.06847	-3.83083	-4.66512	-1.52456	-1.67132	-1.60388	-3.33161	-2.47319	-3.15539	-1.01368	-0.948332	-0.977734	7	2	2	26.4	10.2	10.2	34.196	0.00021763	4.8576	283650000	10
P0DMV9;P0DMV8	P0DMV9;P0DMV8	Heat shock 70 kDa protein 1B;Heat shock 70 kDa protein 1A	HSPA1B;HSPA1A	6.65287	6.5041	6.49884	6.5568	6.75056	6.58078	6.43396	6.53527	6.20577	5.57293	5.40777	5.40351	8.25917	8.28588	8.19407	7.0303	7.01626	6.87285	7.71499	7.86329	7.86456	6.14671	6.00123	5.96442	7.87449	8.07357	7.8944	6.1393	6.03906	6.03301	57	54	39	67.1	63.3	50.5	70.051	0	323.31	323470000000	2408
P0DN76;Q01081;Q8WU68	P0DN76;Q01081	Splicing factor U2AF 35 kDa subunit	U2AF1	2.22956	1.95903	1.80077	2.24036	2.26077	2.32638	1.94516	1.92617	1.56633	2.07624	1.95489	2.09105	2.37445	2.61213	2.42861	2.46161	2.30849	2.0318	2.56127	2.83887	2.85118	1.69173	2.19137	2.17028	2.54187	2.34631	2.29542	1.90511	1.64479	1.67886	9	9	9	40.4	40.4	40.4	27.872	0	39.235	11288000000	127
P0DN79;P35520	P0DN79;P35520	Cystathionine beta-synthase	CBS	0.808884	0.99365	0.419596	0.919094	0.862572	1.23396	-3.99294	-4.86638	-4.34899	-4.69584	-3.70087	-4.58169	1.42314	1.15873	1.23938	2.05868	1.71158	1.83047	2.4337	2.19558	2.10116	-4.20315	-3.78027	-4.54339	2.75391	2.38601	2.40411	-3.93809	-4.17317	-6.26438	17	17	17	45	45	45	60.586	0	210.25	5127200000	143
P10071	P10071	Transcriptional activator GLI3;Transcriptional repressor GLI3R	GLI3	-4.3789	-3.78491	-3.43917	-4.38813	-4.28081	-4.00346	-4.44801	-4.68094	-5.22124	-3.51222	-5.42636	-4.97686	-5.75874	-5.85537	-6.03499	-4.57717	-4.69495	-4.63122	-5.22522	-3.84114	-5.48957	-4.50808	-5.72266	-5.02023	-5.132	-3.98924	-5.77877	-3.63223	-4.21917	-3.47484	1	1	1	0.8	0.8	0.8	169.86	0.00041762	4.0778	59708000	11
P10109	P10109	Adrenodoxin, mitochondrial	FDX1	0.284569	-1.26008	-2.27764	-1.10604	-1.24269	-0.851189	-1.05253	-1.41046	-3.50395	-4.39995	-4.0149	-0.653812	-3.30669	-3.43421	-2.70526	0.403002	-1.65064	-1.69463	-0.569035	0.0888081	0.146568	0.595392	-0.352911	-0.457464	-2.33776	-3.31741	-1.99032	-0.591473	-1.35381	-4.50849	4	4	4	26.6	26.6	26.6	19.393	0.00023234	6.3402	1241700000	12
P10155	P10155	60 kDa SS-A/Ro ribonucleoprotein	TROVE2	2.42555	2.61356	2.55417	1.61407	1.72477	1.5639	1.85102	2.07002	1.85676	2.75327	2.38181	2.64627	2.34841	2.5067	2.68133	2.03279	2.07252	2.32778	1.22117	0.978302	0.909851	1.66056	2.36203	2.60364	1.34816	1.65974	1.33543	2.45716	1.89854	2.89615	19	19	19	40.3	40.3	40.3	60.67	0	110.44	10062000000	159
P10253	P10253	Lysosomal alpha-glucosidase;76 kDa lysosomal alpha-glucosidase;70 kDa lysosomal alpha-glucosidase	GAA	-6.22046	-3.76209	-5.3768	-5.16066	-4.64835	-5.11282	-5.06525	-4.98261	-2.79746	-2.28403	-2.74989	-5.89445	1.7459	2.00723	1.87414	-0.940832	-2.84182	-1.67677	0.826794	0.981716	0.20524	0.805405	1.13207	0.93816	0.289839	0.962769	-0.157717	-3.92362	-5.95228	-5.25241	10	10	10	18.6	18.6	18.6	105.32	0	32.616	2222600000	51
P10301	P10301	Ras-related protein R-Ras	RRAS	-0.844368	-0.875097	-1.36953	-0.397675	-0.650593	-0.562422	-1.32716	-1.24922	-1.5275	-1.37446	-1.62665	-1.79584	-1.97655	-2.13434	-1.4599	-2.34014	-2.24164	-2.87985	-1.35143	-2.59557	-3.282	-2.11147	-1.96945	-2.34676	-4.29384	-5.71259	-4.89193	-0.483393	-0.644144	-0.450169	7	5	5	38.1	33	33	23.48	0	17.998	823190000	53
P30459;P10314;P30453;P16190;P16189;P30457;P30456;P30450;P18462	P30459;P10314;P30453;P16190;P16189;P30457;P30456;P30450;P18462	HLA class I histocompatibility antigen, A-74 alpha chain;HLA class I histocompatibility antigen, A-32 alpha chain;HLA class I histocompatibility antigen, A-34 alpha chain;HLA class I histocompatibility antigen, A-33 alpha chain;HLA class I histocompatibility antigen, A-31 alpha chain;HLA class I histocompatibility antigen, A-66 alpha chain;HLA class I histocompatibility antigen, A-43 alpha chain;…	HLA-A	-5.48048	-3.36786	-4.31711	-4.88234	-4.54921	-4.86811	-3.9996	-5.01439	-3.85127	-5.39284	-4.30233	-4.49654	-3.65371	-2.85692	-5.19721	-3.74359	-4.48919	-4.71109	-4.328	-5.04347	-3.61746	-5.9886	-5.13691	-4.60803	-3.11202	-5.2397	-4.86811	-2.75147	-2.14494	-2.92592	10	1	0	35.6	3.6	0	40.89	0.00060012	3.3117	28969000	2
P10319;P30491;P18465;Q95365;Q29836;Q29718;P30495;P30484;P30475	P10319;P30491;P18465	HLA class I histocompatibility antigen, B-58 alpha chain;HLA class I histocompatibility antigen, B-53 alpha chain;HLA class I histocompatibility antigen, B-57 alpha chain	HLA-B	-1.55505	-1.53245	-1.35192	-5.05746	-4.06764	-5.47479	-4.71849	-4.47926	-5.25858	-6.23221	-2.8648	-6.36437	-5.17369	-4.21859	-4.17733	-4.94926	-4.7217	-4.58504	-4.85364	-4.9219	-3.92522	-3.03155	-3.70362	-4.13836	-5.8151	-5.82217	-4.65986	-3.27872	-5.71383	-5.10959	6	1	1	19.6	3	3	40.337	0.0085076	1.6896	77543000	2
P10321	P10321	HLA class I histocompatibility antigen, Cw-7 alpha chain	HLA-C	-1.37368	-1.52784	-1.04777	-1.22355	-1.48125	-1.12223	-2.47201	-3.05828	-4.86306	-0.895104	-3.33249	-0.955357	-4.1292	-4.28904	-4.44552	-0.553389	-0.861669	-0.800884	-1.89958	-1.27089	-1.94741	-2.99499	-2.9512	-2.55114	-5.03529	-4.86546	-5.20904	-5.39268	-4.10215	-3.35823	8	2	1	29.5	8.5	4.4	40.648	0	32.099	602690000	18
P10398;P15056	P10398	Serine/threonine-protein kinase A-Raf	ARAF	-2.58883	-2.67202	-2.07098	-3.55523	-4.48557	-3.5618	-1.02837	-1.28157	-1.05219	-1.12676	-0.39772	-0.979895	-1.05286	-1.02758	-1.1735	-1.31976	-1.93254	-1.68443	-2.62375	-2.49889	-2.18105	-1.04534	-1.13965	-1.79018	-0.598551	-1.26372	-1.35993	-1.58507	-2.15058	-0.835361	5	3	3	11.4	7.3	7.3	67.585	0.00061	3.5866	811270000	7
P10415	P10415	Apoptosis regulator Bcl-2	BCL2	-3.64223	-4.38284	-5.0705	-4.68051	-6.1374	-4.65071	-5.0473	-4.36045	-3.96959	-4.73444	-5.49366	-7.03634	-5.45911	-5.11822	-3.86413	-3.57687	-4.12444	-3.32474	-3.99645	-5.41353	-4.02371	-4.46305	-3.73129	-4.44524	-1.79697	-2.33117	-2.17773	-4.69926	-4.72563	-5.60893	1	1	1	6.7	6.7	6.7	26.266	0.0026047	2.2535	47444000	3
P10515	P10515	Dihydrolipoyllysine-residue acetyltransferase component of pyruvate dehydrogenase complex, mitochondrial	DLAT	1.8795	2.11295	1.84023	2.08918	1.81163	1.81343	2.93947	2.87725	2.53561	2.7546	2.76976	2.75207	0.851944	0.323034	0.713831	2.80249	3.0193	2.81582	2.18315	2.30544	2.27745	4.14221	3.97018	3.89389	3.34766	3.46511	3.52163	3.05881	3.12585	3.09795	23	23	23	42.2	42.2	42.2	68.996	0	129.8	16464000000	258
P10586	P10586	Receptor-type tyrosine-protein phosphatase F	PTPRF	-0.513037	-1.58735	-1.13156	-4.00536	-3.22717	-4.39835	-2.54481	-4.02922	-1.98057	-1.86484	-2.02335	-3.60204	0.738644	0.977919	0.842987	0.915605	0.23686	1.57729	-1.15051	-0.0168152	0.0866528	0.173365	-0.500984	-0.276905	0.9601	1.42514	1.40359	-0.49305	-1.91901	-0.477381	20	20	17	16.2	16.2	14.9	212.88	0	40.748	2139500000	75
P10588	P10588	Nuclear receptor subfamily 2 group F member 6	NR2F6	-4.85606	-4.85467	-4.6494	-5.7921	-4.83353	-5.66312	-5.53207	-5.77834	-4.90835	-5.3006	-5.68658	-5.33212	-2.7826	-2.77319	-2.61839	-3.89646	-3.19306	-3.05761	-4.70198	-4.53939	-4.60428	-3.20315	-3.55046	-3.063	-5.56949	-5.35333	-5.51999	-4.71942	-5.96535	-4.69806	3	2	2	9.2	7.4	7.4	42.979	0.0022417	2.3067	110260000	4
P10599	P10599	Thioredoxin	TXN	5.0631	5.23322	5.01132	5.01781	5.11056	4.98733	6.84739	7.26992	6.83086	6.38947	6.35499	6.35874	6.51649	6.53247	6.39538	5.51309	5.61724	5.65581	6.07311	6.19135	6.31578	4.55357	4.60386	4.6944	4.58408	4.79751	4.76941	5.95035	6.07631	6.20378	12	12	12	89.5	89.5	89.5	11.737	0	166.72	141280000000	687
P10606	P10606	Cytochrome c oxidase subunit 5B, mitochondrial	COX5B	2.29094	2.37892	2.44419	1.79049	1.81527	2.02326	2.57524	2.36681	2.64092	2.31697	2.3212	2.41179	1.26686	0.913486	1.39184	1.85294	2.56494	2.71881	0.193234	-0.012476	1.5458	2.74633	2.52441	2.15584	4.17493	3.81051	3.6879	3.33372	3.28062	3.35355	5	5	5	45.7	45.7	45.7	13.696	0	59.64	13143000000	267
P10619	P10619	Lysosomal protective protein;Lysosomal protective protein 32 kDa chain;Lysosomal protective protein 20 kDa chain	CTSA	-0.576624	-1.32361	-0.0951805	2.98512	3.2408	2.82139	2.19948	1.92928	1.43093	2.52102	2.3335	2.4845	3.93666	3.98668	4.01137	1.83373	1.83072	1.2531	2.45189	2.45629	2.36394	3.50958	3.56854	3.10754	0.978212	1.66517	1.63694	3.08727	3.02574	3.01011	13	13	13	24.6	24.6	24.6	54.465	0	144.4	15095000000	174
P10620	P10620	Microsomal glutathione S-transferase 1	MGST1	-4.29958	-5.50232	-4.66858	2.78281	2.66531	2.71083	2.40667	1.82837	2.52663	1.6618	1.78284	1.62456	-1.11931	-0.826204	-0.342491	3.09924	3.14359	3.08062	3.13098	3.12388	2.89611	3.16182	2.90874	3.07297	1.45964	1.84068	1.42448	4.1209	4.03453	4.24437	8	8	8	29	29	29	17.598	0	103.04	14652000000	192
P10636	P10636	Microtubule-associated protein tau	MAPT	-4.47018	-5.72252	-4.66295	-5.17304	-2.22225	-6.29583	-5.14644	-4.24699	-3.64853	-5.2747	-4.66238	-5.68451	-3.91578	-4.97529	-5.46667	-4.85755	-3.15364	-5.68564	-4.62293	-5.53935	-4.67034	-3.36172	-4.56185	-3.81421	0.194784	-2.9064	-2.33443	-4.82985	-4.95572	-6.21507	4	4	4	9	9	9	78.927	0	12.288	112890000	4
P10644;P31321	P10644	cAMP-dependent protein kinase type I-alpha regulatory subunit;cAMP-dependent protein kinase type I-alpha regulatory subunit, N-terminally processed	PRKAR1A	3.06755	3.01294	3.04989	2.89292	2.92673	2.71449	1.6202	1.67648	1.62786	2.53074	2.47391	2.44126	2.5598	2.38398	2.49661	3.06067	3.01245	3.11428	0.821493	1.21429	0.882624	2.11733	2.04001	2.24948	1.62821	1.64949	1.75462	1.39627	1.32719	1.38422	17	17	17	42.5	42.5	42.5	42.981	0	77.581	11770000000	184
P10645	P10645	Chromogranin-A;Vasostatin-1;Vasostatin-2;EA-92;ES-43;Pancreastatin;SS-18;WA-8;WE-14;LF-19;Catestatin;AL-11;GV-19;GR-44;ER-37;GE-25;Serpinin-RRG;Serpinin;p-Glu serpinin precursor	CHGA	-5.04536	-5.04124	-4.49295	-4.43553	-5.01645	-5.29817	-5.79044	-6.2627	-4.46998	-4.10913	-4.19234	-3.48884	-5.30727	-5.46695	-4.20211	-3.7192	-3.45925	-4.19134	-4.35596	-2.79309	-5.29482	-4.63942	-3.65431	-5.24385	-3.05513	-3.18103	-3.12499	-4.49945	-4.39944	-5.44705	1	1	1	3.7	3.7	3.7	50.688	0.00041477	3.9315	22632000	1
P10646	P10646	Tissue factor pathway inhibitor	TFPI	-5.78746	-4.58455	-4.51893	-2.20104	-2.02834	-3.16517	-6.05594	-4.14809	-5.45579	-3.23212	-4.81981	-5.20104	-5.41214	-4.3356	-5.03669	-5.74525	-6.15935	-2.57429	-3.88438	-3.83922	-5.64162	-4.41436	-4.99263	-4.90738	-3.30456	-5.0232	-5.20558	-4.14148	-3.88631	-4.43237	3	3	3	9.9	9.9	9.9	35.015	0.00060144	3.3475	54722000	4
P10768	P10768	S-formylglutathione hydrolase	ESD	2.87034	3.00746	3.08505	2.08747	2.06493	2.17755	3.33393	3.4023	3.34405	2.32393	2.45786	2.31398	-0.422026	-0.995932	-2.74299	-0.537163	-0.867071	0.0832443	1.65478	1.84334	1.93657	1.25996	0.871994	1.12702	4.14806	3.81108	3.91726	2.82314	2.8577	2.60993	11	11	11	39.7	39.7	39.7	31.462	0	223.38	12713000000	216
P10809	P10809	60 kDa heat shock protein, mitochondrial	HSPD1	7.48502	7.63994	7.47083	8.00405	7.92341	7.94083	8.67419	9.02693	8.73795	7.15463	7.18867	7.21274	6.32656	6.33887	6.32876	7.17659	7.28066	7.19436	8.31073	8.30685	8.30873	7.9921	7.9459	7.98872	8.89904	9.03051	9.00512	8.2196	8.27649	8.24524	75	75	75	82	82	82	61.054	0	323.31	617680000000	2934
P10909	P10909	Clusterin;Clusterin beta chain;Clusterin alpha chain	CLU	-0.22123	0.483702	0.395969	-1.99903	-0.936541	-2.96419	-1.3301	-4.91064	-1.41715	-1.57574	-1.50614	-1.08612	0.788744	0.636545	0.459332	-1.21756	-0.803354	-4.51349	-5.14872	-1.35796	-0.955601	0.163481	0.465303	0.826179	0.294855	0.105545	-0.517012	-5.47961	-0.218927	-3.68363	5	5	5	8.9	8.9	8.9	52.494	0.00023299	6.4099	1612000000	18
P11021	P11021	78 kDa glucose-regulated protein	HSPA5	8.44121	8.57943	8.3299	8.47305	8.46473	8.39249	8.12636	8.44455	8.29233	7.99001	7.74008	7.91741	7.7622	7.77836	7.70758	7.20123	7.52795	7.44343	7.65655	7.63728	7.78635	7.20306	7.1265	7.18017	7.22321	7.40794	7.45187	7.15208	7.38158	7.36997	70	70	69	66.1	66.1	66.1	72.332	0	323.31	545510000000	3711
P11047;Q9Y6N6	P11047	Laminin subunit gamma-1	LAMC1	3.42805	3.41849	3.49317	3.40963	3.39031	3.18758	0.678631	0.152445	0.88905	1.63047	1.86513	1.78523	-5.43738	-3.09597	-5.53209	-1.21573	-2.14255	-0.701185	-1.73835	-1.3076	-1.71291	-3.90074	-1.5179	-3.48449	-3.26762	-3.97437	-1.68077	-0.933415	-0.775225	-0.587898	27	27	27	21.6	21.6	21.6	177.6	0	84.139	6690900000	124
P11086	P11086	Phenylethanolamine N-methyltransferase	PNMT	-4.37304	-4.43672	-5.99857	-3.58601	-4.22539	-4.00705	-5.62742	-4.89352	-3.78155	-4.17388	-3.36667	-6.79733	5.71533	5.74597	5.7108	-4.59273	-3.51086	-5.38748	-2.77018	-4.9854	-4.59933	-4.97212	-6.11184	-3.82485	-4.27117	-6.04589	-5.1674	-4.36946	-5.84544	-3.90272	13	13	13	53.2	53.2	53.2	30.855	0	323.31	10707000000	84
P11117	P11117	Lysosomal acid phosphatase	ACP2	-1.18754	-1.04039	-0.60524	-1.09773	-0.754133	-1.64078	-1.45347	-1.582	-1.97463	-1.13692	-1.92165	-1.80347	1.20876	1.14018	1.22292	-1.72705	-1.48144	-1.35405	-1.80015	-3.50896	-3.37901	-0.0868511	-0.131449	-0.707962	-1.39995	-1.77183	-1.81536	-2.01326	-1.51483	-1.21896	6	6	6	15.6	15.6	15.6	48.344	0	8.9996	1327400000	34
P11137	P11137	Microtubule-associated protein 2	MAP2	-0.168842	-0.219854	-0.29586	-0.463211	-0.441919	-0.400267	-5.16302	-3.45258	-4.67714	-5.27562	-4.48533	-6.01451	-1.73051	-1.9622	-1.63959	-1.54796	-3.62954	-3.03589	-1.6423	-2.03785	-1.43543	-2.66998	-3.08463	-2.89767	-4.06985	-6.56207	-4.38394	1.07561	0.874239	1.3494	4	4	4	2.9	2.9	2.9	199.52	0.00042427	4.3479	1035900000	16
P11142	P11142	Heat shock cognate 71 kDa protein	HSPA8	8.77953	8.82122	8.64925	8.33027	8.29192	8.33564	8.43115	8.54932	8.42151	8.47368	8.48211	8.49708	8.4402	8.42206	8.34637	8.3865	8.29276	8.25325	8.01823	8.13909	8.01648	8.34886	8.20401	8.15933	8.13711	8.43216	8.36525	7.78973	7.95751	7.99371	64	63	53	70.1	70.1	66.6	70.897	0	323.31	760690000000	3816
P11166	P11166	Solute carrier family 2, facilitated glucose transporter member 1	SLC2A1	-1.57755	-3.39053	-2.63965	0.937084	1.49836	1.26673	4.91237	4.98154	5.04238	2.92492	2.65791	2.92887	-1.55341	-2.55078	-2.97096	2.51926	2.27088	2.44179	2.20518	2.23071	2.30644	2.32619	1.93382	2.35255	-1.24385	-0.347149	-0.300068	-0.675594	-0.0420113	-0.219013	11	11	11	16.1	16.1	16.1	54.083	0	323.31	13542000000	164
P11171	P11171	Protein 4.1	EPB41	-2.87051	-3.11632	-3.1435	-3.13723	-2.9257	-2.86705	-1.82554	-1.71979	-1.88522	-3.54147	-3.26305	-2.52204	-4.59898	-3.89562	-2.97914	-1.28726	-1.39922	-1.32346	-1.69981	-1.45669	-2.06296	-2.47594	-2.57153	-5.49465	-1.86664	-2.23431	-1.90663	-1.77154	-2.22326	-2.88683	6	4	4	8.3	5.8	5.8	97.016	0.00022416	5.4542	473500000	13
P11172	P11172	Uridine 5-monophosphate synthase;Orotate phosphoribosyltransferase;Orotidine 5-phosphate decarboxylase	UMPS	1.99768	2.53664	2.51724	2.86943	2.84589	2.84791	2.4944	3.06309	2.19494	2.20889	1.88207	1.75053	1.9261	1.85164	1.94382	2.24456	2.1186	2.39628	2.19371	2.3057	2.20736	1.47332	1.78433	1.71185	2.09337	2.45049	2.37972	2.18424	1.45691	2.28599	15	15	15	40	40	40	52.221	0	85.201	11405000000	172
P11177	P11177	Pyruvate dehydrogenase E1 component subunit beta, mitochondrial	PDHB	2.79508	2.82126	2.75344	3.12021	3.03593	3.1476	2.82478	2.80009	2.83924	2.65822	1.63985	2.37022	1.63173	1.58716	1.25426	2.97304	3.21347	2.98595	2.13671	2.00623	2.12185	3.41172	3.57516	3.4392	3.208	3.51386	3.44504	3.27773	3.48688	3.36856	14	14	14	56.3	56.3	56.3	39.233	0	162.41	17267000000	243
P11182	P11182	Lipoamide acyltransferase component of branched-chain alpha-keto acid dehydrogenase complex, mitochondrial	DBT	-2.88766	-3.87987	-1.76881	-0.922832	-1.66026	-0.770784	0.371309	0.0833035	-0.158152	-1.29576	-2.56582	-1.45065	0.162451	0.517868	-1.79646	-0.0987301	0.0302601	-0.948362	-3.82359	-0.893831	-1.18399	1.34084	0.655966	1.02968	-1.52172	-0.174065	-0.606184	1.37069	1.08436	-0.184118	9	9	9	27.2	27.2	27.2	53.486	0	31.973	1959000000	51
P11216	P11216	Glycogen phosphorylase, brain form	PYGB	4.36295	4.36847	4.33841	4.84019	4.79574	4.79604	7.58974	7.78639	7.53099	6.30797	6.07158	6.23251	3.66589	3.77924	3.65347	1.66365	2.21024	2.0601	3.10702	3.35872	3.38357	3.76125	4.06445	3.95662	2.61168	2.95241	2.54809	7.71318	7.91882	7.82354	69	69	61	69.3	69.3	62.5	96.695	0	323.31	123550000000	1324
P11217	P11217	Glycogen phosphorylase, muscle form	PYGM	-4.8765	-3.77209	-2.83869	-3.87515	-3.15951	-4.64707	-2.81543	-1.56196	-4.86768	-4.40344	-2.82818	-4.49778	-4.3216	-2.39569	-5.84866	-3.56318	-4.53313	-4.41462	-3.82628	-4.45526	-4.69355	-4.68518	-4.02285	-5.30295	-5.28487	-3.82744	-4.99064	-2.57653	-4.26948	-3.34569	10	2	2	13.3	3.7	3.7	97.091	0.00022183	5.2201	73208000	4
P11233	P11233	Ras-related protein Ral-A	RALA	1.86538	1.70135	1.3427	1.90881	1.08597	1.72967	1.94838	2.0713	2.31125	0.852913	0.839678	0.904451	2.36972	1.8575	1.90197	2.3452	2.32349	2.39709	1.80774	1.74764	1.54467	2.89199	2.91255	2.91536	2.05029	2.03851	2.08388	3.41821	3.41289	3.04437	10	10	5	44.2	44.2	35.4	23.567	0	68.843	10555000000	195
P11234	P11234	Ras-related protein Ral-B	RALB	-5.09282	-3.24109	-3.15168	-2.0062	-2.36403	-2.72969	-2.40654	-1.86174	-3.35939	-1.99739	-4.32442	-4.05279	-1.55029	-1.52692	-1.36987	-1.31862	-4.6841	-1.96377	-2.6831	-1.62259	-1.44308	-0.595959	-0.391989	-0.445051	-2.4878	-1.70573	-2.10223	-1.7386	-1.90071	-0.779675	9	4	4	29.6	20.9	20.9	23.408	0	74.919	665300000	38
P11279	P11279	Lysosome-associated membrane glycoprotein 1	LAMP1	4.32258	4.36523	4.35117	1.86608	2.0757	2.00241	3.07915	3.50294	3.07588	2.23785	2.48086	2.7339	3.49568	3.13396	3.76606	1.28912	2.72561	2.23503	2.48042	2.2497	3.01346	2.01755	2.59579	3.0583	1.53892	1.98766	2.20945	3.78669	3.7487	3.87653	7	7	7	11.5	11.5	11.5	44.882	0	32.843	18995000000	160
P11310	P11310	Medium-chain specific acyl-CoA dehydrogenase, mitochondrial	ACADM	3.34544	3.46493	3.38058	3.02972	3.01757	2.96092	3.17882	3.30262	2.92383	2.78269	2.75032	2.90401	2.31013	2.23155	2.6324	3.44262	3.45036	3.21548	1.6679	1.55094	1.71341	5.12234	4.83472	4.6741	3.2993	3.62731	3.54458	4.13351	4.60456	4.4957	29	29	29	58.4	58.4	58.4	46.588	0	167.07	26225000000	353
P11387	P11387	DNA topoisomerase 1	TOP1	3.31377	3.50963	3.57047	3.68477	4.01845	4.01736	4.75694	4.86683	4.72549	4.52883	4.58844	4.40442	2.75534	2.87583	2.92332	3.99184	3.76841	4.00264	4.75661	4.72518	4.7144	3.84235	3.77888	3.5988	4.32925	4.15952	4.07355	3.6265	3.71158	3.53092	39	39	35	45.2	45.2	42.4	90.725	0	323.31	41631000000	658
P11388	P11388	DNA topoisomerase 2-alpha	TOP2A	3.15236	3.03031	3.03437	3.41153	3.49996	3.46754	2.52938	1.87687	1.98909	3.47346	3.41723	3.31394	1.84407	2.06804	2.38498	3.43662	3.04273	3.19213	3.14492	3.23051	3.10765	4.53327	4.4233	4.22005	2.83931	2.5965	2.47022	0.259037	-1.08574	0.402815	49	49	38	34.5	34.5	27.4	174.38	0	254.03	21550000000	434
P11413	P11413	Glucose-6-phosphate 1-dehydrogenase	G6PD	4.3081	4.28049	4.41313	4.68335	4.57648	4.57346	4.76736	4.92156	4.79232	4.57267	4.31324	4.54303	5.61526	5.4245	5.62805	6.51631	6.66296	6.56213	4.43699	4.65013	4.75249	6.20605	6.1249	6.33391	5.84068	6.02918	5.98443	4.26388	4.50712	4.26656	43	43	43	61.9	61.9	61.9	59.256	0	323.31	97923000000	1037
P11441	P11441	Ubiquitin-like protein 4A	UBL4A	1.41357	1.62538	1.35376	-1.82573	0.926893	0.800764	0.880968	-0.2985	1.09896	0.786602	0.898308	-0.620619	0.0352268	0	1.00522	1.61788	1.40389	1.35885	1.11989	0.948654	0.94615	-1.19573	0.274466	0.0641975	1.61487	-0.68606	1.94856	0.234398	0.354231	0.744787	9	9	9	69.4	69.4	69.4	17.776	0	21.785	4300200000	75
P11498	P11498	Pyruvate carboxylase, mitochondrial	PC	1.64183	1.79532	1.8046	0.250227	0.844795	0.448877	2.10162	2.6144	2.46447	3.62257	3.64595	3.7325	0.979025	0.826128	1.65549	2.52812	2.39941	2.67346	0.121607	-0.151526	0.633957	2.88994	2.82604	2.72958	2.5996	2.48531	2.70224	2.79169	2.82082	2.95974	31	31	31	36.2	36.2	36.2	129.63	0	197.14	11814000000	256
P11586	P11586	C-1-tetrahydrofolate synthase, cytoplasmic;Methylenetetrahydrofolate dehydrogenase;Methenyltetrahydrofolate cyclohydrolase;Formyltetrahydrofolate synthetase;C-1-tetrahydrofolate synthase, cytoplasmic, N-terminally processed	MTHFD1	5.69599	5.6028	5.59826	4.55462	4.42808	4.49486	5.07954	5.0065	5.02574	5.40893	5.2604	5.35317	4.29403	4.29456	4.3083	4.90895	5.02588	5.1053	4.59559	4.73349	4.84682	4.95284	5.07462	4.92268	5.78201	5.86043	5.9134	4.45312	4.30831	4.62859	62	62	60	56.3	56.3	55.2	101.56	0	323.31	77739000000	1147
P11717	P11717	Cation-independent mannose-6-phosphate receptor	IGF2R	4.69539	4.75406	4.80852	3.30329	3.3404	3.21947	2.7622	3.01354	2.95447	3.04475	2.91851	2.94105	1.84217	2.04293	2.20844	1.96338	1.75674	1.96882	2.60304	2.42031	2.59617	2.6952	2.84234	2.74886	1.90202	1.75331	1.74098	1.28836	1.20793	0.808619	60	60	60	35.3	35.3	35.3	274.37	0	323.31	18560000000	318
P11766	P11766	Alcohol dehydrogenase class-3	ADH5	3.88693	3.91554	3.84058	4.48028	4.48684	4.32918	3.29805	3.50411	3.51039	4.37271	4.1794	4.31297	3.6786	3.62134	3.47217	4.04421	4.22312	4.2064	3.17853	3.29781	3.23677	3.15211	2.97391	2.99622	3.65575	3.68942	3.47478	3.72364	3.50936	3.53619	22	22	22	52.1	52.1	52.1	39.724	0	298.81	32720000000	467
P11802	P11802	Cyclin-dependent kinase 4	CDK4	1.60599	1.71959	1.80063	-0.708628	-0.425663	-0.43639	-0.687496	-2.42643	-1.05478	-0.218191	-0.27335	-0.516989	-0.410854	-0.405575	-0.372747	-0.42507	-0.349142	0.358784	3.52732	3.72505	3.86228	-2.63794	-2.27909	-1.86638	-1.29354	-1.12554	-2.08195	-2.6366	-5.44482	-3.25805	14	13	13	48.5	45.9	45.9	33.729	0	53.661	6320200000	71
P11908	P11908	Ribose-phosphate pyrophosphokinase 2	PRPS2	1.29354	1.14776	1.53093	0.248209	0.0522289	-0.219027	1.11123	0.871344	0.585358	0.97205	1.43572	1.21283	1.32306	0.524952	0.877085	1.3711	1.27364	1.0068	1.06436	1.20933	1.39222	-3.6096	-5.2748	-3.73597	-0.711252	-0.495848	-0.281002	0.145247	-1.83826	-1.83688	12	6	5	52.2	24.8	20.8	34.769	0	50.669	3792700000	67
P11940;Q9H361;Q4VXU2;Q96DU9	P11940	Polyadenylate-binding protein 1	PABPC1	5.97296	6.05099	6.02924	5.93866	5.99966	5.89775	5.08311	5.16358	5.27131	5.75331	5.68506	5.73733	5.40452	5.36445	5.52595	5.90235	6.00794	6.08359	5.45989	5.54949	5.59013	5.32519	5.15235	5.13812	5.56333	5.32527	5.50382	4.97138	4.86863	5.02313	42	42	29	54.1	54.1	41.7	70.67	0	323.31	115250000000	1206
P12004	P12004	Proliferating cell nuclear antigen	PCNA	5.40776	5.26579	5.13321	4.78359	4.95806	4.92045	5.18086	5.54195	5.19644	5.72458	5.51727	5.64782	4.39818	4.38788	4.34648	5.01221	5.19943	5.17858	4.62256	4.71911	4.83264	4.87089	4.8121	4.77538	5.12153	5.39342	5.41461	3.77794	4.19249	4.03124	25	25	25	83.9	83.9	83.9	28.768	0	323.31	75946000000	789
P12074	P12074	Cytochrome c oxidase subunit 6A1, mitochondrial	COX6A1	1.59303	1.8815	1.31879	-0.4559	0.103764	-0.209364	2.33615	2.62203	2.50245	2.35764	2.03369	2.46881	2.17586	2.16487	2.1758	1.30031	2.11016	1.54931	-0.456152	-0.905615	-1.99551	1.13583	1.60244	1.68354	3.56638	3.78561	4.02377	2.89983	3.76186	3.4305	3	3	3	45	45	45	12.155	0	52.23	10292000000	134
P12081	P12081	Histidine--tRNA ligase, cytoplasmic	HARS	4.19954	4.15784	4.06593	3.75556	3.53056	3.55815	3.42719	3.72969	3.50329	3.58656	3.56601	3.66731	2.25806	2.15272	2.2707	2.03671	2.42386	2.26914	2.70184	2.74515	2.8735	3.62566	3.52025	3.37013	3.02948	3.28443	3.08047	3.36951	3.67271	3.40249	28	28	25	50.9	50.9	47.2	57.41	0	227.16	23587000000	378
P12109	P12109	Collagen alpha-1(VI) chain	COL6A1	-3.93171	-3.56771	-2.00116	4.28108	4.2423	4.2264	-0.69047	-0.70311	-0.733877	1.61702	2.39155	2.27606	-0.893129	-1.13429	-2.49314	-1.63684	-1.54767	-1.66374	2.42933	2.45976	2.49089	-0.958036	-1.16406	-1.03401	-0.999859	-0.701143	-0.76926	-1.67369	-1.45485	-0.631319	13	13	13	16.9	16.9	16.9	108.53	0	193.47	8942800000	95
P12110	P12110	Collagen alpha-2(VI) chain	COL6A2	-0.796575	-5.37423	-4.2679	3.48426	3.34659	3.46936	-2.86621	-3.40152	-1.37139	-2.45036	-2.26013	-1.56723	-6.37493	-2.60869	-2.26697	-4.56372	-2.71234	-4.5926	-2.15278	-1.80406	-2.89058	-1.42247	-3.87345	-4.54736	-4.45974	-3.46123	-2.97848	-2.2514	-3.42799	-1.88514	18	18	18	20.7	20.7	20.7	108.58	0	64.567	3343400000	42
P12111	P12111	Collagen alpha-3(VI) chain	COL6A3	-2.21594	-1.46246	-1.20061	6.84081	6.95074	6.79648	-4.35566	-2.30716	-1.60821	-0.827743	-0.846428	-4.92009	-0.966679	-1.35211	-2.65102	-0.886696	-0.250696	-0.680752	-0.564827	-1.60935	-3.18183	-2.6774	-2.35605	-2.40683	-1.77416	-0.197203	-0.636036	-1.17497	-0.403934	-1.18276	120	120	120	39.2	39.2	39.2	343.67	0	323.31	33314000000	419
P12235	P12235	ADP/ATP translocase 1	SLC25A4	-0.293798	-0.80818	-1.27841	-0.903362	-0.840483	-1.12392	-0.0895195	0	-1.17893	1.20362	0.0433693	1.40828	-2.472	-6.23704	-2.13806	-0.522362	-1.70664	-0.278475	-3.08047	-2.45947	-4.71492	-0.195906	0.137663	0.0535946	0.961905	1.39992	1.26757	0.483215	0.0113087	0.604885	24	6	6	57.7	24.8	24.8	33.064	0	13.415	2040400000	38
P12236;Q9H0C2	P12236	ADP/ATP translocase 3;ADP/ATP translocase 3, N-terminally processed	SLC25A6	4.12923	4.33024	4.27933	3.88221	3.99811	3.66261	3.6108	3.79468	3.68947	3.50268	3.28402	3.40906	0.632153	1.06873	1.21695	4.7975	5.05208	5.1899	1.75039	2.28838	2.20154	4.7314	4.7736	4.85854	3.94103	4.10078	3.95043	3.8407	3.57277	4.04345	32	15	9	58.7	33.6	22.1	32.866	0	139.93	35667000000	303
P12268	P12268	Inosine-5-monophosphate dehydrogenase 2	IMPDH2	4.98959	4.99873	4.99235	5.55713	5.46392	5.54237	4.78904	4.69387	4.89434	5.74239	5.79618	5.75255	4.26813	4.2353	4.36906	4.54718	4.7645	4.79287	5.2938	5.4039	5.31107	4.25667	3.93635	4.04704	4.66449	4.47011	4.52611	4.12187	3.99329	4.32688	35	35	33	62.8	62.8	60.9	55.804	0	323.31	75117000000	856
P12270	P12270	Nucleoprotein TPR	TPR	4.27911	4.34963	4.43727	4.75614	4.68307	4.76505	4.07295	4.1617	4.24237	4.50005	4.38195	4.4658	4.49321	4.43718	4.71258	4.17246	4.32314	4.4371	3.41167	3.7056	3.77625	4.45067	4.48104	4.51418	5.05117	5.01193	5.05813	3.77268	3.88648	4.04219	78	78	78	42.4	42.4	42.4	267.29	0	323.31	49515000000	1119
P12277	P12277	Creatine kinase B-type	CKB	-6.71708	-3.82225	-4.61236	-4.24029	-5.00192	-4.01802	3.22025	3.61472	3.16197	1.12291	0.106827	0.833866	1.97563	2.11607	2.01466	-2.23743	-3.86155	-3.58421	-0.843862	-1.35175	-2.06916	0.631576	1.00405	1.08943	-1.64377	-3.4422	-2.08979	-3.31676	-3.4972	-4.52928	11	11	11	45.9	45.9	45.9	42.644	0	200.46	4032200000	63
P12429	P12429	Annexin A3	ANXA3	-4.4535	-3.55742	-3.35512	-3.33546	-5.84856	-5.56905	5.31419	5.52152	5.34074	5.15313	5.03124	5.12314	-2.23891	-2.49627	-2.33776	3.75129	3.57659	3.8723	4.67116	4.75437	4.81258	1.80824	1.80543	1.2969	-0.326885	-0.00859642	-0.682432	6.02621	6.44675	6.41732	38	38	38	73.4	73.4	73.4	36.375	0	323.31	44553000000	415
P12532;P17540	P12532	Creatine kinase U-type, mitochondrial	CKMT1A	-2.80439	-4.88594	-1.60914	-1.69582	-6.49763	-4.48931	0.110338	-2.77284	-0.201548	-1.75457	-5.02221	-1.32895	5.66404	5.54837	5.75903	2.82059	2.82821	2.79729	2.33266	2.40428	2.26938	6.26561	6.16708	6.06573	5.93848	6.06983	5.9953	4.92488	4.97512	4.93473	34	34	34	70.7	70.7	70.7	47.036	0	323.31	50524000000	509
P12694	P12694	2-oxoisovalerate dehydrogenase subunit alpha, mitochondrial	BCKDHA	-1.06085	-1.25158	-1.53973	-2.17687	-1.87564	-0.942576	0.159557	0.60939	0.485149	-5.00704	-2.76791	-3.24337	0.234366	0.00607872	0.30653	-0.488487	0.102884	0.0384483	-1.00063	-1.44492	-4.24122	0.263022	0.343075	0.645077	-0.210894	0.450409	-0.0877953	0.513258	0.676998	0.770254	6	6	6	21.3	21.3	21.3	50.47	0	15.939	1864300000	26
P12755	P12755	Ski oncogene	SKI	-4.02147	-4.2789	-5.28129	-3.49523	-3.23397	-5.58554	-1.96112	-1.17035	-0.921251	-3.04909	-1.62569	-3.16578	-2.8224	-3.39091	-3.14322	-2.38631	-2.35099	-2.55781	-2.97473	-3.19541	-2.96518	-1.57707	-0.90523	-0.854921	-1.30408	-1.00376	-1.02532	-2.13041	-1.90059	-0.863403	1	1	1	2.6	2.6	2.6	80.004	0.0013308	2.5452	534870000	21
P12814;P35609;Q08043	P12814	Alpha-actinin-1	ACTN1	6.74253	6.84208	6.5228	6.44393	6.59046	6.39354	5.76885	6.0597	5.84533	6.95652	6.81793	6.92332	3.20259	2.98053	2.72144	6.51575	6.55055	6.47321	6.04116	6.24823	6.37066	3.94632	3.7574	3.74385	3.67277	4.13886	4.0758	6.19951	6.44212	6.40892	82	49	49	81.1	64.5	64.5	103.06	0	323.31	158200000000	1445
P12830	P12830	Cadherin-1;E-Cad/CTF1;E-Cad/CTF2;E-Cad/CTF3	CDH1	-1.27392	-2.33052	-1.01953	-4.29538	-4.45021	-5.20717	-2.54824	-4.83557	-4.09024	-2.8013	-4.83027	-3.87159	2.03711	2.13994	2.28207	3.12221	3.14457	3.23187	1.28002	1.61043	1.85198	-4.01372	-4.6261	-4.42987	3.05014	3.17385	2.89456	2.3812	2.99502	2.96488	15	15	13	18.6	18.6	16.4	97.455	0	175.4	7020200000	128
P12955	P12955	Xaa-Pro dipeptidase	PEPD	1.67582	1.75822	1.43715	1.76059	1.83087	1.45335	-0.297752	0.19138	0.200277	1.88164	1.91973	1.69544	0.556557	0.610365	0.987421	2.02591	1.99976	1.98529	2.62752	2.67515	2.34633	-0.0334492	0.33972	0.392548	0.374462	-0.376885	0.0147533	0.924364	1.51753	1.03583	15	15	15	34.1	34.1	34.1	54.548	0	143.41	6895500000	175
P12956	P12956	X-ray repair cross-complementing protein 6	XRCC6	5.58265	5.69589	5.66704	6.15168	6.20887	6.11206	6.07873	6.15822	6.05421	6.02365	6.08156	6.10816	6.23273	6.18487	6.2904	5.79094	5.81219	5.81518	5.78547	5.889	5.91437	5.72013	5.63526	5.62427	6.22032	6.1631	6.20627	6.21213	6.02684	6.28306	47	47	47	57.8	57.8	57.8	69.842	0	323.31	150660000000	1446
P13010	P13010	X-ray repair cross-complementing protein 5	XRCC5	4.94773	5.25591	5.18294	5.55994	5.54856	5.47151	5.44215	5.61145	5.56138	5.72268	5.49655	5.64366	5.67877	5.77573	5.60856	5.30088	5.25814	5.19886	5.16749	5.3804	5.37282	5.25479	5.12911	5.11296	5.82562	5.90985	5.93317	5.65129	5.51677	5.66358	47	47	47	57	57	57	82.704	0	323.31	104960000000	1347
P13051	P13051	Uracil-DNA glycosylase	UNG	-2.66032	-2.12929	-5.0384	-2.17766	-2.4142	-4.1094	-1.19375	-2.87751	-0.636469	-1.51195	-2.63469	-1.14155	-0.908674	-1.35812	-1.36869	-1.80576	-0.679161	-0.318199	0.226831	-0.416037	0.0684719	-1.86476	-1.07492	-1.77058	0.863752	1.37623	0.708027	-5.60332	-1.41345	-4.45921	6	6	6	35.1	35.1	35.1	34.645	0	25.038	1302800000	31
P13073	P13073	Cytochrome c oxidase subunit 4 isoform 1, mitochondrial	COX4I1	2.55026	2.67858	2.4682	2.06173	2.7247	2.28866	2.77694	3.2413	2.98077	2.63146	2.2463	2.20283	0.829269	1.09154	0.186575	3.01405	3.08024	3.27154	2.61954	2.25545	2.49458	2.83293	2.83303	2.87145	4.25599	4.70838	4.35056	3.11209	3.30652	3.5863	14	14	14	59.2	59.2	59.2	19.576	0	153.27	17824000000	349
P13473	P13473	Lysosome-associated membrane glycoprotein 2	LAMP2	2.64494	2.62565	2.49198	1.22995	0.946356	1.22155	-0.0708695	0.488756	0.102104	0.873241	-0.053791	0.746977	1.53946	1.48288	1.51577	0.786688	1.08176	0.451054	0.228167	0.251534	-0.389406	-0.0540733	-0.372461	0.226313	-0.622265	-0.0251617	-0.0120201	0.769606	1.81541	1.53492	4	4	4	6.3	6.3	6.3	44.96	0.00022462	5.5158	4694500000	61
P13489	P13489	Ribonuclease inhibitor	RNH1	2.76106	2.94262	2.59767	3.95169	4.02049	4.15656	3.64263	3.95826	3.74282	4.74796	4.34625	4.54155	3.81333	3.61873	3.68009	2.98745	3.30973	3.16605	2.29589	2.19599	2.01504	3.40436	3.54122	3.41268	2.67747	3.0773	2.94797	3.92867	4.04522	3.92778	23	23	23	54.9	54.9	54.9	49.973	0	323.31	27858000000	486
P13497	P13497	Bone morphogenetic protein 1	BMP1	2.9329	3.25067	3.48793	2.97989	3.10708	3.20891	3.03965	2.22268	2.50199	2.81507	3.46522	2.83198	2.21996	2.41254	2.86054	2.68018	2.40326	2.48151	1.62161	2.66169	2.56915	3.22003	3.08485	2.32477	3.03437	2.09825	1.98896	3.05758	2.38659	1.93581	3	3	3	4.4	4.4	4.4	111.25	0.0013369	2.6247	16436000000	8
P13498	P13498	Cytochrome b-245 light chain	CYBA	-4.03261	-4.05327	-3.95252	-4.59853	-5.68416	-4.25615	-4.25105	-6.35028	-5.00993	-3.77957	-2.35298	-2.70972	-5.67589	-5.71625	-4.74607	-3.56038	-5.49518	-5.15101	-4.03322	-4.88905	-4.69136	-4.79125	-5.05001	-3.92028	-2.45115	-1.86126	-1.96293	-2.43578	-1.42057	-1.84687	1	1	1	15.9	15.9	15.9	21.012	0.00042265	4.2881	122360000	10
P13591	P13591	Neural cell adhesion molecule 1	NCAM1	2.2891	2.33659	2.04645	0.478096	-0.378649	-0.233112	-4.2605	-4.84217	-5.32193	-4.47009	-5.73649	-3.25299	-4.59225	-4.39498	-4.45219	-1.8455	-1.72066	-1.64182	-6.31181	-4.47617	-4.6367	-5.20945	-4.86395	-5.22587	-5.35859	-5.18585	-3.40827	-3.92626	-3.47441	-4.00599	14	14	14	23.7	23.7	23.7	94.573	0	28.568	1335400000	43
P13611	P13611	Versican core protein	VCAN	-5.73934	-5.30742	-5.29888	-1.45276	-1.35432	-1.19092	-2.51997	-3.12429	-2.07873	-4.91886	-5.37688	-3.53315	-4.72043	-6.30901	-5.41349	-4.69412	-4.23858	-4.4953	-3.51724	-3.59872	-6.11041	-3.55736	-5.14689	-4.33813	-3.15102	-4.67398	-5.29008	-3.83819	-3.68288	-5.21932	5	5	5	2.4	2.4	2.4	372.82	0	18.359	151440000	9
P13639	P13639	Elongation factor 2	EEF2	8.19932	8.08235	8.03989	8.12195	8.10189	8.12231	7.52183	7.62957	7.57857	8.02714	7.92687	8.04224	7.82768	7.83764	7.85624	7.39977	7.49979	7.45155	7.80898	7.94065	8.09232	7.5488	7.469	7.46748	7.33202	7.24187	7.25816	7.39874	7.47195	7.39454	90	90	88	75.9	75.9	74.7	95.337	0	323.31	519000000000	3510
P13667	P13667	Protein disulfide-isomerase A4	PDIA4	6.10215	6.06166	6.04726	6.19506	6.07307	6.11424	6.32714	6.37002	6.51282	5.00048	5.02602	5.03215	4.78544	4.63129	4.79539	5.7443	5.58997	5.52456	5.50838	5.77712	5.73633	5.3372	5.09948	5.08684	5.9616	5.83453	5.9734	5.36068	5.35878	5.35489	44	43	43	65.4	65.4	65.4	72.932	0	323.31	123270000000	1381
P13674	P13674	Prolyl 4-hydroxylase subunit alpha-1	P4HA1	3.80641	3.87238	3.71269	4.13019	4.1959	3.92822	1.85556	1.86236	1.53971	3.74074	3.73766	3.84842	3.24372	3.33136	3.11631	1.41642	-0.986788	0.30971	2.61623	2.77529	2.91742	4.05269	4.1219	3.88462	2.58241	2.5312	2.28839	1.30323	1.51015	1.71767	21	21	21	48.1	48.1	48.1	61.049	0	214.73	22174000000	331
P13693;Q56UQ5	P13693	Translationally-controlled tumor protein	TPT1	4.50335	4.4176	4.29781	3.73613	3.81531	3.6625	4.69037	4.92379	4.68904	4.7612	4.53397	4.47509	3.66183	4.11951	3.88295	4.68612	4.47177	4.49188	4.27913	4.83554	4.20541	4.20035	3.88369	4.02232	4.06482	4.14345	4.17327	4.20034	4.40667	4.35224	9	9	9	36	36	36	19.595	0	191.16	47318000000	357
P13716	P13716	Delta-aminolevulinic acid dehydratase	ALAD	-5.75767	-4.33887	-5.36567	-0.896328	-2.79686	-4.19583	0.267395	0.448622	-0.452213	0.808462	-0.17767	0.178326	-1.86592	-1.72531	-1.75276	-0.221729	-0.397501	-0.940664	-1.90881	-2.14499	-3.05315	-0.265902	-0.180407	-0.175135	-0.4764	-1.43868	-0.795153	-1.12029	-0.494804	-1.83056	6	6	6	29.1	29.1	29.1	36.294	0	13.352	1298200000	23
P13726	P13726	Tissue factor	F3	-5.15437	-5.34841	-5.10724	-1.31064	-0.407784	-1.39163	0.219441	0.759186	0.232008	0.332819	-0.16573	0.370134	-4.90775	-5.33783	-5.39371	-1.71364	-0.988888	-0.928272	-2.65653	-2.37273	-2.58126	-3.58091	-3.8491	-4.53269	-3.99304	-4.98869	-2.81036	-0.176981	0.494535	0.200426	2	2	2	12.9	12.9	12.9	33.067	0	58.266	1052900000	18
P13747	P13747	HLA class I histocompatibility antigen, alpha chain E	HLA-E	-3.05879	-3.71451	-4.74845	-4.73633	-3.06457	-3.6087	-4.31802	-6.08423	-4.52008	-3.62075	-2.95756	-4.59346	-5.32068	-5.25037	-4.47661	-1.89556	-1.57183	-0.881027	-6.5593	-3.90519	-5.09964	-3.40978	-4.01453	-2.27961	-3.82376	-5.13965	-5.06477	-6.46739	-3.89594	-3.98475	4	3	2	16.5	16.5	12.3	40.156	0.00042808	4.5164	148320000	7
P13796	P13796	Plastin-2	LCP1	-4.28198	-5.78124	-2.3884	-2.85863	-4.00729	-4.50584	-2.49389	-1.57778	-3.85534	1.10829	0.785223	1.17523	-5.01362	-3.02739	-4.98219	-1.20485	-1.31564	-2.44389	-5.52213	-2.4224	-4.7364	2.00709	1.86073	1.83425	-1.24939	-0.19421	-0.728146	2.94266	3.26486	2.91416	24	20	20	53.3	50.4	50.4	70.288	0	156.44	3209900000	86
P13797	P13797	Plastin-3	PLS3	5.54394	5.4936	5.42762	5.52338	5.58093	5.47985	5.02746	4.95614	5.12352	5.56914	5.58432	5.68203	3.47865	3.49666	3.67663	5.51129	5.36423	5.27268	5.60929	5.63183	5.69787	4.43795	4.21009	4.31171	3.43883	3.66846	3.63683	5.80018	5.91476	5.92225	37	37	31	58.3	58.3	53.5	70.81	0	323.31	88954000000	1004
P13798	P13798	Acylamino-acid-releasing enzyme	APEH	2.10717	2.23882	2.0424	2.71628	2.4079	2.46405	3.24647	3.51187	3.04962	2.005	1.9091	1.75601	3.31886	3.11669	3.27131	3.26204	3.41531	3.38052	3.23112	3.38441	3.27294	3.86738	3.84664	3.64957	1.53414	1.63191	1.87085	2.72243	2.74401	2.63798	31	31	31	51.6	51.6	51.6	81.224	0	196.65	18589000000	342
P13804	P13804	Electron transfer flavoprotein subunit alpha, mitochondrial	ETFA	2.69746	2.72649	2.823	2.95171	2.70246	2.8149	4.45566	4.41283	4.5002	3.09929	3.04316	2.77685	4.03188	4.00997	3.94239	4.76748	4.80746	4.81759	4.29092	4.04948	3.9855	2.88831	3.02827	2.73782	4.92932	5.12168	5.02572	5.02786	5.26833	5.28693	20	20	20	53.2	53.2	53.2	35.079	0	272.93	40605000000	449
P13807;P54840	P13807	Glycogen [starch] synthase, muscle	GYS1	-0.326937	-0.0169811	0.429672	1.34516	1.74825	0.844444	0.6521	-0.0606346	-0.101641	-0.790413	-0.454714	-0.517099	1.80442	2.12171	2.14519	2.17934	2.03998	1.9642	1.70132	2.35716	2.56509	1.55659	1.27023	1.37884	0.0315647	-0.0857334	-0.544134	2.73931	2.45238	2.44949	16	16	16	24.2	24.2	24.2	83.785	0	51.397	6770400000	143
P13861	P13861	cAMP-dependent protein kinase type II-alpha regulatory subunit	PRKAR2A	1.66116	2.1701	2.24586	2.66895	2.61578	2.55151	2.05606	1.81086	2.08728	2.76933	2.71707	2.96776	2.91523	3.00707	2.84223	1.83089	1.90552	1.72243	2.89354	2.76946	2.53482	3.2601	3.20501	3.02219	1.16686	0.60004	0.706213	3.31501	3.06718	3.1924	22	22	20	53.7	53.7	53.7	45.518	0	206.71	14227000000	275
P13928	P13928	Annexin A8	ANXA8	-1.50111	-3.28278	-2.36068	-4.64888	-4.16003	-5.54268	-2.63406	-2.52715	-2.39805	-2.0476	-5.50685	-1.64653	-5.51764	-4.3398	-5.65388	3.16025	3.21078	3.31829	5.11548	5.1849	5.21791	-3.66176	-1.96159	-3.51717	-3.6919	-4.56537	-3.93127	3.58421	3.64141	3.62712	22	22	1	67.6	67.6	3.4	36.881	0	323.31	17278000000	184
P13984	P13984	General transcription factor IIF subunit 2	GTF2F2	0.984034	1.14766	1.2213	0.043642	0.588631	0.621611	0.900038	1.61537	1.67003	1.63758	1.50769	1.51044	-0.471525	0.209654	0.591532	-0.357718	-0.61371	0.571167	0.891916	0.836561	0.656795	0.397261	0.902794	0.695673	1.05726	0.577519	0.164188	1.24066	0.925777	1.9693	9	9	9	43	43	43	28.38	0	19.19	4418500000	94
P13987	P13987	CD59 glycoprotein	CD59	2.81581	2.68294	2.89263	3.71472	3.68793	3.97004	3.78792	3.4917	3.80362	4.24741	4.22909	4.03585	-0.538017	1.04746	1.01337	3.08719	2.34166	2.36217	3.42226	3.06198	2.81348	2.69709	2.60431	2.46298	0.836882	0.404087	0.352652	4.72607	4.89358	4.91158	6	6	6	28.1	28.1	28.1	14.177	0	114.87	24391000000	224
P13995	P13995	Bifunctional methylenetetrahydrofolate dehydrogenase/cyclohydrolase, mitochondrial;NAD-dependent methylenetetrahydrofolate dehydrogenase;Methenyltetrahydrofolate cyclohydrolase	MTHFD2	0.379269	0.975443	-0.470501	2.39319	2.23617	2.31945	-0.337381	0.474636	-0.0549126	-2.17318	-3.09282	-3.05963	1.19555	1.61621	1.37312	1.48552	1.88718	1.96445	1.11673	1.04885	1.02342	0.215767	0.609991	0.658031	0.874037	0.719414	0.975964	-3.11046	-0.572609	-2.41745	12	12	12	47.1	47.1	47.1	37.895	0	89.063	4762600000	86
P14174	P14174	Macrophage migration inhibitory factor	MIF	6.05768	5.95176	5.70798	5.84413	5.82447	5.61869	5.46934	5.72188	5.42427	5.70544	5.37745	5.46471	6.92555	6.86524	6.71687	6.46748	6.69008	6.4661	5.31732	5.31355	5.30114	6.08131	5.97882	5.82381	5.85257	6.22203	6.1259	5.84552	6.115	6.18422	8	8	8	46.1	46.1	46.1	12.476	0	224.95	148130000000	649
P14209	P14209	CD99 antigen	CD99	0.478878	0.456717	0.58857	0.647841	0.45286	0.659994	-4.66689	-4.59718	-5.513	-4.09889	-4.59248	-3.69451	-2.46848	-1.86184	-2.5975	1.21143	0.706503	0.98764	-0.808472	-0.400108	-0.901461	-5.63654	-4.50748	-4.52616	-0.890551	-3.18107	-1.21666	1.11171	1.21743	1.22481	4	4	4	17.8	17.8	17.8	18.848	0	73.46	1938700000	47
P14314	P14314	Glucosidase 2 subunit beta	PRKCSH	5.01367	5.08391	5.04285	5.49657	5.70115	5.59929	4.36742	4.67445	4.67075	4.47261	4.05112	4.43428	5.0421	5.23453	5.04862	4.26945	4.38265	4.22167	4.18932	4.41814	4.40403	3.90984	4.01273	3.78771	5.00124	5.07638	4.53706	4.2258	4.1524	4.34897	32	32	32	36.7	36.7	36.7	59.425	0	323.31	62286000000	623
P14324	P14324	Farnesyl pyrophosphate synthase	FDPS	2.71533	2.91835	2.80837	0.812122	1.54629	0.731834	2.89685	2.66563	2.90436	3.19229	3.06567	3.05661	1.75735	2.00965	1.80628	3.71271	3.53791	3.2952	1.41044	1.4895	1.24195	0.629147	1.0673	1.20204	0.482681	0.507688	0.151623	1.8938	1.64439	1.08278	9	9	9	18.9	18.9	18.9	48.275	0	98.432	11384000000	96
P14373	P14373	Zinc finger protein RFP	TRIM27	-3.55709	-2.25512	-4.00931	-3.34217	-3.63402	-3.98881	-5.72394	-3.72081	-4.27163	-3.41152	-3.95252	-3.93685	-2.9978	-3.42295	-2.92966	-4.03162	-3.31129	-3.74596	-2.85177	-3.48953	-2.941	-3.66527	-3.37917	-3.5034	-3.5708	-2.51311	-2.84911	-4.22473	-4.49634	-3.67456	1	1	1	2.5	2.5	2.5	58.489	0.00041051	3.7663	197240000	7
P14384	P14384	Carboxypeptidase M	CPM	-4.12061	-6.6977	-5.89481	-3.60715	-3.10166	-4.84548	-6.72702	-5.4687	-3.17274	-4.61893	-4.48742	-4.32857	-4.20332	-5.98309	-2.98625	-3.67699	-5.24898	-4.57437	-3.35202	-3.06572	-3.08266	-4.4366	-5.09063	-4.9184	-5.35305	-4.01872	-5.03604	-3.85127	-4.14348	-4.04119	1	1	1	5.4	5.4	5.4	50.513	0.0033015	2.0724	48223000	1
P14406	P14406	Cytochrome c oxidase subunit 7A2, mitochondrial	COX7A2	1.26432	1.40884	0.546049	0.316427	-0.272491	-0.42934	1.32167	1.80603	0.746677	0.188822	0.421986	0.471203	0.095026	0.0394554	-0.23072	0.719408	1.34751	0.965145	-0.764742	-0.674006	-0.461796	0.731075	0.509203	0.374281	2.22888	2.6399	2.74393	1.9914	2.36525	2.20781	2	2	2	18.1	18.1	18.1	9.3959	0	10.228	4726200000	47
P14550	P14550	Alcohol dehydrogenase [NADP(+)]	AKR1A1	2.4141	2.7071	2.34449	3.11857	3.12049	2.86878	3.35043	3.44227	3.31583	2.0608	2.30982	1.86674	4.92116	4.84616	4.7292	3.892	4.14539	4.1388	2.61897	2.68519	2.84806	4.81572	4.51234	4.61252	0.230394	0.704506	0.609833	3.71377	3.71853	3.53086	23	23	23	70.5	70.5	70.5	36.573	0	292.8	27692000000	395
P14618	P14618	Pyruvate kinase PKM	PKM	8.18327	8.19728	7.98467	8.05244	7.93011	7.90099	8.52688	8.82329	8.58686	9.16363	9.07091	9.07044	7.71018	7.69504	7.64442	8.38149	8.65014	8.62968	8.83108	8.77085	8.77371	7.75846	7.76541	7.68491	7.54154	7.54649	7.70851	9.03237	9.36659	9.22195	79	79	75	90.6	90.6	90.6	57.936	0	323.31	826120000000	4014
P14625;Q58FF3	P14625	Endoplasmin	HSP90B1	7.94235	8.04857	7.97015	8.2424	8.40911	8.3423	7.95403	8.08038	8.06092	7.44343	7.26973	7.44739	6.85897	6.78299	6.86982	6.87946	6.82654	7.02648	7.47018	7.44348	7.48144	7.50413	7.47936	7.53158	7.44804	7.63152	7.53149	7.0853	7.15036	7.26197	87	84	84	74.7	74.7	74.7	92.468	0	323.31	461970000000	3285
P14635	P14635	G2/mitotic-specific cyclin-B1	CCNB1	0.645515	0.586216	-0.811624	-1.43503	-3.57039	-1.62193	-4.06088	-3.92868	-3.56793	-3.4811	-0.879869	-3.45141	-2.83425	-2.88234	-3.73423	-1.73474	-0.638825	-1.9112	-1.62423	-2.96974	-2.18761	-6.40832	-2.75092	-4.82236	-2.84302	-4.34201	-3.33888	-4.55933	-3.86922	-6.02843	7	7	7	26.1	26.1	26.1	48.337	0	20.862	596920000	21
P14649	P14649	Myosin light chain 6B	MYL6B	0.971699	1.2907	1.07354	1.7354	1.66024	1.73927	1.23523	1.68396	1.42789	1.82925	2.2299	2.07392	1.08922	0.764925	1.14063	1.5002	1.10607	1.10104	0.731821	1.311	0.919886	0.902384	1.04901	1.07464	0.50944	0.668606	0.590653	1.20724	1.98303	3.11771	5	2	2	28.4	16.8	16.8	22.764	0.0043644	1.9824	6341800000	15
P63162;P14678	P63162;P14678	Small nuclear ribonucleoprotein-associated protein N;Small nuclear ribonucleoprotein-associated proteins B and B	SNRPN;SNRPB	3.58942	3.46028	3.54166	3.45502	3.63853	3.52841	3.65336	3.61854	3.63791	3.75759	3.84494	3.78268	3.37668	3.3699	3.02809	3.64952	3.69246	2.92501	3.69258	3.51424	3.51426	3.52103	3.57977	3.43483	4.05365	4.07352	4.0416	3.29475	3.5748	3.41282	12	12	12	30.4	30.4	30.4	24.614	0	90.444	28569000000	245
P14735	P14735	Insulin-degrading enzyme	IDE	2.46487	2.41124	2.53665	1.66892	1.89432	1.61641	2.33068	2.75187	2.22648	1.72057	1.6404	1.83419	0.875628	1.00033	0.81764	1.3615	1.50759	2.24133	2.14146	2.19412	2.31588	2.10324	1.55765	1.5411	2.27845	1.62743	2.14151	1.79178	1.71893	1.99886	22	22	22	28	28	28	117.97	0	51.914	9175800000	196
P14854	P14854	Cytochrome c oxidase subunit 6B1	COX6B1	2.50155	2.33639	2.33124	2.02416	1.98302	1.88824	3.02502	3.03542	2.78407	2.53402	2.11307	2.20962	3.88257	3.91034	3.80076	3.15145	2.81774	2.93315	2.08135	2.2614	2.00864	3.22385	3.04278	2.87572	3.51827	3.40179	3.26492	3.96917	3.55826	3.45422	11	11	11	98.8	98.8	98.8	10.192	0	221.86	17897000000	359
P14859	P14859	POU domain, class 2, transcription factor 1	POU2F1	-4.69166	-2.76238	-4.68805	-4.98645	-5.06067	-5.41186	-4.51601	-2.56743	-4.42683	-5.22349	-5.36694	-4.76061	-2.98416	-3.82608	-2.45882	-3.30705	-4.03363	-1.38085	-1.92783	-1.36991	-0.954241	-5.20607	-4.08015	-3.09394	-5.74715	-3.14094	-5.11786	-3.01805	-3.85482	-5.5007	3	3	3	9.3	9.3	9.3	76.471	0	14.393	233480000	13
P14866	P14866	Heterogeneous nuclear ribonucleoprotein L	HNRNPL	5.51736	5.71301	5.69731	6.18817	6.0357	6.11325	5.54306	5.74499	5.70421	5.98808	5.99513	5.9641	6.11274	6.16742	6.19244	5.58605	5.75343	5.62286	5.46815	5.69282	5.65624	5.57577	5.49181	5.59218	6.60731	6.69761	6.57946	5.97542	6.01624	5.93061	36	36	35	68.4	68.4	68.4	64.132	0	323.31	141980000000	1535
P14868	P14868	Aspartate--tRNA ligase, cytoplasmic	DARS	3.53491	3.55406	3.39857	3.29246	3.171	3.18668	3.51162	3.79666	3.56666	4.50958	4.47375	4.50429	3.31522	3.33346	3.27361	4.41029	4.29635	4.29935	3.84605	3.87263	3.71671	3.47043	3.55789	3.46346	3.59947	3.79913	3.72034	3.58063	3.40804	3.52358	41	41	41	76.4	76.4	76.4	57.136	0	292.88	32194000000	614
P14923	P14923	Junction plakoglobin	JUP	1.38172	1.82875	1.42458	0.989572	0.977098	0.228872	3.54853	3.73273	3.28653	0.555935	0.826649	0.330433	3.5914	3.77864	3.72459	4.46502	4.53015	4.33547	1.74703	1.68955	1.44089	2.71402	2.77868	2.85954	3.64006	3.60107	3.66822	5.10788	5.04311	5.11229	37	37	34	53.8	53.8	50.7	81.744	0	323.31	23032000000	430
P14927	P14927	Cytochrome b-c1 complex subunit 7	UQCRB	2.9975	3.18571	3.07091	1.93035	2.54861	2.39964	2.31544	2.47361	2.30238	2.14363	1.95744	2.12312	2.5529	2.41421	2.45642	2.00307	2.20957	2.38331	2.71513	2.64012	2.71121	2.81053	2.83272	2.58921	3.68565	4.00604	3.7814	3.38833	3.52121	3.61535	7	7	7	62.2	62.2	62.2	13.53	0	115.07	16296000000	150
P15104	P15104	Glutamine synthetase	GLUL	-3.45	-3.17979	-2.54673	-5.42041	-4.12186	-4.67051	1.02691	0.942011	0.389292	-2.52318	-2.52686	-3.68503	3.42918	3.66083	3.73741	2.21337	1.9038	1.8915	-0.125437	-0.0668869	0.13348	3.92105	3.77441	3.5497	-0.010252	-0.560129	-2.47494	3.40521	3.12062	3.06449	13	13	13	33.5	33.5	33.5	42.064	0	254.39	9521800000	143
P15121	P15121	Aldose reductase	AKR1B1	3.95518	3.90342	3.70185	4.51162	4.65921	4.59111	1.13647	2.0534	0.707693	3.23995	2.99419	3.23913	-4.1983	-2.08932	-3.80664	-4.52483	-4.47727	-3.51073	-2.92627	-5.75232	-5.23003	-3.53277	-5.95981	-3.34199	-3.82701	-5.86538	-4.26098	6.56348	6.98485	6.95652	22	22	21	75.3	75.3	75.3	35.853	0	305.36	32649000000	282
[truncated: 4,529 more rows]
